# Supplementary material for: Rapid learning of a phonemic discrimination in the first hours of life
Source: Nat Hum Behav. 2022 Jun 2;6(8):1169–79. doi: 10.1038/s41562-022-01355-1 (PMC9391223; doi:10.1038/s41562-022-01355-1)
Supplement: Supplementary file 4 — A full report of the results. [file 41562_2022_1355_MOESM4_ESM.xlsx]

## Sheet: mainResults
Combined results for text																			Formatted results for in-text reporting
	Mean amplitude (6 - 16 s post stimulus onset)						Peak latency						Connectivity						(β =	μmol/L·com, SE =	, t(	) =	~ p =	)							, SE =
	beta	SE	df	t	p		beta	SE	df	t	p		beta	SE	df	t	p		Mean amplitude (6 - 16 s post stimulus onset)						Peak latency						Connectivity
(Intercept)	0.844	0.01	111.324	85.333	< 0.001		11.222	0.033	105.146	341.599	< 0.001		0.134	0.006	60.184	21.52	<.001		(β = 0.844 μmol/L·com, SE = 0.010, t(111.32) = 85.33 ~ p = < 0.001 )						(β = 11.222 μmol/L·com, SE = 0.033, t(105.146) = 341.599 ~ p = < 0.001 )						(β = 0.134, SE = 0.006, t(60.184) = 21.52 ~ p = <.001 )
Group (Contrast 1: Passive control vs. mean(Active control, Test))	-0.022	0.018	83.477	-1.257	0.21		-0.288	0.083	104.031	-3.453	< 0.001		0.037	0.016	49.484	2.273	0.027		(β = -0.022 μmol/L·com, SE = 0.018, t(83.48) = -1.26 ~ p = 0.21)						(β = -0.288 μmol/L·com, SE = 0.083, t(104.031) = -3.453 ~ p = < 0.001 )						(β = 0.037, SE = 0.016, t(49.484) = 2.273 ~ p = 0.027)
Group (Contrast 2: Active control vs. Test)	-0.03	0.019	73.478	-1.554	0.12		-0.552	0.132	78.379	-4.198	< 0.001		-0.015	0.013	49.014	-1.194	0.24		(β = -0.030 μmol/L·com, SE = 0.019, t(73.48) = -1.55 ~ p = 0.12)						(β = -0.552 μmol/L·com, SE = 0.132, t(78.379) = -4.198 ~ p = < 0.001 )						(β = -0.015, SE = 0.013, t(49.014) = -1.194 ~ p = 0.24)
Stimulus type (Backwards vs. Forwards)	0.027	0.01	99.831	2.712	0.008		-0.163	0.057	89.696	-2.843	0.006								(β = 0.027 μmol/L·com, SE = 0.010, t(99.83) = 2.71 ~ p = 0.008)						(β = -0.163 μmol/L·com, SE = 0.057, t(89.696) = -2.843 ~ p = 0.006)
Phase (Contrast 1: T0 vs. mean(T1, T2))	-0.015	0.015	68.892	-1.011	0.32		-0.275	0.067	106.249	-4.107	< 0.001		0.068	0.014	49.244	4.7	<.001		(β = -0.015 μmol/L·com, SE = 0.015, t(68.89) = -1.01 ~ p = 0.32)						(β = -0.275 μmol/L·com, SE = 0.067, t(106.249) = -4.107 ~ p = < 0.001 )						(β = 0.068, SE = 0.014, t(49.244) = 4.7 ~ p = <.001 )
Phase (Contrast 2: T1 vs. T2)	0.053	0.02	95.966	2.708	0.008		-0.038	0.063	66.748	-0.605	0.55		0.146	0.017	50.024	8.693	<.001		(β = 0.053 μmol/L·com, SE = 0.020, t(95.97) = 2.71 ~ p = 0.008)						(β = -0.038 μmol/L·com, SE = 0.063, t(66.748) = -0.605 ~ p = 0.55)						(β = 0.146, SE = 0.017, t(50.024) = 8.693 ~ p = <.001 )
Group (Contrast 1) x Stimulus type	0.025	0.019	73.441	1.344	0.18		-0.287	0.119	82.286	-2.42	0.018								(β = 0.025 μmol/L·com, SE = 0.019, t(73.44) = 1.34 ~ p = 0.18)						(β = -0.287 μmol/L·com, SE = 0.119, t(82.286) = -2.42 ~ p = 0.018)
Group (Contrast 2) x Stimulus type	0.05	0.022	83.293	2.274	0.026		-0.539	0.159	106.474	-3.388	< 0.001								(β = 0.050 μmol/L·com, SE = 0.022, t(83.29) = 2.27 ~ p = 0.026)						(β = -0.539 μmol/L·com, SE = 0.159, t(106.474) = -3.388 ~ p = < 0.001 )
Group (Contrast 1) x Phase (Contrast 1)	0.007	0.034	79.868	0.212	0.83		-0.428	0.135	103.42	-3.173	0.002		0.078	0.04	49.219	1.95	0.057		(β = 0.007 μmol/L·com, SE = 0.034, t(79.87) = 0.21 ~ p = 0.83)						(β = -0.428 μmol/L·com, SE = 0.135, t(103.42) = -3.173 ~ p = 0.002)						(β = 0.078, SE = 0.04, t(49.219) = 1.95 ~ p = 0.057)
Group (Contrast 1) x Phase (Contrast 2)	0.084	0.04	84.906	2.084	0.04		0.038	0.143	81.974	0.266	0.79		0.161	0.047	49.481	3.454	0.001		(β = 0.084 μmol/L·com, SE = 0.040, t(84.91) = 2.08 ~ p = 0.04)						(β = 0.038 μmol/L·com, SE = 0.143, t(81.974) = 0.266 ~ p = 0.79)						(β = 0.161, SE = 0.047, t(49.481) = 3.454 ~ p = 0.001)
Group (Contrast 2) x Phase (Contrast 1)	-0.049	0.038	80.58	-1.275	0.21		-0.846	0.193	97.766	-4.377	< 0.001		-0.013	0.031	48.997	-0.405	0.69		(β = -0.049 μmol/L·com, SE = 0.038, t(80.58) = -1.28 ~ p = 0.21)						(β = -0.846 μmol/L·com, SE = 0.193, t(97.766) = -4.377 ~ p = < 0.001 )						(β = -0.013, SE = 0.031, t(48.997) = -0.405 ~ p = 0.69)
Group (Contrast 2) x Phase (Contrast 2)	0.162	0.052	108.283	3.112	0.002		-0.058	0.154	69.874	-0.38	0.71		-0.038	0.036	49.185	-1.054	0.3		(β = 0.162 μmol/L·com, SE = 0.052, t(108.28) = 3.11 ~ p = 0.002)						(β = -0.058 μmol/L·com, SE = 0.154, t(69.874) = -0.38 ~ p = 0.71)						(β = -0.038, SE = 0.036, t(49.185) = -1.054 ~ p = 0.3)
Stimulus type x Phase (Contrast 1)	0.012	0.022	78.486	0.56	0.58		-0.224	0.084	91.721	-2.681	0.009								(β = 0.012 μmol/L·com, SE = 0.022, t(78.49) = 0.56 ~ p = 0.58)						(β = -0.224 μmol/L·com, SE = 0.084, t(91.721) = -2.681 ~ p = 0.009)
Stimulus type x Phase (Contrast 2)	0.014	0.024	82.853	0.588	0.56		-0.052	0.103	69.504	-0.511	0.61								(β = 0.014 μmol/L·com, SE = 0.024, t(82.85) = 0.59 ~ p = 0.56)						(β = -0.052 μmol/L·com, SE = 0.103, t(69.504) = -0.511 ~ p = 0.61)
Group (Contrast 1) x Stimulus type x Phase (Contrast 1)	0.051	0.045	71.252	1.136	0.26		-0.292	0.167	80.046	-1.754	0.083								(β = 0.051 μmol/L·com, SE = 0.045, t(71.25) = 1.14 ~ p = 0.26)						(β = -0.292 μmol/L·com, SE = 0.167, t(80.046) = -1.754 ~ p = 0.083)
Group (Contrast 1) x Stimulus type x Phase (Contrast 2)	0.071	0.049	74.074	1.457	0.15		0.016	0.217	66.569	0.073	0.94								(β = 0.071 μmol/L·com, SE = 0.049, t(74.07) = 1.46 ~ p = 0.15)						(β = 0.016 μmol/L·com, SE = 0.217, t(66.569) = 0.073 ~ p = 0.94)
Group (Contrast 2) x Stimulus type x Phase (Contrast 1)	0.052	0.052	78.037	0.992	0.32		-0.569	0.209	94.984	-2.722	0.008								(β = 0.052 μmol/L·com, SE = 0.052, t(78.04) = 0.99 ~ p = 0.32)						(β = -0.569 μmol/L·com, SE = 0.209, t(94.984) = -2.722 ~ p = 0.008)
Group (Contrast 2) x Stimulus type x Phase (Contrast 2)	0.125	0.058	86.741	2.152	0.034		-0.143	0.249	70.295	-0.572	0.57								(β = 0.125 μmol/L·com, SE = 0.058, t(86.74) = 2.15 ~ p = 0.034)						(β = -0.143 μmol/L·com, SE = 0.249, t(70.295) = -0.572 ~ p = 0.57)
Amplitude
Main model
247104observations; nGroups:66 52
	beta	SE	df	t	p
(Intercept)	0.844	0.01	111.324	85.333	<.001
Group (Contrast 1)	-0.022	0.018	83.477	-1.257	0.21
Group (Contrast 2)	-0.03	0.019	73.478	-1.554	0.12
Stimulus type	0.027	0.01	99.831	2.712	0.008
Phase (Contrast 1)	-0.015	0.015	68.892	-1.011	0.32
Phase (Contrast 2)	0.053	0.02	95.966	2.708	0.008
Group (Contrast 1) x Stimulus type	0.025	0.019	73.441	1.344	0.18
Group (Contrast 2) x Stimulus type	0.05	0.022	83.293	2.274	0.026
Group (Contrast 1) x Phase (Contrast 1)	0.007	0.034	79.868	0.212	0.83
Group (Contrast 1) x Phase (Contrast 2)	0.084	0.04	84.906	2.084	0.04
Group (Contrast 2) x Phase (Contrast 1)	-0.049	0.038	80.58	-1.275	0.21
Group (Contrast 2) x Phase (Contrast 2)	0.162	0.052	108.283	3.112	0.002
Stimulus type x Phase (Contrast 1)	0.012	0.022	78.486	0.56	0.58
Stimulus type x Phase (Contrast 2)	0.014	0.024	82.853	0.588	0.56
Group (Contrast 1) x Stimulus type x Phase (Contrast 1)	0.051	0.045	71.252	1.136	0.26
Group (Contrast 1) x Stimulus type x Phase (Contrast 2)	0.071	0.049	74.074	1.457	0.15
Group (Contrast 2) x Stimulus type x Phase (Contrast 1)	0.052	0.052	78.037	0.992	0.32
Group (Contrast 2) x Stimulus type x Phase (Contrast 2)	0.125	0.058	86.741	2.152	0.034
Channels with significant interactions (alpha=0.05, uncorrected)
Predictor	Channel	Estimate	Std. Error	df	t value	p
Group (Contrast 2) x Stimulus type x Phase (Contrast 2)	7	0.679	0.22	63.003	3.089	0.003		7	(β = 0.679 μmol/L·com, SE = 0.22, t(63.003) = 3.089 ~ p = 0.003)
Group (Contrast 2) x Stimulus type x Phase (Contrast 2)	45	0.653	0.227	62.995	2.881	0.005		45	(β = 0.653 μmol/L·com, SE = 0.227, t(62.995) = 2.881 ~ p = 0.005)
Group (Contrast 2) x Stimulus type x Phase (Contrast 2)	10	0.519	0.19	62.997	2.731	0.008		10	(β = 0.519 μmol/L·com, SE = 0.19, t(62.997) = 2.731 ~ p = 0.008)
Group (Contrast 2) x Stimulus type x Phase (Contrast 2)	25	0.554	0.214	62.997	2.593	0.012		25	(β = 0.554 μmol/L·com, SE = 0.214, t(62.997) = 2.593 ~ p = 0.012)
Group (Contrast 2) x Stimulus type x Phase (Contrast 2)	19	0.409	0.187	63	2.189	0.032		19	(β = 0.409 μmol/L·com, SE = 0.187, t(63) = 2.189 ~ p = 0.032)
Group (Contrast 2) x Stimulus type x Phase (Contrast 2)	37	0.452	0.217	62.994	2.089	0.041		37	(β = 0.452 μmol/L·com, SE = 0.217, t(62.994) = 2.089 ~ p = 0.041)
Latency
Main model
247104observations; nGroups:66 52
	beta	SE	df	t	p
(Intercept)	11.222	0.033	105.146	341.599	<.001
Group (Contrast 1)	-0.288	0.083	104.031	-3.453	<.001
Group (Contrast 2)	-0.552	0.132	78.379	-4.198	<.001
Stimulus type	-0.163	0.057	89.696	-2.843	0.006
Phase (Contrast 1)	-0.275	0.067	106.249	-4.107	<.001
Phase (Contrast 2)	-0.038	0.063	66.748	-0.605	0.55
Group (Contrast 1) x Stimulus type	-0.287	0.119	82.286	-2.42	0.018
Group (Contrast 2) x Stimulus type	-0.539	0.159	106.474	-3.388	<.001
Group (Contrast 1) x Phase (Contrast 1)	-0.428	0.135	103.42	-3.173	0.002
Group (Contrast 1) x Phase (Contrast 2)	0.038	0.143	81.974	0.266	0.79
Group (Contrast 2) x Phase (Contrast 1)	-0.846	0.193	97.766	-4.377	<.001
Group (Contrast 2) x Phase (Contrast 2)	-0.058	0.154	69.874	-0.38	0.71
Stimulus type x Phase (Contrast 1)	-0.224	0.084	91.721	-2.681	0.009
Stimulus type x Phase (Contrast 2)	-0.052	0.103	69.504	-0.511	0.61
Group (Contrast 1) x Stimulus type x Phase (Contrast 1)	-0.292	0.167	80.046	-1.754	0.083
Group (Contrast 1) x Stimulus type x Phase (Contrast 2)	0.016	0.217	66.569	0.073	0.94
Group (Contrast 2) x Stimulus type x Phase (Contrast 1)	-0.569	0.209	94.984	-2.722	0.008
Group (Contrast 2) x Stimulus type x Phase (Contrast 2)	-0.143	0.249	70.295	-0.572	0.57
Channels with significant interactions (alpha=0.05, uncorrected)
Predictor	Channel	Estimate	Std. Error	df	t value	p
Group (Contrast 2) x Stimulus type x Phase (Contrast 1)	6	-2.96	0.63	62.998	-4.702	<.001		6	(β = -2.96 μmol/L·com, SE = 0.63, t(62.998) = -4.702 ~ p = <.001 )
Group (Contrast 2) x Stimulus type x Phase (Contrast 1)	43	-3.788	0.815	62.995	-4.647	<.001		43	(β = -3.788 μmol/L·com, SE = 0.815, t(62.995) = -4.647 ~ p = <.001 )
Group (Contrast 2) x Stimulus type x Phase (Contrast 1)	44	-2.869	0.694	63	-4.137	<.001		44	(β = -2.869 μmol/L·com, SE = 0.694, t(63) = -4.137 ~ p = <.001 )
Group (Contrast 2) x Stimulus type x Phase (Contrast 1)	2	-2.604	0.843	63.007	-3.09	0.003		2	(β = -2.604 μmol/L·com, SE = 0.843, t(63.007) = -3.09 ~ p = 0.003)
Group (Contrast 2) x Stimulus type x Phase (Contrast 1)	16	-2.153	0.867	63.002	-2.483	0.016		16	(β = -2.153 μmol/L·com, SE = 0.867, t(63.002) = -2.483 ~ p = 0.016)
Connectivity
Main model
52416 observations	nGroups: 336 52
	beta	SE	df	t	p
(Intercept)	0.173	0.01	112.81	17.841	<.001
Group (Contrast 1: Passive control vs. mean(Active control, Test))	0.055	0.022	50.125	2.545	0.014
Group (Contrast 2: Active control vs. Test)	-0.022	0.017	48.991	-1.305	0.2
Phase (Contrast 1: T0 vs. mean(T1, T2))	0.091	0.018	51.494	5.205	<.001
Phase (Contrast 2: T1 vs. T2)	0.182	0.023	55.294	7.93	<.001
Group (Contrast 1) x Phase (Contrast 1)	0.098	0.048	49.007	2.037	0.047
Group (Contrast 1) x Phase (Contrast 2)	0.217	0.062	50.235	3.483	0.001
Group (Contrast 2) x Phase (Contrast 1)	-0.015	0.038	51.125	-0.39	0.7				336	0.0952381
Group (Contrast 2) x Phase (Contrast 2)	-0.017	0.048	49.108	-0.358	0.72
Channels with significant interactions (alpha=0.05, uncorrected)
Predictor	fromChannel	toChannel	beta	SE	df	t	p		(Ch	: β =				from region	to region
Group (Contrast 1) x Phase (Contrast 2)	2	14	-0.850074	0.295197	49.0002	-2.87969	0.0058874		(Ch 2 & 14: β = -0.85, SE = 0.295, t(49) = -2.88 ~ p = 0.006)					Inferior frontal gyrus (triangular) left	Middle occipital gyrus left			1
Group (Contrast 1) x Phase (Contrast 2)	39	45	-0.789992	0.296844	48.9987	-2.6613	0.0104956		(Ch 39 & 45: β = -0.79, SE = 0.297, t(49) = -2.66 ~ p = 0.01)					Inferior frontal gyrus (triangular) right	Superior temporal gyrus right			2
Group (Contrast 1) x Phase (Contrast 2)	2	10	0.791917	0.388239	48.9998	2.03977	0.046784		(Ch 2 & 10: β = 0.792, SE = 0.388, t(49) = 2.04 ~ p = 0.047)					Inferior frontal gyrus (triangular) left	Superior temporal gyrus left			3
Group (Contrast 1) x Phase (Contrast 2)	6	45	0.894917	0.438623	48.9998	2.04029	0.04673		(Ch 6 & 45: β = 0.895, SE = 0.439, t(49) = 2.04 ~ p = 0.047)					Inferior frontal gyrus (opercular) left	Superior temporal gyrus right			4
Group (Contrast 1) x Phase (Contrast 2)	17	44	0.638951	0.307681	48.9997	2.07667	0.0430975		(Ch 17 & 44: β = 0.639, SE = 0.308, t(49) = 2.08 ~ p = 0.043)					Supramarginal gyrus left	Inferior frontal gyrus (opercular) right			5
Group (Contrast 1) x Phase (Contrast 2)	6	39	0.760421	0.365296	49	2.08166	0.0426193		(Ch 6 & 39: β = 0.76, SE = 0.365, t(49) = 2.08 ~ p = 0.043)					Inferior frontal gyrus (opercular) left	Inferior frontal gyrus (triangular) right			6
Group (Contrast 1) x Phase (Contrast 2)	7	45	0.90517	0.431621	48.9996	2.09714	0.0411642		(Ch 7 & 45: β = 0.905, SE = 0.432, t(49) = 2.1 ~ p = 0.041)					Superior temporal gyrus left	Superior temporal gyrus right			7
Group (Contrast 1) x Phase (Contrast 2)	10	44	0.643319	0.304036	49.0001	2.11593	0.0394562		(Ch 10 & 44: β = 0.643, SE = 0.304, t(49) = 2.12 ~ p = 0.039)					Superior temporal gyrus left	Inferior frontal gyrus (opercular) right			8
Group (Contrast 1) x Phase (Contrast 2)	4	7	0.856121	0.402646	49.0001	2.12624	0.0385462		(Ch 4 & 7: β = 0.856, SE = 0.403, t(49) = 2.13 ~ p = 0.039)					Inferior frontal gyrus (triangular) left	Superior temporal gyrus left			9
Group (Contrast 1) x Phase (Contrast 2)	7	18	0.735071	0.337601	48.9995	2.17734	0.0343002		(Ch 7 & 18: β = 0.735, SE = 0.338, t(49) = 2.18 ~ p = 0.034)					Superior temporal gyrus left	Postcentral gyrus left			10
Group (Contrast 1) x Phase (Contrast 2)	7	24	0.801935	0.3618	48.999	2.21651	0.0313299		(Ch 7 & 24: β = 0.802, SE = 0.362, t(49) = 2.22 ~ p = 0.031)					Superior temporal gyrus left	Angular gyrus left			11
Group (Contrast 1) x Phase (Contrast 2)	6	7	0.885978	0.398439	49	2.22362	0.0308156		(Ch 6 & 7: β = 0.886, SE = 0.398, t(49) = 2.22 ~ p = 0.031)					Inferior frontal gyrus (opercular) left	Superior temporal gyrus left			12
Group (Contrast 1) x Phase (Contrast 2)	2	48	0.684048	0.304207	48.9982	2.24863	0.0290669		(Ch 2 & 48: β = 0.684, SE = 0.304, t(49) = 2.25 ~ p = 0.029)					Inferior frontal gyrus (triangular) left	Superior temporal gyrus right			13
Group (Contrast 1) x Phase (Contrast 2)	10	47	0.755131	0.329387	49.0005	2.29254	0.0262076		(Ch 10 & 47: β = 0.755, SE = 0.329, t(49) = 2.29 ~ p = 0.026)					Superior temporal gyrus left	Angular gyrus right			14
Group (Contrast 1) x Phase (Contrast 2)	7	28	0.568342	0.247185	48.9999	2.29926	0.0257924		(Ch 7 & 28: β = 0.568, SE = 0.247, t(49) = 2.3 ~ p = 0.026)					Superior temporal gyrus left	Middle frontal gyrus right			15
Group (Contrast 1) x Phase (Contrast 2)	9	43	0.710151	0.308715	49	2.30034	0.0257263		(Ch 9 & 43: β = 0.71, SE = 0.309, t(49) = 2.3 ~ p = 0.026)					Inferior temporal gyrus left	Inferior frontal gyrus (opercular) right			16
Group (Contrast 1) x Phase (Contrast 2)	6	32	0.740109	0.317913	49	2.32802	0.024083		(Ch 6 & 32: β = 0.74, SE = 0.318, t(49) = 2.33 ~ p = 0.024)					Inferior frontal gyrus (opercular) left	Middle frontal gyrus right			17
Group (Contrast 1) x Phase (Contrast 2)	10	51	0.769843	0.312915	49.0009	2.46023	0.0174582		(Ch 10 & 51: β = 0.77, SE = 0.313, t(49) = 2.46 ~ p = 0.017)					Superior temporal gyrus left	Middle occipital gyrus right			18
Group (Contrast 1) x Phase (Contrast 2)	26	43	0.737474	0.295734	48.9992	2.49371	0.0160661		(Ch 26 & 43: β = 0.737, SE = 0.296, t(49) = 2.49 ~ p = 0.016)					Inferior parietal lobule left	Inferior frontal gyrus (opercular) right			19
Group (Contrast 1) x Phase (Contrast 2)	8	45	0.915802	0.359267	49.0003	2.54908	0.0139825		(Ch 8 & 45: β = 0.916, SE = 0.359, t(49) = 2.55 ~ p = 0.014)					Postcentral gyrus left	Superior temporal gyrus right			20
Group (Contrast 1) x Phase (Contrast 2)	6	41	0.763066	0.29677	49	2.57123	0.0132202		(Ch 6 & 41: β = 0.763, SE = 0.297, t(49) = 2.57 ~ p = 0.013)					Inferior frontal gyrus (opercular) left	Inferior frontal gyrus (triangular) right			21
Group (Contrast 1) x Phase (Contrast 2)	2	23	0.874045	0.338039	48.9996	2.58563	0.0127454		(Ch 2 & 23: β = 0.874, SE = 0.338, t(49) = 2.59 ~ p = 0.013)					Inferior frontal gyrus (triangular) left	Angular gyrus left			22
Group (Contrast 1) x Phase (Contrast 2)	7	25	0.950408	0.35872	49.0008	2.64945	0.010822		(Ch 7 & 25: β = 0.95, SE = 0.359, t(49) = 2.65 ~ p = 0.011)					Superior temporal gyrus left	Inferior parietal lobule left			23
Group (Contrast 1) x Phase (Contrast 2)	7	38	0.932829	0.34743	48.9999	2.68494	0.0098711		(Ch 7 & 38: β = 0.933, SE = 0.347, t(49) = 2.68 ~ p = 0.01)					Superior temporal gyrus left	Supramarginal gyrus right			24
Group (Contrast 1) x Phase (Contrast 2)	2	7	1.07754	0.380058	49.0003	2.8352	0.0066369		(Ch 2 & 7: β = 1.078, SE = 0.38, t(49) = 2.84 ~ p = 0.007)					Inferior frontal gyrus (triangular) left	Superior temporal gyrus left			25
Group (Contrast 1) x Phase (Contrast 2)	2	16	0.862996	0.297869	48.9998	2.89723	0.0056141		(Ch 2 & 16: β = 0.863, SE = 0.298, t(49) = 2.9 ~ p = 0.006)					Inferior frontal gyrus (triangular) left	Inferior frontal gyrus (opercular) left			26
Group (Contrast 1) x Phase (Contrast 2)	7	11	1.00395	0.344163	49.0005	2.91709	0.0053189		(Ch 7 & 11: β = 1.004, SE = 0.344, t(49) = 2.92 ~ p = 0.005)					Superior temporal gyrus left	Middle temporal gyrus left			27
Group (Contrast 1) x Phase (Contrast 2)	2	25	1.13139	0.382973	49.0003	2.95423	0.0048052		(Ch 2 & 25: β = 1.131, SE = 0.383, t(49) = 2.95 ~ p = 0.005)					Inferior frontal gyrus (triangular) left	Inferior parietal lobule left			28
Group (Contrast 1) x Phase (Contrast 2)	6	25	1.07849	0.354211	48.9988	3.04476	0.0037407		(Ch 6 & 25: β = 1.078, SE = 0.354, t(49) = 3.04 ~ p = 0.004)					Inferior frontal gyrus (opercular) left	Inferior parietal lobule left			29
Group (Contrast 1) x Phase (Contrast 2)	2	5	1.07777	0.347612	48.9997	3.10048	0.0031998		(Ch 2 & 5: β = 1.078, SE = 0.348, t(49) = 3.1 ~ p = 0.003)					Inferior frontal gyrus (triangular) left	Superior temporal gyrus left			30
Group (Contrast 1) x Phase (Contrast 2)	5	7	1.13955	0.363998	49.0002	3.13064	0.0029386		(Ch 5 & 7: β = 1.14, SE = 0.364, t(49) = 3.13 ~ p = 0.003)					Superior temporal gyrus left	Superior temporal gyrus left			31
Group (Contrast 1) x Phase (Contrast 2)	44	48	0.951219	0.301741	49.0001	3.15244	0.0027625		(Ch 44 & 48: β = 0.951, SE = 0.302, t(49) = 3.15 ~ p = 0.003)					Inferior frontal gyrus (opercular) right	Superior temporal gyrus right			32

## Sheet: blups_amplitude
`	Intercept	Group_passiveVsActive	Group_activeCtrlVsTest	StimType	Phase_prePostExposure	Phase_noSleepVsSleep	Group_passiveVsActive.StimType	Group_activeCtrlVsTest.StimType	Group_passiveVsActive.Phase_prePostExposure	Group_passiveVsActive.Phase_noSleepVsSleep	Group_activeCtrlVsTest.Phase_prePostExposure	Group_activeCtrlVsTest.Phase_noSleepVsSleep	StimType.Phase_prePostExposure	StimType.Phase_noSleepVsSleep	Group_passiveVsActive.StimType.Phase_prePostExposure	Group_passiveVsActive.StimType.Phase_noSleepVsSleep	Group_activeCtrlVsTest.StimType.Phase_prePostExposure	Group_activeCtrlVsTest.StimType.Phase_noSleepVsSleep
1	0.8449	0.0287	-0.0044	0.0121	-0.0017	0.0256	-0.0215	-0.005	-0.0834	0.0924	0.0189	0.1228	-0.0027	-0.0737	0.0664	0.153	-0.0602	0.1044
2	0.8285	0.0139	-0.0197	-0.0071	-0.0065	-0.002	-0.03	0.0363	0.054	0.0058	0.0286	-0.0508	0.0389	-0.0136	-0.0527	0.1129	0.1123	0.1136
3	0.8903	-0.0141	-0.0072	0.001	0.0071	0.0369	-0.0283	-0.0175	0.0178	0.1108	-0.0081	-0.0497	-0.0391	-0.0389	-0.0276	-0.0126	-0.0551	0.1575
4	0.8531	-0.0149	-0.0329	0.0238	-0.0061	0.0226	0.0346	0.0361	-0.0405	-0.0686	0.0321	-0.065	0.0437	0.0083	0.0154	0.0331	0.1408	0.0648
5	0.8339	0.0056	0.0047	0.0042	-0.0079	0.0184	0.0391	-0.0062	-0.0548	0.0797	0.0531	0.0906	-0.0308	-0.0567	-0.0669	0.1168	-0.0311	0.2408
6	0.8628	-0.0716	-0.0353	0.0663	-0.0201	-0.0185	0.0443	0.0084	0.0112	0.005	0.0505	-0.025	-0.0339	0.0428	0.0462	0.0076	-0.0403	0.0004
7	0.8628	-0.2056	-0.1594	0.1539	-0.0346	0.182	0.075	0.1656	-0.2171	0.4227	-0.0547	0.3703	0.0761	0.1477	0.0383	0.2914	0.2887	0.5875
8	0.861	-0.0328	-0.0427	0.0451	-0.0483	0.089	0.0464	0.0359	-0.0737	0.057	0.0392	0.0475	0.0883	0.0464	0.0972	0.0766	-0.0049	0.0201
9	0.755	-0.0021	-0.0095	0.0074	-0.0274	-0.0025	0.0233	0.0737	-0.0606	-0.0646	-0.0256	0.0566	0.0165	-0.0319	0.0871	-0.0869	-0.0505	0.1481
10	0.8696	-0.0537	-0.0366	0.1023	-0.0234	0.2015	0.1039	0.0961	0.0923	0.0608	-0.284	0.4372	0.0938	0.0968	0.1023	0.2486	0.2593	0.4544
11	0.7613	-0.0128	-0.0178	0.014	-0.0001	0.0582	0.023	-0.0176	0.0005	-0.1213	0.0184	0.1079	0.0095	-0.0432	0.1534	0.0333	-0.0617	0.0555
12	0.8307	-0.0841	-0.1637	0.0693	-0.0706	0.1158	0.0304	-0.0114	-0.0005	0.1797	-0.1311	0.6501	-0.0371	-0.0052	0.0321	0.0356	0.0748	0.0579
13	0.7187	0.0208	-0.0425	-0.0133	-0.0138	0.0448	0.0454	0.1487	-0.033	-0.0795	-0.0687	0.0284	0.0119	-0.0239	0.0464	-0.028	-0.0388	0.0818
14	0.7662	-0.0059	0.0173	0.0212	-0.0096	0.0163	0.0367	0.0852	-0.0582	-0.0949	-0.0896	0.1378	0.0567	-0.0486	-0.0555	0.0404	-0.1162	0.1515
15	0.8747	-0.0464	-0.0681	0.0176	-0.0013	0.0592	-0.0227	0.0986	0.0815	0.0141	0.0998	-0.0693	0.0428	0.005	-0.0131	0.1261	0.04	0.1819
16	0.8538	-0.0433	-0.0411	0.0268	-0.0364	0.0564	0.031	0.036	0.0111	0.2207	-0.2823	0.4913	-0.0388	-0.0028	0.0006	0.1144	0.078	-0.031
17	0.8719	-0.0172	-0.0162	0.0503	-0.0532	0.1352	0.0448	0.0428	-0.0132	0.1331	-0.2068	0.2319	0.0017	-0.0405	0.0236	0.0931	0.0143	0.0636
18	0.8955	0.0273	-0.0282	0.0041	0.0032	-0.0382	0.0072	-0.0037	0.0845	0.0112	-0.0439	0.0233	-0.0037	-0.0561	0.0346	-0.0083	0.0392	-0.0882
19	0.8708	-0.1879	-0.0524	0.0985	-0.0098	0.178	0.0922	0.0911	0.0143	0.2249	-0.1595	0.683	0.0302	0.1027	0.1166	0.2498	0.2868	0.3623
20	0.8609	0.0153	-0.0223	-0.0239	0.0119	0.01	-0.0154	-0.0352	0.1616	-0.0341	-0.0266	0.0044	-0.0591	-0.012	0.1391	0.0832	-0.061	-0.1089
21	0.8605	-0.0108	-0.0205	0.0044	-0.0259	0.0432	-0.0328	-0.079	0.0789	0.0201	-0.0106	-0.2222	-0.0334	0.0228	-0.0119	0.1953	0.0641	0.0364
22	0.8267	-0.0204	-0.0126	0.0216	0.0156	0.039	0.0277	0.0199	0.1137	0.0724	-0.0529	-0.0961	-0.0322	-0.1035	-0.0191	0.0893	-0.0015	-0.0568
23	0.8652	-0.045	-0.024	0.0549	-0.0492	0.0502	0.0747	0.0578	-0.1315	-0.0004	-0.0882	0.1412	0.0442	0.0067	-0.0559	0.0463	-0.0414	0.1642
24	0.8849	-0.0492	-0.0402	0.0128	-0.0128	0.0511	0.0368	0.0918	-0.1085	0.0334	0.1232	0.1805	-0.0218	0.0861	0.1089	0.0902	-0.0004	0.007
25	0.9013	0.0497	-0.0457	0.0973	-0.0675	0.1862	0.0499	0.1482	0.018	0.2776	0.0137	0.2493	0.0611	0.0752	0.1535	0.2115	0.2095	0.4834
26	0.7685	-0.0446	0.0268	-0.0081	0.0098	0.0091	-0.0265	0.0279	0.0465	0.2008	-0.0889	-0.0184	-0.0285	0.0066	0.0415	0.006	0.1025	-0.1034
27	0.7866	0.008	-0.0319	0.0166	-0.015	0.0031	0.0107	0.0153	0.0835	0.0571	0.0744	0.1248	-0.0641	0.0103	0.0302	0.0712	-0.0263	0.2497
28	0.7823	-0.011	-0.0329	0.0063	0.0049	0.0443	0.0567	0.0099	0.0266	0.1665	0.0006	0.1126	0.0719	0.0593	0.0775	-0.043	0.006	0.0985
29	0.7953	0.0026	-0.0404	0.0108	-0.011	0.0198	0.0299	-0.0079	0.0644	0.129	0.004	0.1509	0.0825	0.071	0.1007	0.1094	0.013	0.1015
30	0.8437	0.0055	-0.0198	-0.0045	-0.0033	0.0162	-0.0042	0.0485	-0.0961	0.135	-0.1335	-0.0456	0.0371	0.0499	0.0975	-0.0381	0.0731	-0.0183
31	0.868	-0.0227	-0.0906	-0.0049	0.0012	0.0104	-0.0025	-0.0491	0.0638	0.0715	-0.0106	-0.0391	0.0755	0.0499	-0.1004	0.0271	0.0144	0.1627
32	0.821	0.0007	-0.0243	0.0106	-0.0073	0.0308	0.065	0.0717	0.0851	0.0347	-0.0633	0.0678	-0.0707	0.0224	0.0431	0.0112	0.0451	0.1832
33	0.8444	0.0277	0.018	0.0293	0.007	0.0808	0.0248	0.0497	0.0186	0.0173	-0.0552	0.2492	-0.0331	0.0563	-0.0022	-0.024	0.0896	-0.0101
34	0.8346	-0.0424	-0.0322	0.0194	-0.0267	0.019	0.0075	0.0739	-0.0065	-0.0504	0.0189	0.113	-0.0272	-0.0509	0.0832	0.0896	0.0776	0.0819
35	0.8449	-0.0174	-0.0101	0.0111	-0.0122	0.0088	0.0482	0.0143	0.0788	0.0045	-0.0731	0.066	0.0513	-0.0582	0.0506	0.0591	-0.0734	-0.153
36	0.8874	-0.0194	-0.0006	0.0227	-0.0153	0.0124	0.0116	0.082	0.03	0.1698	-0.0709	0.1278	-0.0469	0.0209	0.0525	0.0072	0.0807	0.0683
37	0.9687	-0.1052	0.0037	0.0493	-0.0211	0.2554	0.0301	0.1795	0.101	0.3128	-0.1454	0.4599	0.0438	0.0313	0.0864	0.1778	0.1574	0.3985
38	0.8425	-0.0237	-0.0594	0.0651	-0.0037	0.0083	0.0239	0.1032	0.0334	-0.0575	-0.186	0.4188	0.0008	0.107	0.0822	0.0457	0.1244	0.0507
39	0.8471	0.0242	-0.0246	-0.0085	-0.0216	-0.0013	-0.0094	-0.0049	0.0086	0.07	0.0504	-0.1349	0.0274	0.0443	0.0829	0.0063	0.0604	0.1947
40	0.8098	0.0182	-0.0648	0.0026	-0.0197	0.0447	0.0222	0.0634	0.0438	0.0732	-0.0852	0.1118	-0.0169	0.0024	0.063	-0.0078	0.1115	0.0776
41	0.8657	-0.021	0.01	0.007	-0.0193	0.0231	0.0241	0.0608	-0.029	0.1204	-0.04	0.144	0.0039	0.0155	-0.0068	0.1519	0.0412	-0.0359
42	0.7789	0.0204	-0.0598	0.0022	-0.0317	0.0147	0.0232	0.0391	-0.0128	0.0128	-0.0076	-0.0272	0.0334	-0.0234	0.0595	0.0501	-0.1204	0.1764
43	0.8691	-0.0297	0.001	-0.0029	-0.039	0.0805	0.0021	0.0766	0.1038	0.2638	-0.1087	0.6026	0.0566	-0.0188	0.0077	0.036	0.041	0.1379
44	0.8505	-0.0062	-0.008	0.0305	-0.0115	-0.0221	0.0348	0.0791	-0.0128	0.0847	-0.118	0.1893	0.0136	-0.0568	-0.0519	0.0833	0.0402	0.0118
45	0.9323	-0.0715	-0.0586	0.0929	-0.016	0.2824	0.0592	0.1393	-0.2711	0.2949	0.0815	0.4555	0.1301	0.1604	0.1618	0.2497	0.2868	0.5657
46	0.8483	-0.0199	-0.0195	0.0201	0.0153	0.0451	0.0282	0.0383	0.0617	0.0793	-0.065	0.058	-0.007	-0.0187	0.0099	0.0554	0.0375	0.1945
47	0.8124	0.0017	-0.0037	0.0507	-0.027	0.0167	0.0078	0.0815	-0.0823	0.1905	-0.1564	0.6712	-0.0033	0.0427	0.0743	0.0697	0.0986	-0.0413
48	0.8643	-0.0847	-0.0692	0.0992	-0.036	0.0781	0.0728	0.1731	0.0198	0.145	-0.2695	0.5806	0.0833	0.1723	0.2288	0.2131	0.44	0.3811
49	0.867	0.0159	-0.0285	-0.0155	-0.0163	0.0406	-0.0273	0.0413	0.0634	0.0494	0.0189	0.2462	-0.0284	-0.003	0.1038	-0.008	0.0287	0.1203
50	0.854	0.0098	-0.0026	0	0.018	0.0142	0.0351	0.046	0.099	0.0534	-0.0332	0.1347	-0.0257	-0.0262	0.1484	-0.0602	0.0072	0.09
51	0.839	-0.0174	0.0167	0.0103	-0.0023	0.0415	0.0076	0.0278	-0.0309	0.1233	0.0739	0.0062	0.0343	-0.0222	0.1024	0.0465	0.0121	0.1322
52	0.8318	-0.002	-0.0299	0.0222	-0.0023	0.0424	0.0344	0.0237	0.0162	0.0542	-0.0879	0.1053	-0.0488	-0.0113	0.0685	0.0039	-0.1248	0.1472

## Sheet: Amplitude_perChannel
Channel	Predictor	Estimate	Std. Error	df	t value	Pr(>|t|)
1	(Intercept)	0.844923	0.0310662	63.0123	27.1975	1.58144e-36
1	Group_passiveVsActive	0.0330391	0.0666985	63.0123	0.495351	0.622076
1	Group_activeCtrlVsTest	-7.96085e-05	0.0752646	63.0123	-0.00105772	0.999159
1	StimType	0.0103377	0.0410125	62.9968	0.252062	0.801814
1	Phase_prePostExposure	0.0032997	0.0619723	62.9806	0.0532447	0.957705
1	Phase_noSleepVsSleep	0.0240714	0.0682207	63.0216	0.352847	0.725381
1	Group_passiveVsActive:StimType	-0.0466949	0.088053	62.9968	-0.530305	0.597765
1	Group_activeCtrlVsTest:StimType	-0.0195305	0.0993617	62.9968	-0.196559	0.844805
1	Group_passiveVsActive:Phase_prePostExposure	-0.0947962	0.133053	62.9806	-0.712468	0.478806
1	Group_passiveVsActive:Phase_noSleepVsSleep	0.0931289	0.146468	63.0216	0.635829	0.52719
1	Group_activeCtrlVsTest:Phase_prePostExposure	0.0270142	0.150141	62.9806	0.179925	0.857789
1	Group_activeCtrlVsTest:Phase_noSleepVsSleep	0.121536	0.165279	63.0216	0.735334	0.464864
1	StimType:Phase_prePostExposure	-0.00688533	0.0717294	62.9878	-0.0959904	0.923833
1	StimType:Phase_noSleepVsSleep	-0.0950171	0.0992478	63.0213	-0.957373	0.342038
1	Group_passiveVsActive:StimType:Phase_prePostExposure	0.0747901	0.154002	62.9878	0.485644	0.628904
1	Group_passiveVsActive:StimType:Phase_noSleepVsSleep	0.190316	0.213083	63.0213	0.893156	0.375172
1	Group_activeCtrlVsTest:StimType:Phase_prePostExposure	-0.0926022	0.17378	62.9878	-0.53287	0.595999
1	Group_activeCtrlVsTest:StimType:Phase_noSleepVsSleep	0.100317	0.240449	63.0213	0.417208	0.677944
10	(Intercept)	0.870174	0.0277721	63.0023	31.3327	3.91892e-40
10	Group_passiveVsActive	-0.0562855	0.0596261	63.0023	-0.943974	0.348789
10	Group_activeCtrlVsTest	-0.0377433	0.0672839	63.0023	-0.560956	0.576817
10	StimType	0.111242	0.0291115	62.9912	3.82124	0.000306443
10	Phase_prePostExposure	-0.026506	0.0453369	63.0174	-0.584646	0.560873
10	Phase_noSleepVsSleep	0.209735	0.0531857	62.9954	3.94345	0.000204362
10	Group_passiveVsActive:StimType	0.146323	0.0625019	62.9912	2.34109	0.0224055
10	Group_activeCtrlVsTest:StimType	0.10824	0.070529	62.9912	1.53468	0.12987
10	Group_passiveVsActive:Phase_prePostExposure	0.103023	0.0973374	63.0174	1.05842	0.293906
10	Group_passiveVsActive:Phase_noSleepVsSleep	0.0587426	0.114189	62.9954	0.514434	0.608748
10	Group_activeCtrlVsTest:Phase_prePostExposure	-0.312232	0.109839	63.0174	-2.84265	0.00602264
10	Group_activeCtrlVsTest:Phase_noSleepVsSleep	0.445889	0.128854	62.9954	3.46042	0.000973474
10	StimType:Phase_prePostExposure	0.116797	0.0776953	62.9881	1.50326	0.137768
10	StimType:Phase_noSleepVsSleep	0.116889	0.0785196	62.9967	1.48866	0.141566
10	Group_passiveVsActive:StimType:Phase_prePostExposure	0.130117	0.16681	62.9881	0.78003	0.438295
10	Group_passiveVsActive:StimType:Phase_noSleepVsSleep	0.329487	0.16858	62.9967	1.95448	0.0550857
10	Group_activeCtrlVsTest:StimType:Phase_prePostExposure	0.319407	0.188234	62.9881	1.69686	0.0946593
10	Group_activeCtrlVsTest:StimType:Phase_noSleepVsSleep	0.519427	0.190231	62.9967	2.73051	0.00819078
11	(Intercept)	0.759525	0.0317408	63.0071	23.929	2.50752e-33
11	Group_passiveVsActive	-0.0120502	0.0681468	63.0071	-0.176828	0.860211
11	Group_activeCtrlVsTest	-0.0156988	0.0768989	63.0071	-0.204149	0.838895
11	StimType	0.0124697	0.0446133	63.0007	0.279508	0.780771
11	Phase_prePostExposure	0.00555352	0.0536587	62.9926	0.103497	0.917897
11	Phase_noSleepVsSleep	0.0584677	0.0751773	62.9988	0.777732	0.439638
11	Group_passiveVsActive:StimType	0.0218971	0.0957838	63.0007	0.22861	0.819913
11	Group_activeCtrlVsTest:StimType	-0.0354961	0.108085	63.0007	-0.328408	0.743692
11	Group_passiveVsActive:Phase_prePostExposure	-0.000282848	0.115204	62.9926	-0.00245519	0.998049
11	Group_passiveVsActive:Phase_noSleepVsSleep	-0.14004	0.161404	62.9988	-0.867635	0.388887
11	Group_activeCtrlVsTest:Phase_prePostExposure	0.0264148	0.13	62.9926	0.203191	0.839641
11	Group_activeCtrlVsTest:Phase_noSleepVsSleep	0.106192	0.182133	62.9988	0.583047	0.561943
11	StimType:Phase_prePostExposure	0.00878893	0.0939679	62.992	0.0935312	0.925778
11	StimType:Phase_noSleepVsSleep	-0.057055	0.108553	62.9956	-0.525595	0.601015
11	Group_passiveVsActive:StimType:Phase_prePostExposure	0.208962	0.201747	62.992	1.03576	0.304274
11	Group_passiveVsActive:StimType:Phase_noSleepVsSleep	0.0159959	0.233062	62.9956	0.0686338	0.945498
11	Group_activeCtrlVsTest:StimType:Phase_prePostExposure	-0.0945463	0.227658	62.992	-0.4153	0.679334
11	Group_activeCtrlVsTest:StimType:Phase_noSleepVsSleep	0.0417021	0.262994	62.9956	0.158567	0.874517
12	(Intercept)	0.830424	0.0261925	62.9992	31.7047	1.95206e-40
12	Group_passiveVsActive	-0.0892571	0.0562347	62.9992	-1.58722	0.117469
12	Group_activeCtrlVsTest	-0.186517	0.063457	62.9992	-2.93927	0.00459383
12	StimType	0.0743581	0.0270192	62.9996	2.75205	0.00772562
12	Phase_prePostExposure	-0.0912382	0.0433697	63.0018	-2.10373	0.0393999
12	Phase_noSleepVsSleep	0.119273	0.042468	63.0002	2.80853	0.00661891
12	Group_passiveVsActive:StimType	0.033183	0.0580097	62.9996	0.572025	0.56934
12	Group_activeCtrlVsTest:StimType	-0.0276252	0.0654599	62.9996	-0.422017	0.674449
12	Group_passiveVsActive:Phase_prePostExposure	-0.00147779	0.0931139	63.0018	-0.0158708	0.987388
12	Group_passiveVsActive:Phase_noSleepVsSleep	0.188449	0.0911779	63.0002	2.06683	0.0428653
12	Group_activeCtrlVsTest:Phase_prePostExposure	-0.141046	0.105073	63.0018	-1.34237	0.184294
12	Group_activeCtrlVsTest:Phase_noSleepVsSleep	0.665511	0.102888	63.0002	6.46831	1.67193e-08
12	StimType:Phase_prePostExposure	-0.0509296	0.0587739	62.9997	-0.866534	0.389486
12	StimType:Phase_noSleepVsSleep	-0.00985291	0.0678176	62.9985	-0.145285	0.884949
12	Group_passiveVsActive:StimType:Phase_prePostExposure	0.0218547	0.126187	62.9997	0.173194	0.863054
12	Group_passiveVsActive:StimType:Phase_noSleepVsSleep	0.019437	0.145603	62.9985	0.133493	0.894229
12	Group_activeCtrlVsTest:StimType:Phase_prePostExposure	0.0814509	0.142393	62.9997	0.572016	0.569347
12	Group_activeCtrlVsTest:StimType:Phase_noSleepVsSleep	0.0445921	0.164303	62.9985	0.271402	0.78697
13	(Intercept)	0.715924	0.0264345	63.0009	27.0829	2.04022e-36
13	Group_passiveVsActive	0.0243755	0.0567544	63.0009	0.42949	0.669032
13	Group_activeCtrlVsTest	-0.0446132	0.0640434	63.0009	-0.696608	0.48861
13	StimType	-0.0180602	0.0487345	62.9995	-0.370584	0.71219
13	Phase_prePostExposure	-0.0133176	0.0545419	63.0002	-0.244172	0.807891
13	Phase_noSleepVsSleep	0.0443468	0.0726431	62.9998	0.610475	0.543743
13	Group_passiveVsActive:StimType	0.0563613	0.104632	62.9995	0.538663	0.592018
13	Group_activeCtrlVsTest:StimType	0.174754	0.11807	62.9995	1.48009	0.143832
13	Group_passiveVsActive:Phase_prePostExposure	-0.0380067	0.1171	63.0002	-0.324565	0.746585
13	Group_passiveVsActive:Phase_noSleepVsSleep	-0.0944207	0.155963	62.9998	-0.605403	0.547086
13	Group_activeCtrlVsTest:Phase_prePostExposure	-0.071097	0.13214	63.0002	-0.538044	0.592442
13	Group_activeCtrlVsTest:Phase_noSleepVsSleep	0.0241886	0.175994	62.9998	0.13744	0.891121
13	StimType:Phase_prePostExposure	0.0118772	0.094853	62.999	0.125217	0.900751
13	StimType:Phase_noSleepVsSleep	-0.0331286	0.10656	63.0008	-0.310893	0.756909
13	Group_passiveVsActive:StimType:Phase_prePostExposure	0.0438269	0.203648	62.9991	0.215209	0.830299
13	Group_passiveVsActive:StimType:Phase_noSleepVsSleep	-0.073259	0.228781	63.0008	-0.320214	0.749866
13	Group_activeCtrlVsTest:StimType:Phase_prePostExposure	-0.0649776	0.229802	62.999	-0.282754	0.778292
13	Group_activeCtrlVsTest:StimType:Phase_noSleepVsSleep	0.0732593	0.258164	63.0008	0.28377	0.777517
14	(Intercept)	0.764547	0.0254383	62.9991	30.055	4.6054e-39
14	Group_passiveVsActive	-0.00456804	0.0546155	62.9991	-0.08364	0.933608
14	Group_activeCtrlVsTest	0.0253376	0.0616299	62.9991	0.411125	0.682376
14	StimType	0.0204893	0.0406056	63.0002	0.504592	0.615606
14	Phase_prePostExposure	-0.00748319	0.0550386	62.9991	-0.135962	0.892285
14	Phase_noSleepVsSleep	0.0142518	0.0562108	62.9973	0.253541	0.800676
14	Group_passiveVsActive:StimType	0.0428772	0.0871795	63.0002	0.491827	0.624551
14	Group_activeCtrlVsTest:StimType	0.0944843	0.098376	63.0002	0.96044	0.340505
14	Group_passiveVsActive:Phase_prePostExposure	-0.0664174	0.118167	62.9991	-0.562064	0.576067
14	Group_passiveVsActive:Phase_noSleepVsSleep	-0.111144	0.120683	62.9973	-0.920956	0.360587
14	Group_activeCtrlVsTest:Phase_prePostExposure	-0.0944972	0.133343	62.9991	-0.708677	0.481139
14	Group_activeCtrlVsTest:Phase_noSleepVsSleep	0.137031	0.136183	62.9973	1.00623	0.318156
14	StimType:Phase_prePostExposure	0.0692779	0.0962012	63.0035	0.720135	0.474105
14	StimType:Phase_noSleepVsSleep	-0.0638308	0.082047	63.0031	-0.777979	0.439494
14	Group_passiveVsActive:StimType:Phase_prePostExposure	-0.113239	0.206542	63.0035	-0.54826	0.585451
14	Group_passiveVsActive:StimType:Phase_noSleepVsSleep	0.0264112	0.176153	63.0031	0.149933	0.881296
14	Group_activeCtrlVsTest:StimType:Phase_prePostExposure	-0.164765	0.233069	63.0035	-0.706938	0.482212
14	Group_activeCtrlVsTest:StimType:Phase_noSleepVsSleep	0.156671	0.198777	63.0031	0.788177	0.433548
15	(Intercept)	0.875385	0.0301726	62.997	29.0125	3.67937e-38
15	Group_passiveVsActive	-0.0483758	0.0647801	62.997	-0.746769	0.457981
15	Group_activeCtrlVsTest	-0.0745751	0.0730998	62.997	-1.02018	0.311544
15	StimType	0.0164981	0.0378983	63.003	0.435325	0.664814
15	Phase_prePostExposure	0.00386116	0.0627427	63.005	0.0615396	0.951124
15	Phase_noSleepVsSleep	0.0594814	0.0620111	62.9906	0.959205	0.341123
15	Group_passiveVsActive:StimType	-0.0484531	0.0813669	63.003	-0.59549	0.553649
15	Group_activeCtrlVsTest:StimType	0.111402	0.0918169	63.003	1.21331	0.229541
15	Group_passiveVsActive:Phase_prePostExposure	0.0907875	0.134707	63.005	0.673962	0.502801
15	Group_passiveVsActive:Phase_noSleepVsSleep	0.00770336	0.133137	62.9906	0.0578605	0.954043
15	Group_activeCtrlVsTest:Phase_prePostExposure	0.117578	0.152008	63.005	0.773497	0.442121
15	Group_activeCtrlVsTest:Phase_noSleepVsSleep	-0.076568	0.150235	62.9906	-0.509653	0.612075
15	StimType:Phase_prePostExposure	0.0513803	0.0741487	63.0033	0.692936	0.490896
15	StimType:Phase_noSleepVsSleep	0.00288858	0.105263	62.9952	0.0274415	0.978194
15	Group_passiveVsActive:StimType:Phase_prePostExposure	-0.0478889	0.159196	63.0033	-0.300818	0.764544
15	Group_passiveVsActive:StimType:Phase_noSleepVsSleep	0.151085	0.225998	62.9952	0.668523	0.506242
15	Group_activeCtrlVsTest:StimType:Phase_prePostExposure	0.0365599	0.179641	63.0033	0.203516	0.839387
15	Group_activeCtrlVsTest:StimType:Phase_noSleepVsSleep	0.193071	0.255024	62.9952	0.757069	0.451831
16	(Intercept)	0.854038	0.0275952	63.0005	30.9488	8.14569e-40
16	Group_passiveVsActive	-0.0450396	0.0592463	63.0005	-0.76021	0.449965
16	Group_activeCtrlVsTest	-0.0430183	0.0668553	63.0005	-0.643453	0.522265
16	StimType	0.0267951	0.0296695	62.9991	0.903121	0.369902
16	Phase_prePostExposure	-0.0442618	0.0495815	63.0011	-0.892709	0.37541
16	Phase_noSleepVsSleep	0.0566127	0.046889	63.0015	1.20738	0.2318
16	Group_passiveVsActive:StimType	0.0341217	0.0636998	62.9991	0.535664	0.594077
16	Group_activeCtrlVsTest:StimType	0.0322531	0.0718809	62.9991	0.448703	0.655186
16	Group_passiveVsActive:Phase_prePostExposure	0.011597	0.10645	63.0011	0.108943	0.913594
16	Group_passiveVsActive:Phase_noSleepVsSleep	0.233135	0.10067	63.0015	2.31584	0.0238346
16	Group_activeCtrlVsTest:Phase_prePostExposure	-0.310407	0.120122	63.0011	-2.5841	0.0120935
16	Group_activeCtrlVsTest:Phase_noSleepVsSleep	0.501697	0.113599	63.0015	4.41639	4.02201e-05
16	StimType:Phase_prePostExposure	-0.0531162	0.0558278	63.0022	-0.95143	0.345022
16	StimType:Phase_noSleepVsSleep	-0.00680482	0.0560843	63	-0.121332	0.903814
16	Group_passiveVsActive:StimType:Phase_prePostExposure	-0.0268154	0.119861	63.0022	-0.22372	0.823699
16	Group_passiveVsActive:StimType:Phase_noSleepVsSleep	0.134158	0.120412	63	1.11416	0.269445
16	Group_activeCtrlVsTest:StimType:Phase_prePostExposure	0.085647	0.135255	63.0022	0.633226	0.528878
16	Group_activeCtrlVsTest:StimType:Phase_noSleepVsSleep	-0.0618435	0.135877	63	-0.455144	0.65057
17	(Intercept)	0.872528	0.0262243	63.0006	33.2717	1.10457e-41
17	Group_passiveVsActive	-0.0167782	0.056303	63.0006	-0.297999	0.766685
17	Group_activeCtrlVsTest	-0.0138196	0.0635341	63.0006	-0.217515	0.82851
17	StimType	0.0530416	0.0267026	63.0005	1.98638	0.0513451
17	Phase_prePostExposure	-0.0673759	0.0454465	62.9996	-1.48253	0.143184
17	Phase_noSleepVsSleep	0.13968	0.04753	62.9987	2.93877	0.00460033
17	Group_passiveVsActive:StimType	0.0553747	0.05733	63.0005	0.965893	0.337791
17	Group_activeCtrlVsTest:StimType	0.040918	0.064693	63.0005	0.632496	0.529352
17	Group_passiveVsActive:Phase_prePostExposure	-0.0157264	0.0975728	62.9996	-0.161176	0.872471
17	Group_passiveVsActive:Phase_noSleepVsSleep	0.137608	0.102046	62.9987	1.34849	0.182329
17	Group_activeCtrlVsTest:Phase_prePostExposure	-0.225769	0.110104	62.9996	-2.05051	0.0444806
17	Group_activeCtrlVsTest:Phase_noSleepVsSleep	0.234066	0.115152	62.9987	2.03267	0.0463057
17	StimType:Phase_prePostExposure	-0.00122795	0.0677049	62.9998	-0.0181368	0.985587
17	StimType:Phase_noSleepVsSleep	-0.0537409	0.0702851	62.9959	-0.764612	0.447357
17	Group_passiveVsActive:StimType:Phase_prePostExposure	0.00867247	0.145361	62.9998	0.0596616	0.952614
17	Group_passiveVsActive:StimType:Phase_noSleepVsSleep	0.1031	0.150901	62.9959	0.683228	0.496968
17	Group_activeCtrlVsTest:StimType:Phase_prePostExposure	0.00352774	0.16403	62.9998	0.0215067	0.982909
17	Group_activeCtrlVsTest:StimType:Phase_noSleepVsSleep	0.0513886	0.170281	62.9959	0.301787	0.763809
18	(Intercept)	0.896601	0.0208017	62.9962	43.1022	1.81591e-48
18	Group_passiveVsActive	0.0314895	0.0446609	62.9962	0.70508	0.483359
18	Group_activeCtrlVsTest	-0.0278988	0.0503967	62.9962	-0.553584	0.581823
18	StimType	0.00141627	0.0221521	62.9951	0.0639337	0.949225
18	Phase_prePostExposure	0.0100908	0.0445409	63.0008	0.226551	0.821506
18	Phase_noSleepVsSleep	-0.0432211	0.0462441	63.0014	-0.93463	0.353548
18	Group_passiveVsActive:StimType	-0.00241145	0.0475602	62.9951	-0.0507031	0.959723
18	Group_activeCtrlVsTest:StimType	-0.017842	0.0536684	62.9951	-0.33245	0.740653
18	Group_passiveVsActive:Phase_prePostExposure	0.0942048	0.0956285	63.0008	0.985112	0.328337
18	Group_passiveVsActive:Phase_noSleepVsSleep	0.00455805	0.0992852	63.0014	0.0459086	0.963528
18	Group_activeCtrlVsTest:Phase_prePostExposure	-0.043378	0.10791	63.0008	-0.401982	0.689058
18	Group_activeCtrlVsTest:Phase_noSleepVsSleep	0.0189823	0.112036	63.0014	0.16943	0.866002
18	StimType:Phase_prePostExposure	-0.00813952	0.0557669	62.9996	-0.145956	0.884422
18	StimType:Phase_noSleepVsSleep	-0.0730831	0.0702117	63.0067	-1.0409	0.301901
18	Group_passiveVsActive:StimType:Phase_prePostExposure	0.0257143	0.11973	62.9996	0.214769	0.830641
18	Group_passiveVsActive:StimType:Phase_noSleepVsSleep	-0.0444901	0.150743	63.0067	-0.295139	0.768858
18	Group_activeCtrlVsTest:StimType:Phase_prePostExposure	0.0355966	0.135107	62.9996	0.263469	0.793049
18	Group_activeCtrlVsTest:StimType:Phase_noSleepVsSleep	-0.13035	0.170103	63.0067	-0.7663	0.44636
19	(Intercept)	0.871403	0.0297565	63.0003	29.2845	2.12141e-38
19	Group_passiveVsActive	-0.201821	0.0638866	63.0003	-3.15905	0.00243137
19	Group_activeCtrlVsTest	-0.056253	0.0720916	63.0003	-0.7803	0.438136
19	StimType	0.107036	0.0324975	63.0002	3.29368	0.00162495
19	Phase_prePostExposure	-0.00775501	0.0552566	62.9999	-0.140345	0.888835
19	Phase_noSleepVsSleep	0.184926	0.0554979	62.9999	3.33214	0.00144566
19	Group_passiveVsActive:StimType	0.128427	0.0697715	63.0002	1.84067	0.0703798
19	Group_activeCtrlVsTest:StimType	0.101986	0.0787323	63.0002	1.29536	0.199924
19	Group_passiveVsActive:Phase_prePostExposure	0.0151546	0.118635	62.9999	0.127741	0.898761
19	Group_passiveVsActive:Phase_noSleepVsSleep	0.237701	0.119153	62.9999	1.99493	0.050381
19	Group_activeCtrlVsTest:Phase_prePostExposure	-0.172808	0.133871	62.9999	-1.29086	0.201471
19	Group_activeCtrlVsTest:Phase_noSleepVsSleep	0.69942	0.134456	62.9999	5.20186	2.28466e-06
19	StimType:Phase_prePostExposure	0.0352509	0.0609493	63	0.578364	0.56508
19	StimType:Phase_noSleepVsSleep	0.124249	0.0771471	62.9999	1.61055	0.112278
19	Group_passiveVsActive:StimType:Phase_prePostExposure	0.152142	0.130857	63	1.16265	0.249355
19	Group_passiveVsActive:StimType:Phase_noSleepVsSleep	0.331227	0.165633	62.9999	1.99976	0.0498422
19	Group_activeCtrlVsTest:StimType:Phase_prePostExposure	0.354832	0.147663	63	2.40299	0.0192187
19	Group_activeCtrlVsTest:StimType:Phase_noSleepVsSleep	0.409178	0.186906	62.9999	2.18922	0.0322934
2	(Intercept)	0.828168	0.0242802	62.9969	34.1088	2.51289e-42
2	Group_passiveVsActive	0.0169389	0.052129	62.9969	0.324942	0.746302
2	Group_activeCtrlVsTest	-0.017904	0.058824	62.9969	-0.304366	0.761852
2	StimType	-0.0111413	0.0433909	63.0032	-0.256767	0.798196
2	Phase_prePostExposure	-0.00325882	0.0648652	62.9972	-0.0502399	0.96009
2	Phase_noSleepVsSleep	-0.00510855	0.0654866	63.0051	-0.0780091	0.938068
2	Group_passiveVsActive:StimType	-0.0596982	0.0931593	63.0032	-0.640818	0.523965
2	Group_activeCtrlVsTest:StimType	0.0326711	0.105124	63.0032	0.310787	0.756989
2	Group_passiveVsActive:Phase_prePostExposure	0.0598574	0.139264	62.9972	0.429812	0.668799
2	Group_passiveVsActive:Phase_noSleepVsSleep	-0.00127472	0.140598	63.0051	-0.00906637	0.992795
2	Group_activeCtrlVsTest:Phase_prePostExposure	0.0378806	0.15715	62.9972	0.241047	0.810301
2	Group_activeCtrlVsTest:Phase_noSleepVsSleep	-0.0574683	0.158656	63.0051	-0.362221	0.718399
2	StimType:Phase_prePostExposure	0.0463763	0.0804203	63	0.576675	0.566214
2	StimType:Phase_noSleepVsSleep	-0.0203361	0.0956847	63.0029	-0.212533	0.832378
2	Group_passiveVsActive:StimType:Phase_prePostExposure	-0.10893	0.172661	63	-0.630892	0.530393
2	Group_passiveVsActive:StimType:Phase_noSleepVsSleep	0.131927	0.205433	63.0029	0.642189	0.523081
2	Group_activeCtrlVsTest:StimType:Phase_prePostExposure	0.129841	0.194836	63	0.666415	0.507579
2	Group_activeCtrlVsTest:StimType:Phase_noSleepVsSleep	0.111293	0.231817	63.0029	0.48009	0.632826
20	(Intercept)	0.861232	0.0285029	62.9936	30.2156	3.37971e-39
20	Group_passiveVsActive	0.0184592	0.0611951	62.9936	0.301645	0.763916
20	Group_activeCtrlVsTest	-0.0209559	0.0690544	62.9936	-0.30347	0.762532
20	StimType	-0.0299266	0.0486657	63.0091	-0.614943	0.540807
20	Phase_prePostExposure	0.0219453	0.077216	62.9992	0.284206	0.777184
20	Phase_noSleepVsSleep	0.00759782	0.0714193	63.0139	0.106383	0.915616
20	Group_passiveVsActive:StimType	-0.0371991	0.104484	63.0091	-0.356026	0.723011
20	Group_activeCtrlVsTest:StimType	-0.0577728	0.117903	63.0091	-0.490002	0.625835
20	Group_passiveVsActive:Phase_prePostExposure	0.181037	0.165781	62.9992	1.09202	0.278982
20	Group_passiveVsActive:Phase_noSleepVsSleep	-0.0448435	0.153336	63.0139	-0.292453	0.770901
20	Group_activeCtrlVsTest:Phase_prePostExposure	-0.0239276	0.187073	62.9992	-0.127905	0.898631
20	Group_activeCtrlVsTest:Phase_noSleepVsSleep	-0.00054779	0.173029	63.0139	-0.00316589	0.997484
20	StimType:Phase_prePostExposure	-0.0790863	0.107142	62.979	-0.738142	0.46317
20	StimType:Phase_noSleepVsSleep	-0.0182566	0.114852	62.972	-0.158958	0.874211
20	Group_passiveVsActive:StimType:Phase_prePostExposure	0.186852	0.230032	62.979	0.812287	0.419687
20	Group_passiveVsActive:StimType:Phase_noSleepVsSleep	0.0887411	0.246584	62.972	0.359881	0.72014
20	Group_activeCtrlVsTest:StimType:Phase_prePostExposure	-0.0936919	0.259576	62.979	-0.360943	0.71935
20	Group_activeCtrlVsTest:StimType:Phase_noSleepVsSleep	-0.155207	0.278254	62.972	-0.55779	0.578965
21	(Intercept)	0.860829	0.0287777	62.9999	29.913	6.08312e-39
21	Group_passiveVsActive	-0.00986876	0.0617852	62.9999	-0.159727	0.873607
21	Group_activeCtrlVsTest	-0.0188905	0.0697204	62.9999	-0.270947	0.787318
21	StimType	0.00173206	0.0410929	63.0085	0.0421498	0.966513
21	Phase_prePostExposure	-0.0299338	0.0527434	63.0035	-0.567537	0.572367
21	Phase_noSleepVsSleep	0.0426429	0.0730003	63.0136	0.584147	0.561207
21	Group_passiveVsActive:StimType	-0.063945	0.0882256	63.0085	-0.72479	0.471264
21	Group_activeCtrlVsTest:StimType	-0.113046	0.0995565	63.0085	-1.1355	0.260467
21	Group_passiveVsActive:Phase_prePostExposure	0.0878583	0.113239	63.0035	0.775865	0.440731
21	Group_passiveVsActive:Phase_noSleepVsSleep	0.0142522	0.15673	63.0136	0.0909347	0.927833
21	Group_activeCtrlVsTest:Phase_prePostExposure	-0.00599541	0.127783	63.0035	-0.0469188	0.962726
21	Group_activeCtrlVsTest:Phase_noSleepVsSleep	-0.234312	0.176859	63.0136	-1.32485	0.190005
21	StimType:Phase_prePostExposure	-0.0462058	0.0958775	62.9893	-0.481926	0.631529
21	StimType:Phase_noSleepVsSleep	0.0249493	0.0989046	62.9984	0.252256	0.801664
21	Group_passiveVsActive:StimType:Phase_prePostExposure	-0.0460494	0.205847	62.9893	-0.223707	0.823709
21	Group_passiveVsActive:StimType:Phase_noSleepVsSleep	0.251866	0.212346	62.9984	1.18611	0.240034
21	Group_activeCtrlVsTest:StimType:Phase_prePostExposure	0.067688	0.232284	62.9893	0.291402	0.771702
21	Group_activeCtrlVsTest:StimType:Phase_noSleepVsSleep	0.0187878	0.239618	62.9984	0.0784073	0.937753
22	(Intercept)	0.82636	0.0287637	62.996	28.7293	6.54629e-38
22	Group_passiveVsActive	-0.0202515	0.061755	62.996	-0.327932	0.74405
22	Group_activeCtrlVsTest	-0.00969205	0.0696863	62.996	-0.139081	0.88983
22	StimType	0.0209402	0.0430029	63.0012	0.486949	0.627984
22	Phase_prePostExposure	0.0271164	0.0549053	62.999	0.493876	0.623112
22	Phase_noSleepVsSleep	0.0382373	0.0686814	63.0068	0.556734	0.579681
22	Group_passiveVsActive:StimType	0.0290622	0.0923264	63.0012	0.314777	0.753971
22	Group_activeCtrlVsTest:StimType	0.0119717	0.104184	63.0012	0.114909	0.908883
22	Group_passiveVsActive:Phase_prePostExposure	0.127054	0.117881	62.999	1.07781	0.285226
22	Group_passiveVsActive:Phase_noSleepVsSleep	0.0713527	0.147458	63.0068	0.483886	0.630144
22	Group_activeCtrlVsTest:Phase_prePostExposure	-0.0534073	0.13302	62.999	-0.401498	0.689412
22	Group_activeCtrlVsTest:Phase_noSleepVsSleep	-0.104211	0.166396	63.0068	-0.626284	0.533391
22	StimType:Phase_prePostExposure	-0.0445708	0.0933562	63.0029	-0.477427	0.63471
22	StimType:Phase_noSleepVsSleep	-0.132071	0.102715	63.0023	-1.2858	0.203219
22	Group_passiveVsActive:StimType:Phase_prePostExposure	-0.0571587	0.200434	63.0029	-0.285175	0.776446
22	Group_passiveVsActive:StimType:Phase_noSleepVsSleep	0.0975476	0.220527	63.0023	0.442339	0.659759
22	Group_activeCtrlVsTest:StimType:Phase_prePostExposure	-0.0168996	0.226176	63.0029	-0.0747189	0.940675
22	Group_activeCtrlVsTest:StimType:Phase_noSleepVsSleep	-0.092774	0.248849	63.0023	-0.372812	0.710539
23	(Intercept)	0.865642	0.0277926	63.0078	31.1464	5.55056e-40
23	Group_passiveVsActive	-0.0469167	0.0596702	63.0078	-0.786266	0.434659
23	Group_activeCtrlVsTest	-0.0230024	0.0673337	63.0078	-0.341617	0.733776
23	StimType	0.0582636	0.0467054	62.996	1.24747	0.216843
23	Phase_prePostExposure	-0.061829	0.051984	62.9974	-1.18938	0.238752
23	Phase_noSleepVsSleep	0.0500002	0.0527763	63.0008	0.947398	0.347056
23	Group_passiveVsActive:StimType	0.101353	0.100276	62.996	1.01074	0.316006
23	Group_activeCtrlVsTest:StimType	0.0599095	0.113154	62.996	0.529451	0.598353
23	Group_passiveVsActive:Phase_prePostExposure	-0.148926	0.111609	62.9974	-1.33436	0.18689
23	Group_passiveVsActive:Phase_noSleepVsSleep	-0.00805286	0.11331	63.0008	-0.0710695	0.943568
23	Group_activeCtrlVsTest:Phase_prePostExposure	-0.0929525	0.125943	62.9974	-0.738054	0.463222
23	Group_activeCtrlVsTest:Phase_noSleepVsSleep	0.140598	0.127862	63.0008	1.0996	0.27569
23	StimType:Phase_prePostExposure	0.0531706	0.100806	63.0116	0.527454	0.599731
23	StimType:Phase_noSleepVsSleep	0.00494055	0.116642	62.989	0.0423567	0.966348
23	Group_passiveVsActive:StimType:Phase_prePostExposure	-0.113882	0.216429	63.0116	-0.526185	0.600607
23	Group_passiveVsActive:StimType:Phase_noSleepVsSleep	0.0349732	0.250427	62.989	0.139654	0.889379
23	Group_activeCtrlVsTest:StimType:Phase_prePostExposure	-0.0683808	0.244225	63.0116	-0.279991	0.780401
23	Group_activeCtrlVsTest:StimType:Phase_noSleepVsSleep	0.171952	0.28259	62.989	0.608486	0.545053
24	(Intercept)	0.885841	0.0296083	62.9975	29.9187	6.02911e-39
24	Group_passiveVsActive	-0.0514337	0.0635684	62.9975	-0.809107	0.421499
24	Group_activeCtrlVsTest	-0.0420084	0.0717326	62.9975	-0.585624	0.56022
24	StimType	0.0111024	0.0535871	62.9929	0.207183	0.836535
24	Phase_prePostExposure	-0.0119264	0.0639881	62.9954	-0.186385	0.852742
24	Phase_noSleepVsSleep	0.0509432	0.0560535	63.0149	0.908832	0.366902
24	Group_passiveVsActive:StimType	0.0431774	0.115051	62.9929	0.375291	0.708705
24	Group_activeCtrlVsTest:StimType	0.102807	0.129827	62.9929	0.79188	0.431402
24	Group_passiveVsActive:Phase_prePostExposure	-0.122999	0.137381	62.9954	-0.895311	0.374029
24	Group_passiveVsActive:Phase_noSleepVsSleep	0.0288488	0.120346	63.0149	0.239716	0.811329
24	Group_activeCtrlVsTest:Phase_prePostExposure	0.143789	0.155025	62.9954	0.927518	0.357198
24	Group_activeCtrlVsTest:Phase_noSleepVsSleep	0.181048	0.135802	63.0149	1.33317	0.187275
24	StimType:Phase_prePostExposure	-0.0313144	0.110543	63.003	-0.283277	0.777893
24	StimType:Phase_noSleepVsSleep	0.103703	0.117122	62.9982	0.885426	0.379294
24	Group_passiveVsActive:StimType:Phase_prePostExposure	0.140304	0.237334	63.003	0.591167	0.556524
24	Group_passiveVsActive:StimType:Phase_noSleepVsSleep	0.0989038	0.251459	62.9982	0.39332	0.695411
24	Group_activeCtrlVsTest:StimType:Phase_prePostExposure	-0.0154923	0.267816	63.003	-0.0578467	0.954054
24	Group_activeCtrlVsTest:StimType:Phase_noSleepVsSleep	-0.0163912	0.283754	62.9982	-0.0577656	0.954118
25	(Intercept)	0.902608	0.0296507	62.9982	30.4414	2.16906e-39
25	Group_passiveVsActive	0.0557706	0.0636595	62.9982	0.876077	0.384317
25	Group_activeCtrlVsTest	-0.0483841	0.0718354	62.9982	-0.673542	0.503066
25	StimType	0.105683	0.0277907	63.0023	3.80283	0.000325496
25	Phase_prePostExposure	-0.0869542	0.0560082	63.0017	-1.55252	0.125546
25	Phase_noSleepVsSleep	0.193586	0.0649644	63.0025	2.97988	0.00409273
25	Group_passiveVsActive:StimType	0.0632974	0.0596661	63.0023	1.06086	0.292803
25	Group_activeCtrlVsTest:StimType	0.174165	0.0673291	63.0023	2.58677	0.0120092
25	Group_passiveVsActive:Phase_prePostExposure	0.0193824	0.120249	63.0017	0.161186	0.872463
25	Group_passiveVsActive:Phase_noSleepVsSleep	0.2953	0.139477	63.0025	2.11719	0.0381982
25	Group_activeCtrlVsTest:Phase_prePostExposure	0.0211899	0.135692	63.0017	0.156161	0.876405
25	Group_activeCtrlVsTest:Phase_noSleepVsSleep	0.252102	0.157391	63.0025	1.60176	0.114211
25	StimType:Phase_prePostExposure	0.0748873	0.0690204	63.0172	1.085	0.282055
25	StimType:Phase_noSleepVsSleep	0.0901021	0.0882012	62.9965	1.02155	0.3109
25	Group_passiveVsActive:StimType:Phase_prePostExposure	0.209039	0.148186	63.0172	1.41066	0.163263
25	Group_passiveVsActive:StimType:Phase_noSleepVsSleep	0.275518	0.189366	62.9965	1.45495	0.150648
25	Group_activeCtrlVsTest:StimType:Phase_prePostExposure	0.255233	0.167217	63.0172	1.52636	0.131924
25	Group_activeCtrlVsTest:StimType:Phase_noSleepVsSleep	0.554194	0.213687	62.9965	2.59349	0.0117999
26	(Intercept)	0.766877	0.0245373	62.9986	31.2535	4.56841e-40
26	Group_passiveVsActive	-0.0464752	0.052681	62.9986	-0.8822	0.381023
26	Group_activeCtrlVsTest	0.0365481	0.0594469	62.9986	0.614803	0.540899
26	StimType	-0.0122823	0.0459528	62.992	-0.267281	0.790126
26	Phase_prePostExposure	0.0190567	0.0628545	62.9909	0.303187	0.762747
26	Phase_noSleepVsSleep	0.00662377	0.0668918	63.0083	0.0990221	0.921435
26	Group_passiveVsActive:StimType	-0.0543759	0.0986597	62.992	-0.551146	0.583483
26	Group_activeCtrlVsTest:StimType	0.0220091	0.111331	62.992	0.197691	0.843923
26	Group_passiveVsActive:Phase_prePostExposure	0.051464	0.134947	62.9909	0.381363	0.704217
26	Group_passiveVsActive:Phase_noSleepVsSleep	0.211502	0.143615	63.0083	1.4727	0.145811
26	Group_activeCtrlVsTest:Phase_prePostExposure	-0.0937366	0.152279	62.9909	-0.615559	0.540404
26	Group_activeCtrlVsTest:Phase_noSleepVsSleep	-0.0240638	0.16206	63.0083	-0.148487	0.882433
26	StimType:Phase_prePostExposure	-0.0399353	0.0943388	63.0002	-0.423318	0.673505
26	StimType:Phase_noSleepVsSleep	0.00484846	0.116088	62.999	0.0417655	0.966818
26	Group_passiveVsActive:StimType:Phase_prePostExposure	0.0363966	0.202544	63.0002	0.179698	0.857967
26	Group_passiveVsActive:StimType:Phase_noSleepVsSleep	-0.0237366	0.249238	62.999	-0.0952365	0.924429
26	Group_activeCtrlVsTest:StimType:Phase_prePostExposure	0.117189	0.228556	63.0002	0.512733	0.609931
26	Group_activeCtrlVsTest:StimType:Phase_noSleepVsSleep	-0.14862	0.281248	62.999	-0.528432	0.599056
27	(Intercept)	0.785323	0.0280348	63.0035	28.0125	2.85175e-37
27	Group_passiveVsActive	0.0105955	0.0601901	63.0035	0.176034	0.860832
27	Group_activeCtrlVsTest	-0.0322368	0.0679203	63.0035	-0.474626	0.636694
27	StimType	0.0153598	0.0345209	62.9964	0.444942	0.657887
27	Phase_prePostExposure	-0.0148571	0.0499319	62.9992	-0.297548	0.767027
27	Phase_noSleepVsSleep	0.000351325	0.0481575	62.9996	0.00729532	0.994202
27	Group_passiveVsActive:StimType	0.00301096	0.0741157	62.9964	0.0406251	0.967723
27	Group_activeCtrlVsTest:StimType	0.00618399	0.0836345	62.9964	0.0739407	0.941292
27	Group_passiveVsActive:Phase_prePostExposure	0.093061	0.107203	62.9992	0.868083	0.388644
27	Group_passiveVsActive:Phase_noSleepVsSleep	0.054605	0.103393	62.9996	0.528129	0.599265
27	Group_activeCtrlVsTest:Phase_prePostExposure	0.0891888	0.120971	62.9992	0.737274	0.463693
27	Group_activeCtrlVsTest:Phase_noSleepVsSleep	0.123632	0.116672	62.9996	1.05966	0.293347
27	StimType:Phase_prePostExposure	-0.0854112	0.0586328	63.0037	-1.45671	0.150161
27	StimType:Phase_noSleepVsSleep	0.00946181	0.0681163	62.9978	0.138907	0.889967
27	Group_passiveVsActive:StimType:Phase_prePostExposure	0.0188311	0.125883	63.0037	0.149592	0.881564
27	Group_passiveVsActive:StimType:Phase_noSleepVsSleep	0.0711438	0.146244	62.9978	0.486473	0.62832
27	Group_activeCtrlVsTest:StimType:Phase_prePostExposure	-0.0488669	0.142051	63.0037	-0.344011	0.731984
27	Group_activeCtrlVsTest:StimType:Phase_noSleepVsSleep	0.27426	0.165027	62.9978	1.66191	0.101499
28	(Intercept)	0.780966	0.0252537	62.9882	30.9248	8.6264e-40
28	Group_passiveVsActive	-0.0100901	0.0542192	62.9882	-0.186098	0.852966
28	Group_activeCtrlVsTest	-0.0333946	0.0611826	62.9882	-0.545819	0.587118
28	StimType	0.00379027	0.0317253	62.9948	0.119471	0.905282
28	Phase_prePostExposure	0.0123404	0.0508617	62.9732	0.242626	0.809084
28	Phase_noSleepVsSleep	0.0438021	0.0530336	63.0003	0.825931	0.41196
28	Group_passiveVsActive:StimType	0.0736699	0.0681137	62.9948	1.08157	0.283565
28	Group_activeCtrlVsTest:StimType	-0.000635906	0.0768616	62.9948	-0.00827339	0.993425
28	Group_passiveVsActive:Phase_prePostExposure	0.0290405	0.109199	62.9732	0.265941	0.791153
28	Group_passiveVsActive:Phase_noSleepVsSleep	0.174046	0.113862	63.0003	1.52857	0.131377
28	Group_activeCtrlVsTest:Phase_prePostExposure	0.00646457	0.123224	62.9732	0.0524621	0.958327
28	Group_activeCtrlVsTest:Phase_noSleepVsSleep	0.1111	0.128485	63.0003	0.86469	0.39049
28	StimType:Phase_prePostExposure	0.0887396	0.0754851	62.9867	1.17559	0.244183
28	StimType:Phase_noSleepVsSleep	0.0702795	0.0758971	62.9924	0.925984	0.357988
28	Group_passiveVsActive:StimType:Phase_prePostExposure	0.0918349	0.162065	62.9867	0.566655	0.572963
28	Group_passiveVsActive:StimType:Phase_noSleepVsSleep	-0.0950298	0.16295	62.9924	-0.583185	0.561851
28	Group_activeCtrlVsTest:StimType:Phase_prePostExposure	-0.00722717	0.182879	62.9867	-0.0395188	0.968602
28	Group_activeCtrlVsTest:StimType:Phase_noSleepVsSleep	0.0931755	0.183877	62.9924	0.506726	0.614116
29	(Intercept)	0.794247	0.0257739	63.0005	30.8159	1.05066e-39
29	Group_passiveVsActive	0.00466488	0.0553361	63.0005	0.0843009	0.933084
29	Group_activeCtrlVsTest	-0.0422022	0.0624429	63.0005	-0.675852	0.501608
29	StimType	0.00889048	0.0361901	62.9996	0.24566	0.806744
29	Phase_prePostExposure	-0.00944538	0.0551634	63.0018	-0.171226	0.864595
29	Phase_noSleepVsSleep	0.0179267	0.053147	62.9965	0.337304	0.737009
29	Group_passiveVsActive:StimType	0.032533	0.0776995	62.9996	0.418702	0.676858
29	Group_activeCtrlVsTest:StimType	-0.023148	0.0876785	62.9996	-0.26401	0.792634
29	Group_passiveVsActive:Phase_prePostExposure	0.0716419	0.118435	63.0018	0.604907	0.547414
29	Group_passiveVsActive:Phase_noSleepVsSleep	0.133069	0.114105	62.9965	1.16619	0.247933
29	Group_activeCtrlVsTest:Phase_prePostExposure	0.0103221	0.133645	63.0018	0.0772354	0.938681
29	Group_activeCtrlVsTest:Phase_noSleepVsSleep	0.150516	0.12876	62.9965	1.16896	0.246823
29	StimType:Phase_prePostExposure	0.102322	0.0779399	62.9987	1.31284	0.194
29	StimType:Phase_noSleepVsSleep	0.0849227	0.0809942	62.9997	1.0485	0.298412
29	Group_passiveVsActive:StimType:Phase_prePostExposure	0.127693	0.167335	62.9987	0.763098	0.448253
29	Group_passiveVsActive:StimType:Phase_noSleepVsSleep	0.126817	0.173893	62.9997	0.729285	0.46853
29	Group_activeCtrlVsTest:StimType:Phase_prePostExposure	0.00178742	0.188826	62.9987	0.00946593	0.992477
29	Group_activeCtrlVsTest:StimType:Phase_noSleepVsSleep	0.0967722	0.196226	62.9997	0.493167	0.62361
3	(Intercept)	0.891353	0.0279939	63.0061	31.841	1.50333e-40
3	Group_passiveVsActive	-0.0134199	0.0601023	63.0061	-0.223284	0.824037
3	Group_activeCtrlVsTest	-0.00328001	0.0678213	63.0061	-0.0483625	0.96158
3	StimType	-0.00207684	0.0346861	63.0007	-0.0598754	0.952444
3	Phase_prePostExposure	0.0153472	0.0615101	63.0004	0.249508	0.80378
3	Phase_noSleepVsSleep	0.035935	0.0664133	63.0042	0.541081	0.59036
3	Group_passiveVsActive:StimType	-0.0571488	0.0744704	63.0007	-0.767402	0.445709
3	Group_activeCtrlVsTest:StimType	-0.0353551	0.0840347	63.0007	-0.42072	0.675391
3	Group_passiveVsActive:Phase_prePostExposure	0.0191568	0.132061	63.0004	0.145061	0.885126
3	Group_passiveVsActive:Phase_noSleepVsSleep	0.113247	0.142588	63.0042	0.794226	0.430045
3	Group_activeCtrlVsTest:Phase_prePostExposure	-0.00323697	0.149022	63.0004	-0.0217215	0.982739
3	Group_activeCtrlVsTest:Phase_noSleepVsSleep	-0.0564013	0.160901	63.0042	-0.350534	0.727107
3	StimType:Phase_prePostExposure	-0.0534546	0.086423	62.9975	-0.618523	0.538461
3	StimType:Phase_noSleepVsSleep	-0.0517669	0.0873722	63.005	-0.592487	0.555645
3	Group_passiveVsActive:StimType:Phase_prePostExposure	-0.0702925	0.185548	62.9975	-0.378837	0.706083
3	Group_passiveVsActive:StimType:Phase_noSleepVsSleep	-0.0508397	0.187586	63.005	-0.27102	0.787261
3	Group_activeCtrlVsTest:StimType:Phase_prePostExposure	-0.0860757	0.209379	62.9975	-0.411101	0.682394
3	Group_activeCtrlVsTest:StimType:Phase_noSleepVsSleep	0.163887	0.211678	63.005	0.774225	0.441693
30	(Intercept)	0.84368	0.0263014	63.0006	32.0774	9.74021e-41
30	Group_passiveVsActive	0.00787792	0.0564686	63.0006	0.13951	0.889492
30	Group_activeCtrlVsTest	-0.0180553	0.063721	63.0006	-0.28335	0.777838
30	StimType	-0.00821272	0.0531018	63.0036	-0.15466	0.877584
30	Phase_prePostExposure	0.00111878	0.0704257	62.9952	0.0158859	0.987376
30	Phase_noSleepVsSleep	0.0140993	0.0697572	63.0076	0.202119	0.840475
30	Group_passiveVsActive:StimType	-0.0199883	0.114008	63.0036	-0.175323	0.861388
30	Group_activeCtrlVsTest:StimType	0.0481001	0.128651	63.0036	0.373881	0.709748
30	Group_passiveVsActive:Phase_prePostExposure	-0.109092	0.151202	62.9952	-0.721495	0.473275
30	Group_passiveVsActive:Phase_noSleepVsSleep	0.139666	0.149767	63.0076	0.932556	0.354609
30	Group_activeCtrlVsTest:Phase_prePostExposure	-0.143743	0.170622	62.9952	-0.842466	0.402715
30	Group_activeCtrlVsTest:Phase_noSleepVsSleep	-0.0521874	0.169002	63.0076	-0.308797	0.758494
30	StimType:Phase_prePostExposure	0.0441848	0.0967406	63.004	0.456735	0.649433
30	StimType:Phase_noSleepVsSleep	0.0585973	0.120105	63.0061	0.487885	0.627325
30	Group_passiveVsActive:StimType:Phase_prePostExposure	0.122774	0.2077	63.004	0.591111	0.556561
30	Group_passiveVsActive:StimType:Phase_noSleepVsSleep	-0.0878619	0.257862	63.0061	-0.340732	0.734439
30	Group_activeCtrlVsTest:StimType:Phase_prePostExposure	0.0793303	0.234375	63.004	0.338476	0.73613
30	Group_activeCtrlVsTest:StimType:Phase_noSleepVsSleep	-0.0466619	0.29098	63.0061	-0.160362	0.873109
31	(Intercept)	0.868552	0.0259526	62.9995	33.4668	7.80143e-42
31	Group_passiveVsActive	-0.0227657	0.0557198	62.9995	-0.408574	0.684237
31	Group_activeCtrlVsTest	-0.100919	0.0628759	62.9995	-1.60505	0.113485
31	StimType	-0.00870756	0.0428304	62.9973	-0.203303	0.839553
31	Phase_prePostExposure	0.00732114	0.061475	62.9989	0.119091	0.905582
31	Phase_noSleepVsSleep	0.00806273	0.0666594	62.9972	0.120954	0.904112
31	Group_passiveVsActive:StimType	-0.0173543	0.0919561	62.9973	-0.188724	0.850916
31	Group_activeCtrlVsTest:StimType	-0.0752339	0.103766	62.9973	-0.725034	0.471116
31	Group_passiveVsActive:Phase_prePostExposure	0.0709544	0.131986	62.9989	0.537592	0.592753
31	Group_passiveVsActive:Phase_noSleepVsSleep	0.0703324	0.143116	62.9972	0.491434	0.624827
31	Group_activeCtrlVsTest:Phase_prePostExposure	-0.00599216	0.148937	62.9989	-0.0402329	0.968035
31	Group_activeCtrlVsTest:Phase_noSleepVsSleep	-0.0454239	0.161497	62.9972	-0.281268	0.779427
31	StimType:Phase_prePostExposure	0.0932638	0.073994	62.9951	1.26042	0.212166
31	StimType:Phase_noSleepVsSleep	0.0586678	0.117215	62.9996	0.500515	0.618456
31	Group_passiveVsActive:StimType:Phase_prePostExposure	-0.182614	0.158864	62.9951	-1.1495	0.254695
31	Group_passiveVsActive:StimType:Phase_noSleepVsSleep	0.0069474	0.251658	62.9996	0.0276065	0.978063
31	Group_activeCtrlVsTest:StimType:Phase_prePostExposure	0.00354616	0.179267	62.9951	0.0197815	0.98428
31	Group_activeCtrlVsTest:StimType:Phase_noSleepVsSleep	0.170118	0.283979	62.9996	0.599054	0.551285
32	(Intercept)	0.820504	0.024408	63.002	33.6162	5.96408e-42
32	Group_passiveVsActive	0.00266054	0.0524034	63.002	0.0507703	0.959669
32	Group_activeCtrlVsTest	-0.0233789	0.0591336	63.002	-0.395357	0.693915
32	StimType	0.00861782	0.041201	63.0083	0.209165	0.834994
32	Phase_prePostExposure	-0.00441365	0.0664531	62.9942	-0.0664175	0.947256
32	Phase_noSleepVsSleep	0.0295768	0.0683651	62.99	0.432629	0.666762
32	Group_passiveVsActive:StimType	0.0864687	0.0884578	63.0083	0.977514	0.332053
32	Group_activeCtrlVsTest:StimType	0.0774916	0.0998185	63.0083	0.776325	0.440461
32	Group_passiveVsActive:Phase_prePostExposure	0.0949218	0.142674	62.9942	0.665308	0.508282
32	Group_passiveVsActive:Phase_noSleepVsSleep	0.0302062	0.146779	62.99	0.205795	0.837615
32	Group_activeCtrlVsTest:Phase_prePostExposure	-0.0650607	0.160997	62.9942	-0.40411	0.6875
32	Group_activeCtrlVsTest:Phase_noSleepVsSleep	0.0648322	0.165629	62.99	0.391429	0.696801
32	StimType:Phase_prePostExposure	-0.0939115	0.0683462	62.9906	-1.37406	0.174294
32	StimType:Phase_noSleepVsSleep	0.0244731	0.103298	62.9983	0.236918	0.813489
32	Group_passiveVsActive:StimType:Phase_prePostExposure	0.038805	0.146738	62.9906	0.264451	0.792296
32	Group_passiveVsActive:StimType:Phase_noSleepVsSleep	-0.0161397	0.221779	62.9983	-0.0727737	0.942217
32	Group_activeCtrlVsTest:StimType:Phase_prePostExposure	0.0432087	0.165584	62.9906	0.260948	0.794984
32	Group_activeCtrlVsTest:StimType:Phase_noSleepVsSleep	0.194645	0.250262	62.9983	0.777764	0.439619
33	(Intercept)	0.844452	0.0249936	62.9976	33.7868	4.42769e-42
33	Group_passiveVsActive	0.0318951	0.0536607	62.9976	0.594384	0.554384
33	Group_activeCtrlVsTest	0.0262329	0.0605524	62.9976	0.433226	0.66633
33	StimType	0.029555	0.0349687	63.0009	0.845185	0.401206
33	Phase_prePostExposure	0.0152284	0.0438592	62.9999	0.34721	0.729591
33	Phase_noSleepVsSleep	0.0822822	0.0506093	63.0061	1.62583	0.108977
33	Group_passiveVsActive:StimType	0.0246394	0.075077	63.0009	0.328189	0.743857
33	Group_activeCtrlVsTest:StimType	0.0496208	0.0847192	63.0009	0.585709	0.560163
33	Group_passiveVsActive:Phase_prePostExposure	0.0200813	0.0941648	62.9999	0.213257	0.831815
33	Group_passiveVsActive:Phase_noSleepVsSleep	0.0111871	0.108657	63.0061	0.102958	0.918323
33	Group_activeCtrlVsTest:Phase_prePostExposure	-0.0559751	0.106258	62.9999	-0.526783	0.600194
33	Group_activeCtrlVsTest:Phase_noSleepVsSleep	0.251934	0.122612	63.0061	2.05473	0.0440579
33	StimType:Phase_prePostExposure	-0.0457475	0.0639404	62.9953	-0.715472	0.476961
33	StimType:Phase_noSleepVsSleep	0.0666398	0.107144	63.0024	0.621967	0.536208
33	Group_passiveVsActive:StimType:Phase_prePostExposure	-0.0310371	0.137279	62.9953	-0.226088	0.821865
33	Group_passiveVsActive:StimType:Phase_noSleepVsSleep	-0.0674081	0.230035	63.0024	-0.293034	0.770459
33	Group_activeCtrlVsTest:StimType:Phase_prePostExposure	0.100615	0.15491	62.9953	0.649508	0.518371
33	Group_activeCtrlVsTest:StimType:Phase_noSleepVsSleep	-0.0369031	0.259579	63.0024	-0.142165	0.887403
34	(Intercept)	0.834451	0.0260511	63.0001	32.0313	1.06122e-40
34	Group_passiveVsActive	-0.0440845	0.0559312	63.0001	-0.788191	0.433541
34	Group_activeCtrlVsTest	-0.0325973	0.0631145	63.0001	-0.51648	0.607328
34	StimType	0.0185004	0.0367316	63.001	0.503665	0.616253
34	Phase_prePostExposure	-0.0309826	0.0513965	63.0023	-0.602814	0.548796
34	Phase_noSleepVsSleep	0.0171404	0.0446595	63.0006	0.383801	0.702418
34	Group_passiveVsActive:StimType	-0.00201125	0.0788619	63.001	-0.0255035	0.979734
34	Group_activeCtrlVsTest:StimType	0.0801661	0.0889903	63.001	0.900842	0.371103
34	Group_passiveVsActive:Phase_prePostExposure	-0.00826793	0.110347	63.0023	-0.0749264	0.940511
34	Group_passiveVsActive:Phase_noSleepVsSleep	-0.0626442	0.0958832	63.0006	-0.653339	0.515915
34	Group_activeCtrlVsTest:Phase_prePostExposure	0.0269909	0.124519	63.0023	0.21676	0.829096
34	Group_activeCtrlVsTest:Phase_noSleepVsSleep	0.111457	0.108198	63.0006	1.03013	0.306888
34	StimType:Phase_prePostExposure	-0.0382013	0.0777845	63.003	-0.491117	0.62505
34	StimType:Phase_noSleepVsSleep	-0.0666805	0.0778751	63.0014	-0.856249	0.395105
34	Group_passiveVsActive:StimType:Phase_prePostExposure	0.100715	0.167002	63.003	0.603078	0.548622
34	Group_passiveVsActive:StimType:Phase_noSleepVsSleep	0.0979738	0.167196	63.0014	0.58598	0.559982
34	Group_activeCtrlVsTest:StimType:Phase_prePostExposure	0.0851618	0.18845	63.003	0.451907	0.652888
34	Group_activeCtrlVsTest:StimType:Phase_noSleepVsSleep	0.0732681	0.18867	63.0014	0.388341	0.699073
35	(Intercept)	0.844937	0.028014	62.9958	30.1612	3.75128e-39
35	Group_passiveVsActive	-0.0170061	0.0601455	62.9958	-0.28275	0.778296
35	Group_activeCtrlVsTest	-0.00669485	0.06787	62.9958	-0.0986423	0.921736
35	StimType	0.0091827	0.0327325	62.9943	0.280538	0.779984
35	Phase_prePostExposure	-0.0110919	0.0587954	63.0088	-0.188653	0.850971
35	Phase_noSleepVsSleep	0.00634146	0.0671021	63.0071	0.0945045	0.925008
35	Group_passiveVsActive:StimType	0.0606687	0.0702759	62.9943	0.863292	0.391252
35	Group_activeCtrlVsTest:StimType	0.00481266	0.0793015	62.9943	0.0606881	0.9518
35	Group_passiveVsActive:Phase_prePostExposure	0.0878362	0.126232	63.0088	0.695829	0.489095
35	Group_passiveVsActive:Phase_noSleepVsSleep	-0.00276422	0.144067	63.0071	-0.019187	0.984753
35	Group_activeCtrlVsTest:Phase_prePostExposure	-0.0760652	0.142445	63.0088	-0.533998	0.595222
35	Group_activeCtrlVsTest:Phase_noSleepVsSleep	0.0630248	0.16257	63.0071	0.387679	0.69956
35	StimType:Phase_prePostExposure	0.0622597	0.0903987	63.001	0.688724	0.493526
35	StimType:Phase_noSleepVsSleep	-0.0757191	0.0848236	62.9984	-0.892665	0.375434
35	Group_passiveVsActive:StimType:Phase_prePostExposure	0.050319	0.194084	63.001	0.259264	0.796277
35	Group_passiveVsActive:StimType:Phase_noSleepVsSleep	0.0536153	0.182115	62.9984	0.294404	0.769417
35	Group_activeCtrlVsTest:StimType:Phase_prePostExposure	-0.109649	0.219011	63.001	-0.500657	0.618357
35	Group_activeCtrlVsTest:StimType:Phase_noSleepVsSleep	-0.208011	0.205504	62.9984	-1.0122	0.315314
36	(Intercept)	0.888398	0.0283376	63.0035	31.3505	3.78521e-40
36	Group_passiveVsActive	-0.0192015	0.0608403	63.0035	-0.315606	0.753345
36	Group_activeCtrlVsTest	0.00437344	0.0686541	63.0035	0.0637025	0.949409
36	StimType	0.0221771	0.0270106	62.9991	0.821051	0.414714
36	Phase_prePostExposure	-0.0154009	0.0511357	62.9995	-0.301177	0.764271
36	Phase_noSleepVsSleep	0.0100891	0.0557924	62.9973	0.180832	0.85708
36	Group_passiveVsActive:StimType	0.00437571	0.0579913	62.9991	0.0754546	0.940092
36	Group_activeCtrlVsTest:StimType	0.090411	0.0654392	62.9991	1.3816	0.171973
36	Group_passiveVsActive:Phase_prePostExposure	0.0329128	0.109787	62.9995	0.299787	0.765326
36	Group_passiveVsActive:Phase_noSleepVsSleep	0.177632	0.119785	62.9973	1.48292	0.143082
36	Group_activeCtrlVsTest:Phase_prePostExposure	-0.0735187	0.123887	62.9995	-0.593432	0.555016
36	Group_activeCtrlVsTest:Phase_noSleepVsSleep	0.126706	0.135169	62.9973	0.937385	0.352141
36	StimType:Phase_prePostExposure	-0.0634937	0.0631966	63.0029	-1.0047	0.318884
36	StimType:Phase_noSleepVsSleep	0.0225611	0.0625003	62.9974	0.360975	0.719326
36	Group_passiveVsActive:StimType:Phase_prePostExposure	0.0532241	0.135682	63.0029	0.392271	0.696182
36	Group_passiveVsActive:StimType:Phase_noSleepVsSleep	-0.0220144	0.134187	62.9974	-0.164057	0.870211
36	Group_activeCtrlVsTest:StimType:Phase_prePostExposure	0.0890906	0.153108	63.0029	0.581882	0.562723
36	Group_activeCtrlVsTest:StimType:Phase_noSleepVsSleep	0.0570883	0.151421	62.9974	0.377018	0.707427
37	(Intercept)	0.971458	0.032074	63	30.288	2.91788e-39
37	Group_passiveVsActive	-0.112194	0.0688623	63	-1.62925	0.108252
37	Group_activeCtrlVsTest	0.00947648	0.0777064	63	0.121952	0.903325
37	StimType	0.0519218	0.0326928	63.003	1.58818	0.117253
37	Phase_prePostExposure	-0.0233238	0.0605054	62.9954	-0.385482	0.701179
37	Phase_noSleepVsSleep	0.266517	0.0603398	63	4.41695	4.01417e-05
37	Group_passiveVsActive:StimType	0.0328622	0.0701907	63.003	0.468184	0.641269
37	Group_activeCtrlVsTest:StimType	0.213704	0.0792054	63.003	2.6981	0.00893863
37	Group_passiveVsActive:Phase_prePostExposure	0.112838	0.129904	62.9954	0.868625	0.38835
37	Group_passiveVsActive:Phase_noSleepVsSleep	0.333622	0.129548	63	2.57527	0.0123757
37	Group_activeCtrlVsTest:Phase_prePostExposure	-0.156986	0.146588	62.9954	-1.07093	0.288285
37	Group_activeCtrlVsTest:Phase_noSleepVsSleep	0.469357	0.146186	63	3.21068	0.00208566
37	StimType:Phase_prePostExposure	0.0526425	0.0759206	62.9997	0.693389	0.490614
37	StimType:Phase_noSleepVsSleep	0.0354732	0.0894216	62.9945	0.396697	0.692932
37	Group_passiveVsActive:StimType:Phase_prePostExposure	0.105556	0.163	62.9997	0.647582	0.519608
37	Group_passiveVsActive:StimType:Phase_noSleepVsSleep	0.226436	0.191986	62.9945	1.17944	0.242659
37	Group_activeCtrlVsTest:StimType:Phase_prePostExposure	0.188027	0.183934	62.9997	1.02225	0.310572
37	Group_activeCtrlVsTest:StimType:Phase_noSleepVsSleep	0.452488	0.216643	62.9945	2.08863	0.0407878
38	(Intercept)	0.842483	0.0220996	63.0043	38.1221	3.10392e-45
38	Group_passiveVsActive	-0.0238126	0.0474474	63.0043	-0.501875	0.617505
38	Group_activeCtrlVsTest	-0.0644122	0.0535411	63.0043	-1.20304	0.233461
38	StimType	0.0696866	0.0265798	63.0083	2.62179	0.010953
38	Phase_prePostExposure	0.000518296	0.0487295	62.9955	0.0106362	0.991547
38	Phase_noSleepVsSleep	0.00576662	0.0556023	62.9984	0.103712	0.917727
38	Group_passiveVsActive:StimType	0.0232579	0.0570663	63.0083	0.407559	0.684979
38	Group_activeCtrlVsTest:StimType	0.117301	0.0643954	63.0083	1.82158	0.0732663
38	Group_passiveVsActive:Phase_prePostExposure	0.0367131	0.104621	62.9955	0.350914	0.726824
38	Group_passiveVsActive:Phase_noSleepVsSleep	-0.0703737	0.119377	62.9984	-0.589508	0.557629
38	Group_activeCtrlVsTest:Phase_prePostExposure	-0.20245	0.118058	62.9955	-1.71484	0.091291
38	Group_activeCtrlVsTest:Phase_noSleepVsSleep	0.426888	0.134709	62.9984	3.16897	0.00236105
38	StimType:Phase_prePostExposure	-0.00240681	0.06289	63.0059	-0.0382702	0.969593
38	StimType:Phase_noSleepVsSleep	0.129607	0.084878	63.0085	1.52698	0.131771
38	Group_passiveVsActive:StimType:Phase_prePostExposure	0.0990299	0.135024	63.0059	0.733426	0.466019
38	Group_passiveVsActive:StimType:Phase_noSleepVsSleep	0.0340153	0.182231	63.0085	0.18666	0.852527
38	Group_activeCtrlVsTest:StimType:Phase_prePostExposure	0.145476	0.152365	63.0059	0.954784	0.343336
38	Group_activeCtrlVsTest:StimType:Phase_noSleepVsSleep	0.0359993	0.205636	63.0085	0.175064	0.861591
39	(Intercept)	0.847193	0.0253692	63.0069	33.3945	8.81057e-42
39	Group_passiveVsActive	0.028119	0.0544672	63.0069	0.516255	0.607483
39	Group_activeCtrlVsTest	-0.0237144	0.0614625	63.0069	-0.385835	0.700919
39	StimType	-0.0127691	0.0489906	63.0107	-0.260644	0.795217
39	Phase_prePostExposure	-0.0240183	0.06267	63.0121	-0.383251	0.702824
39	Phase_noSleepVsSleep	-0.00430944	0.0734128	62.99	-0.0587014	0.953376
39	Group_passiveVsActive:StimType	-0.0280034	0.105182	63.0107	-0.266238	0.790925
39	Group_activeCtrlVsTest:StimType	-0.0194037	0.11869	63.0107	-0.163482	0.870662
39	Group_passiveVsActive:Phase_prePostExposure	0.00878982	0.134551	63.0121	0.0653269	0.948121
39	Group_passiveVsActive:Phase_noSleepVsSleep	0.0686911	0.157616	62.99	0.435813	0.664462
39	Group_activeCtrlVsTest:Phase_prePostExposure	0.0623077	0.151832	63.0121	0.410373	0.682924
39	Group_activeCtrlVsTest:Phase_noSleepVsSleep	-0.144236	0.177859	62.99	-0.810958	0.420444
39	StimType:Phase_prePostExposure	0.0316629	0.0891102	63.0058	0.355323	0.723534
39	StimType:Phase_noSleepVsSleep	0.0516567	0.113394	63.0013	0.455552	0.650279
39	Group_passiveVsActive:StimType:Phase_prePostExposure	0.100121	0.191318	63.0058	0.523324	0.602585
39	Group_passiveVsActive:StimType:Phase_noSleepVsSleep	-0.0233455	0.243454	63.0013	-0.0958927	0.92391
39	Group_activeCtrlVsTest:StimType:Phase_prePostExposure	0.0628713	0.215889	63.0058	0.291221	0.771839
39	Group_activeCtrlVsTest:StimType:Phase_noSleepVsSleep	0.208448	0.274721	63.0013	0.758762	0.450824
4	(Intercept)	0.853261	0.027908	63.003	30.5741	1.67013e-39
4	Group_passiveVsActive	-0.014316	0.0599178	63.003	-0.238927	0.811938
4	Group_activeCtrlVsTest	-0.0333899	0.0676131	63.003	-0.493838	0.623138
4	StimType	0.0234586	0.0358844	62.9983	0.653725	0.515668
4	Phase_prePostExposure	-0.00264762	0.0538252	62.996	-0.0491892	0.960924
4	Phase_noSleepVsSleep	0.0208718	0.063467	63.0094	0.328861	0.743351
4	Group_passiveVsActive:StimType	0.0396775	0.0770432	62.9983	0.515004	0.608353
4	Group_activeCtrlVsTest:StimType	0.0324772	0.0869379	62.9983	0.373568	0.70998
4	Group_passiveVsActive:Phase_prePostExposure	-0.0464474	0.115562	62.996	-0.401928	0.689098
4	Group_passiveVsActive:Phase_noSleepVsSleep	-0.0824631	0.136262	63.0094	-0.605179	0.547234
4	Group_activeCtrlVsTest:Phase_prePostExposure	0.0417839	0.130403	62.996	0.320421	0.74971
4	Group_activeCtrlVsTest:Phase_noSleepVsSleep	-0.072104	0.153763	63.0094	-0.468931	0.640738
4	StimType:Phase_prePostExposure	0.0525429	0.0808764	63.0045	0.64967	0.518267
4	StimType:Phase_noSleepVsSleep	0.00696942	0.0989966	63.0023	0.0704006	0.944098
4	Group_passiveVsActive:StimType:Phase_prePostExposure	-0.00389389	0.17364	63.0045	-0.0224251	0.98218
4	Group_passiveVsActive:StimType:Phase_noSleepVsSleep	0.0156692	0.212544	63.0023	0.0737221	0.941465
4	Group_activeCtrlVsTest:StimType:Phase_prePostExposure	0.166549	0.195941	63.0045	0.85	0.398544
4	Group_activeCtrlVsTest:StimType:Phase_noSleepVsSleep	0.0528406	0.239841	63.0023	0.220315	0.826338
40	(Intercept)	0.809049	0.0245525	63.0067	32.9518	1.95355e-41
40	Group_passiveVsActive	0.0216139	0.0527138	63.0067	0.410023	0.68318
40	Group_activeCtrlVsTest	-0.0708006	0.0594838	63.0067	-1.19025	0.238413
40	StimType	-0.000274251	0.0289624	63.0076	-0.00946921	0.992475
40	Phase_prePostExposure	-0.0213461	0.05415	63.0141	-0.394203	0.694762
40	Phase_noSleepVsSleep	0.0442045	0.0554662	63.0114	0.796962	0.428466
40	Group_passiveVsActive:StimType	0.0206162	0.0621817	63.0076	0.331547	0.741332
40	Group_activeCtrlVsTest:StimType	0.0669128	0.0701677	63.0076	0.953613	0.343924
40	Group_passiveVsActive:Phase_prePostExposure	0.04841	0.116259	63.0141	0.416399	0.678533
40	Group_passiveVsActive:Phase_noSleepVsSleep	0.0722634	0.119085	63.0114	0.606822	0.546149
40	Group_activeCtrlVsTest:Phase_prePostExposure	-0.0895595	0.13119	63.0141	-0.68267	0.497318
40	Group_activeCtrlVsTest:Phase_noSleepVsSleep	0.110197	0.134379	63.0114	0.820043	0.415283
40	StimType:Phase_prePostExposure	-0.0249919	0.0588329	63.0027	-0.424794	0.672434
40	StimType:Phase_noSleepVsSleep	-0.000414891	0.0861412	62.9946	-0.0048164	0.996172
40	Group_passiveVsActive:StimType:Phase_prePostExposure	0.0695662	0.126313	63.0027	0.550744	0.583757
40	Group_passiveVsActive:StimType:Phase_noSleepVsSleep	-0.0438041	0.184943	62.9946	-0.236851	0.813541
40	Group_activeCtrlVsTest:StimType:Phase_prePostExposure	0.128766	0.142536	63.0027	0.903397	0.369757
40	Group_activeCtrlVsTest:StimType:Phase_noSleepVsSleep	0.068119	0.208696	62.9946	0.326403	0.745201
41	(Intercept)	0.866177	0.0192463	62.9987	45.0049	1.29579e-49
41	Group_passiveVsActive	-0.0208745	0.0413214	62.9987	-0.505176	0.615198
41	Group_activeCtrlVsTest	0.0168286	0.0466283	62.9987	0.360909	0.719375
41	StimType	0.0045736	0.0327251	63.0006	0.139758	0.889297
41	Phase_prePostExposure	-0.0208725	0.0434739	62.9923	-0.480115	0.632809
41	Phase_noSleepVsSleep	0.0214731	0.0570898	63.011	0.376128	0.708085
41	Group_passiveVsActive:StimType	0.0235393	0.0702602	63.0006	0.335031	0.738715
41	Group_activeCtrlVsTest:StimType	0.0636433	0.0792838	63.0006	0.802728	0.42515
41	Group_passiveVsActive:Phase_prePostExposure	-0.033565	0.0933376	62.9923	-0.359608	0.720343
41	Group_passiveVsActive:Phase_noSleepVsSleep	0.123728	0.122571	63.011	1.00944	0.316625
41	Group_activeCtrlVsTest:Phase_prePostExposure	-0.0389553	0.105325	62.9923	-0.369859	0.712728
41	Group_activeCtrlVsTest:Phase_noSleepVsSleep	0.143483	0.138312	63.011	1.03739	0.303521
41	StimType:Phase_prePostExposure	0.00159968	0.0714499	63.013	0.0223888	0.982209
41	StimType:Phase_noSleepVsSleep	0.0158551	0.0933243	62.9958	0.169893	0.865639
41	Group_passiveVsActive:StimType:Phase_prePostExposure	-0.0382582	0.153401	63.013	-0.249399	0.803863
41	Group_passiveVsActive:StimType:Phase_noSleepVsSleep	0.188667	0.200366	62.9958	0.941612	0.349988
41	Group_activeCtrlVsTest:StimType:Phase_prePostExposure	0.0380955	0.173103	63.013	0.220074	0.826525
41	Group_activeCtrlVsTest:StimType:Phase_noSleepVsSleep	-0.0677466	0.226099	62.9958	-0.299633	0.765444
42	(Intercept)	0.777442	0.0289919	62.9974	26.8159	3.63698e-36
42	Group_passiveVsActive	0.0239627	0.062245	62.9974	0.384974	0.701553
42	Group_activeCtrlVsTest	-0.0648903	0.0702392	62.9974	-0.923848	0.359091
42	StimType	-0.000750659	0.036598	62.9904	-0.0205109	0.983701
42	Phase_prePostExposure	-0.0378733	0.0563471	63.015	-0.672142	0.50395
42	Phase_noSleepVsSleep	0.0125978	0.0718722	62.9994	0.175281	0.861421
42	Group_passiveVsActive:StimType	0.0221222	0.0785752	62.9904	0.281542	0.779218
42	Group_activeCtrlVsTest:StimType	0.0361809	0.0886667	62.9904	0.408055	0.684617
42	Group_passiveVsActive:Phase_prePostExposure	-0.0153328	0.120976	63.015	-0.126742	0.899548
42	Group_passiveVsActive:Phase_noSleepVsSleep	0.00626647	0.154308	62.9994	0.0406101	0.967735
42	Group_activeCtrlVsTest:Phase_prePostExposure	-0.00262959	0.136513	63.015	-0.0192625	0.984693
42	Group_activeCtrlVsTest:Phase_noSleepVsSleep	-0.0331389	0.174126	62.9994	-0.190315	0.849674
42	StimType:Phase_prePostExposure	0.0394284	0.0790117	62.9913	0.49902	0.619503
42	StimType:Phase_noSleepVsSleep	-0.0324306	0.0782068	62.9696	-0.414678	0.679787
42	Group_passiveVsActive:StimType:Phase_prePostExposure	0.0640643	0.169636	62.9913	0.377656	0.706955
42	Group_passiveVsActive:StimType:Phase_noSleepVsSleep	0.0405428	0.167909	62.9696	0.241457	0.809985
42	Group_activeCtrlVsTest:StimType:Phase_prePostExposure	-0.170236	0.191423	62.9913	-0.889317	0.377217
42	Group_activeCtrlVsTest:StimType:Phase_noSleepVsSleep	0.186483	0.189473	62.9696	0.98422	0.328774
43	(Intercept)	0.86966	0.0247008	62.9912	35.2078	3.78235e-43
43	Group_passiveVsActive	-0.0302972	0.0530321	62.9912	-0.5713	0.569829
43	Group_activeCtrlVsTest	0.00630316	0.059843	62.9912	0.105328	0.91645
43	StimType	-0.00644918	0.0338545	63.0031	-0.190497	0.849532
43	Phase_prePostExposure	-0.0477906	0.0423508	62.9989	-1.12845	0.26341
43	Phase_noSleepVsSleep	0.0819756	0.0552437	63.0027	1.48389	0.142824
43	Group_passiveVsActive:StimType	-0.0102342	0.072685	63.0031	-0.140802	0.888476
43	Group_activeCtrlVsTest:StimType	0.083607	0.0820199	63.0031	1.01935	0.311935
43	Group_passiveVsActive:Phase_prePostExposure	0.115911	0.0909263	62.9989	1.27478	0.207068
43	Group_passiveVsActive:Phase_noSleepVsSleep	0.280242	0.118607	63.0027	2.36278	0.0212386
43	Group_activeCtrlVsTest:Phase_prePostExposure	-0.115857	0.102604	62.9989	-1.12916	0.26311
43	Group_activeCtrlVsTest:Phase_noSleepVsSleep	0.616527	0.13384	63.0027	4.60646	2.0445e-05
43	StimType:Phase_prePostExposure	0.0690368	0.0669081	62.9999	1.03182	0.306103
43	StimType:Phase_noSleepVsSleep	-0.0267042	0.0640106	63.0014	-0.417183	0.677963
43	Group_passiveVsActive:StimType:Phase_prePostExposure	-0.0158853	0.14365	62.9999	-0.110583	0.912298
43	Group_passiveVsActive:StimType:Phase_noSleepVsSleep	0.0198943	0.13743	63.0014	0.14476	0.885363
43	Group_activeCtrlVsTest:StimType:Phase_prePostExposure	0.0378539	0.162099	62.9999	0.233523	0.816113
43	Group_activeCtrlVsTest:StimType:Phase_noSleepVsSleep	0.140365	0.15508	63.0014	0.905114	0.368853
44	(Intercept)	0.850694	0.022542	63.0005	37.7382	5.74473e-45
44	Group_passiveVsActive	-0.00480926	0.0483972	63.0005	-0.0993706	0.92116
44	Group_activeCtrlVsTest	-0.00419851	0.0546129	63.0005	-0.0768775	0.938965
44	StimType	0.0308972	0.0335153	62.9994	0.921884	0.360106
44	Phase_prePostExposure	-0.0100761	0.0480326	62.9987	-0.209777	0.834519
44	Phase_noSleepVsSleep	-0.0263253	0.0586206	63.0007	-0.44908	0.654915
44	Group_passiveVsActive:StimType	0.0400684	0.0719566	62.9994	0.556841	0.579609
44	Group_activeCtrlVsTest:StimType	0.0867702	0.081198	62.9994	1.06862	0.289317
44	Group_passiveVsActive:Phase_prePostExposure	-0.0153514	0.103125	62.9987	-0.148862	0.882138
44	Group_passiveVsActive:Phase_noSleepVsSleep	0.0847609	0.125857	63.0007	0.673468	0.503113
44	Group_activeCtrlVsTest:Phase_prePostExposure	-0.12628	0.11637	62.9987	-1.08516	0.281986
44	Group_activeCtrlVsTest:Phase_noSleepVsSleep	0.190222	0.142021	63.0007	1.33939	0.185255
44	StimType:Phase_prePostExposure	0.0140031	0.0884096	62.9985	0.158389	0.874657
44	StimType:Phase_noSleepVsSleep	-0.0739478	0.0759821	62.9958	-0.973227	0.334163
44	Group_passiveVsActive:StimType:Phase_prePostExposure	-0.107716	0.189814	62.9985	-0.567481	0.572404
44	Group_passiveVsActive:StimType:Phase_noSleepVsSleep	0.0888439	0.163132	62.9958	0.544613	0.587942
44	Group_activeCtrlVsTest:StimType:Phase_prePostExposure	0.0368471	0.214192	62.9985	0.172029	0.863966
44	Group_activeCtrlVsTest:StimType:Phase_noSleepVsSleep	-0.0106115	0.184083	62.9958	-0.0576451	0.954214
45	(Intercept)	0.934209	0.0291227	63.0007	32.0783	9.72192e-41
45	Group_passiveVsActive	-0.0756455	0.0625259	63.0007	-1.20983	0.230866
45	Group_activeCtrlVsTest	-0.0634923	0.0705562	63.0007	-0.899883	0.371609
45	StimType	0.100724	0.0299858	62.9946	3.35905	0.00133156
45	Phase_prePostExposure	-0.0162407	0.0502525	62.9988	-0.323181	0.747628
45	Phase_noSleepVsSleep	0.295102	0.0639958	62.9774	4.61128	2.01046e-05
45	Group_passiveVsActive:StimType	0.0775818	0.0643788	62.9946	1.20508	0.232679
45	Group_activeCtrlVsTest:StimType	0.162895	0.072647	62.9946	2.24229	0.0284716
45	Group_passiveVsActive:Phase_prePostExposure	-0.305989	0.107891	62.9988	-2.83609	0.00613362
45	Group_passiveVsActive:Phase_noSleepVsSleep	0.314069	0.137398	62.9774	2.28584	0.0256395
45	Group_activeCtrlVsTest:Phase_prePostExposure	0.0971727	0.121748	62.9988	0.798149	0.427782
45	Group_activeCtrlVsTest:Phase_noSleepVsSleep	0.464781	0.155044	62.9774	2.99774	0.00388942
45	StimType:Phase_prePostExposure	0.163271	0.0692162	63.0066	2.35886	0.0214452
45	StimType:Phase_noSleepVsSleep	0.195976	0.0935144	62.995	2.09568	0.0401349
45	Group_passiveVsActive:StimType:Phase_prePostExposure	0.221934	0.148606	63.0066	1.49344	0.140313
45	Group_passiveVsActive:StimType:Phase_noSleepVsSleep	0.331015	0.200773	62.995	1.6487	0.104188
45	Group_activeCtrlVsTest:StimType:Phase_prePostExposure	0.354898	0.167691	63.0066	2.11638	0.0382692
45	Group_activeCtrlVsTest:StimType:Phase_noSleepVsSleep	0.652818	0.226559	62.995	2.88145	0.00540599
46	(Intercept)	0.848397	0.0274752	63.0011	30.8787	9.31124e-40
46	Group_passiveVsActive	-0.0196664	0.0589886	63.0011	-0.333394	0.739944
46	Group_activeCtrlVsTest	-0.0177031	0.0665646	63.0011	-0.265954	0.791143
46	StimType	0.0193162	0.0278159	63.0014	0.694431	0.489965
46	Phase_prePostExposure	0.0266702	0.0543714	62.9985	0.490518	0.625471
46	Phase_noSleepVsSleep	0.0446382	0.0532813	62.9989	0.837783	0.40532
46	Group_passiveVsActive:StimType	0.0298165	0.0597201	63.0014	0.49927	0.619328
46	Group_activeCtrlVsTest:StimType	0.0351488	0.06739	63.0014	0.521573	0.603797
46	Group_passiveVsActive:Phase_prePostExposure	0.0685648	0.116734	62.9985	0.587357	0.559063
46	Group_passiveVsActive:Phase_noSleepVsSleep	0.0788682	0.114394	62.9989	0.689444	0.493075
46	Group_activeCtrlVsTest:Phase_prePostExposure	-0.0669254	0.131727	62.9985	-0.508062	0.613184
46	Group_activeCtrlVsTest:Phase_noSleepVsSleep	0.054766	0.129086	62.9989	0.424262	0.67282
46	StimType:Phase_prePostExposure	-0.0123941	0.0705888	62.9983	-0.175582	0.861185
46	StimType:Phase_noSleepVsSleep	-0.0266538	0.0841964	63.0032	-0.316567	0.752619
46	Group_passiveVsActive:StimType:Phase_prePostExposure	-0.012496	0.151553	62.9983	-0.0824529	0.934548
46	Group_passiveVsActive:StimType:Phase_noSleepVsSleep	0.0481719	0.180768	63.0032	0.266485	0.790736
46	Group_activeCtrlVsTest:StimType:Phase_prePostExposure	0.0334129	0.171017	62.9983	0.195378	0.845726
46	Group_activeCtrlVsTest:StimType:Phase_noSleepVsSleep	0.208164	0.203984	63.0032	1.02049	0.311399
47	(Intercept)	0.811732	0.0283123	63.013	28.6706	7.27162e-38
47	Group_passiveVsActive	0.00373801	0.060786	63.013	0.0614945	0.95116
47	Group_activeCtrlVsTest	0.00073825	0.0685928	63.013	0.0107628	0.991447
47	StimType	0.0535414	0.0308458	63.0046	1.73578	0.0874919
47	Phase_prePostExposure	-0.0314033	0.0441033	63.0034	-0.712039	0.479069
47	Phase_noSleepVsSleep	0.014631	0.0562708	62.9896	0.260011	0.795703
47	Group_passiveVsActive:StimType	-0.00152807	0.0662253	63.0046	-0.0230738	0.981664
47	Group_activeCtrlVsTest:StimType	0.0898477	0.0747307	63.0046	1.20229	0.233752
47	Group_passiveVsActive:Phase_prePostExposure	-0.093543	0.094689	63.0034	-0.987897	0.326982
47	Group_passiveVsActive:Phase_noSleepVsSleep	0.200215	0.120812	62.9896	1.65725	0.102443
47	Group_activeCtrlVsTest:Phase_prePostExposure	-0.169323	0.10685	63.0034	-1.58468	0.118047
47	Group_activeCtrlVsTest:Phase_noSleepVsSleep	0.687309	0.136328	62.9896	5.04158	4.16287e-06
47	StimType:Phase_prePostExposure	-0.00759059	0.0610306	63.0083	-0.124374	0.901415
47	StimType:Phase_noSleepVsSleep	0.0496431	0.0761589	63.0189	0.651836	0.516877
47	Group_passiveVsActive:StimType:Phase_prePostExposure	0.0868985	0.131031	63.0083	0.663188	0.509629
47	Group_passiveVsActive:StimType:Phase_noSleepVsSleep	0.0690179	0.163512	63.0189	0.422098	0.67439
47	Group_activeCtrlVsTest:StimType:Phase_prePostExposure	0.112121	0.14786	63.0083	0.758291	0.451104
47	Group_activeCtrlVsTest:StimType:Phase_noSleepVsSleep	-0.0742205	0.184512	63.0189	-0.402254	0.688858
48	(Intercept)	0.864778	0.0246707	62.9954	35.0528	4.90685e-43
48	Group_passiveVsActive	-0.0899541	0.0529675	62.9954	-1.69829	0.0943883
48	Group_activeCtrlVsTest	-0.0759635	0.0597702	62.9954	-1.27093	0.208428
48	StimType	0.107796	0.0275864	63.0068	3.90758	0.000230291
48	Phase_prePostExposure	-0.0437337	0.05507	62.999	-0.794148	0.430091
48	Phase_noSleepVsSleep	0.0794145	0.0576324	62.9997	1.37795	0.173094
48	Group_passiveVsActive:StimType	0.0984517	0.0592275	63.0068	1.66226	0.101427
48	Group_activeCtrlVsTest:StimType	0.20562	0.0668341	63.0068	3.07657	0.00309694
48	Group_passiveVsActive:Phase_prePostExposure	0.0213563	0.118234	62.999	0.180627	0.85724
48	Group_passiveVsActive:Phase_noSleepVsSleep	0.150608	0.123736	62.9997	1.21718	0.228077
48	Group_activeCtrlVsTest:Phase_prePostExposure	-0.295992	0.133419	62.999	-2.21851	0.0301314
48	Group_activeCtrlVsTest:Phase_noSleepVsSleep	0.593869	0.139627	62.9997	4.25325	7.11587e-05
48	StimType:Phase_prePostExposure	0.103274	0.0562608	62.9965	1.83563	0.0711333
48	StimType:Phase_noSleepVsSleep	0.210768	0.107912	62.9977	1.95316	0.0552461
48	Group_passiveVsActive:StimType:Phase_prePostExposure	0.325277	0.120791	62.9965	2.6929	0.00906461
48	Group_passiveVsActive:StimType:Phase_noSleepVsSleep	0.277856	0.231684	62.9977	1.19929	0.234907
48	Group_activeCtrlVsTest:StimType:Phase_prePostExposure	0.552452	0.136304	62.9965	4.05309	0.000141319
48	Group_activeCtrlVsTest:StimType:Phase_noSleepVsSleep	0.431642	0.261439	62.9977	1.65102	0.103711
49	(Intercept)	0.867487	0.0241993	62.9922	35.8476	1.28157e-43
49	Group_passiveVsActive	0.0191261	0.0519555	62.9922	0.368124	0.714015
49	Group_activeCtrlVsTest	-0.028311	0.0586282	62.9922	-0.48289	0.630848
49	StimType	-0.0205907	0.0353723	63.0032	-0.582114	0.562567
49	Phase_prePostExposure	-0.0167734	0.0543102	63.0056	-0.308845	0.758458
49	Phase_noSleepVsSleep	0.0399034	0.0654492	62.9968	0.609686	0.544263
49	Group_passiveVsActive:StimType	-0.0555784	0.0759436	63.0032	-0.731839	0.466981
49	Group_activeCtrlVsTest:StimType	0.0389986	0.0856971	63.0032	0.455075	0.65062
49	Group_passiveVsActive:Phase_prePostExposure	0.0705042	0.116603	63.0056	0.604652	0.547582
49	Group_passiveVsActive:Phase_noSleepVsSleep	0.0462962	0.140518	62.9968	0.329468	0.742895
49	Group_activeCtrlVsTest:Phase_prePostExposure	0.0270482	0.131578	63.0056	0.205567	0.837792
49	Group_activeCtrlVsTest:Phase_noSleepVsSleep	0.248899	0.158565	62.9968	1.5697	0.121495
49	StimType:Phase_prePostExposure	-0.0397309	0.0776437	62.9999	-0.511708	0.610644
49	StimType:Phase_noSleepVsSleep	-0.00712575	0.0823454	62.9886	-0.0865349	0.931316
49	Group_passiveVsActive:StimType:Phase_prePostExposure	0.132377	0.166699	62.9999	0.794108	0.430113
49	Group_passiveVsActive:StimType:Phase_noSleepVsSleep	-0.0441268	0.176794	62.9886	-0.249594	0.803713
49	Group_activeCtrlVsTest:StimType:Phase_prePostExposure	0.02205	0.188109	62.9999	0.117219	0.907059
49	Group_activeCtrlVsTest:StimType:Phase_noSleepVsSleep	0.119313	0.1995	62.9886	0.598063	0.551942
5	(Intercept)	0.833723	0.0277275	62.9947	30.0684	4.50328e-39
5	Group_passiveVsActive	0.00791536	0.0595305	62.9947	0.132963	0.894646
5	Group_activeCtrlVsTest	0.0105944	0.067176	62.9947	0.157711	0.875189
5	StimType	0.00146878	0.0474602	62.9968	0.0309476	0.975409
5	Phase_prePostExposure	-0.00518157	0.0502148	62.9965	-0.103188	0.918141
5	Phase_noSleepVsSleep	0.0164896	0.0608597	63.0016	0.270944	0.78732
5	Group_passiveVsActive:StimType	0.0466758	0.101896	62.9968	0.458073	0.648476
5	Group_activeCtrlVsTest:StimType	-0.0210508	0.114983	62.9968	-0.183078	0.855325
5	Group_passiveVsActive:Phase_prePostExposure	-0.0625383	0.10781	62.9965	-0.580078	0.563931
5	Group_passiveVsActive:Phase_noSleepVsSleep	0.0792998	0.130665	63.0016	0.606896	0.546101
5	Group_activeCtrlVsTest:Phase_prePostExposure	0.0652827	0.121656	62.9965	0.536616	0.593423
5	Group_activeCtrlVsTest:Phase_noSleepVsSleep	0.0883898	0.147446	63.0016	0.599472	0.551008
5	StimType:Phase_prePostExposure	-0.0428647	0.101897	62.9985	-0.420667	0.67543
5	StimType:Phase_noSleepVsSleep	-0.0738632	0.10128	63.0006	-0.729299	0.468522
5	Group_passiveVsActive:StimType:Phase_prePostExposure	-0.130942	0.218771	62.9985	-0.598533	0.55163
5	Group_passiveVsActive:StimType:Phase_noSleepVsSleep	0.137558	0.217446	63.0006	0.63261	0.529278
5	Group_activeCtrlVsTest:StimType:Phase_prePostExposure	-0.055138	0.246868	62.9985	-0.22335	0.823985
5	Group_activeCtrlVsTest:StimType:Phase_noSleepVsSleep	0.263667	0.245372	63.0006	1.07456	0.28667
50	(Intercept)	0.854206	0.0295269	62.9998	28.9297	4.34032e-38
50	Group_passiveVsActive	0.0124594	0.0633937	62.9998	0.19654	0.844821
50	Group_activeCtrlVsTest	0.00201792	0.0715354	62.9998	0.0282087	0.977585
50	StimType	-0.00321682	0.0382438	62.9997	-0.0841134	0.933233
50	Phase_prePostExposure	0.0303333	0.0541502	63.0005	0.560169	0.577351
50	Phase_noSleepVsSleep	0.012001	0.0559151	62.9999	0.214629	0.830749
50	Group_passiveVsActive:StimType	0.0404349	0.0821086	62.9997	0.492456	0.624109
50	Group_activeCtrlVsTest:StimType	0.0449394	0.0926539	62.9997	0.485025	0.629341
50	Group_passiveVsActive:Phase_prePostExposure	0.110578	0.116259	63.0005	0.951132	0.345172
50	Group_passiveVsActive:Phase_noSleepVsSleep	0.0506308	0.120049	62.9999	0.421752	0.674641
50	Group_activeCtrlVsTest:Phase_prePostExposure	-0.0313758	0.131191	63.0005	-0.239162	0.811756
50	Group_activeCtrlVsTest:Phase_noSleepVsSleep	0.133819	0.135467	62.9999	0.987837	0.327012
50	StimType:Phase_prePostExposure	-0.03633	0.0815897	63.0002	-0.445277	0.657646
50	StimType:Phase_noSleepVsSleep	-0.0359353	0.0922709	62.9993	-0.389454	0.698254
50	Group_passiveVsActive:StimType:Phase_prePostExposure	0.201234	0.175171	63.0002	1.14879	0.254988
50	Group_passiveVsActive:StimType:Phase_noSleepVsSleep	-0.12003	0.198104	62.9993	-0.605892	0.546763
50	Group_activeCtrlVsTest:StimType:Phase_prePostExposure	-0.00566632	0.197669	63.0002	-0.0286657	0.977222
50	Group_activeCtrlVsTest:StimType:Phase_noSleepVsSleep	0.0829786	0.223546	62.9993	0.371192	0.71174
51	(Intercept)	0.838881	0.0284295	63.0099	29.5074	1.34682e-38
51	Group_passiveVsActive	-0.0169787	0.0610377	63.0099	-0.278167	0.781795
51	Group_activeCtrlVsTest	0.0247301	0.0688768	63.0099	0.359048	0.72076
51	StimType	0.00835972	0.0286415	62.9957	0.291874	0.771342
51	Phase_prePostExposure	0.0024647	0.0487479	62.9925	0.05056	0.959836
51	Phase_noSleepVsSleep	0.0408415	0.0509915	63.0034	0.800947	0.426172
51	Group_passiveVsActive:StimType	-0.00185904	0.0614928	62.9957	-0.0302319	0.975978
51	Group_activeCtrlVsTest:StimType	0.0218992	0.0693903	62.9957	0.315595	0.753353
51	Group_passiveVsActive:Phase_prePostExposure	-0.0356525	0.104661	62.9925	-0.340648	0.734502
51	Group_passiveVsActive:Phase_noSleepVsSleep	0.126921	0.109478	63.0034	1.15933	0.250698
51	Group_activeCtrlVsTest:Phase_prePostExposure	0.0886358	0.118103	62.9925	0.750499	0.455749
51	Group_activeCtrlVsTest:Phase_noSleepVsSleep	0.00128545	0.123538	63.0034	0.0104053	0.991731
51	StimType:Phase_prePostExposure	0.0405394	0.0700692	62.99	0.578562	0.564948
51	StimType:Phase_noSleepVsSleep	-0.0309265	0.076229	62.9665	-0.405705	0.686335
51	Group_passiveVsActive:StimType:Phase_prePostExposure	0.130335	0.150437	62.99	0.866376	0.389572
51	Group_passiveVsActive:StimType:Phase_noSleepVsSleep	0.0352256	0.163662	62.9665	0.215234	0.830281
51	Group_activeCtrlVsTest:StimType:Phase_prePostExposure	0.0006304	0.169758	62.99	0.00371352	0.997049
51	Group_activeCtrlVsTest:StimType:Phase_noSleepVsSleep	0.133609	0.184682	62.9665	0.723456	0.472079
52	(Intercept)	0.831584	0.0307129	62.9969	27.076	2.0774e-36
52	Group_passiveVsActive	-0.000255148	0.06594	62.9969	-0.00386939	0.996925
52	Group_activeCtrlVsTest	-0.029931	0.0744087	62.9969	-0.402251	0.688861
52	StimType	0.0215862	0.0332389	62.9922	0.649425	0.518425
52	Phase_prePostExposure	0.00254169	0.0561984	63.0005	0.045227	0.964069
52	Phase_noSleepVsSleep	0.0418224	0.0621399	63.0078	0.673037	0.503385
52	Group_passiveVsActive:StimType	0.0393707	0.0713633	62.9922	0.551693	0.58311
52	Group_activeCtrlVsTest:StimType	0.0167764	0.0805285	62.9922	0.208329	0.835644
52	Group_passiveVsActive:Phase_prePostExposure	0.017292	0.120657	63.0005	0.143315	0.886498
52	Group_passiveVsActive:Phase_noSleepVsSleep	0.051493	0.133413	63.0078	0.385967	0.700822
52	Group_activeCtrlVsTest:Phase_prePostExposure	-0.0926317	0.136153	63.0005	-0.68035	0.498775
52	Group_activeCtrlVsTest:Phase_noSleepVsSleep	0.103489	0.150547	63.0078	0.687418	0.494342
52	StimType:Phase_prePostExposure	-0.0659421	0.0750774	63.0063	-0.878321	0.383107
52	StimType:Phase_noSleepVsSleep	-0.017462	0.0795893	62.9942	-0.219402	0.827046
52	Group_passiveVsActive:StimType:Phase_prePostExposure	0.0779598	0.16119	63.0063	0.483653	0.630309
52	Group_passiveVsActive:StimType:Phase_noSleepVsSleep	-0.0267907	0.170877	62.9942	-0.156784	0.875917
52	Group_activeCtrlVsTest:StimType:Phase_prePostExposure	-0.175879	0.181891	63.0063	-0.966946	0.337268
52	Group_activeCtrlVsTest:StimType:Phase_noSleepVsSleep	0.151518	0.192823	62.9942	0.785791	0.434935
6	(Intercept)	0.863197	0.0225134	62.9975	38.3415	2.21134e-45
6	Group_passiveVsActive	-0.0757252	0.0483358	62.9975	-1.56665	0.122207
6	Group_activeCtrlVsTest	-0.0361828	0.0545437	62.9975	-0.663373	0.509512
6	StimType	0.0709851	0.0297407	63.0003	2.3868	0.0200103
6	Phase_prePostExposure	-0.021859	0.0447529	62.9961	-0.488437	0.626936
6	Phase_noSleepVsSleep	-0.0225227	0.0591243	63.0004	-0.380937	0.704531
6	Group_passiveVsActive:StimType	0.0545892	0.0638526	63.0003	0.854924	0.395833
6	Group_activeCtrlVsTest:StimType	-0.00255261	0.0720533	63.0003	-0.0354268	0.971851
6	Group_passiveVsActive:Phase_prePostExposure	0.0116665	0.0960836	62.9961	0.12142	0.903745
6	Group_passiveVsActive:Phase_noSleepVsSleep	-0.00219517	0.126939	63.0004	-0.0172931	0.986257
6	Group_activeCtrlVsTest:Phase_prePostExposure	0.0624464	0.108424	62.9962	0.575948	0.566703
6	Group_activeCtrlVsTest:Phase_noSleepVsSleep	-0.0308864	0.143242	63.0004	-0.215625	0.829977
6	StimType:Phase_prePostExposure	-0.0468416	0.0626065	63.0012	-0.748191	0.457129
6	StimType:Phase_noSleepVsSleep	0.0497844	0.0933516	63.0009	0.5333	0.595702
6	Group_passiveVsActive:StimType:Phase_prePostExposure	0.043603	0.134415	63.0012	0.324391	0.746716
6	Group_passiveVsActive:StimType:Phase_noSleepVsSleep	-0.0214131	0.200424	63.0009	-0.106839	0.915256
6	Group_activeCtrlVsTest:StimType:Phase_prePostExposure	-0.0669512	0.151678	63.0012	-0.441404	0.660432
6	Group_activeCtrlVsTest:StimType:Phase_noSleepVsSleep	-0.0243442	0.226165	63.0009	-0.107639	0.914624
7	(Intercept)	0.863204	0.0286762	62.9979	30.1018	4.20603e-39
7	Group_passiveVsActive	-0.221011	0.0615671	62.9979	-3.58975	0.000647881
7	Group_activeCtrlVsTest	-0.181574	0.0694743	62.9979	-2.61355	0.0111939
7	StimType	0.169047	0.0306114	62.9995	5.52237	6.76265e-07
7	Phase_prePostExposure	-0.0418766	0.0497834	62.9997	-0.841177	0.40343
7	Phase_noSleepVsSleep	0.189134	0.0437805	62.9967	4.32005	5.64028e-05
7	Group_passiveVsActive:StimType	0.101924	0.065722	62.9995	1.55083	0.125952
7	Group_activeCtrlVsTest:StimType	0.196081	0.0741628	62.9995	2.64392	0.0103301
7	Group_passiveVsActive:Phase_prePostExposure	-0.245253	0.106884	62.9997	-2.29458	0.0251009
7	Group_passiveVsActive:Phase_noSleepVsSleep	0.453535	0.0939958	62.9967	4.82505	9.2549e-06
7	Group_activeCtrlVsTest:Phase_prePostExposure	-0.0554658	0.120611	62.9997	-0.459873	0.647191
7	Group_activeCtrlVsTest:Phase_noSleepVsSleep	0.376847	0.106068	62.9967	3.55289	0.000728212
7	StimType:Phase_prePostExposure	0.0940355	0.0671476	63.0011	1.40043	0.16629
7	StimType:Phase_noSleepVsSleep	0.180204	0.0907175	63.0026	1.98643	0.0513399
7	Group_passiveVsActive:StimType:Phase_prePostExposure	0.0313718	0.144165	63.0011	0.217611	0.828435
7	Group_passiveVsActive:StimType:Phase_noSleepVsSleep	0.391719	0.194769	63.0026	2.0112	0.0485874
7	Group_activeCtrlVsTest:StimType:Phase_prePostExposure	0.357295	0.16268	63.0011	2.19631	0.0317583
7	Group_activeCtrlVsTest:StimType:Phase_noSleepVsSleep	0.678907	0.219783	63.0026	3.08899	0.00298693
8	(Intercept)	0.861401	0.0224428	63.0005	38.382	2.06727e-45
8	Group_passiveVsActive	-0.0336574	0.0481843	63.0005	-0.698513	0.487427
8	Group_activeCtrlVsTest	-0.0449042	0.0543726	63.0005	-0.825859	0.412
8	StimType	0.0472412	0.0278403	62.9979	1.69686	0.0946584
8	Phase_prePostExposure	-0.0605776	0.047845	62.9971	-1.26612	0.210131
8	Phase_noSleepVsSleep	0.0909983	0.0619083	62.9983	1.46989	0.146569
8	Group_passiveVsActive:StimType	0.0579037	0.0597726	62.9979	0.968733	0.336383
8	Group_activeCtrlVsTest:StimType	0.0321797	0.0674492	62.9979	0.477095	0.634945
8	Group_passiveVsActive:Phase_prePostExposure	-0.0838749	0.102722	62.9971	-0.816522	0.417279
8	Group_passiveVsActive:Phase_noSleepVsSleep	0.0545272	0.132916	62.9983	0.410238	0.683023
8	Group_activeCtrlVsTest:Phase_prePostExposure	0.049734	0.115915	62.9971	0.429056	0.669346
8	Group_activeCtrlVsTest:Phase_noSleepVsSleep	0.0439094	0.149986	62.9983	0.292755	0.770671
8	StimType:Phase_prePostExposure	0.10975	0.0563784	62.9997	1.94666	0.0560375
8	StimType:Phase_noSleepVsSleep	0.0543552	0.0824658	62.9905	0.659124	0.512218
8	Group_passiveVsActive:StimType:Phase_prePostExposure	0.122199	0.121043	62.9997	1.00955	0.316574
8	Group_passiveVsActive:StimType:Phase_noSleepVsSleep	0.0790239	0.177052	62.9905	0.44633	0.656889
8	Group_activeCtrlVsTest:StimType:Phase_prePostExposure	-0.0212419	0.136589	62.9997	-0.155517	0.876911
8	Group_activeCtrlVsTest:StimType:Phase_noSleepVsSleep	-0.000670904	0.199791	62.9905	-0.00335802	0.997331
9	(Intercept)	0.753064	0.0265149	62.9995	28.4016	1.27765e-37
9	Group_passiveVsActive	-0.000401355	0.0569269	62.9995	-0.00705035	0.994397
9	Group_activeCtrlVsTest	-0.00597292	0.064238	62.9995	-0.092981	0.926214
9	StimType	0.00504338	0.0424484	62.9998	0.118812	0.905802
9	Phase_prePostExposure	-0.0318913	0.0549963	62.9937	-0.579881	0.564063
9	Phase_noSleepVsSleep	-0.00559145	0.06933	63.0006	-0.0806498	0.935976
9	Group_passiveVsActive:StimType	0.0223682	0.0911358	62.9998	0.245438	0.806915
9	Group_activeCtrlVsTest:StimType	0.0799829	0.10284	62.9998	0.777738	0.439634
9	Group_passiveVsActive:Phase_prePostExposure	-0.069088	0.118076	62.9937	-0.585114	0.560561
9	Group_passiveVsActive:Phase_noSleepVsSleep	-0.0781276	0.14885	63.0006	-0.524874	0.601513
9	Group_activeCtrlVsTest:Phase_prePostExposure	-0.0227936	0.133241	62.9937	-0.171071	0.864717
9	Group_activeCtrlVsTest:Phase_noSleepVsSleep	0.0532785	0.167967	63.0006	0.317196	0.752143
9	StimType:Phase_prePostExposure	0.0177187	0.0862139	63.0077	0.20552	0.837828
9	StimType:Phase_noSleepVsSleep	-0.043061	0.0896013	63.0043	-0.480584	0.632477
9	Group_passiveVsActive:StimType:Phase_prePostExposure	0.106716	0.1851	63.0077	0.576534	0.566308
9	Group_passiveVsActive:StimType:Phase_noSleepVsSleep	-0.158959	0.192372	63.0043	-0.826311	0.411746
9	Group_activeCtrlVsTest:StimType:Phase_prePostExposure	-0.0801047	0.208872	63.0077	-0.383511	0.702632
9	Group_activeCtrlVsTest:StimType:Phase_noSleepVsSleep	0.1526	0.217079	63.0043	0.702971	0.484664

## Sheet: blups_latency
Channel	Intercept	Group_passiveVsActive	Group_activeCtrlVsTest	StimType	Phase_prePostExposure	Phase_noSleepVsSleep	Group_passiveVsActive.StimType	Group_activeCtrlVsTest.StimType	Group_passiveVsActive.Phase_prePostExposure	Group_passiveVsActive.Phase_noSleepVsSleep	Group_activeCtrlVsTest.Phase_prePostExposure	Group_activeCtrlVsTest.Phase_noSleepVsSleep	StimType.Phase_prePostExposure	StimType.Phase_noSleepVsSleep	Group_passiveVsActive.StimType.Phase_prePostExposure	Group_passiveVsActive.StimType.Phase_noSleepVsSleep	Group_activeCtrlVsTest.StimType.Phase_prePostExposure	Group_activeCtrlVsTest.StimType.Phase_noSleepVsSleep
1	11.1583	-0.0418	-0.3223	-0.0516	-0.3543	-0.0837	-0.3608	-0.3787	0.1848	0.2264	-0.1706	-0.2031	-0.4257	-0.0329	-0.4158	-0.2801	-0.2336	0.0944
2	11.1294	-0.9702	-2.432	-0.6147	-0.7585	-0.0345	-0.927	-2.2717	-0.9527	-0.1367	-3.1603	-0.2258	-0.8697	-0.2425	-0.968	-0.1383	-2.1827	-0.6062
3	11.1235	-0.2738	-0.5848	-0.1022	-0.2862	-0.0409	-0.2258	-0.3078	-0.7027	0.3594	-0.8339	-0.0836	-0.4411	0.1437	-0.6207	-0.0487	-0.7776	-0.4056
4	11.0914	-1.033	-2.178	-0.4099	-0.8534	-0.0069	-0.5377	-1.8068	-1.5986	0.1421	-2.0618	-0.1278	-0.2556	-0.1674	-0.3869	-0.136	-0.5584	0.0492
5	11.1403	0.1308	0.0882	-0.1672	-0.1514	-0.0072	-0.139	-0.0969	-0.1087	-0.2134	-0.3488	-0.26	-0.0068	-0.1475	0.2627	0.289	-0.0344	-0.0122
6	11.1013	-1.4014	-2.4104	-0.468	-1.0524	-0.0544	-0.9806	-2.2665	-1.2375	0.1934	-3.7226	0.0216	-0.7622	-0.2158	-0.8887	0.0623	-2.465	-0.8217
7	11.1134	-1.4665	-2.3719	-0.0356	-0.7824	-0.1697	-0.2777	-0.6419	-0.5595	0.2292	-2.0752	0.0184	-0.28	-0.1521	0.148	0.0492	-0.7213	-0.0436
8	11.0343	-0.6096	-1.5703	-0.1081	-0.5145	-0.0998	-0.2139	-0.4916	-1.3308	0.2429	-2.1621	-0.3873	-0.4569	0.0205	-0.781	-0.0996	-0.5955	-0.28
9	11.1641	-0.1002	-0.1665	-0.0331	-0.1868	-0.0603	0.053	0.0823	-0.6312	-0.1596	-0.2112	-0.2544	0.2033	-0.0451	0.0666	-0.219	0.2033	-0.5948
10	10.9763	-0.7504	-0.8219	-0.2373	-0.5406	-0.0817	-0.4365	-0.2275	-0.4417	0.5942	-0.4964	-0.0562	-0.1799	0.2553	-0.402	0.0831	0.0448	-0.1458
11	10.9781	-0.272	0.0019	-0.1656	-0.2905	-0.0618	0.2858	-0.0598	0.1165	0.1271	-1.3756	-0.1063	-0.4143	-0.2431	-0.4748	-0.1253	-0.5575	0.0442
12	11.2736	-0.1699	-0.2327	-0.0804	-0.0479	0.0273	0.0223	0.3023	0.344	-0.145	-0.2204	0.3278	-0.2376	0.1421	-0.2541	0.1674	-0.0732	0.2151
13	11.2275	-0.0922	-0.262	-0.1214	-0.0894	-0.0171	-0.3347	-0.2484	0.0028	-0.1519	-0.5458	0.118	0.0085	0.0142	-0.3957	-0.2093	0.4742	0.1187
14	11.4456	-0.1707	0.176	-0.0097	-0.0505	0.0462	-0.0847	-0.334	-0.4392	-0.3266	-0.1499	0.0612	0.2253	0.009	0.366	0.047	-0.4943	-0.0193
15	11.0883	-0.0411	-0.5409	-0.2969	-0.5311	-0.0308	-0.5864	-1.3908	-1.3437	-0.616	-1.1608	0.2026	-0.4959	-0.0698	-0.1158	-0.2896	-1.1414	-0.2032
16	11.2795	-1.0845	-2.7793	-0.6817	-0.763	-0.0722	-0.979	-2.2309	-1.7427	-0.828	-2.1009	0.0225	-0.6805	-0.0674	-0.8604	-0.0077	-1.8253	-0.3169
17	11.0135	-0.3407	-0.3606	-0.4256	-0.4227	0.0337	-0.4835	-1.2093	-0.2779	0.3326	-0.9625	0.0427	-0.3605	0.0571	0.0258	0.1195	-1.4915	-0.3514
18	11.4395	-0.125	-0.0827	-0.068	-0.03	-0.0599	-0.2508	0.3647	-0.6966	0.079	-0.1747	0.043	0.0017	-0.1715	-0.2047	0.2395	-0.2251	-0.4276
19	11.0093	-0.1783	-0.2857	-0.2109	-0.1434	0.0444	-0.376	-1.1224	-0.3455	0.643	-1.8543	-0.1109	-0.2903	-0.0962	-0.7043	0.2812	-0.3151	0.3136
20	11.4096	-0.076	-0.196	-0.1519	-0.0377	-0.0538	-0.1963	0.0573	-0.5174	-0.0841	0.0571	-0.0025	0.2326	0.0194	-0.0994	0.3244	-0.271	0.1656
21	11.4031	-0.0165	-0.2416	-0.0615	-0.0851	-0.0252	-0.2721	-0.5056	-0.4542	-0.5541	-0.0004	-0.0277	-0.2446	-0.2439	-0.2328	0.142	-0.0879	0.1011
22	11.3384	-0.1658	0.102	-0.0186	-0.1397	-0.0008	-0.3236	0.0028	0.0056	-0.0976	0.3801	-0.4829	-0.3249	0.0824	-0.4191	-0.0309	-0.2768	0.3449
23	11.2448	-0.0163	-0.3535	-0.0097	-0.0349	0.0483	-0.1306	-0.1451	-0.1165	-0.1513	0.0113	-0.0178	-0.234	-0.218	-0.8501	-0.0247	0.3067	0.1196
24	11.3247	-0.3078	-0.1836	-0.0844	-0.1781	-0.007	0.0898	-0.4893	-0.0617	-0.0104	-0.2331	-0.1243	-0.1253	0.0049	0.0423	-0.4032	-0.3598	-0.2714
25	11.2385	-0.3055	-0.6467	-0.1943	-0.3722	-0.0138	-0.475	-0.134	0.118	0.2514	-0.7132	-0.3464	-0.3966	-0.1001	0.4185	0.1956	-0.8468	-0.2322
26	11.2641	-0.0791	-0.2069	-0.0844	-0.0888	0.0162	-0.2627	-0.5904	-0.3786	0.476	-0.7708	-0.0303	-0.2352	-0.2054	0.4955	0.1385	0.2799	-0.1992
27	11.2841	-0.0482	-0.0656	-0.0612	-0.2207	-0.0502	-0.1983	-0.3083	-0.3432	0.2891	-0.719	0.1234	0.1389	-0.0997	-0.1715	0.0781	-0.7695	-0.6099
28	11.2055	0.0095	-0.1966	0.0023	0.0659	-0.0232	-0.0635	-0.2382	-0.3061	-0.0373	-0.6927	-0.0721	0.1365	-0.0634	-0.3283	0.157	0.1043	-0.0218
29	11.413	-0.0195	-0.1703	0.0339	0.1333	-0.0877	-0.0642	-0.3127	-0.4356	-0.1806	-0.4297	0.0291	0.0152	-0.1527	0.002	-0.0802	-0.0341	0.3143
30	11.3159	-0.1706	-0.0678	-0.105	-0.0354	0.0175	-0.1701	0.1856	0.0513	0.2731	0.4811	0.2018	-0.292	0.0317	-0.0775	0.24	-0.744	-0.111
31	11.1918	-0.1434	-0.3593	-0.1905	-0.208	-0.0412	-0.4572	-0.744	-0.471	0.0581	-1.0508	-0.2824	-0.3385	-0.0232	-0.0391	0.2529	-1.0654	-0.0996
32	11.2281	-0.1286	0.1989	-0.1538	0.0276	0.0066	-0.159	-0.2275	-0.3641	0.8666	-0.4734	-0.006	0.0894	-0.0772	-0.6847	0.0739	-0.1452	-0.4119
33	11.498	-0.0617	0.1073	-0.0529	-0.0391	-0.1109	0.1229	-0.064	0.4901	0.1361	-0.3837	-0.3831	-0.1096	-0.1591	-0.1419	-0.0139	-0.3086	-0.5047
34	11.3124	0.0666	-0.2826	-0.149	-0.2936	-0.0541	-0.6267	-0.5509	-0.1737	0.0691	-0.9454	-0.2119	-0.1873	-0.0519	-0.5484	-0.2225	0.3219	0.0075
35	11.1713	-0.0912	-0.1685	-0.0365	-0.0637	-0.0416	0.0403	0.2357	-0.1481	0.1385	-0.2483	0.0239	0.0855	0.0894	-0.2301	-0.1102	-0.3334	0.2377
36	11.3583	-0.1297	-0.1475	-0.0068	-0.1601	-0.094	-0.2237	-0.269	-0.3021	-0.2582	-0.1664	-0.3125	-0.3585	-0.2167	-0.5584	-0.051	-0.1881	-0.573
37	11.2342	-0.1045	-0.0612	-0.2104	-0.0832	-0.0464	-0.3889	-0.8581	0.7441	-0.5933	1.6187	0.4652	-0.258	0.1273	0.1309	0.1277	-1.109	0.0718
38	11.5268	-0.0812	-0.2904	-0.213	-0.1334	-0.0643	-0.3807	-0.9434	-0.0692	0.604	-1.3524	-0.0784	-0.4557	-0.0635	-0.6209	-0.0834	-0.8989	-0.494
39	11.239	-0.8351	-1.4788	-0.4686	-0.6506	-0.0485	-0.4873	-0.9136	-1.4326	-0.0222	-1.6969	-0.3658	-0.3607	-0.1432	-0.4597	0.3608	-0.1749	0.0949
40	10.9898	-0.0103	-0.1467	-0.1035	-0.1988	0.0398	0.2384	-0.1054	0.0271	-0.5667	-0.0056	-0.2978	0.0489	-0.1106	-0.2199	-0.0407	-0.2115	-0.6083
41	11.2792	-0.1824	-0.3933	-0.2397	-0.3333	-0.0152	-0.5184	-0.8778	-1.0978	-0.3759	-1.1806	-0.0082	-0.5614	0.0291	-0.7343	0.0771	-0.8751	0.0484
42	11.3476	0.1394	-0.1932	0.0413	-0.0169	-0.0382	-0.3849	-0.0466	-0.1776	-0.0617	-0.2094	0.2408	0.1044	0.0039	-0.113	-0.0249	-0.3786	-0.0532
43	11.2284	-1.4026	-2.4808	-0.5414	-1.0781	-0.0178	-0.9646	-2.0221	-1.652	0.3002	-3.2559	-0.0262	-0.6729	-0.2486	-0.9326	-0.0919	-3.1213	-0.781
44	11.3205	-1.4426	-2.4996	-0.475	-1.1516	-0.0917	-0.7274	-2.0611	-1.151	0.1227	-3.5831	-0.0805	-0.7882	-0.106	-1.0289	-0.0727	-2.393	-0.6247
45	11.1343	0.0609	-0.1761	-0.2047	-0.0605	-0.1234	-0.1366	-0.1328	-0.1729	0.0493	-0.6259	-0.0596	-0.2494	-0.0584	-0.3161	0.1083	-0.3641	-0.4597
46	11.245	0.0922	-0.209	-0.0778	-0.2006	-0.0179	0.1722	0.0775	-0.2345	-0.0091	-0.5414	0.2231	-0.1612	-0.0782	0.357	-0.105	0.0774	0.1336
47	11.1912	-0.0373	-0.246	0.0203	-0.1293	-0.0001	-0.0506	-0.2443	-0.4603	-0.1763	-0.7416	0.0495	0.1828	-0.1229	-0.0573	0.0445	-0.9083	0.3329
48	11.0984	-0.1786	-0.396	-0.166	-0.1438	-0.1177	-0.4005	-1.1134	-0.2056	0.4343	-1.6757	-0.1215	-0.5786	0.1592	-0.3081	-0.1037	-1.1595	-0.4678
49	11.2806	-0.0816	0.1861	-0.0871	-0.194	-0.0858	-0.3051	0.0071	0.2961	-0.2522	0.5291	0.0978	-0.1538	0.0394	-0.6832	0.1815	0.0477	0.0306
50	10.9842	0.1475	-0.1479	-0.1493	-0.1197	-0.1027	-0.2351	-0.0951	-0.5531	-0.1686	-1.0912	0.098	0.0966	0.0686	-0.0744	-0.1005	-0.1355	0.2161
51	11.2112	-0.154	-0.1178	-0.0594	-0.0648	0.0804	-0.0597	-0.3617	-0.6164	0.2232	-0.7963	-0.33	0.0289	0.0925	-0.2163	-0.0256	0.518	-0.0248
52	11.2243	-0.2307	-0.0512	0.0791	-0.1665	-0.0757	-0.114	0.1013	-0.3351	0.7033	0.3033	0.035	-0.015	0.0812	0.1143	0.1273	-1.1252	0.3047

## Sheet: Latency_perChannel
Channel	Predictor	Estimate	Std. Error	df	t value	Pr(>|t|)
1	(Intercept)	11.1527	0.111615	63.0154	99.9205	4.00989e-71
1	Group_passiveVsActive	-0.0312257	0.239636	63.0154	-0.130305	0.89674
1	Group_activeCtrlVsTest	-0.318753	0.270412	63.0154	-1.17877	0.242923
1	StimType	-0.0289562	0.196629	63.0006	-0.147264	0.883394
1	Phase_prePostExposure	-0.360795	0.207621	62.9958	-1.73776	0.0871396
1	Phase_noSleepVsSleep	-0.157702	0.247756	62.9508	-0.636521	0.526745
1	Group_passiveVsActive:StimType	-0.382751	0.422158	63.0006	-0.906655	0.368044
1	Group_activeCtrlVsTest:StimType	-0.365646	0.476376	63.0006	-0.767557	0.445617
1	Group_passiveVsActive:Phase_prePostExposure	0.253638	0.445758	62.9958	0.569003	0.571377
1	Group_passiveVsActive:Phase_noSleepVsSleep	0.284947	0.531928	62.9508	0.535688	0.594062
1	Group_activeCtrlVsTest:Phase_prePostExposure	-0.142704	0.503007	62.9958	-0.283702	0.777569
1	Group_activeCtrlVsTest:Phase_noSleepVsSleep	-0.332773	0.600244	62.9508	-0.554397	0.581271
1	StimType:Phase_prePostExposure	-0.490404	0.396432	62.9421	-1.23705	0.220666
1	StimType:Phase_noSleepVsSleep	-0.00757576	0.456233	63.1064	-0.016605	0.986804
1	Group_passiveVsActive:StimType:Phase_prePostExposure	-0.494603	0.851131	62.9421	-0.581113	0.56324
1	Group_passiveVsActive:StimType:Phase_noSleepVsSleep	-0.941164	0.979524	63.1064	-0.960838	0.340301
1	Group_activeCtrlVsTest:StimType:Phase_prePostExposure	-0.145899	0.960442	62.9421	-0.151908	0.879745
1	Group_activeCtrlVsTest:StimType:Phase_noSleepVsSleep	0.370982	1.10533	63.1064	0.335631	0.738262
10	(Intercept)	10.9543	0.11388	62.9986	96.1911	4.48873e-70
10	Group_passiveVsActive	-0.770234	0.244499	62.9986	-3.15025	0.00249542
10	Group_activeCtrlVsTest	-0.826049	0.2759	62.9986	-2.99401	0.00393072
10	StimType	-0.252483	0.213828	62.9982	-1.18078	0.24213
10	Phase_prePostExposure	-0.562247	0.212628	63.0011	-2.64427	0.0103205
10	Phase_noSleepVsSleep	-0.152399	0.23831	62.9989	-0.639499	0.524817
10	Group_passiveVsActive:StimType	-0.481085	0.459085	62.9982	-1.04792	0.298679
10	Group_activeCtrlVsTest:StimType	-0.202075	0.518045	62.9982	-0.390072	0.697799
10	Group_passiveVsActive:Phase_prePostExposure	-0.443267	0.456509	63.0011	-0.970994	0.335265
10	Group_passiveVsActive:Phase_noSleepVsSleep	0.767354	0.511647	62.9989	1.49977	0.138668
10	Group_activeCtrlVsTest:Phase_prePostExposure	-0.481958	0.515139	63.0011	-0.935589	0.353057
10	Group_activeCtrlVsTest:Phase_noSleepVsSleep	-0.0542819	0.577358	62.9989	-0.0940178	0.925393
10	StimType:Phase_prePostExposure	-0.165657	0.304293	62.9986	-0.544398	0.588089
10	StimType:Phase_noSleepVsSleep	0.655303	0.489006	63.0001	1.34007	0.185036
10	Group_passiveVsActive:StimType:Phase_prePostExposure	-0.471984	0.653311	62.9986	-0.72245	0.472691
10	Group_passiveVsActive:StimType:Phase_noSleepVsSleep	0.233016	1.04989	63.0001	0.221944	0.825075
10	Group_activeCtrlVsTest:StimType:Phase_prePostExposure	0.205138	0.737216	62.9986	0.278261	0.781723
10	Group_activeCtrlVsTest:StimType:Phase_noSleepVsSleep	-0.149506	1.18472	63.0001	-0.126195	0.89998
11	(Intercept)	10.9562	0.0851129	62.999	128.726	5.25567e-78
11	Group_passiveVsActive	-0.271265	0.182736	62.999	-1.48447	0.142671
11	Group_activeCtrlVsTest	0.010521	0.206205	62.999	0.051022	0.959469
11	StimType	-0.16612	0.163582	62.9907	-1.01551	0.313748
11	Phase_prePostExposure	-0.291761	0.206459	63.0115	-1.41317	0.162528
11	Phase_noSleepVsSleep	-0.100442	0.20834	63.0027	-0.482106	0.631401
11	Group_passiveVsActive:StimType	0.457293	0.351208	62.9907	1.30206	0.197638
11	Group_activeCtrlVsTest:StimType	-0.0206796	0.396314	62.9907	-0.0521799	0.95855
11	Group_passiveVsActive:Phase_prePostExposure	0.177665	0.443264	63.0115	0.400811	0.689915
11	Group_passiveVsActive:Phase_noSleepVsSleep	0.154749	0.447302	63.0027	0.34596	0.730525
11	Group_activeCtrlVsTest:Phase_prePostExposure	-1.39753	0.500193	63.0115	-2.79399	0.00688865
11	Group_activeCtrlVsTest:Phase_noSleepVsSleep	-0.149201	0.504749	63.0027	-0.295595	0.768512
11	StimType:Phase_prePostExposure	-0.475316	0.311065	62.9984	-1.52803	0.131511
11	StimType:Phase_noSleepVsSleep	-0.491035	0.417074	63.001	-1.17734	0.24349
11	Group_passiveVsActive:StimType:Phase_prePostExposure	-0.591204	0.66785	62.9984	-0.885235	0.379396
11	Group_passiveVsActive:StimType:Phase_noSleepVsSleep	-0.44082	0.895449	63.001	-0.49229	0.624226
11	Group_activeCtrlVsTest:StimType:Phase_prePostExposure	-0.554389	0.753622	62.9984	-0.735633	0.464684
11	Group_activeCtrlVsTest:StimType:Phase_noSleepVsSleep	0.262072	1.01045	63.001	0.259361	0.796202
12	(Intercept)	11.2783	0.0989964	63.0009	113.927	1.11249e-74
12	Group_passiveVsActive	-0.164877	0.212543	63.0009	-0.775731	0.44081
12	Group_activeCtrlVsTest	-0.227728	0.239841	63.0009	-0.949499	0.345995
12	StimType	-0.0636364	0.222102	63.0145	-0.286518	0.775421
12	Phase_prePostExposure	-0.0293876	0.2393	63.0146	-0.122806	0.902651
12	Phase_noSleepVsSleep	0.132639	0.292521	62.9987	0.453433	0.651795
12	Group_passiveVsActive:StimType	0.115026	0.476849	63.0145	0.241222	0.810166
12	Group_activeCtrlVsTest:StimType	0.37108	0.538091	63.0145	0.689623	0.492963
12	Group_passiveVsActive:Phase_prePostExposure	0.4308	0.513773	63.0146	0.838503	0.404918
12	Group_passiveVsActive:Phase_noSleepVsSleep	-0.202103	0.628038	62.9987	-0.321801	0.748669
12	Group_activeCtrlVsTest:Phase_prePostExposure	-0.194569	0.579758	63.0146	-0.335605	0.738284
12	Group_activeCtrlVsTest:Phase_noSleepVsSleep	0.67374	0.708697	62.9987	0.950674	0.345403
12	StimType:Phase_prePostExposure	-0.241856	0.442339	63.0003	-0.546766	0.586471
12	StimType:Phase_noSleepVsSleep	0.395076	0.497745	63.0031	0.793732	0.430331
12	Group_passiveVsActive:StimType:Phase_prePostExposure	-0.229881	0.949693	63.0003	-0.242058	0.809521
12	Group_passiveVsActive:StimType:Phase_noSleepVsSleep	0.505529	1.06865	63.0031	0.473055	0.637809
12	Group_activeCtrlVsTest:StimType:Phase_prePostExposure	0.0563982	1.07166	63.0003	0.0526268	0.958196
12	Group_activeCtrlVsTest:StimType:Phase_noSleepVsSleep	0.632428	1.2059	63.0031	0.524446	0.601809
13	(Intercept)	11.228	0.0785534	62.9939	142.935	7.42871e-81
13	Group_passiveVsActive	-0.0838272	0.168653	62.9939	-0.497041	0.620891
13	Group_activeCtrlVsTest	-0.257474	0.190313	62.9939	-1.3529	0.180923
13	StimType	-0.112963	0.164124	62.9909	-0.688278	0.493805
13	Phase_prePostExposure	-0.0742424	0.153129	62.9911	-0.484835	0.629475
13	Phase_noSleepVsSleep	0.0164141	0.224848	62.9854	0.0730011	0.942037
13	Group_passiveVsActive:StimType	-0.348818	0.352371	62.9909	-0.989917	0.326002
13	Group_activeCtrlVsTest:StimType	-0.224632	0.397627	62.9909	-0.564933	0.574126
13	Group_passiveVsActive:Phase_prePostExposure	0.051164	0.328766	62.9911	0.155625	0.876827
13	Group_passiveVsActive:Phase_noSleepVsSleep	-0.211058	0.482744	62.9854	-0.437206	0.663458
13	Group_activeCtrlVsTest:Phase_prePostExposure	-0.533395	0.370989	62.9911	-1.43776	0.15545
13	Group_activeCtrlVsTest:Phase_noSleepVsSleep	0.276029	0.544743	62.9854	0.506715	0.614124
13	StimType:Phase_prePostExposure	0.0832071	0.328805	63.001	0.253059	0.801047
13	StimType:Phase_noSleepVsSleep	0.100758	0.379468	62.9995	0.265523	0.791473
13	Group_passiveVsActive:StimType:Phase_prePostExposure	-0.46172	0.705938	63.001	-0.654051	0.515459
13	Group_passiveVsActive:StimType:Phase_noSleepVsSleep	-0.712434	0.81471	62.9995	-0.874463	0.385188
13	Group_activeCtrlVsTest:StimType:Phase_prePostExposure	0.746797	0.796603	63.001	0.937477	0.352093
13	Group_activeCtrlVsTest:StimType:Phase_noSleepVsSleep	0.423501	0.919344	62.9995	0.460656	0.646632
14	(Intercept)	11.4658	0.0774771	62.9898	147.989	8.46019e-82
14	Group_passiveVsActive	-0.165648	0.166342	62.9898	-0.99583	0.323143
14	Group_activeCtrlVsTest	0.187278	0.187705	62.9898	0.997722	0.322232
14	StimType	0.0214226	0.169599	62.9978	0.126313	0.899887
14	Phase_prePostExposure	-0.0322285	0.1669	62.9932	-0.193101	0.847501
14	Phase_noSleepVsSleep	0.182008	0.21987	63.0141	0.827797	0.410909
14	Group_passiveVsActive:StimType	-0.0240653	0.364127	62.9978	-0.0660903	0.947515
14	Group_activeCtrlVsTest:StimType	-0.317199	0.410892	62.9978	-0.771977	0.443014
14	Group_passiveVsActive:Phase_prePostExposure	-0.440417	0.358331	62.9932	-1.22908	0.223614
14	Group_passiveVsActive:Phase_noSleepVsSleep	-0.440198	0.472056	63.0141	-0.932513	0.354631
14	Group_activeCtrlVsTest:Phase_prePostExposure	-0.121146	0.404352	62.9932	-0.299606	0.765464
14	Group_activeCtrlVsTest:Phase_noSleepVsSleep	0.168429	0.532683	63.0141	0.31619	0.752903
14	StimType:Phase_prePostExposure	0.369634	0.326204	63.003	1.13314	0.261451
14	StimType:Phase_noSleepVsSleep	0.0887626	0.353681	63.042	0.250968	0.802655
14	Group_passiveVsActive:StimType:Phase_prePostExposure	0.78541	0.700354	63.003	1.12145	0.266354
14	Group_passiveVsActive:StimType:Phase_noSleepVsSleep	0.116217	0.759346	63.042	0.153049	0.878849
14	Group_activeCtrlVsTest:StimType:Phase_prePostExposure	-0.474736	0.790301	63.003	-0.600703	0.550192
14	Group_activeCtrlVsTest:StimType:Phase_noSleepVsSleep	0.124539	0.856869	63.042	0.145342	0.884905
15	(Intercept)	11.0763	0.100782	63.0007	109.903	1.06018e-73
15	Group_passiveVsActive	-0.0305511	0.216378	63.0007	-0.141193	0.888168
15	Group_activeCtrlVsTest	-0.540764	0.244167	63.0007	-2.21472	0.0304036
15	StimType	-0.3242	0.169374	63.0002	-1.91411	0.0601508
15	Phase_prePostExposure	-0.551894	0.226346	63.0031	-2.43828	0.017589
15	Phase_noSleepVsSleep	-0.0194444	0.270147	62.9969	-0.0719774	0.942848
15	Group_passiveVsActive:StimType	-0.675899	0.363642	63.0002	-1.85869	0.0677433
15	Group_activeCtrlVsTest:StimType	-1.46049	0.410345	63.0002	-3.55917	0.000713853
15	Group_passiveVsActive:Phase_prePostExposure	-1.4466	0.485959	63.0031	-2.97679	0.00412897
15	Group_passiveVsActive:Phase_noSleepVsSleep	-0.819762	0.579999	62.9969	-1.41338	0.162465
15	Group_activeCtrlVsTest:Phase_prePostExposure	-1.17381	0.548372	63.0031	-2.14053	0.0361891
15	Group_activeCtrlVsTest:Phase_noSleepVsSleep	0.436462	0.654489	62.9969	0.666875	0.507287
15	StimType:Phase_prePostExposure	-0.583081	0.345581	63.0034	-1.68725	0.0965009
15	StimType:Phase_noSleepVsSleep	-0.0924242	0.418905	62.9998	-0.220633	0.826092
15	Group_passiveVsActive:StimType:Phase_prePostExposure	-0.0034127	0.741955	63.0034	-0.0045996	0.996345
15	Group_passiveVsActive:StimType:Phase_noSleepVsSleep	-0.971905	0.899381	62.9998	-1.08064	0.283978
15	Group_activeCtrlVsTest:StimType:Phase_prePostExposure	-1.29086	0.837245	63.0034	-1.5418	0.128132
15	Group_activeCtrlVsTest:StimType:Phase_noSleepVsSleep	-0.273913	1.01489	62.9998	-0.269895	0.788123
16	(Intercept)	11.2847	0.120022	62.9987	94.0218	1.87017e-69
16	Group_passiveVsActive	-1.11859	0.257685	62.9987	-4.34092	5.24334e-05
16	Group_activeCtrlVsTest	-2.81394	0.290779	62.9987	-9.67723	4.43607e-14
16	StimType	-0.787205	0.189165	63.0033	-4.16149	9.76453e-05
16	Phase_prePostExposure	-0.802715	0.192096	62.9889	-4.17871	9.20555e-05
16	Phase_noSleepVsSleep	-0.127652	0.284055	62.9985	-0.44939	0.654693
16	Group_passiveVsActive:StimType	-1.186	0.406132	63.0033	-2.92022	0.0048479
16	Group_activeCtrlVsTest:StimType	-2.36922	0.458292	63.0033	-5.16968	2.5781e-06
16	Group_passiveVsActive:Phase_prePostExposure	-1.89042	0.412426	62.9889	-4.58366	2.21938e-05
16	Group_passiveVsActive:Phase_noSleepVsSleep	-1.09778	0.609861	62.9985	-1.80005	0.0766417
16	Group_activeCtrlVsTest:Phase_prePostExposure	-2.15282	0.465395	62.9889	-4.6258	1.9077e-05
16	Group_activeCtrlVsTest:Phase_noSleepVsSleep	0.0949605	0.688186	62.9985	0.137987	0.890691
16	StimType:Phase_prePostExposure	-0.82702	0.357961	63.002	-2.31036	0.0241554
16	StimType:Phase_noSleepVsSleep	-0.0868687	0.423052	62.9986	-0.205338	0.83797
16	Group_passiveVsActive:StimType:Phase_prePostExposure	-1.22257	0.768536	63.002	-1.59077	0.116666
16	Group_passiveVsActive:StimType:Phase_noSleepVsSleep	-0.0604762	0.908283	62.9986	-0.066583	0.947125
16	Group_activeCtrlVsTest:StimType:Phase_prePostExposure	-2.15344	0.867239	63.002	-2.4831	0.015699
16	Group_activeCtrlVsTest:StimType:Phase_noSleepVsSleep	-0.520158	1.02493	62.9986	-0.507504	0.613574
17	(Intercept)	10.9948	0.12068	63.0106	91.1068	1.30988e-68
17	Group_passiveVsActive	-0.342959	0.259098	63.0106	-1.32366	0.190398
17	Group_activeCtrlVsTest	-0.357603	0.292375	63.0106	-1.2231	0.225847
17	StimType	-0.479082	0.170129	62.9967	-2.81599	0.0064843
17	Phase_prePostExposure	-0.434691	0.22755	63.0156	-1.91031	0.0606467
17	Phase_noSleepVsSleep	0.149179	0.268108	63.0056	0.556415	0.579898
17	Group_passiveVsActive:StimType	-0.542213	0.365264	62.9967	-1.48444	0.142679
17	Group_activeCtrlVsTest:StimType	-1.26415	0.412176	62.9967	-3.06702	0.00318429
17	Group_passiveVsActive:Phase_prePostExposure	-0.260985	0.488546	63.0156	-0.534209	0.595077
17	Group_passiveVsActive:Phase_noSleepVsSleep	0.424246	0.575622	63.0056	0.737022	0.463845
17	Group_activeCtrlVsTest:Phase_prePostExposure	-0.967284	0.55129	63.0156	-1.75458	0.0841918
17	Group_activeCtrlVsTest:Phase_noSleepVsSleep	0.133251	0.64955	63.0056	0.205144	0.838121
17	StimType:Phase_prePostExposure	-0.40423	0.465398	62.989	-0.868568	0.388381
17	StimType:Phase_noSleepVsSleep	0.199369	0.541377	63.0112	0.368263	0.713912
17	Group_passiveVsActive:StimType:Phase_prePostExposure	0.228347	0.999201	62.989	0.228529	0.819975
17	Group_passiveVsActive:StimType:Phase_noSleepVsSleep	0.350608	1.16232	63.0112	0.301644	0.763917
17	Group_activeCtrlVsTest:StimType:Phase_prePostExposure	-1.73244	1.12753	62.989	-1.5365	0.129425
17	Group_activeCtrlVsTest:StimType:Phase_noSleepVsSleep	-0.594993	1.3116	63.0112	-0.453638	0.651648
18	(Intercept)	11.4591	0.101363	62.9996	113.05	1.8105e-74
18	Group_passiveVsActive	-0.118007	0.217624	62.9996	-0.542253	0.589557
18	Group_activeCtrlVsTest	-0.075376	0.245573	62.9996	-0.306939	0.759902
18	StimType	-0.0487374	0.167427	63.0006	-0.291096	0.771934
18	Phase_prePostExposure	-0.0100379	0.17858	63.0011	-0.0562095	0.955353
18	Phase_noSleepVsSleep	-0.0954545	0.167964	62.9995	-0.568305	0.571848
18	Group_passiveVsActive:StimType	-0.239877	0.359463	63.0006	-0.667319	0.507006
18	Group_activeCtrlVsTest:StimType	0.438609	0.405629	63.0006	1.0813	0.283684
18	Group_passiveVsActive:Phase_prePostExposure	-0.726812	0.383407	63.0011	-1.89567	0.0625933
18	Group_passiveVsActive:Phase_noSleepVsSleep	0.0916402	0.360615	62.9995	0.254122	0.800229
18	Group_activeCtrlVsTest:Phase_prePostExposure	-0.146908	0.432649	63.0011	-0.339555	0.735321
18	Group_activeCtrlVsTest:Phase_noSleepVsSleep	0.133786	0.406929	62.9995	0.328771	0.743419
18	StimType:Phase_prePostExposure	0.0742424	0.361214	63.0002	0.205536	0.837816
18	StimType:Phase_noSleepVsSleep	-0.326515	0.425703	63.0005	-0.767003	0.445945
18	Group_passiveVsActive:StimType:Phase_prePostExposure	-0.148942	0.77552	63.0002	-0.192054	0.848318
18	Group_passiveVsActive:StimType:Phase_noSleepVsSleep	0.738677	0.913975	63.0005	0.808203	0.422015
18	Group_activeCtrlVsTest:StimType:Phase_prePostExposure	-0.13517	0.875121	63.0002	-0.154458	0.877742
18	Group_activeCtrlVsTest:StimType:Phase_noSleepVsSleep	-0.759997	1.03136	63.0005	-0.73689	0.463925
19	(Intercept)	10.9902	0.118184	62.999	92.9922	3.72131e-69
19	Group_passiveVsActive	-0.173598	0.25374	62.999	-0.684157	0.496385
19	Group_activeCtrlVsTest	-0.281546	0.286328	62.999	-0.983302	0.32922
19	StimType	-0.220707	0.186075	63.0007	-1.18612	0.240028
19	Phase_prePostExposure	-0.132734	0.2165	62.9981	-0.613089	0.542025
19	Phase_noSleepVsSleep	0.177336	0.280489	62.9999	0.632237	0.52952
19	Group_passiveVsActive:StimType	-0.402469	0.399498	63.0007	-1.00744	0.317579
19	Group_activeCtrlVsTest:StimType	-1.17015	0.450806	63.0007	-2.59569	0.0117319
19	Group_passiveVsActive:Phase_prePostExposure	-0.33625	0.464821	62.9981	-0.723397	0.472113
19	Group_passiveVsActive:Phase_noSleepVsSleep	0.831336	0.602205	62.9999	1.38049	0.172315
19	Group_activeCtrlVsTest:Phase_prePostExposure	-1.89604	0.524518	62.9981	-3.61482	0.000598152
19	Group_activeCtrlVsTest:Phase_noSleepVsSleep	-0.157847	0.679547	62.9999	-0.232284	0.817071
19	StimType:Phase_prePostExposure	-0.311553	0.351181	63.0007	-0.887159	0.378367
19	StimType:Phase_noSleepVsSleep	-0.153157	0.503065	62.9995	-0.304447	0.761791
19	Group_passiveVsActive:StimType:Phase_prePostExposure	-0.967077	0.753978	63.0007	-1.28263	0.20432
19	Group_passiveVsActive:StimType:Phase_noSleepVsSleep	0.873624	1.08007	62.9995	0.808859	0.421641
19	Group_activeCtrlVsTest:StimType:Phase_prePostExposure	-0.248757	0.850812	63.0007	-0.292376	0.77096
19	Group_activeCtrlVsTest:StimType:Phase_noSleepVsSleep	0.845965	1.21878	62.9995	0.694105	0.490168
2	(Intercept)	11.1211	0.123334	63.009	90.1707	2.50651e-68
2	Group_passiveVsActive	-0.999431	0.264797	63.009	-3.77434	0.00035729
2	Group_activeCtrlVsTest	-2.4612	0.298805	63.009	-8.23682	1.37434e-11
2	StimType	-0.706608	0.198563	63.0048	-3.55861	0.000715093
2	Phase_prePostExposure	-0.797822	0.194183	63.0105	-4.10861	0.000116991
2	Phase_noSleepVsSleep	-0.0289773	0.25654	63.0065	-0.112954	0.910426
2	Group_passiveVsActive:StimType	-1.11842	0.42631	63.0048	-2.62349	0.0109039
2	Group_activeCtrlVsTest:StimType	-2.41335	0.481062	63.0048	-5.01672	4.56394e-06
2	Group_passiveVsActive:Phase_prePostExposure	-1.01169	0.416907	63.0105	-2.42665	0.0181115
2	Group_passiveVsActive:Phase_noSleepVsSleep	-0.191204	0.550786	63.0065	-0.347147	0.729638
2	Group_activeCtrlVsTest:Phase_prePostExposure	-3.256	0.47045	63.0105	-6.92104	2.74108e-09
2	Group_activeCtrlVsTest:Phase_noSleepVsSleep	-0.375659	0.621524	63.0065	-0.604416	0.547738
2	StimType:Phase_prePostExposure	-1.07696	0.347841	63.0072	-3.09612	0.00292532
2	StimType:Phase_noSleepVsSleep	-0.489773	0.400721	62.9897	-1.22223	0.226175
2	Group_passiveVsActive:StimType:Phase_prePostExposure	-1.39882	0.746808	63.0072	-1.87307	0.0656995
2	Group_passiveVsActive:StimType:Phase_noSleepVsSleep	-0.482619	0.86034	62.9897	-0.560963	0.576813
2	Group_activeCtrlVsTest:StimType:Phase_prePostExposure	-2.60412	0.842722	63.0072	-3.09013	0.00297692
2	Group_activeCtrlVsTest:StimType:Phase_noSleepVsSleep	-1.14694	0.970834	62.9897	-1.18139	0.241888
20	(Intercept)	11.4265	0.112332	62.9957	101.721	1.36499e-71
20	Group_passiveVsActive	-0.0669048	0.241175	62.9957	-0.277412	0.782372
20	Group_activeCtrlVsTest	-0.190481	0.272149	62.9957	-0.699914	0.486558
20	StimType	-0.149663	0.203506	63.0001	-0.735424	0.46481
20	Phase_prePostExposure	-0.0184343	0.201387	62.9933	-0.0915369	0.927356
20	Phase_noSleepVsSleep	-0.0795455	0.213035	63.0035	-0.373391	0.710111
20	Group_passiveVsActive:StimType	-0.169065	0.436924	63.0001	-0.386945	0.700101
20	Group_activeCtrlVsTest:StimType	0.106072	0.493038	63.0001	0.215139	0.830354
20	Group_passiveVsActive:Phase_prePostExposure	-0.527421	0.432374	62.9933	-1.21983	0.227078
20	Group_passiveVsActive:Phase_noSleepVsSleep	-0.122196	0.457382	63.0035	-0.267163	0.790216
20	Group_activeCtrlVsTest:Phase_prePostExposure	0.0944541	0.487904	62.9933	0.193592	0.847119
20	Group_activeCtrlVsTest:Phase_noSleepVsSleep	0.0475379	0.516124	63.0035	0.0921055	0.926906
20	StimType:Phase_prePostExposure	0.379293	0.415391	63.0007	0.913099	0.364672
20	StimType:Phase_noSleepVsSleep	0.112626	0.403488	63.0046	0.279132	0.781058
20	Group_passiveVsActive:StimType:Phase_prePostExposure	0.0234656	0.891836	63.0007	0.0263116	0.979092
20	Group_passiveVsActive:StimType:Phase_noSleepVsSleep	1.01317	0.86628	63.0046	1.16957	0.24658
20	Group_activeCtrlVsTest:StimType:Phase_prePostExposure	-0.193091	1.00638	63.0007	-0.191868	0.848463
20	Group_activeCtrlVsTest:StimType:Phase_noSleepVsSleep	0.525148	0.977537	63.0046	0.537216	0.593011
21	(Intercept)	11.4194	0.114997	63.001	99.3016	6.0938e-71
21	Group_passiveVsActive	-0.00484568	0.246896	63.001	-0.0196264	0.984403
21	Group_activeCtrlVsTest	-0.236731	0.278605	63.001	-0.849702	0.398708
21	StimType	-0.0409512	0.194178	62.9995	-0.210895	0.83365
21	Phase_prePostExposure	-0.0696023	0.189887	63.0007	-0.366545	0.715186
21	Phase_noSleepVsSleep	-0.00473485	0.28165	62.9988	-0.0168111	0.98664
21	Group_passiveVsActive:StimType	-0.267451	0.416897	62.9995	-0.641528	0.523507
21	Group_activeCtrlVsTest:StimType	-0.502888	0.47044	62.9995	-1.06897	0.289161
21	Group_passiveVsActive:Phase_prePostExposure	-0.45711	0.407684	63.0007	-1.12124	0.266443
21	Group_passiveVsActive:Phase_noSleepVsSleep	-0.738532	0.604698	62.9988	-1.22132	0.226515
21	Group_activeCtrlVsTest:Phase_prePostExposure	0.0346262	0.460043	63.0007	0.0752672	0.940241
21	Group_activeCtrlVsTest:Phase_noSleepVsSleep	-9.88142e-05	0.68236	62.9988	-0.000144813	0.999885
21	StimType:Phase_prePostExposure	-0.251199	0.435614	62.9983	-0.576657	0.566226
21	StimType:Phase_noSleepVsSleep	-0.493056	0.499999	63	-0.986113	0.32785
21	Group_passiveVsActive:StimType:Phase_prePostExposure	-0.194987	0.935254	62.9983	-0.208485	0.835523
21	Group_passiveVsActive:StimType:Phase_noSleepVsSleep	0.423413	1.07349	63	0.394427	0.694598
21	Group_activeCtrlVsTest:StimType:Phase_prePostExposure	0.0377635	1.05537	62.9983	0.0357823	0.971569
21	Group_activeCtrlVsTest:StimType:Phase_noSleepVsSleep	0.385375	1.21136	63	0.318135	0.751435
22	(Intercept)	11.3489	0.104014	63.0084	109.109	1.64341e-73
22	Group_passiveVsActive	-0.160622	0.223317	63.0084	-0.719255	0.474643
22	Group_activeCtrlVsTest	0.112179	0.251998	63.0084	0.445159	0.657731
22	StimType	0.0107323	0.199085	63.0053	0.0539083	0.957179
22	Phase_prePostExposure	-0.128662	0.188992	63.0106	-0.680778	0.498506
22	Phase_noSleepVsSleep	0.0589646	0.233062	63.0059	0.252999	0.801092
22	Group_passiveVsActive:StimType	-0.334436	0.427431	63.0053	-0.782431	0.436892
22	Group_activeCtrlVsTest:StimType	0.0471289	0.482327	63.0053	0.0977116	0.922471
22	Group_passiveVsActive:Phase_prePostExposure	0.0542857	0.405762	63.0106	0.133787	0.893997
22	Group_passiveVsActive:Phase_noSleepVsSleep	-0.139921	0.50038	63.0059	-0.279628	0.780678
22	Group_activeCtrlVsTest:Phase_prePostExposure	0.430818	0.457875	63.0106	0.940908	0.350346
22	Group_activeCtrlVsTest:Phase_noSleepVsSleep	-0.863118	0.564645	63.0059	-1.5286	0.131368
22	StimType:Phase_prePostExposure	-0.357197	0.328295	62.987	-1.08804	0.280725
22	StimType:Phase_noSleepVsSleep	0.257576	0.458341	63.0071	0.561974	0.576128
22	Group_passiveVsActive:StimType:Phase_prePostExposure	-0.500026	0.704843	62.987	-0.709416	0.480684
22	Group_passiveVsActive:StimType:Phase_noSleepVsSleep	-0.135556	0.98405	63.0071	-0.137753	0.890875
22	Group_activeCtrlVsTest:StimType:Phase_prePostExposure	-0.200453	0.795366	62.987	-0.252026	0.801842
22	Group_activeCtrlVsTest:StimType:Phase_noSleepVsSleep	0.913686	1.11043	63.0071	0.82282	0.413714
23	(Intercept)	11.2469	0.103009	63.009	109.184	1.572e-73
23	Group_passiveVsActive	-0.00469577	0.221157	63.009	-0.0212327	0.983127
23	Group_activeCtrlVsTest	-0.350379	0.249561	63.009	-1.40398	0.165234
23	StimType	0.0214226	0.163131	62.9997	0.131321	0.89594
23	Phase_prePostExposure	-0.0153093	0.236518	62.9995	-0.0647281	0.948595
23	Phase_noSleepVsSleep	0.187563	0.24131	62.9999	0.777272	0.439907
23	Group_passiveVsActive:StimType	-0.0836243	0.350239	62.9997	-0.238763	0.812064
23	Group_activeCtrlVsTest:StimType	-0.112879	0.395221	62.9997	-0.285609	0.776114
23	Group_passiveVsActive:Phase_prePostExposure	-0.0815278	0.507799	62.9995	-0.160551	0.87296
23	Group_passiveVsActive:Phase_noSleepVsSleep	-0.210304	0.518087	62.9999	-0.405925	0.686173
23	Group_activeCtrlVsTest:Phase_prePostExposure	0.0468009	0.573016	62.9995	0.0816747	0.935164
23	Group_activeCtrlVsTest:Phase_noSleepVsSleep	0.0185194	0.584625	62.9999	0.0316775	0.974829
23	StimType:Phase_prePostExposure	-0.237184	0.352604	62.9994	-0.672665	0.50362
23	StimType:Phase_noSleepVsSleep	-0.43346	0.486173	63.0206	-0.891575	0.376012
23	Group_passiveVsActive:StimType:Phase_prePostExposure	-1.20575	0.757034	62.9994	-1.59273	0.116225
23	Group_passiveVsActive:StimType:Phase_noSleepVsSleep	-0.115423	1.0438	63.0206	-0.11058	0.912301
23	Group_activeCtrlVsTest:StimType:Phase_prePostExposure	0.53545	0.85426	62.9994	0.626799	0.533056
23	Group_activeCtrlVsTest:StimType:Phase_noSleepVsSleep	0.425609	1.17786	63.0206	0.361341	0.719053
24	(Intercept)	11.334	0.0965024	63.0068	117.448	1.62791e-75
24	Group_passiveVsActive	-0.308673	0.207189	63.0068	-1.48982	0.141262
24	Group_activeCtrlVsTest	-0.177819	0.233798	63.0068	-0.760566	0.449753
24	StimType	-0.0683923	0.203162	62.9818	-0.33664	0.737508
24	Phase_prePostExposure	-0.170234	0.219851	63.0073	-0.774313	0.441642
24	Phase_noSleepVsSleep	0.0427399	0.197276	63.0039	0.216651	0.829181
24	Group_passiveVsActive:StimType	0.202725	0.436184	62.9818	0.464769	0.6437
24	Group_activeCtrlVsTest:StimType	-0.485227	0.492203	62.9818	-0.985827	0.32799
24	Group_passiveVsActive:Phase_prePostExposure	-0.0205093	0.472016	63.0073	-0.0434503	0.96548
24	Group_passiveVsActive:Phase_noSleepVsSleep	-0.0254894	0.423547	63.0039	-0.0601808	0.952202
24	Group_activeCtrlVsTest:Phase_prePostExposure	-0.207773	0.532638	63.0073	-0.390084	0.69779
24	Group_activeCtrlVsTest:Phase_noSleepVsSleep	-0.183366	0.477944	63.0039	-0.383657	0.702525
24	StimType:Phase_prePostExposure	-0.0934975	0.367767	62.9967	-0.25423	0.800146
24	StimType:Phase_noSleepVsSleep	0.0794192	0.412226	62.995	0.192659	0.847845
24	Group_passiveVsActive:StimType:Phase_prePostExposure	0.255437	0.789589	62.9967	0.323506	0.747384
24	Group_passiveVsActive:StimType:Phase_noSleepVsSleep	-1.33913	0.885041	62.995	-1.51307	0.135263
24	Group_activeCtrlVsTest:StimType:Phase_prePostExposure	-0.305138	0.890996	62.9967	-0.342469	0.733138
24	Group_activeCtrlVsTest:StimType:Phase_noSleepVsSleep	-0.421542	0.998707	62.995	-0.422087	0.674398
25	(Intercept)	11.24	0.136388	62.9978	82.412	7.07514e-66
25	Group_passiveVsActive	-0.306217	0.292823	62.9978	-1.04574	0.299676
25	Group_activeCtrlVsTest	-0.64818	0.33043	62.9978	-1.96163	0.0542284
25	StimType	-0.200758	0.184066	63	-1.09068	0.279568
25	Phase_prePostExposure	-0.380114	0.250783	63.0011	-1.51571	0.134595
25	Phase_noSleepVsSleep	0.025	0.268472	63	0.0931196	0.926104
25	Group_passiveVsActive:StimType	-0.531129	0.395187	63	-1.34399	0.183771
25	Group_activeCtrlVsTest:StimType	-0.100928	0.445941	63	-0.226325	0.821681
25	Group_passiveVsActive:Phase_prePostExposure	0.179325	0.538427	63.0011	0.333054	0.740199
25	Group_passiveVsActive:Phase_noSleepVsSleep	0.317778	0.576404	63	0.551311	0.583371
25	Group_activeCtrlVsTest:Phase_prePostExposure	-0.70767	0.607577	63.0011	-1.16474	0.248515
25	Group_activeCtrlVsTest:Phase_noSleepVsSleep	-0.604323	0.650432	63	-0.929111	0.356378
25	StimType:Phase_prePostExposure	-0.451894	0.392028	63.0007	-1.15271	0.253385
25	StimType:Phase_noSleepVsSleep	-0.162121	0.454607	62.999	-0.356618	0.722569
25	Group_passiveVsActive:StimType:Phase_prePostExposure	0.871402	0.841676	63.0007	1.03532	0.304478
25	Group_passiveVsActive:StimType:Phase_noSleepVsSleep	0.596825	0.976032	62.999	0.611481	0.543081
25	Group_activeCtrlVsTest:StimType:Phase_prePostExposure	-0.919326	0.949773	63.0007	-0.967944	0.336774
25	Group_activeCtrlVsTest:StimType:Phase_noSleepVsSleep	-0.336709	1.10138	62.999	-0.305715	0.76083
26	(Intercept)	11.2679	0.0830044	62.9997	135.75	1.86831e-79
26	Group_passiveVsActive	-0.070119	0.178209	62.9997	-0.393466	0.695304
26	Group_activeCtrlVsTest	-0.201532	0.201096	62.9997	-1.00216	0.320098
26	StimType	-0.0683923	0.206778	62.9956	-0.330752	0.74193
26	Phase_prePostExposure	-0.0736742	0.179191	62.9986	-0.41115	0.682358
26	Phase_noSleepVsSleep	0.103409	0.231104	63.0003	0.447457	0.65608
26	Group_passiveVsActive:StimType	-0.255317	0.443949	62.9956	-0.575105	0.567269
26	Group_activeCtrlVsTest:StimType	-0.594598	0.500966	62.9956	-1.1869	0.239722
26	Group_passiveVsActive:Phase_prePostExposure	-0.373016	0.384719	62.9986	-0.96958	0.335964
26	Group_passiveVsActive:Phase_noSleepVsSleep	0.612328	0.496175	63.0003	1.2341	0.221751
26	Group_activeCtrlVsTest:Phase_prePostExposure	-0.767725	0.434129	62.9986	-1.76843	0.0818309
26	Group_activeCtrlVsTest:Phase_noSleepVsSleep	-0.0050807	0.559899	63.0003	-0.0090743	0.992789
26	StimType:Phase_prePostExposure	-0.238763	0.433632	63.0015	-0.550611	0.583848
26	StimType:Phase_noSleepVsSleep	-0.404293	0.486358	63.0019	-0.831266	0.408963
26	Group_passiveVsActive:StimType:Phase_prePostExposure	0.99746	0.931	63.0015	1.07139	0.288083
26	Group_passiveVsActive:StimType:Phase_noSleepVsSleep	0.412169	1.0442	63.0019	0.394722	0.694381
26	Group_activeCtrlVsTest:StimType:Phase_prePostExposure	0.501705	1.05057	63.0015	0.477555	0.63462
26	Group_activeCtrlVsTest:StimType:Phase_noSleepVsSleep	-0.265234	1.17831	63.0019	-0.225097	0.822632
27	(Intercept)	11.2898	0.117844	63.0042	95.8028	5.71674e-70
27	Group_passiveVsActive	-0.0379233	0.253008	63.0042	-0.14989	0.881331
27	Group_activeCtrlVsTest	-0.0579957	0.285502	63.0042	-0.203136	0.839683
27	StimType	-0.0405303	0.227492	63.0041	-0.178161	0.859168
27	Phase_prePostExposure	-0.216319	0.170244	63.0025	-1.27064	0.208527
27	Phase_noSleepVsSleep	-0.0700126	0.23911	63.0036	-0.292805	0.770633
27	Group_passiveVsActive:StimType	-0.171578	0.488421	63.0041	-0.351292	0.726541
27	Group_activeCtrlVsTest:StimType	-0.289432	0.551149	63.0041	-0.525144	0.601327
27	Group_passiveVsActive:Phase_prePostExposure	-0.33371	0.36551	63.0025	-0.912998	0.364724
27	Group_passiveVsActive:Phase_noSleepVsSleep	0.367288	0.513364	63.0036	0.715454	0.476972
27	Group_activeCtrlVsTest:Phase_prePostExposure	-0.71376	0.412453	63.0025	-1.73052	0.0884324
27	Group_activeCtrlVsTest:Phase_noSleepVsSleep	0.286298	0.579296	63.0036	0.494217	0.622872
27	StimType:Phase_prePostExposure	0.255492	0.394276	62.9879	0.648005	0.519337
27	StimType:Phase_noSleepVsSleep	-0.161237	0.463476	63.0028	-0.347887	0.729084
27	Group_passiveVsActive:StimType:Phase_prePostExposure	-0.0946693	0.846502	62.9879	-0.111836	0.911309
27	Group_passiveVsActive:StimType:Phase_noSleepVsSleep	0.216905	0.995073	63.0028	0.217979	0.82815
27	Group_activeCtrlVsTest:StimType:Phase_prePostExposure	-0.821871	0.955219	62.9879	-0.860401	0.392831
27	Group_activeCtrlVsTest:StimType:Phase_noSleepVsSleep	-1.15504	1.12287	63.0028	-1.02865	0.307578
28	(Intercept)	11.2041	0.0672031	63.0008	166.72	4.60458e-85
28	Group_passiveVsActive	0.0221869	0.144284	63.0008	0.153773	0.87828
28	Group_activeCtrlVsTest	-0.191019	0.162814	63.0008	-1.17323	0.24512
28	StimType	0.0358586	0.148268	63.0008	0.241849	0.809683
28	Phase_prePostExposure	0.0936237	0.163894	62.9996	0.571244	0.569866
28	Phase_noSleepVsSleep	0.000378788	0.190146	63.0012	0.00199209	0.998417
28	Group_passiveVsActive:StimType	0.0035097	0.318329	63.0008	0.0110254	0.991238
28	Group_activeCtrlVsTest:StimType	-0.213647	0.359213	63.0008	-0.594766	0.55413
28	Group_passiveVsActive:Phase_prePostExposure	-0.292354	0.351878	62.9996	-0.83084	0.409202
28	Group_passiveVsActive:Phase_noSleepVsSleep	-0.0608466	0.408239	63.0012	-0.149046	0.881993
28	Group_activeCtrlVsTest:Phase_prePostExposure	-0.686331	0.39707	62.9996	-1.72849	0.0887994
28	Group_activeCtrlVsTest:Phase_noSleepVsSleep	-0.0844038	0.460669	63.0012	-0.18322	0.855214
28	StimType:Phase_prePostExposure	0.252273	0.358211	63.0004	0.704257	0.483868
28	StimType:Phase_noSleepVsSleep	-0.0777778	0.371375	62.9996	-0.209432	0.834787
28	Group_passiveVsActive:StimType:Phase_prePostExposure	-0.351402	0.769072	63.0004	-0.456917	0.649302
28	Group_passiveVsActive:StimType:Phase_noSleepVsSleep	0.472011	0.797336	62.9996	0.591985	0.555979
28	Group_activeCtrlVsTest:StimType:Phase_prePostExposure	0.28027	0.867845	63.0004	0.322949	0.747803
28	Group_activeCtrlVsTest:StimType:Phase_noSleepVsSleep	0.119203	0.899738	62.9996	0.132486	0.895022
29	(Intercept)	11.4302	0.0841475	62.9948	135.835	1.81722e-79
29	Group_passiveVsActive	-0.00802469	0.180663	62.9948	-0.044418	0.964712
29	Group_activeCtrlVsTest	-0.164347	0.203866	62.9948	-0.806155	0.423187
29	StimType	0.0739057	0.147795	62.9981	0.500057	0.618777
29	Phase_prePostExposure	0.166572	0.160983	63.0023	1.03472	0.304756
29	Phase_noSleepVsSleep	-0.168245	0.205656	62.9972	-0.818089	0.41639
29	Group_passiveVsActive:StimType	0.00266314	0.317312	62.9981	0.00839281	0.99333
29	Group_activeCtrlVsTest:StimType	-0.29423	0.358065	62.9981	-0.821724	0.414333
29	Group_passiveVsActive:Phase_prePostExposure	-0.436501	0.345627	63.0023	-1.26292	0.21127
29	Group_passiveVsActive:Phase_noSleepVsSleep	-0.248796	0.441539	62.9972	-0.563475	0.575112
29	Group_activeCtrlVsTest:Phase_prePostExposure	-0.412492	0.390016	63.0023	-1.05763	0.294264
29	Group_activeCtrlVsTest:Phase_noSleepVsSleep	0.107576	0.498247	62.9972	0.215909	0.829757
29	StimType:Phase_prePostExposure	0.0921086	0.380375	63.0021	0.242152	0.809449
29	StimType:Phase_noSleepVsSleep	-0.283207	0.41379	62.9979	-0.684423	0.496218
29	Group_passiveVsActive:StimType:Phase_prePostExposure	0.189511	0.816657	63.0021	0.232057	0.817246
29	Group_passiveVsActive:StimType:Phase_noSleepVsSleep	-0.294894	0.888398	62.9979	-0.331939	0.741037
29	Group_activeCtrlVsTest:StimType:Phase_prePostExposure	0.105715	0.921541	63.0021	0.114715	0.909036
29	Group_activeCtrlVsTest:StimType:Phase_noSleepVsSleep	0.847365	1.0025	62.9979	0.845256	0.401167
3	(Intercept)	11.1147	0.10865	62.9975	102.298	9.53731e-72
3	Group_passiveVsActive	-0.273183	0.23327	62.9975	-1.1711	0.245967
3	Group_activeCtrlVsTest	-0.585288	0.263229	62.9975	-2.22349	0.0297768
3	StimType	-0.089899	0.223581	62.9926	-0.402087	0.688981
3	Phase_prePostExposure	-0.28709	0.21463	62.9965	-1.33761	0.185834
3	Phase_noSleepVsSleep	-0.0458965	0.265747	62.9904	-0.172708	0.863435
3	Group_passiveVsActive:StimType	-0.207319	0.480024	62.9926	-0.431893	0.667294
3	Group_activeCtrlVsTest:StimType	-0.288922	0.541674	62.9926	-0.533387	0.595643
3	Group_passiveVsActive:Phase_prePostExposure	-0.733604	0.460805	62.9965	-1.59201	0.116389
3	Group_passiveVsActive:Phase_noSleepVsSleep	0.459405	0.570553	62.9904	0.805193	0.423738
3	Group_activeCtrlVsTest:Phase_prePostExposure	-0.833453	0.519987	62.9965	-1.60283	0.113974
3	Group_activeCtrlVsTest:Phase_noSleepVsSleep	-0.106151	0.643829	62.9904	-0.164875	0.869571
3	StimType:Phase_prePostExposure	-0.510795	0.424293	62.9998	-1.20387	0.233142
3	StimType:Phase_noSleepVsSleep	0.398611	0.634302	62.9697	0.628424	0.531999
3	Group_passiveVsActive:StimType:Phase_prePostExposure	-0.830066	0.910949	62.9998	-0.911211	0.365658
3	Group_passiveVsActive:StimType:Phase_noSleepVsSleep	-0.192937	1.36183	62.9697	-0.141674	0.88779
3	Group_activeCtrlVsTest:StimType:Phase_prePostExposure	-0.832073	1.02794	62.9998	-0.809455	0.4213
3	Group_activeCtrlVsTest:StimType:Phase_noSleepVsSleep	-0.712401	1.53674	62.9697	-0.463581	0.644547
30	(Intercept)	11.3244	0.0962293	62.9998	117.681	1.45996e-75
30	Group_passiveVsActive	-0.165538	0.206602	62.9998	-0.801239	0.426005
30	Group_activeCtrlVsTest	-0.0602383	0.233136	62.9998	-0.258382	0.796954
30	StimType	-0.093266	0.225658	62.9953	-0.413307	0.680785
30	Phase_prePostExposure	-0.0159091	0.18682	62.9942	-0.0851573	0.932406
30	Phase_noSleepVsSleep	0.106944	0.223891	63.0104	0.477662	0.634544
30	Group_passiveVsActive:StimType	-0.135044	0.484483	62.9953	-0.278739	0.781358
30	Group_activeCtrlVsTest:StimType	0.244807	0.546706	62.9953	0.447785	0.655844
30	Group_passiveVsActive:Phase_prePostExposure	0.105146	0.401099	62.9942	0.262143	0.794066
30	Group_passiveVsActive:Phase_noSleepVsSleep	0.346296	0.480691	63.0104	0.720414	0.473934
30	Group_activeCtrlVsTest:Phase_prePostExposure	0.535952	0.452613	62.9942	1.18413	0.240811
30	Group_activeCtrlVsTest:Phase_noSleepVsSleep	0.434865	0.542426	63.0104	0.801704	0.425737
30	StimType:Phase_prePostExposure	-0.313763	0.355068	62.9967	-0.883669	0.380235
30	StimType:Phase_noSleepVsSleep	0.140909	0.446835	63.0001	0.315349	0.753539
30	Group_passiveVsActive:StimType:Phase_prePostExposure	0.0592593	0.762324	62.9967	0.077735	0.938285
30	Group_passiveVsActive:StimType:Phase_noSleepVsSleep	0.74037	0.959347	63.0001	0.771744	0.443151
30	Group_activeCtrlVsTest:StimType:Phase_prePostExposure	-0.789608	0.86023	62.9967	-0.917904	0.36217
30	Group_activeCtrlVsTest:StimType:Phase_noSleepVsSleep	-0.0740448	1.08256	63.0001	-0.0683981	0.945685
31	(Intercept)	11.1891	0.0868768	62.9998	128.793	5.0788e-78
31	Group_passiveVsActive	-0.13724	0.186523	62.9998	-0.73578	0.464595
31	Group_activeCtrlVsTest	-0.356305	0.210478	62.9998	-1.69284	0.0954268
31	StimType	-0.196128	0.145945	63.0077	-1.34385	0.183817
31	Phase_prePostExposure	-0.202525	0.175944	62.9995	-1.15107	0.254052
31	Phase_noSleepVsSleep	-0.0464646	0.204662	63.0082	-0.227031	0.821135
31	Group_passiveVsActive:StimType	-0.508042	0.313341	63.0077	-1.62137	0.109932
31	Group_activeCtrlVsTest:StimType	-0.760721	0.353584	63.0077	-2.15146	0.0352803
31	Group_passiveVsActive:Phase_prePostExposure	-0.47586	0.377749	62.9995	-1.25972	0.212416
31	Group_passiveVsActive:Phase_noSleepVsSleep	0.0642593	0.439405	63.0082	0.146241	0.884198
31	Group_activeCtrlVsTest:Phase_prePostExposure	-1.05931	0.426264	62.9995	-2.4851	0.0156191
31	Group_activeCtrlVsTest:Phase_noSleepVsSleep	-0.483062	0.495838	63.0082	-0.974232	0.333667
31	StimType:Phase_prePostExposure	-0.375253	0.286516	63.0003	-1.30971	0.19505
31	StimType:Phase_noSleepVsSleep	0.0146465	0.285314	62.995	0.0513346	0.959221
31	Group_passiveVsActive:StimType:Phase_prePostExposure	0.122143	0.615144	63.0003	0.19856	0.843246
31	Group_passiveVsActive:StimType:Phase_noSleepVsSleep	0.782169	0.612563	62.995	1.27688	0.206331
31	Group_activeCtrlVsTest:StimType:Phase_prePostExposure	-1.19499	0.694147	63.0003	-1.72151	0.0900648
31	Group_activeCtrlVsTest:StimType:Phase_noSleepVsSleep	-0.0494236	0.691234	62.995	-0.0715005	0.943226
32	(Intercept)	11.2287	0.101996	63.0028	110.089	9.49155e-74
32	Group_passiveVsActive	-0.121799	0.218983	63.0028	-0.556203	0.580042
32	Group_activeCtrlVsTest	0.210581	0.247107	63.0028	0.852187	0.397338
32	StimType	-0.151936	0.19379	62.995	-0.784023	0.435965
32	Phase_prePostExposure	0.052178	0.212767	62.9975	0.245236	0.807071
32	Phase_noSleepVsSleep	0.0784722	0.268507	62.9937	0.292254	0.771053
32	Group_passiveVsActive:StimType	-0.1206	0.416064	62.995	-0.289858	0.772877
32	Group_activeCtrlVsTest:StimType	-0.202015	0.469499	62.995	-0.430277	0.668463
32	Group_passiveVsActive:Phase_prePostExposure	-0.356925	0.456806	62.9975	-0.781348	0.437525
32	Group_passiveVsActive:Phase_noSleepVsSleep	1.12459	0.576479	62.9937	1.95079	0.0555336
32	Group_activeCtrlVsTest:Phase_prePostExposure	-0.457955	0.515474	62.9975	-0.888414	0.377698
32	Group_activeCtrlVsTest:Phase_noSleepVsSleep	0.0408926	0.650517	62.9937	0.0628617	0.950076
32	StimType:Phase_prePostExposure	0.190088	0.449039	63.0015	0.423323	0.673502
32	StimType:Phase_noSleepVsSleep	-0.10947	0.540821	63.0016	-0.202414	0.840245
32	Group_passiveVsActive:StimType:Phase_prePostExposure	-0.934987	0.964078	63.0015	-0.969825	0.335842
32	Group_passiveVsActive:StimType:Phase_noSleepVsSleep	0.203201	1.16113	63.0016	0.175002	0.861639
32	Group_activeCtrlVsTest:StimType:Phase_prePostExposure	-0.0344203	1.0879	63.0015	-0.0316393	0.97486
32	Group_activeCtrlVsTest:StimType:Phase_noSleepVsSleep	-0.726054	1.31026	63.0016	-0.554131	0.581451
33	(Intercept)	11.5228	0.0970157	62.994	118.773	8.28672e-76
33	Group_passiveVsActive	-0.0520679	0.208291	62.994	-0.249977	0.803419
33	Group_activeCtrlVsTest	0.117559	0.235042	62.994	0.500161	0.618704
33	StimType	-0.0305976	0.218506	63.0042	-0.140031	0.889082
33	Phase_prePostExposure	-0.0199179	0.228339	62.9906	-0.0872297	0.930766
33	Phase_noSleepVsSleep	-0.228851	0.248154	63.0059	-0.922212	0.359936
33	Group_passiveVsActive:StimType	0.245741	0.469129	63.0042	0.523824	0.602239
33	Group_activeCtrlVsTest:StimType	-0.0251812	0.529379	63.0042	-0.0475673	0.962212
33	Group_passiveVsActive:Phase_prePostExposure	0.593247	0.490239	62.9906	1.21012	0.230755
33	Group_passiveVsActive:Phase_noSleepVsSleep	0.166627	0.532783	63.0059	0.312748	0.755505
33	Group_activeCtrlVsTest:Phase_prePostExposure	-0.36462	0.553201	62.9906	-0.659111	0.512227
33	Group_activeCtrlVsTest:Phase_noSleepVsSleep	-0.673888	0.601208	63.0059	-1.12089	0.266589
33	StimType:Phase_prePostExposure	-0.0727904	0.39143	63	-0.18596	0.853073
33	StimType:Phase_noSleepVsSleep	-0.297854	0.389585	63.0024	-0.76454	0.4474
33	Group_passiveVsActive:StimType:Phase_prePostExposure	-0.0462302	0.840393	63	-0.0550102	0.956304
33	Group_passiveVsActive:StimType:Phase_noSleepVsSleep	-0.0806614	0.836432	63.0024	-0.0964351	0.923481
33	Group_activeCtrlVsTest:StimType:Phase_prePostExposure	-0.240489	0.948325	63	-0.253594	0.800635
33	Group_activeCtrlVsTest:StimType:Phase_noSleepVsSleep	-0.927059	0.943855	63.0024	-0.982204	0.329756
34	(Intercept)	11.3205	0.10562	62.988	107.182	5.24092e-73
34	Group_passiveVsActive	0.0817284	0.226763	62.988	0.360413	0.719744
34	Group_activeCtrlVsTest	-0.278439	0.255887	62.988	-1.08813	0.280682
34	StimType	-0.146212	0.198474	62.9995	-0.736682	0.46405
34	Phase_prePostExposure	-0.295139	0.181738	63.0007	-1.62398	0.109374
34	Phase_noSleepVsSleep	-0.0804293	0.223288	63.0035	-0.360205	0.719899
34	Group_passiveVsActive:StimType	-0.728166	0.426119	62.9995	-1.70883	0.0924049
34	Group_activeCtrlVsTest:StimType	-0.551883	0.480846	62.9995	-1.14773	0.255418
34	Group_passiveVsActive:Phase_prePostExposure	-0.145066	0.390188	63.0007	-0.371785	0.7113
34	Group_passiveVsActive:Phase_noSleepVsSleep	0.0787566	0.479395	63.0035	0.164284	0.870034
34	Group_activeCtrlVsTest:Phase_prePostExposure	-0.949527	0.4403	63.0007	-2.15654	0.034865
34	Group_activeCtrlVsTest:Phase_noSleepVsSleep	-0.3493	0.540964	63.0035	-0.6457	0.520819
34	StimType:Phase_prePostExposure	-0.175379	0.366968	62.993	-0.477913	0.634366
34	StimType:Phase_noSleepVsSleep	-0.0512626	0.461038	62.9966	-0.11119	0.911819
34	Group_passiveVsActive:StimType:Phase_prePostExposure	-0.711772	0.787873	62.993	-0.90341	0.36975
34	Group_passiveVsActive:StimType:Phase_noSleepVsSleep	-0.754974	0.989839	62.9966	-0.762723	0.448475
34	Group_activeCtrlVsTest:StimType:Phase_prePostExposure	0.554636	0.88906	62.993	0.623845	0.534982
34	Group_activeCtrlVsTest:StimType:Phase_noSleepVsSleep	0.182691	1.11697	62.9966	0.16356	0.870601
35	(Intercept)	11.1668	0.0956325	63.0021	116.767	2.36843e-75
35	Group_passiveVsActive	-0.0828131	0.205321	63.0021	-0.403334	0.688068
35	Group_activeCtrlVsTest	-0.162544	0.231691	63.0021	-0.701555	0.48554
35	StimType	-0.0107744	0.228404	63.0022	-0.0471726	0.962525
35	Phase_prePostExposure	-0.0464646	0.217204	63.0041	-0.213922	0.831299
35	Phase_noSleepVsSleep	-0.047601	0.231038	62.9937	-0.206031	0.837431
35	Group_passiveVsActive:StimType	0.13843	0.490379	63.0022	0.282292	0.778645
35	Group_activeCtrlVsTest:StimType	0.299034	0.553359	63.0022	0.540398	0.590828
35	Group_passiveVsActive:Phase_prePostExposure	-0.116601	0.466333	63.0041	-0.250037	0.803372
35	Group_passiveVsActive:Phase_noSleepVsSleep	0.169683	0.496035	62.9937	0.342078	0.733431
35	Group_activeCtrlVsTest:Phase_prePostExposure	-0.223547	0.526224	63.0041	-0.424812	0.672421
35	Group_activeCtrlVsTest:Phase_noSleepVsSleep	0.0975543	0.559741	62.9937	0.174285	0.862201
35	StimType:Phase_prePostExposure	0.184975	0.396493	62.9972	0.466527	0.642447
35	StimType:Phase_noSleepVsSleep	0.273737	0.503218	63.0007	0.543974	0.58838
35	Group_passiveVsActive:StimType:Phase_prePostExposure	-0.190529	0.851262	62.9972	-0.22382	0.823622
35	Group_passiveVsActive:StimType:Phase_noSleepVsSleep	-0.391799	1.0804	63.0007	-0.362643	0.718086
35	Group_activeCtrlVsTest:StimType:Phase_prePostExposure	-0.27183	0.96059	62.9972	-0.282982	0.778118
35	Group_activeCtrlVsTest:StimType:Phase_noSleepVsSleep	0.681406	1.21916	63.0007	0.558917	0.5782
36	(Intercept)	11.3706	0.110584	63.0033	102.823	6.83998e-72
36	Group_passiveVsActive	-0.122919	0.237423	63.0033	-0.517722	0.606466
36	Group_activeCtrlVsTest	-0.1412	0.267915	63.0033	-0.527033	0.600022
36	StimType	0.0249158	0.180766	63.0396	0.137835	0.890811
36	Phase_prePostExposure	-0.150694	0.210085	63.0461	-0.717302	0.475837
36	Phase_noSleepVsSleep	-0.184596	0.213156	62.9969	-0.866015	0.389768
36	Group_passiveVsActive:StimType	-0.204603	0.388102	63.0396	-0.52719	0.599912
36	Group_activeCtrlVsTest:StimType	-0.24697	0.437946	63.0396	-0.563928	0.574804
36	Group_passiveVsActive:Phase_prePostExposure	-0.28795	0.451049	63.0461	-0.638401	0.525525
36	Group_passiveVsActive:Phase_noSleepVsSleep	-0.350476	0.457641	62.9969	-0.765832	0.446636
36	Group_activeCtrlVsTest:Phase_prePostExposure	-0.138245	0.508977	63.0461	-0.271614	0.786806
36	Group_activeCtrlVsTest:Phase_noSleepVsSleep	-0.540094	0.516416	62.9969	-1.04585	0.299627
36	StimType:Phase_prePostExposure	-0.401641	0.377019	62.9932	-1.06531	0.290803
36	StimType:Phase_noSleepVsSleep	-0.430303	0.451827	62.986	-0.952362	0.344554
36	Group_passiveVsActive:StimType:Phase_prePostExposure	-0.728175	0.809452	62.9932	-0.89959	0.371765
36	Group_passiveVsActive:StimType:Phase_noSleepVsSleep	-0.200423	0.970063	62.986	-0.206608	0.836982
36	Group_activeCtrlVsTest:StimType:Phase_prePostExposure	-0.0885623	0.913411	62.9932	-0.0969578	0.923068
36	Group_activeCtrlVsTest:StimType:Phase_noSleepVsSleep	-1.07508	1.09465	62.986	-0.982125	0.329796
37	(Intercept)	11.2354	0.114502	63.003	98.124	1.28064e-70
37	Group_passiveVsActive	-0.0966578	0.245833	63.003	-0.393185	0.69551
37	Group_activeCtrlVsTest	-0.0535875	0.277405	63.003	-0.193174	0.847444
37	StimType	-0.220118	0.169209	62.9984	-1.30086	0.198045
37	Phase_prePostExposure	-0.0676136	0.226317	62.9837	-0.298756	0.76611
37	Phase_noSleepVsSleep	-0.0602273	0.271899	62.9945	-0.221506	0.825415
37	Group_passiveVsActive:StimType	-0.419259	0.363289	62.9984	-1.15406	0.252833
37	Group_activeCtrlVsTest:StimType	-0.884173	0.409947	62.9984	-2.1568	0.0348444
37	Group_passiveVsActive:Phase_prePostExposure	0.875847	0.485899	62.9837	1.80253	0.0762472
37	Group_passiveVsActive:Phase_noSleepVsSleep	-0.789947	0.583763	62.9945	-1.3532	0.180828
37	Group_activeCtrlVsTest:Phase_prePostExposure	1.72069	0.548303	62.9837	3.13821	0.00258584
37	Group_activeCtrlVsTest:Phase_noSleepVsSleep	0.934206	0.658736	62.9945	1.41818	0.161066
37	StimType:Phase_prePostExposure	-0.268813	0.35352	62.998	-0.760389	0.449858
37	StimType:Phase_noSleepVsSleep	0.360859	0.440498	63.0004	0.819206	0.415757
37	Group_passiveVsActive:StimType:Phase_prePostExposure	0.400476	0.759001	62.998	0.527636	0.599606
37	Group_passiveVsActive:StimType:Phase_noSleepVsSleep	0.377354	0.94574	63.0004	0.399004	0.691239
37	Group_activeCtrlVsTest:StimType:Phase_prePostExposure	-1.25005	0.85648	62.998	-1.45952	0.149391
37	Group_activeCtrlVsTest:StimType:Phase_noSleepVsSleep	0.321904	1.0672	63.0004	0.301633	0.763925
38	(Intercept)	11.5542	0.118482	62.9997	97.5186	1.89914e-70
38	Group_passiveVsActive	-0.0723325	0.254378	62.9997	-0.28435	0.777075
38	Group_activeCtrlVsTest	-0.286287	0.287048	62.9997	-0.997347	0.322411
38	StimType	-0.22319	0.151195	62.9971	-1.47617	0.144879
38	Phase_prePostExposure	-0.121843	0.223417	62.9991	-0.545362	0.58743
38	Phase_noSleepVsSleep	-0.106944	0.251936	63.0009	-0.424491	0.672654
38	Group_passiveVsActive:StimType	-0.408633	0.324613	62.9971	-1.25883	0.212737
38	Group_activeCtrlVsTest:StimType	-0.976427	0.366304	62.9971	-2.66562	0.00975082
38	Group_passiveVsActive:Phase_prePostExposure	-0.028836	0.479673	62.9991	-0.0601159	0.952254
38	Group_passiveVsActive:Phase_noSleepVsSleep	0.780185	0.540901	63.0009	1.44238	0.154148
38	Group_activeCtrlVsTest:Phase_prePostExposure	-1.37335	0.541278	62.9991	-2.53724	0.0136609
38	Group_activeCtrlVsTest:Phase_noSleepVsSleep	-0.0963603	0.610369	63.0009	-0.157872	0.875062
38	StimType:Phase_prePostExposure	-0.530051	0.344923	62.9988	-1.53672	0.129369
38	StimType:Phase_noSleepVsSleep	-0.0780303	0.411839	63.0013	-0.189468	0.850335
38	Group_passiveVsActive:StimType:Phase_prePostExposure	-0.83037	0.740543	62.9988	-1.1213	0.266417
38	Group_passiveVsActive:StimType:Phase_noSleepVsSleep	-0.305344	0.884209	63.0013	-0.34533	0.730997
38	Group_activeCtrlVsTest:StimType:Phase_prePostExposure	-0.985046	0.835652	62.9988	-1.17878	0.24292
38	Group_activeCtrlVsTest:StimType:Phase_noSleepVsSleep	-0.903788	0.997769	63.0013	-0.905809	0.368488
39	(Intercept)	11.2406	0.0791724	62.9968	141.976	1.12577e-80
39	Group_passiveVsActive	-0.858554	0.169982	62.9968	-5.05086	4.02063e-06
39	Group_activeCtrlVsTest	-1.49323	0.191812	62.9968	-7.78487	8.49059e-11
39	StimType	-0.530808	0.150372	62.9998	-3.52996	0.00078285
39	Phase_prePostExposure	-0.681124	0.168483	62.986	-4.04268	0.000146406
39	Phase_noSleepVsSleep	-0.0656566	0.196012	62.9935	-0.334962	0.738767
39	Group_passiveVsActive:StimType	-0.547072	0.322847	62.9998	-1.69453	0.0951035
39	Group_activeCtrlVsTest:StimType	-0.944263	0.36431	62.9998	-2.59192	0.0118483
39	Group_passiveVsActive:Phase_prePostExposure	-1.54549	0.36173	62.986	-4.2725	6.65756e-05
39	Group_passiveVsActive:Phase_noSleepVsSleep	-0.0410053	0.420834	62.9935	-0.0974381	0.922688
39	Group_activeCtrlVsTest:Phase_prePostExposure	-1.73206	0.408187	62.986	-4.24329	7.36724e-05
39	Group_activeCtrlVsTest:Phase_noSleepVsSleep	-0.641222	0.474882	62.9935	-1.35028	0.181759
39	StimType:Phase_prePostExposure	-0.404545	0.314916	63.0044	-1.28462	0.20363
39	StimType:Phase_noSleepVsSleep	-0.261364	0.344057	63.0103	-0.759651	0.450296
39	Group_passiveVsActive:StimType:Phase_prePostExposure	-0.566561	0.676117	63.0044	-0.837962	0.40522
39	Group_passiveVsActive:StimType:Phase_noSleepVsSleep	1.13106	0.738685	63.0103	1.53118	0.130731
39	Group_activeCtrlVsTest:StimType:Phase_prePostExposure	-0.0719532	0.762952	63.0044	-0.094309	0.925163
39	Group_activeCtrlVsTest:StimType:Phase_noSleepVsSleep	0.37197	0.833554	63.0103	0.446245	0.65695
4	(Intercept)	11.0797	0.111872	62.9922	99.0387	7.32426e-71
4	Group_passiveVsActive	-1.06492	0.240187	62.9922	-4.43371	3.78411e-05
4	Group_activeCtrlVsTest	-2.20329	0.271035	62.9922	-8.12916	2.12308e-11
4	StimType	-0.460101	0.147979	63.0066	-3.10923	0.00281521
4	Phase_prePostExposure	-0.900473	0.188148	62.9974	-4.786	1.06744e-05
4	Phase_noSleepVsSleep	0.0431187	0.239011	63.0114	0.180404	0.857414
4	Group_passiveVsActive:StimType	-0.61254	0.317708	63.0066	-1.928	0.0583652
4	Group_activeCtrlVsTest:StimType	-1.91042	0.358511	63.0066	-5.32877	1.41442e-06
4	Group_passiveVsActive:Phase_prePostExposure	-1.73014	0.403949	62.9974	-4.28306	6.41626e-05
4	Group_passiveVsActive:Phase_noSleepVsSleep	0.174405	0.513152	63.0114	0.339869	0.735085
4	Group_activeCtrlVsTest:Phase_prePostExposure	-2.1121	0.455829	62.9974	-4.63355	1.8549e-05
4	Group_activeCtrlVsTest:Phase_noSleepVsSleep	-0.18997	0.579057	63.0114	-0.328068	0.743948
4	StimType:Phase_prePostExposure	-0.26572	0.272828	63.0143	-0.973946	0.333808
4	StimType:Phase_noSleepVsSleep	-0.317045	0.373207	62.9975	-0.849516	0.398811
4	Group_passiveVsActive:StimType:Phase_prePostExposure	-0.447341	0.585756	63.0143	-0.763698	0.447897
4	Group_passiveVsActive:StimType:Phase_noSleepVsSleep	-0.475476	0.801268	62.9975	-0.593404	0.555035
4	Group_activeCtrlVsTest:StimType:Phase_prePostExposure	-0.555632	0.660986	63.0143	-0.840612	0.403744
4	Group_activeCtrlVsTest:StimType:Phase_noSleepVsSleep	0.273024	0.904176	62.9975	0.301959	0.763678
40	(Intercept)	10.969	0.0973066	63.0033	112.726	2.15059e-74
40	Group_passiveVsActive	0.00155203	0.208915	63.0033	0.00742899	0.994096
40	Group_activeCtrlVsTest	-0.140377	0.235746	63.0033	-0.595456	0.553672
40	StimType	-0.0914141	0.197558	62.9903	-0.46272	0.64516
40	Phase_prePostExposure	-0.192645	0.185412	62.9954	-1.03901	0.302772
40	Phase_noSleepVsSleep	0.165341	0.227724	63.0058	0.726059	0.470491
40	Group_passiveVsActive:StimType	0.39575	0.424154	62.9903	0.933033	0.354365
40	Group_activeCtrlVsTest:StimType	-0.0699824	0.478628	62.9903	-0.146215	0.884219
40	Group_passiveVsActive:Phase_prePostExposure	0.0783003	0.398076	62.9954	0.196697	0.844698
40	Group_passiveVsActive:Phase_noSleepVsSleep	-0.755066	0.488918	63.0058	-1.54436	0.127509
40	Group_activeCtrlVsTest:Phase_prePostExposure	0.0291337	0.449202	62.9954	0.0648567	0.948493
40	Group_activeCtrlVsTest:Phase_noSleepVsSleep	-0.512286	0.551711	63.0058	-0.928541	0.356671
40	StimType:Phase_prePostExposure	0.136553	0.361819	63.0098	0.377407	0.707139
40	StimType:Phase_noSleepVsSleep	-0.186237	0.401081	63.0156	-0.464338	0.644006
40	Group_passiveVsActive:StimType:Phase_prePostExposure	-0.173955	0.776818	63.0098	-0.223933	0.823534
40	Group_passiveVsActive:StimType:Phase_noSleepVsSleep	-0.167222	0.861113	63.0156	-0.194193	0.846649
40	Group_activeCtrlVsTest:StimType:Phase_prePostExposure	-0.118116	0.876586	63.0098	-0.134745	0.893243
40	Group_activeCtrlVsTest:StimType:Phase_noSleepVsSleep	-1.15158	0.971707	63.0156	-1.18511	0.240424
41	(Intercept)	11.2844	0.124009	62.9996	90.9969	1.44317e-68
41	Group_passiveVsActive	-0.177848	0.266245	62.9996	-0.667988	0.506581
41	Group_activeCtrlVsTest	-0.390808	0.300439	62.9996	-1.30079	0.198068
41	StimType	-0.255387	0.156085	63.0039	-1.6362	0.106783
41	Phase_prePostExposure	-0.338037	0.203496	63.0007	-1.66114	0.101654
41	Phase_noSleepVsSleep	0.0214015	0.218679	62.9983	0.0978673	0.922348
41	Group_passiveVsActive:StimType	-0.587584	0.335112	63.0039	-1.7534	0.0843977
41	Group_activeCtrlVsTest:StimType	-0.905539	0.37815	63.0039	-2.39465	0.0196225
41	Group_passiveVsActive:Phase_prePostExposure	-1.1731	0.436903	63.0007	-2.68504	0.00925744
41	Group_passiveVsActive:Phase_noSleepVsSleep	-0.504934	0.469499	62.9983	-1.07547	0.286265
41	Group_activeCtrlVsTest:Phase_prePostExposure	-1.19443	0.493014	63.0007	-2.4227	0.0182927
41	Group_activeCtrlVsTest:Phase_noSleepVsSleep	0.0367918	0.529798	62.9983	0.0694451	0.944855
41	StimType:Phase_prePostExposure	-0.669634	0.318347	63.0025	-2.10347	0.0394236
41	StimType:Phase_noSleepVsSleep	0.134975	0.355906	62.9997	0.379243	0.705783
41	Group_passiveVsActive:StimType:Phase_prePostExposure	-1.01618	0.683485	63.0025	-1.48676	0.142066
41	Group_passiveVsActive:StimType:Phase_noSleepVsSleep	0.213677	0.764123	62.9997	0.279637	0.780672
41	Group_activeCtrlVsTest:StimType:Phase_prePostExposure	-0.954974	0.771266	63.0025	-1.23819	0.22024
41	Group_activeCtrlVsTest:StimType:Phase_noSleepVsSleep	0.271377	0.86226	62.9997	0.314727	0.754009
42	(Intercept)	11.3589	0.0996779	63.0008	113.956	1.09489e-74
42	Group_passiveVsActive	0.157685	0.214007	63.0008	0.736824	0.463964
42	Group_activeCtrlVsTest	-0.187591	0.241492	63.0008	-0.7768	0.440184
42	StimType	0.0828704	0.203289	62.9971	0.407649	0.684913
42	Phase_prePostExposure	0.00407197	0.232353	63.0018	0.0175249	0.986073
42	Phase_noSleepVsSleep	-0.0386995	0.198956	62.9959	-0.194513	0.8464
42	Group_passiveVsActive:StimType	-0.414101	0.436456	62.9971	-0.948779	0.346359
42	Group_activeCtrlVsTest:StimType	-0.00637352	0.492511	62.9971	-0.0129409	0.989716
42	Group_passiveVsActive:Phase_prePostExposure	-0.149425	0.498858	63.0018	-0.299533	0.765519
42	Group_passiveVsActive:Phase_noSleepVsSleep	-0.0928439	0.427154	62.9959	-0.217355	0.828634
42	Group_activeCtrlVsTest:Phase_prePostExposure	-0.183041	0.562927	63.0018	-0.32516	0.746138
42	Group_activeCtrlVsTest:Phase_noSleepVsSleep	0.508885	0.482014	62.9959	1.05575	0.295115
42	StimType:Phase_prePostExposure	0.209912	0.40297	62.9967	0.520911	0.604255
42	StimType:Phase_noSleepVsSleep	0.0771465	0.503871	62.9983	0.153108	0.878803
42	Group_passiveVsActive:StimType:Phase_prePostExposure	0.00115079	0.865168	62.9967	0.00133014	0.998943
42	Group_passiveVsActive:StimType:Phase_noSleepVsSleep	-0.116164	1.0818	62.9983	-0.10738	0.914829
42	Group_activeCtrlVsTest:StimType:Phase_prePostExposure	-0.32878	0.976283	62.9967	-0.336767	0.737412
42	Group_activeCtrlVsTest:StimType:Phase_noSleepVsSleep	0.0510705	1.22074	62.9983	0.0418357	0.966762
43	(Intercept)	11.229	0.108373	62.999	103.615	4.26813e-72
43	Group_passiveVsActive	-1.45026	0.232674	62.999	-6.23304	4.24574e-08
43	Group_activeCtrlVsTest	-2.51083	0.262556	62.999	-9.56301	6.95388e-14
43	StimType	-0.61835	0.182509	63.004	-3.38805	0.00121799
43	Phase_prePostExposure	-1.14337	0.188208	62.9996	-6.07505	7.90872e-08
43	Phase_noSleepVsSleep	0.0146465	0.237685	62.9935	0.0616213	0.95106
43	Group_passiveVsActive:StimType	-1.16727	0.391844	63.004	-2.97891	0.00410411
43	Group_activeCtrlVsTest:StimType	-2.14332	0.442169	63.004	-4.84729	8.52937e-06
43	Group_passiveVsActive:Phase_prePostExposure	-1.78956	0.404078	62.9996	-4.42875	3.85037e-05
43	Group_passiveVsActive:Phase_noSleepVsSleep	0.381746	0.510305	62.9935	0.748074	0.457199
43	Group_activeCtrlVsTest:Phase_prePostExposure	-3.35556	0.455974	62.9996	-7.35909	4.71815e-10
43	Group_activeCtrlVsTest:Phase_noSleepVsSleep	0.00271739	0.575844	62.9935	0.00471897	0.99625
43	StimType:Phase_prePostExposure	-0.816919	0.336422	62.9952	-2.42826	0.018039
43	StimType:Phase_noSleepVsSleep	-0.503788	0.386943	63.0093	-1.30197	0.197667
43	Group_passiveVsActive:StimType:Phase_prePostExposure	-1.34074	0.722291	62.9952	-1.85623	0.0680983
43	Group_passiveVsActive:StimType:Phase_noSleepVsSleep	-0.332646	0.830759	63.0093	-0.400411	0.690208
43	Group_activeCtrlVsTest:StimType:Phase_prePostExposure	-3.78788	0.815055	62.9952	-4.64739	1.76476e-05
43	Group_activeCtrlVsTest:StimType:Phase_noSleepVsSleep	-1.52563	0.937454	63.0093	-1.62741	0.10864
44	(Intercept)	11.3294	0.11366	63.0017	99.6773	4.80331e-71
44	Group_passiveVsActive	-1.492	0.244027	63.0017	-6.11408	6.7835e-08
44	Group_activeCtrlVsTest	-2.52993	0.275367	63.0017	-9.18749	3.07102e-13
44	StimType	-0.53851	0.206486	62.9974	-2.60798	0.0113593
44	Phase_prePostExposure	-1.22292	0.192147	62.9994	-6.36447	2.52454e-08
44	Phase_noSleepVsSleep	-0.178535	0.269416	62.9995	-0.662675	0.509956
44	Group_passiveVsActive:StimType	-0.859074	0.443321	62.9974	-1.93782	0.0571309
44	Group_activeCtrlVsTest:StimType	-2.18556	0.500257	62.9974	-4.36887	4.75422e-05
44	Group_passiveVsActive:Phase_prePostExposure	-1.23226	0.412537	62.9994	-2.98704	0.00400998
44	Group_passiveVsActive:Phase_noSleepVsSleep	0.149048	0.578431	62.9995	0.257676	0.797497
44	Group_activeCtrlVsTest:Phase_prePostExposure	-3.69638	0.465519	62.9994	-7.94034	4.53726e-11
44	Group_activeCtrlVsTest:Phase_noSleepVsSleep	-0.100321	0.65272	62.9995	-0.153697	0.87834
44	StimType:Phase_prePostExposure	-0.969318	0.286321	62.9995	-3.38542	0.00122792
44	StimType:Phase_noSleepVsSleep	-0.175758	0.43601	62.9994	-0.403104	0.688236
44	Group_passiveVsActive:StimType:Phase_prePostExposure	-1.49849	0.614726	62.9995	-2.43766	0.0176169
44	Group_passiveVsActive:StimType:Phase_noSleepVsSleep	-0.270582	0.936105	62.9994	-0.289051	0.773491
44	Group_activeCtrlVsTest:StimType:Phase_prePostExposure	-2.86939	0.693676	62.9995	-4.1365	0.000106378
44	Group_activeCtrlVsTest:StimType:Phase_noSleepVsSleep	-1.18704	1.05633	62.9994	-1.12374	0.265388
45	(Intercept)	11.1264	0.114063	62.9968	97.5465	1.87644e-70
45	Group_passiveVsActive	0.0757892	0.24489	62.9968	0.309482	0.757976
45	Group_activeCtrlVsTest	-0.170246	0.276342	62.9968	-0.61607	0.540068
45	StimType	-0.213173	0.244126	63.0022	-0.873211	0.385864
45	Phase_prePostExposure	-0.0430556	0.213097	63.004	-0.202046	0.840531
45	Phase_noSleepVsSleep	-0.26149	0.23912	63.0072	-1.09355	0.278314
45	Group_passiveVsActive:StimType	-0.0914903	0.524133	63.0022	-0.174555	0.861989
45	Group_activeCtrlVsTest:StimType	-0.0995828	0.591448	63.0022	-0.168371	0.866831
45	Group_passiveVsActive:Phase_prePostExposure	-0.144193	0.457516	63.004	-0.315165	0.753678
45	Group_passiveVsActive:Phase_noSleepVsSleep	0.0526984	0.513385	63.0072	0.102649	0.918568
45	Group_activeCtrlVsTest:Phase_prePostExposure	-0.616757	0.516275	63.004	-1.19463	0.23671
45	Group_activeCtrlVsTest:Phase_noSleepVsSleep	-0.0607213	0.579319	63.0072	-0.104815	0.916856
45	StimType:Phase_prePostExposure	-0.257449	0.397838	62.9984	-0.647121	0.519905
45	StimType:Phase_noSleepVsSleep	-0.0661616	0.437754	62.995	-0.151139	0.880349
45	Group_passiveVsActive:StimType:Phase_prePostExposure	-0.331323	0.854151	62.9984	-0.387897	0.6994
45	Group_passiveVsActive:StimType:Phase_noSleepVsSleep	0.314444	0.939849	62.995	0.334569	0.739061
45	Group_activeCtrlVsTest:StimType:Phase_prePostExposure	-0.31054	0.96385	62.9984	-0.322187	0.748378
45	Group_activeCtrlVsTest:StimType:Phase_noSleepVsSleep	-0.829644	1.06055	62.995	-0.782274	0.436984
46	(Intercept)	11.2471	0.074215	62.9985	151.548	1.86128e-82
46	Group_passiveVsActive	0.108519	0.159338	62.9985	0.681058	0.498331
46	Group_activeCtrlVsTest	-0.203631	0.179802	62.9985	-1.13253	0.261704
46	StimType	-0.0605219	0.154401	62.9967	-0.391979	0.696396
46	Phase_prePostExposure	-0.194539	0.191694	62.9962	-1.01484	0.314062
46	Phase_noSleepVsSleep	0.0144571	0.170919	62.9976	0.0845843	0.93286
46	Group_passiveVsActive:StimType	0.309718	0.331495	62.9967	0.934305	0.353714
46	Group_activeCtrlVsTest:StimType	0.127926	0.37407	62.9967	0.341985	0.733501
46	Group_passiveVsActive:Phase_prePostExposure	-0.212718	0.411563	62.9962	-0.516855	0.607067
46	Group_passiveVsActive:Phase_noSleepVsSleep	-0.0239021	0.36696	62.9976	-0.0651355	0.948272
46	Group_activeCtrlVsTest:Phase_prePostExposure	-0.528767	0.46442	62.9962	-1.13855	0.2592
46	Group_activeCtrlVsTest:Phase_noSleepVsSleep	0.475354	0.414089	62.9976	1.14795	0.255329
46	StimType:Phase_prePostExposure	-0.140972	0.299494	63.0025	-0.470701	0.63948
46	StimType:Phase_noSleepVsSleep	-0.111742	0.399392	62.9988	-0.279782	0.780562
46	Group_passiveVsActive:StimType:Phase_prePostExposure	0.770728	0.643008	63.0025	1.19863	0.235162
46	Group_passiveVsActive:StimType:Phase_noSleepVsSleep	-0.375159	0.857486	62.9988	-0.43751	0.663238
46	Group_activeCtrlVsTest:StimType:Phase_prePostExposure	0.246237	0.72559	63.0025	0.339361	0.735467
46	Group_activeCtrlVsTest:StimType:Phase_noSleepVsSleep	0.455879	0.967614	62.9988	0.471138	0.63917
47	(Intercept)	11.1885	0.0932262	63.0002	120.015	4.25677e-76
47	Group_passiveVsActive	-0.026552	0.200155	63.0002	-0.132657	0.894887
47	Group_activeCtrlVsTest	-0.241252	0.225861	63.0002	-1.06815	0.289531
47	StimType	0.0574916	0.182841	62.9968	0.314435	0.75423
47	Phase_prePostExposure	-0.117424	0.175545	62.9979	-0.668913	0.505995
47	Phase_noSleepVsSleep	0.0609848	0.253555	63.0034	0.240519	0.810709
47	Group_passiveVsActive:StimType	0.0202998	0.392556	62.9968	0.0517119	0.958922
47	Group_activeCtrlVsTest:StimType	-0.220229	0.442972	62.9968	-0.497163	0.620805
47	Group_passiveVsActive:Phase_prePostExposure	-0.463955	0.376891	62.9979	-1.23101	0.222897
47	Group_passiveVsActive:Phase_noSleepVsSleep	-0.243175	0.544379	63.0034	-0.446701	0.656623
47	Group_activeCtrlVsTest:Phase_prePostExposure	-0.737236	0.425296	62.9979	-1.73347	0.0879046
47	Group_activeCtrlVsTest:Phase_noSleepVsSleep	0.146196	0.614294	63.0034	0.23799	0.812661
47	StimType:Phase_prePostExposure	0.31351	0.428106	63.0004	0.73232	0.466689
47	StimType:Phase_noSleepVsSleep	-0.214646	0.479187	63	-0.447939	0.655734
47	Group_passiveVsActive:StimType:Phase_prePostExposure	0.0922751	0.919134	63.0004	0.100394	0.920351
47	Group_passiveVsActive:StimType:Phase_noSleepVsSleep	0.108307	1.02881	63	0.105274	0.916493
47	Group_activeCtrlVsTest:StimType:Phase_prePostExposure	-0.99692	1.03718	63.0004	-0.961184	0.340134
47	Group_activeCtrlVsTest:StimType:Phase_noSleepVsSleep	0.887615	1.16094	63	0.764569	0.447383
48	(Intercept)	11.0873	0.133454	62.9988	83.0794	4.26813e-66
48	Group_passiveVsActive	-0.173942	0.286523	62.9988	-0.607077	0.545982
48	Group_activeCtrlVsTest	-0.393528	0.323322	62.9988	-1.21714	0.228091
48	StimType	-0.166667	0.182913	63.0008	-0.911179	0.365674
48	Phase_prePostExposure	-0.133081	0.181429	63.0006	-0.733513	0.465966
48	Phase_noSleepVsSleep	-0.246717	0.280613	63.0025	-0.879207	0.38263
48	Group_passiveVsActive:StimType	-0.434374	0.392711	63.0008	-1.10609	0.272893
48	Group_activeCtrlVsTest:StimType	-1.16042	0.443147	63.0008	-2.61859	0.0110462
48	Group_passiveVsActive:Phase_prePostExposure	-0.180635	0.389525	63.0006	-0.463731	0.644439
48	Group_passiveVsActive:Phase_noSleepVsSleep	0.557725	0.602471	63.0025	0.925728	0.35812
48	Group_activeCtrlVsTest:Phase_prePostExposure	-1.71005	0.439552	63.0006	-3.89045	0.000243796
48	Group_activeCtrlVsTest:Phase_noSleepVsSleep	-0.177981	0.679847	63.0025	-0.261795	0.794333
48	StimType:Phase_prePostExposure	-0.692424	0.349792	63.0014	-1.97953	0.0521296
48	StimType:Phase_noSleepVsSleep	0.434343	0.460893	62.9978	0.942396	0.34959
48	Group_passiveVsActive:StimType:Phase_prePostExposure	-0.318307	0.750997	63.0014	-0.423846	0.673122
48	Group_passiveVsActive:StimType:Phase_noSleepVsSleep	-0.371005	0.989527	62.9978	-0.374932	0.70897
48	Group_activeCtrlVsTest:StimType:Phase_prePostExposure	-1.3137	0.847449	63.0014	-1.55019	0.126106
48	Group_activeCtrlVsTest:StimType:Phase_noSleepVsSleep	-0.847101	1.11661	62.9978	-0.758635	0.4509
49	(Intercept)	11.2859	0.0998342	63.0003	113.046	1.81222e-74
49	Group_passiveVsActive	-0.0727337	0.214342	63.0003	-0.339335	0.735486
49	Group_activeCtrlVsTest	0.197576	0.24187	63.0003	0.816869	0.417081
49	StimType	-0.0717172	0.176477	63.0009	-0.406382	0.685839
49	Phase_prePostExposure	-0.187405	0.191947	62.9971	-0.976339	0.332631
49	Phase_noSleepVsSleep	-0.163194	0.242994	63.0007	-0.671598	0.504295
49	Group_passiveVsActive:StimType	-0.310441	0.378894	63.0009	-0.819335	0.415684
49	Group_activeCtrlVsTest:StimType	0.0517073	0.427555	63.0009	0.120937	0.904126
49	Group_passiveVsActive:Phase_prePostExposure	0.377427	0.412106	62.9971	0.915849	0.363238
49	Group_passiveVsActive:Phase_noSleepVsSleep	-0.342659	0.521704	63.0007	-0.656807	0.513697
49	Group_activeCtrlVsTest:Phase_prePostExposure	0.586001	0.465033	62.9971	1.26013	0.212271
49	Group_activeCtrlVsTest:Phase_noSleepVsSleep	0.237648	0.588706	63.0007	0.403679	0.687816
49	StimType:Phase_prePostExposure	-0.13125	0.460762	63.0005	-0.284854	0.77669
49	StimType:Phase_noSleepVsSleep	0.158712	0.479659	62.9971	0.330885	0.741829
49	Group_passiveVsActive:StimType:Phase_prePostExposure	-0.932526	0.989246	63.0005	-0.942664	0.349454
49	Group_passiveVsActive:StimType:Phase_noSleepVsSleep	0.551138	1.02982	62.9971	0.535179	0.59441
49	Group_activeCtrlVsTest:StimType:Phase_prePostExposure	0.20886	1.1163	63.0005	0.187101	0.852183
49	Group_activeCtrlVsTest:StimType:Phase_noSleepVsSleep	0.23274	1.16208	62.9971	0.200279	0.841907
5	(Intercept)	11.133	0.0980718	62.9933	113.518	1.41655e-74
5	Group_passiveVsActive	0.14873	0.210558	62.9933	0.706361	0.482568
5	Group_activeCtrlVsTest	0.0981225	0.2376	62.9933	0.412973	0.681029
5	StimType	-0.168098	0.159534	62.9862	-1.05368	0.296055
5	Phase_prePostExposure	-0.141288	0.224287	63.0001	-0.629943	0.53101
5	Phase_noSleepVsSleep	0.042298	0.262119	63.0009	0.161369	0.872319
5	Group_passiveVsActive:StimType	-0.0946384	0.342516	62.9862	-0.276304	0.783219
5	Group_activeCtrlVsTest:StimType	-0.0608147	0.386505	62.9862	-0.157345	0.875476
5	Group_passiveVsActive:Phase_prePostExposure	-0.0727778	0.481539	63.0001	-0.151136	0.880351
5	Group_passiveVsActive:Phase_noSleepVsSleep	-0.291825	0.562764	63.0009	-0.518557	0.605886
5	Group_activeCtrlVsTest:Phase_prePostExposure	-0.328211	0.543383	63.0001	-0.604015	0.548003
5	Group_activeCtrlVsTest:Phase_noSleepVsSleep	-0.440613	0.635041	63.0009	-0.693834	0.490337
5	StimType:Phase_prePostExposure	0.0630051	0.369191	62.9837	0.170657	0.86504
5	StimType:Phase_noSleepVsSleep	-0.271212	0.486885	62.9851	-0.557035	0.579478
5	Group_passiveVsActive:StimType:Phase_prePostExposure	0.616217	0.792646	62.9837	0.777418	0.439823
5	Group_passiveVsActive:StimType:Phase_noSleepVsSleep	0.898942	1.04533	62.9851	0.859958	0.393074
5	Group_activeCtrlVsTest:StimType:Phase_prePostExposure	0.10527	0.894446	62.9837	0.117693	0.906685
5	Group_activeCtrlVsTest:StimType:Phase_noSleepVsSleep	0.139987	1.17959	62.9851	0.118675	0.905911
50	(Intercept)	10.9628	0.116365	63.0073	94.2109	1.62132e-69
50	Group_passiveVsActive	0.166142	0.249833	63.0073	0.665013	0.508469
50	Group_activeCtrlVsTest	-0.141595	0.281919	63.0073	-0.502256	0.617239
50	StimType	-0.146591	0.196637	62.9943	-0.745489	0.458749
50	Phase_prePostExposure	-0.107008	0.237726	63.0046	-0.450129	0.654162
50	Phase_noSleepVsSleep	-0.207449	0.265257	63	-0.78207	0.437103
50	Group_passiveVsActive:StimType	-0.219462	0.422176	62.9943	-0.519835	0.605
50	Group_activeCtrlVsTest:StimType	-0.0587835	0.476397	62.9943	-0.123392	0.90219
50	Group_passiveVsActive:Phase_prePostExposure	-0.567116	0.510394	63.0046	-1.11114	0.270733
50	Group_passiveVsActive:Phase_noSleepVsSleep	-0.232963	0.569501	63	-0.409065	0.68388
50	Group_activeCtrlVsTest:Phase_prePostExposure	-1.10138	0.575944	63.0046	-1.9123	0.0603871
50	Group_activeCtrlVsTest:Phase_noSleepVsSleep	0.238159	0.642643	63	0.370593	0.712184
50	StimType:Phase_prePostExposure	0.199621	0.470247	62.9948	0.424503	0.672646
50	StimType:Phase_noSleepVsSleep	0.22601	0.45945	63.0051	0.491915	0.624489
50	Group_passiveVsActive:StimType:Phase_prePostExposure	0.0643386	1.00961	62.9948	0.0637261	0.94939
50	Group_passiveVsActive:StimType:Phase_noSleepVsSleep	-0.360529	0.986429	63.0051	-0.365489	0.715971
50	Group_activeCtrlVsTest:StimType:Phase_prePostExposure	-0.0222661	1.13928	62.9948	-0.0195441	0.984469
50	Group_activeCtrlVsTest:StimType:Phase_noSleepVsSleep	0.634519	1.11312	63.0051	0.570038	0.570679
51	(Intercept)	11.2103	0.11239	63.0012	99.7442	4.61059e-71
51	Group_passiveVsActive	-0.148289	0.2413	63.0012	-0.614544	0.541069
51	Group_activeCtrlVsTest	-0.111078	0.27229	63.0012	-0.407941	0.6847
51	StimType	-0.0383838	0.201889	62.9994	-0.190124	0.849824
51	Phase_prePostExposure	-0.0476641	0.223918	62.9997	-0.212864	0.83212
51	Phase_noSleepVsSleep	0.271465	0.229522	62.9997	1.18274	0.241358
51	Group_passiveVsActive:StimType	0.00850088	0.433451	62.9994	0.0196121	0.984415
51	Group_activeCtrlVsTest:StimType	-0.347189	0.48912	62.9994	-0.709825	0.480432
51	Group_passiveVsActive:Phase_prePostExposure	-0.637513	0.480748	62.9997	-1.32609	0.189599
51	Group_passiveVsActive:Phase_noSleepVsSleep	0.280873	0.49278	62.9997	0.569977	0.570721
51	Group_activeCtrlVsTest:Phase_prePostExposure	-0.794211	0.542491	62.9997	-1.46401	0.148164
51	Group_activeCtrlVsTest:Phase_noSleepVsSleep	-0.57332	0.556068	62.9997	-1.03103	0.306471
51	StimType:Phase_prePostExposure	0.110227	0.370686	62.9992	0.29736	0.76717
51	StimType:Phase_noSleepVsSleep	0.280808	0.419346	62.9973	0.669633	0.505539
51	Group_passiveVsActive:StimType:Phase_prePostExposure	-0.168042	0.795855	62.9992	-0.211147	0.833454
51	Group_passiveVsActive:StimType:Phase_noSleepVsSleep	-0.11836	0.900328	62.9973	-0.131463	0.895828
51	Group_activeCtrlVsTest:StimType:Phase_prePostExposure	0.801993	0.898067	62.9992	0.893021	0.375245
51	Group_activeCtrlVsTest:StimType:Phase_noSleepVsSleep	0.112714	1.01596	62.9973	0.110944	0.912014
52	(Intercept)	11.2245	0.0974487	63.0011	115.184	5.58808e-75
52	Group_passiveVsActive	-0.228276	0.20922	63.0011	-1.09108	0.279393
52	Group_activeCtrlVsTest	-0.0434563	0.236091	63.0011	-0.184066	0.854553
52	StimType	0.128325	0.206614	63.0007	0.621086	0.536784
52	Phase_prePostExposure	-0.157639	0.231426	62.9977	-0.681162	0.498265
52	Phase_noSleepVsSleep	-0.136742	0.255107	63.0056	-0.536019	0.593833
52	Group_passiveVsActive:StimType	-0.0620547	0.443595	63.0007	-0.13989	0.889193
52	Group_activeCtrlVsTest:StimType	0.153667	0.500567	63.0007	0.306986	0.759866
52	Group_passiveVsActive:Phase_prePostExposure	-0.324616	0.496868	62.9977	-0.653325	0.515924
52	Group_passiveVsActive:Phase_noSleepVsSleep	0.910503	0.54771	63.0056	1.66238	0.101404
52	Group_activeCtrlVsTest:Phase_prePostExposure	0.350799	0.560681	62.9977	0.625665	0.533795
52	Group_activeCtrlVsTest:Phase_noSleepVsSleep	0.118709	0.618053	63.0056	0.192069	0.848306
52	StimType:Phase_prePostExposure	0.0521465	0.440921	62.9957	0.118267	0.906232
52	StimType:Phase_noSleepVsSleep	0.254798	0.477882	63.0016	0.533181	0.595784
52	Group_passiveVsActive:StimType:Phase_prePostExposure	0.373307	0.946649	62.9957	0.394346	0.694658
52	Group_passiveVsActive:StimType:Phase_noSleepVsSleep	0.376032	1.026	63.0016	0.366501	0.715219
52	Group_activeCtrlVsTest:StimType:Phase_prePostExposure	-1.27044	1.06823	62.9957	-1.1893	0.238787
52	Group_activeCtrlVsTest:StimType:Phase_noSleepVsSleep	0.82668	1.15777	63.0016	0.714025	0.477849
6	(Intercept)	11.0905	0.121049	62.996	91.6203	9.48469e-69
6	Group_passiveVsActive	-1.44906	0.259889	62.996	-5.57569	5.51175e-07
6	Group_activeCtrlVsTest	-2.43928	0.293267	62.996	-8.31761	9.94667e-12
6	StimType	-0.530008	0.184082	63.0059	-2.8792	0.00543984
6	Phase_prePostExposure	-1.11566	0.165419	62.9975	-6.74443	5.56319e-09
6	Phase_noSleepVsSleep	-0.0811869	0.247975	63.0003	-0.327399	0.744451
6	Group_passiveVsActive:StimType	-1.18805	0.39522	63.0059	-3.00605	0.00379723
6	Group_activeCtrlVsTest:StimType	-2.40772	0.445978	63.0059	-5.39873	1.08428e-06
6	Group_passiveVsActive:Phase_prePostExposure	-1.32841	0.355151	62.9975	-3.74042	0.000399099
6	Group_passiveVsActive:Phase_noSleepVsSleep	0.241772	0.532397	63.0003	0.45412	0.651303
6	Group_activeCtrlVsTest:Phase_prePostExposure	-3.84156	0.400763	62.9975	-9.58562	6.36282e-14
6	Group_activeCtrlVsTest:Phase_noSleepVsSleep	0.0931901	0.600774	63.0003	0.155117	0.877225
6	StimType:Phase_prePostExposure	-0.934975	0.259878	62.9978	-3.59775	0.000631601
6	StimType:Phase_noSleepVsSleep	-0.428283	0.400406	62.9954	-1.06962	0.288871
6	Group_passiveVsActive:StimType:Phase_prePostExposure	-1.26886	0.557953	62.9978	-2.27414	0.0263738
6	Group_passiveVsActive:StimType:Phase_noSleepVsSleep	0.165714	0.859664	62.9954	0.192766	0.847762
6	Group_activeCtrlVsTest:StimType:Phase_prePostExposure	-2.96022	0.629611	62.9978	-4.70166	1.45039e-05
6	Group_activeCtrlVsTest:StimType:Phase_noSleepVsSleep	-1.61378	0.970071	62.9954	-1.66357	0.101165
7	(Intercept)	11.1036	0.112141	62.9978	99.0148	7.35047e-71
7	Group_passiveVsActive	-1.51691	0.240765	62.9978	-6.30037	3.25412e-08
7	Group_activeCtrlVsTest	-2.40025	0.271687	62.9978	-8.83463	1.25266e-12
7	StimType	-0.00972222	0.200575	63.0069	-0.0484718	0.961494
7	Phase_prePostExposure	-0.823706	0.179691	62.9957	-4.58401	2.21632e-05
7	Phase_noSleepVsSleep	-0.382513	0.283114	62.9984	-1.35109	0.181499
7	Group_passiveVsActive:StimType	-0.274806	0.43063	63.0069	-0.638149	0.525689
7	Group_activeCtrlVsTest:StimType	-0.650318	0.485936	63.0069	-1.33828	0.185615
7	Group_passiveVsActive:Phase_prePostExposure	-0.574292	0.385793	62.9957	-1.4886	0.141582
7	Group_passiveVsActive:Phase_noSleepVsSleep	0.288717	0.60784	62.9984	0.474988	0.636438
7	Group_activeCtrlVsTest:Phase_prePostExposure	-2.12606	0.435341	62.9957	-4.88366	7.4647e-06
7	Group_activeCtrlVsTest:Phase_noSleepVsSleep	0.0873106	0.685905	62.9984	0.127293	0.899114
7	StimType:Phase_prePostExposure	-0.297917	0.310384	63.003	-0.959831	0.340809
7	StimType:Phase_noSleepVsSleep	-0.281692	0.450953	62.9993	-0.624659	0.534451
7	Group_passiveVsActive:StimType:Phase_prePostExposure	0.428505	0.666389	63.003	0.643026	0.522541
7	Group_passiveVsActive:StimType:Phase_noSleepVsSleep	0.123466	0.968187	62.9993	0.127522	0.898933
7	Group_activeCtrlVsTest:StimType:Phase_prePostExposure	-0.761075	0.751974	63.003	-1.0121	0.31536
7	Group_activeCtrlVsTest:StimType:Phase_noSleepVsSleep	0.0718544	1.09253	62.9993	0.0657687	0.94777
8	(Intercept)	11.0175	0.129464	62.9965	85.1005	9.55591e-67
8	Group_passiveVsActive	-0.623325	0.277957	62.9965	-2.24252	0.0284554
8	Group_activeCtrlVsTest	-1.58611	0.313655	62.9965	-5.05685	3.9321e-06
8	StimType	-0.0969697	0.185197	62.9989	-0.523602	0.602392
8	Phase_prePostExposure	-0.533933	0.220233	63.0005	-2.4244	0.0182148
8	Phase_noSleepVsSleep	-0.199811	0.23487	63.001	-0.850729	0.398142
8	Group_passiveVsActive:StimType	-0.191887	0.397615	62.9989	-0.482596	0.631056
8	Group_activeCtrlVsTest:StimType	-0.487758	0.448681	62.9989	-1.08709	0.281137
8	Group_passiveVsActive:Phase_prePostExposure	-1.43219	0.472837	63.0005	-3.02893	0.00355541
8	Group_passiveVsActive:Phase_noSleepVsSleep	0.306706	0.504261	63.001	0.60823	0.545222
8	Group_activeCtrlVsTest:Phase_prePostExposure	-2.21656	0.533563	63.0005	-4.15426	0.000100101
8	Group_activeCtrlVsTest:Phase_noSleepVsSleep	-0.681917	0.569024	63.001	-1.1984	0.235251
8	StimType:Phase_prePostExposure	-0.531629	0.372827	62.9996	-1.42594	0.158823
8	StimType:Phase_noSleepVsSleep	0.115278	0.450698	63.0024	0.255776	0.798957
8	Group_passiveVsActive:StimType:Phase_prePostExposure	-1.09255	0.800453	62.9996	-1.36492	0.177134
8	Group_passiveVsActive:StimType:Phase_noSleepVsSleep	-0.357646	0.967641	63.0024	-0.369606	0.712916
8	Group_activeCtrlVsTest:StimType:Phase_prePostExposure	-0.602339	0.903256	62.9996	-0.666853	0.507301
8	Group_activeCtrlVsTest:StimType:Phase_noSleepVsSleep	-0.440152	1.09192	63.0024	-0.4031	0.688239
9	(Intercept)	11.1589	0.133686	62.9969	83.4715	3.1923e-66
9	Group_passiveVsActive	-0.0921296	0.287021	62.9969	-0.320986	0.749283
9	Group_activeCtrlVsTest	-0.160491	0.323883	62.9969	-0.495521	0.621957
9	StimType	-0.00669192	0.229943	62.9999	-0.0291026	0.976875
9	Phase_prePostExposure	-0.179672	0.258778	62.9998	-0.694309	0.490041
9	Phase_noSleepVsSleep	-0.0964646	0.379279	63.001	-0.254337	0.800064
9	Group_passiveVsActive:StimType	0.154894	0.493682	62.9999	0.313753	0.754745
9	Group_activeCtrlVsTest:StimType	0.13307	0.557086	62.9999	0.238868	0.811984
9	Group_passiveVsActive:Phase_prePostExposure	-0.654048	0.555591	62.9998	-1.17721	0.24354
9	Group_passiveVsActive:Phase_noSleepVsSleep	-0.221217	0.814305	63.001	-0.271663	0.786769
9	Group_activeCtrlVsTest:Phase_prePostExposure	-0.184918	0.626946	62.9998	-0.294951	0.769001
9	Group_activeCtrlVsTest:Phase_noSleepVsSleep	-0.42985	0.918887	63.001	-0.467794	0.641546
9	StimType:Phase_prePostExposure	0.34053	0.401568	63.0022	0.848001	0.399648
9	StimType:Phase_noSleepVsSleep	-0.0356061	0.550637	63.0002	-0.0646634	0.948647
9	Group_passiveVsActive:StimType:Phase_prePostExposure	0.295159	0.862159	63.0022	0.342348	0.733228
9	Group_passiveVsActive:StimType:Phase_noSleepVsSleep	-0.743651	1.18221	63.0002	-0.629036	0.5316
9	Group_activeCtrlVsTest:StimType:Phase_prePostExposure	0.405064	0.972887	63.0022	0.416353	0.678567
9	Group_activeCtrlVsTest:StimType:Phase_noSleepVsSleep	-1.12228	1.33404	63.0002	-0.841267	0.40338

## Sheet: blups_Connectivity
ChannelPair	X.Intercept.	Group_passiveVsActive	Group_activeCtrlVsTest	Phase_prePostExposure	Phase_noSleepVsSleep	Group_passiveVsActive.Phase_prePostExposure	Group_passiveVsActive.Phase_noSleepVsSleep	Group_activeCtrlVsTest.Phase_prePostExposure	Group_activeCtrlVsTest.Phase_noSleepVsSleep
Ch10to11	0.0905951	0.053119	-0.0219527	0.0689442	0.227627	0.0976719	0.190962	0.0514682	-0.0270473
Ch10to12	0.146687	0.0666524	-0.0219527	0.112884	0.0678595	0.0976736	0.197339	-0.00914006	-0.0179351
Ch10to13	0.167255	0.0594209	-0.0219527	0.0894705	0.251508	0.0976741	0.242693	0.0142079	-0.0153036
Ch10to14	0.162462	0.0543148	-0.0219527	0.0995483	0.196623	0.0976715	0.23085	-0.0443862	-0.0109453
Ch10to15	0.0958967	0.0773041	-0.0219527	0.0991774	0.26357	0.0976704	0.185201	-0.00659211	-0.0178056
Ch10to16	0.141058	0.0524004	-0.0219527	0.0396416	0.179542	0.0976735	0.25625	0.10528	-0.0164612
Ch10to17	0.131938	0.0563986	-0.0219527	0.105385	0.238263	0.097672	0.170454	-0.0161503	-0.0120871
Ch10to18	0.174664	0.0469451	-0.0219527	0.0889906	0.12011	0.0976755	0.188669	0.0752189	-0.0179142
Ch10to19	0.166172	0.0546878	-0.0219527	0.0787485	0.201126	0.0976727	0.206998	0.0115569	-0.0230302
Ch10to20	0.11012	0.0422299	-0.0219527	0.099409	0.251067	0.0976737	0.156077	-0.0217873	-0.022891
Ch10to21	0.177898	0.0572511	-0.0219527	0.0901197	0.142951	0.097675	0.156989	0.0143999	-0.0166043
Ch10to22	0.182835	0.0402325	-0.0219527	0.0851946	0.124738	0.0976722	0.244628	0.0330458	-0.0202496
Ch10to23	0.156719	0.0481845	-0.0219527	0.0775837	0.185554	0.0976731	0.20977	-0.0125732	-0.0276477
Ch10to24	0.0991839	0.050482	-0.0219527	0.0863882	0.183783	0.0976744	0.241503	-0.0244541	-0.0129095
Ch10to25	0.171809	0.0449504	-0.0219527	0.0833934	0.215532	0.0976725	0.248644	-0.0560934	-0.0161464
Ch10to26	0.168984	0.0621945	-0.0219527	0.076305	0.24118	0.0976732	0.176841	-0.0282354	-0.0172624
Ch10to27	0.152909	0.0359956	-0.0219527	0.0768433	0.216175	0.0976715	0.238229	0.0352501	-0.0196791
Ch10to28	0.12499	0.071065	-0.0219527	0.0966967	0.18782	0.0976694	0.195065	-0.00479115	-0.0165742
Ch10to29	0.132262	0.0649847	-0.0219527	0.0647954	0.167857	0.0976694	0.150494	-0.0368019	-0.016032
Ch10to30	0.135906	0.0633273	-0.0219527	0.0847165	0.212776	0.0976681	0.222483	0.0957148	-0.0148533
Ch10to31	0.163609	0.0602059	-0.0219527	0.126752	0.152849	0.0976707	0.204782	0.0933645	-0.0163449
Ch10to32	0.218518	0.0505632	-0.0219527	0.0892723	0.246136	0.097674	0.152141	-0.0161559	-0.0224369
Ch10to33	0.160964	0.0411006	-0.0219527	0.0944992	0.23227	0.0976736	0.22842	0.00526711	-0.0190973
Ch10to34	0.22186	0.0565998	-0.0219527	0.0800805	0.206732	0.097672	0.163799	-0.0244647	-0.0201113
Ch10to35	0.203637	0.067416	-0.0219527	0.065472	0.23615	0.0976737	0.232806	0.00862518	-0.017774
Ch10to36	0.0856659	0.0394515	-0.0219527	0.0692535	0.185024	0.0976721	0.174288	-0.0069022	-0.0127199
Ch10to37	0.18515	0.0414997	-0.0219527	0.0779745	0.229349	0.0976726	0.232593	0.0980818	-0.020254
Ch10to38	0.175254	0.0600966	-0.0219527	0.0769022	0.0971312	0.0976744	0.234603	0.00985687	-0.0260224
Ch10to39	0.0864309	0.0447511	-0.0219527	0.089914	0.207823	0.0976735	0.200592	0.0244529	-0.0173207
Ch10to40	0.12456	0.0679252	-0.0219527	0.0783159	0.145906	0.0976734	0.180938	-0.065529	-0.020808
Ch10to41	0.117	0.060272	-0.0219527	0.0910958	0.1893	0.0976739	0.237359	-0.0354486	-0.00927672
Ch10to42	0.144671	0.0489236	-0.0219527	0.0874467	0.245198	0.0976739	0.214573	-0.0554693	-0.0206655
Ch10to43	0.150517	0.0465014	-0.0219527	0.0886392	0.189379	0.0976764	0.172408	-0.0484475	-0.0191096
Ch10to44	0.135944	0.057819	-0.0219527	0.142509	0.225898	0.0976739	0.272336	0.0433772	-0.0248592
Ch10to45	0.325785	0.0712436	-0.0219527	0.110098	0.358802	0.0976756	0.285347	-0.00659038	-0.0220979
Ch10to46	0.147733	0.0500517	-0.0219527	0.124042	0.242383	0.0976706	0.212176	-0.013962	-0.0159611
Ch10to47	0.173722	0.0533865	-0.0219527	0.0655092	0.197592	0.0976727	0.286949	0.0439496	-0.0175799
Ch10to48	0.1586	0.0660475	-0.0219527	0.0946397	0.0757902	0.0976739	0.211995	-0.00588517	-0.0145105
Ch10to49	0.14161	0.0435968	-0.0219527	0.0852609	0.208131	0.0976728	0.167486	-0.060801	-0.0193173
Ch10to50	0.102547	0.0412361	-0.0219527	0.0723751	0.180809	0.0976686	0.229933	0.0427544	-0.0200704
Ch10to51	0.177066	0.0549008	-0.0219527	0.0885947	0.0989653	0.0976716	0.288872	-0.00542814	-0.0293503
Ch10to52	0.148948	0.0572689	-0.0219527	0.113818	0.179105	0.0976732	0.232337	0.00887487	-0.0289082
Ch11to43	0.147315	0.0598125	-0.0219527	0.08189	0.142815	0.0976696	0.205058	-0.0453378	-0.0172213
Ch11to44	0.169825	0.0282028	-0.0219527	0.0604422	0.170961	0.0976723	0.258855	0.00767964	-0.014861
Ch11to45	0.0964081	0.0484391	-0.0219527	0.0896852	0.165423	0.097673	0.192041	0.0581301	-0.0138379
Ch12to43	0.182173	0.0493753	-0.0219527	0.0493484	0.246962	0.0976735	0.179041	-0.00258518	-0.022779
Ch12to44	0.208314	0.0424836	-0.0219527	0.077796	0.151572	0.0976763	0.272317	0.0861762	-0.0247323
Ch12to45	0.147253	0.025973	-0.0219527	0.107787	0.231571	0.0976697	0.23772	-0.0249895	-0.0153795
Ch13to43	0.0702956	0.0728386	-0.0219527	0.0978068	0.235481	0.0976728	0.221447	-0.00313632	-0.0235677
Ch13to44	0.123073	0.0721701	-0.0219527	0.0788878	0.191882	0.0976707	0.106471	0.0122446	-0.0145751
Ch13to45	0.129761	0.0419318	-0.0219527	0.0843082	0.161579	0.0976687	0.205107	-0.030949	-0.0130627
Ch14to43	0.0837931	0.0581323	-0.0219527	0.0977026	0.163364	0.0976714	0.216716	-0.0341529	-0.0156743
Ch14to44	0.152867	0.0557786	-0.0219527	0.0567924	0.174286	0.0976728	0.237013	0.0383442	-0.0216791
Ch14to45	0.124053	0.0551852	-0.0219527	0.108253	0.104981	0.0976715	0.204953	0.0111421	-0.0174693
Ch15to43	0.110987	0.0797554	-0.0219527	0.0413712	0.254921	0.0976711	0.268446	-0.0649151	-0.0129984
Ch15to44	0.0883053	0.0606927	-0.0219527	0.105879	0.19734	0.0976739	0.223352	-0.0591209	-0.0182519
Ch15to45	0.1081	0.0522988	-0.0219527	0.0957048	0.185583	0.097676	0.210054	-0.0488547	-0.0109471
Ch16to43	0.108033	0.0557848	-0.0219527	0.0912541	0.190294	0.0976705	0.169533	0.0313833	-0.00971561
Ch16to44	0.173134	0.0618679	-0.0219527	0.105063	0.164484	0.0976745	0.136638	-0.00523056	-0.0141972
Ch16to45	0.158156	0.0511375	-0.0219527	0.0607758	0.0638711	0.0976724	0.186217	0.038053	-0.0131393
Ch17to43	0.0580554	0.0466945	-0.0219527	0.0623552	0.149467	0.0976751	0.229146	0.0301145	-0.011304
Ch17to44	0.115771	0.073256	-0.0219527	0.100295	0.249341	0.0976728	0.271765	-0.00998433	-0.0184319
Ch17to45	0.317999	0.0635932	-0.0219527	0.0971938	0.26421	0.0976708	0.197705	-0.00604386	-0.0222462
Ch18to43	0.0657596	0.0530222	-0.0219527	0.0797001	0.0749755	0.0976733	0.219925	-0.0423161	-0.0155172
Ch18to44	0.129652	0.0742538	-0.0219527	0.0615597	0.151359	0.0976745	0.224169	0.0370414	-0.0176282
Ch18to45	0.11739	0.0456966	-0.0219527	0.0729743	0.111719	0.097672	0.22033	-0.0329675	-0.0146483
Ch19to43	0.127073	0.0308188	-0.0219527	0.074544	0.202497	0.0976735	0.211871	0.03689	-0.0220963
Ch19to44	0.128432	0.0460483	-0.0219527	0.126814	0.166521	0.0976749	0.208807	0.0332627	-0.0176115
Ch19to45	0.122687	0.0607365	-0.0219527	0.0723828	0.246952	0.0976736	0.117394	-0.024748	-0.01439
Ch1to10	0.529192	0.0570736	-0.0219527	0.143193	0.282657	0.097678	0.236772	-0.114887	-0.0115869
Ch1to2	0.269716	0.0697576	-0.0219527	0.105194	0.223716	0.0976715	0.241773	-0.0464279	-0.0217574
Ch1to43	0.196591	0.0570917	-0.0219527	0.0992838	0.15585	0.0976706	0.202687	-0.00815895	-0.0156639
Ch1to44	0.238478	0.0706706	-0.0219527	0.0567916	0.16905	0.0976706	0.23557	-0.00271633	-0.0183561
Ch1to45	0.122064	0.0600155	-0.0219527	0.104766	0.121448	0.0976704	0.256036	-0.0326852	-0.0124202
Ch1to6	0.173272	0.0675036	-0.0219527	0.095867	0.205552	0.0976734	0.204436	-0.044154	-0.00985641
Ch1to7	0.155628	0.0816866	-0.0219527	0.0962336	0.242375	0.0976713	0.15491	-0.0842578	-0.0205454
Ch20to43	0.0777784	0.0557669	-0.0219527	0.0985287	0.221122	0.097675	0.2134	-0.0256862	-0.0205
Ch20to44	0.0589845	0.029266	-0.0219527	0.0830889	0.209542	0.0976715	0.211075	-0.0386139	-0.0200096
Ch20to45	0.168046	0.0456945	-0.0219527	0.0917312	0.225107	0.0976699	0.182158	0.020885	-0.020065
Ch21to43	0.130091	0.0408365	-0.0219527	0.08224	0.26304	0.0976716	0.252646	-0.00398255	-0.0229685
Ch21to44	0.132092	0.0300626	-0.0219527	0.0636935	0.253168	0.0976722	0.237411	-0.0630296	-0.0179333
Ch21to45	0.163791	0.0478567	-0.0219527	0.0707608	0.133139	0.097674	0.154712	0.0637336	-0.0139474
Ch22to43	0.132488	0.0389896	-0.0219527	0.0876991	0.194897	0.0976718	0.206249	0.0166777	-0.0195308
Ch22to44	0.132344	0.0316584	-0.0219527	0.0961691	0.175173	0.0976708	0.136787	0.0664079	-0.0119364
Ch22to45	0.107967	0.0607274	-0.0219527	0.0552437	0.126222	0.0976716	0.142456	-0.007822	-0.0178744
Ch23to43	0.159157	0.0833892	-0.0219527	0.0658102	0.229896	0.0976717	0.191833	-0.0351675	-0.01703
Ch23to44	0.14982	0.0438378	-0.0219527	0.0649734	0.203797	0.0976699	0.246564	0.0307381	-0.0192611
Ch23to45	0.137889	0.0314115	-0.0219527	0.100744	0.102371	0.0976722	0.165932	-0.00927436	-0.0158116
Ch24to43	0.115489	0.0419841	-0.0219527	0.0932444	0.136808	0.0976705	0.173865	-0.0227474	-0.0111661
Ch24to44	0.14436	0.0736015	-0.0219527	0.0989434	0.122726	0.0976707	0.245322	0.0344932	-0.014745
Ch24to45	0.181829	0.0453195	-0.0219527	0.0866855	0.190922	0.0976734	0.225767	-0.00819198	-0.0202262
Ch25to43	-0.00807786	0.0391599	-0.0219527	0.0955324	0.194181	0.0976723	0.215723	-0.0454138	-0.0136345
Ch25to44	0.06581	0.0567651	-0.0219527	0.0725069	0.143449	0.0976736	0.140716	-0.0026727	-0.015204
Ch25to45	0.0605177	0.0523477	-0.0219527	0.0967999	0.199336	0.0976703	0.253349	-0.0817274	-0.0216515
Ch26to43	0.0985792	0.0525925	-0.0219527	0.0828302	0.124235	0.0976735	0.284641	-0.0855869	-0.0185447
Ch26to44	0.0717442	0.053556	-0.0219527	0.0588037	0.142845	0.0976717	0.231857	-0.035202	-0.0194204
Ch26to45	0.124068	0.04009	-0.0219527	0.0734407	0.0863383	0.0976706	0.257216	0.0098455	-0.0150312
Ch27to43	0.0505932	0.0626207	-0.0219527	0.0900113	0.184801	0.0976709	0.143998	0.0780066	-0.0221397
Ch27to44	0.126137	0.0745009	-0.0219527	0.0569258	0.125805	0.0976713	0.248129	-0.0156712	-0.020781
Ch27to45	0.0923782	0.0611426	-0.0219527	0.120677	0.170542	0.0976724	0.169845	-0.0762382	-0.015934
Ch28to43	0.0924539	0.0613659	-0.0219527	0.0583971	0.175802	0.0976739	0.156284	-0.0994152	-0.0235595
Ch28to44	0.0991642	0.0235701	-0.0219527	0.0864365	0.218986	0.0976757	0.174015	0.00173845	-0.0102509
Ch28to45	-3.74289e-05	0.0357922	-0.0219527	0.0916673	0.154837	0.0976725	0.152548	-0.0711158	-0.0110356
Ch29to43	0.00847802	0.0459973	-0.0219527	0.0904486	0.105047	0.097672	0.183213	-0.0474976	-0.02444
Ch29to44	0.0582541	0.0436869	-0.0219527	0.0848614	0.181045	0.0976714	0.212643	-0.0279419	-0.0153585
Ch29to45	0.0793798	0.0673823	-0.0219527	0.0625155	0.149638	0.0976695	0.190574	-0.00329872	-0.0177542
Ch2to10	0.496904	0.0608031	-0.0219527	0.14205	0.203018	0.0976726	0.291757	-0.0687917	-0.0176061
Ch2to11	0.13409	0.0401514	-0.0219527	0.0940946	0.107237	0.0976715	0.209123	-0.0651313	-0.0181731
Ch2to12	0.177888	0.049257	-0.0219527	0.107402	0.139437	0.0976745	0.170085	0.00172056	-0.0113103
Ch2to13	0.212737	0.0718703	-0.0219527	0.116322	0.14312	0.097674	0.164065	-0.0144161	-0.0181556
Ch2to14	0.119725	0.0435068	-0.0219527	0.0433125	0.168937	0.0976697	0.0771637	0.0445067	-0.0156563
Ch2to15	0.100321	0.0565412	-0.0219527	0.134578	0.26682	0.0976702	0.23657	0.0150373	-0.00812015
Ch2to16	0.140264	0.0679365	-0.0219527	0.103954	0.25641	0.0976713	0.301046	0.0156379	-0.0165521
Ch2to17	0.478535	0.082609	-0.0219527	0.142341	0.329328	0.0976742	0.27332	-0.104329	-0.0118163
Ch2to18	0.193134	0.066322	-0.0219527	0.0653104	0.176453	0.0976746	0.236023	-0.0386698	-0.0208743
Ch2to19	0.202275	0.0787525	-0.0219527	0.0959955	0.170124	0.0976724	0.22214	-0.000586216	-0.0140787
Ch2to20	0.119357	0.069196	-0.0219527	0.112813	0.168023	0.0976722	0.250157	-0.0371949	-0.0145074
Ch2to21	0.18654	0.0611734	-0.0219527	0.0963118	0.208866	0.0976714	0.248792	0.0184987	-0.0100354
Ch2to22	0.195182	0.0485671	-0.0219527	0.074747	0.16697	0.0976715	0.18838	0.0166983	-0.0129435
Ch2to23	0.18346	0.0617617	-0.0219527	0.0653752	0.208676	0.0976732	0.30249	-0.0574695	-0.0153706
Ch2to24	0.134577	0.0654224	-0.0219527	0.104188	0.155601	0.0976724	0.168345	-0.0799406	-0.014989
Ch2to25	0.442812	0.0789402	-0.0219527	0.171495	0.240844	0.0976702	0.336122	-0.013769	-0.0166689
Ch2to26	0.254804	0.058088	-0.0219527	0.084264	0.216601	0.0976716	0.18225	-0.074824	-0.0124035
Ch2to27	0.18708	0.0741584	-0.0219527	0.090513	0.0498051	0.0976729	0.212549	-0.0527783	-0.0103638
Ch2to28	0.229394	0.0509376	-0.0219527	0.0778231	0.0956927	0.0976706	0.221374	-0.0652039	-0.0201168
Ch2to29	0.194234	0.0581774	-0.0219527	0.105394	0.0895289	0.0976706	0.167141	-0.0445311	-0.0179384
Ch2to3	0.23418	0.0591876	-0.0219527	0.0856629	0.101175	0.0976746	0.268202	-0.0292773	-0.0161435
Ch2to30	0.166173	0.0831639	-0.0219527	0.120755	0.185721	0.0976746	0.210372	-0.0627	-0.0127272
Ch2to31	0.136234	0.0428114	-0.0219527	0.103983	0.17792	0.0976709	0.272714	0.00186374	-0.0211193
Ch2to32	0.115689	0.0517211	-0.0219527	0.0970688	0.183106	0.0976722	0.249317	0.0195627	-0.0251835
Ch2to33	0.181518	0.0495303	-0.0219527	0.100806	0.126981	0.0976747	0.11223	0.0231762	-0.0213868
Ch2to34	0.165013	0.0431849	-0.0219527	0.0950039	0.209381	0.0976724	0.276264	0.00172504	-0.0193164
Ch2to35	0.206943	0.0416119	-0.0219527	0.117563	0.059961	0.0976735	0.193072	-0.0196852	-0.0173446
Ch2to36	0.193134	0.075035	-0.0219527	0.106057	0.150783	0.0976729	0.234588	-0.0202502	-0.0158652
Ch2to37	0.171032	0.0473718	-0.0219527	0.109712	0.0811208	0.0976705	0.234092	-0.0428801	-0.0125134
Ch2to38	0.096061	0.0515139	-0.0219527	0.0492306	0.151676	0.0976715	0.163589	0.00668183	-0.02056
Ch2to39	0.136348	0.076759	-0.0219527	0.0709545	0.174935	0.0976739	0.150716	-0.0413893	-0.0146344
Ch2to4	0.172021	0.0610783	-0.0219527	0.116894	0.152339	0.097674	0.264347	0.0014932	-0.00552823
Ch2to40	0.211774	0.0607418	-0.0219527	0.0788867	0.140114	0.097677	0.203743	-0.044004	-0.00876846
Ch2to41	0.213631	0.0592899	-0.0219527	0.120625	0.183424	0.0976719	0.170525	-0.0557129	-0.0196013
Ch2to42	0.186733	0.0671114	-0.0219527	0.108826	0.151585	0.0976719	0.258212	-0.0203512	-0.0192073
Ch2to43	0.142797	0.0443629	-0.0219527	0.0747189	0.195077	0.0976716	0.230478	-0.0296043	-0.018302
Ch2to44	0.166429	0.050726	-0.0219527	0.0943871	0.189817	0.0976738	0.193786	-0.00437558	-0.0172064
Ch2to45	0.422053	0.0223063	-0.0219527	0.133063	0.333809	0.0976722	0.234891	0.0892206	-0.0226605
Ch2to46	0.168027	0.0517559	-0.0219527	0.0867328	0.132449	0.097673	0.258521	-0.0501378	-0.0169574
Ch2to47	0.13742	0.0530063	-0.0219527	0.0976726	0.180706	0.0976752	0.223706	-0.0248331	-0.0257877
Ch2to48	0.179144	0.0650995	-0.0219527	0.0761809	0.181675	0.0976694	0.277659	0.0509733	-0.0158277
Ch2to49	0.184999	0.052017	-0.0219527	0.0915228	0.191358	0.0976729	0.146559	-0.0550031	-0.0190026
Ch2to5	0.450379	0.0625047	-0.0219527	0.143307	0.303245	0.0976714	0.329114	-0.0252937	-0.0119768
Ch2to50	0.209966	0.0668443	-0.0219527	0.105899	0.205464	0.0976712	0.242632	0.0472019	-0.0181882
Ch2to51	0.079351	0.0444901	-0.0219527	0.11541	0.178796	0.0976762	0.247188	-0.0329012	-0.0139533
Ch2to52	0.162972	0.0275424	-0.0219527	0.0923375	0.234012	0.0976726	0.224125	-0.00952947	-0.00848567
Ch2to6	0.505974	0.0708846	-0.0219527	0.145166	0.298096	0.0976748	0.275408	-0.092373	-0.0128814
Ch2to7	0.729658	0.0925585	-0.0219527	0.181297	0.384522	0.0976754	0.329085	-0.0781651	-0.0142012
Ch2to8	0.424394	0.0971671	-0.0219527	0.130583	0.260499	0.0976727	0.246656	-0.0754177	-0.0089275
Ch2to9	0.156726	0.0569996	-0.0219527	0.123782	0.200855	0.0976784	0.213818	-0.0417199	-0.0157284
Ch30to43	0.0429127	0.0557576	-0.0219527	0.123581	0.164874	0.0976732	0.23841	0.00237689	-0.015325
Ch30to44	0.0673217	0.0501799	-0.0219527	0.106575	0.0535151	0.0976739	0.250586	-0.0185968	-0.0157598
Ch30to45	0.10406	0.0527801	-0.0219527	0.0976898	0.138133	0.0976721	0.160698	-0.0456433	-0.0118248
Ch31to43	0.0104087	0.0607717	-0.0219527	0.0825072	0.114625	0.0976752	0.188004	-0.0619986	-0.0210104
Ch31to44	0.0885685	0.0487961	-0.0219527	0.0848988	0.1534	0.0976749	0.272244	0.0122411	-0.0218464
Ch31to45	-0.00430245	0.054938	-0.0219527	0.101525	0.154784	0.0976737	0.181905	-0.0227096	-0.0243347
Ch32to43	0.0604148	0.0441559	-0.0219527	0.101028	0.0902639	0.0976745	0.22634	0.0136979	-0.0179973
Ch32to44	-0.0130054	0.0552365	-0.0219527	0.108688	0.138591	0.0976728	0.125199	0.0208519	-0.0167883
Ch32to45	0.0536613	0.0462624	-0.0219527	0.0566456	0.0701789	0.0976729	0.177967	-0.0718967	-0.0239998
Ch33to43	0.0830636	0.0254911	-0.0219527	0.0860937	0.173134	0.0976717	0.121505	-0.0114704	-0.0156044
Ch33to44	0.0666906	0.0522274	-0.0219527	0.0580814	0.0590537	0.0976717	0.141073	-0.0322565	-0.0160049
Ch33to45	0.0406078	0.0431423	-0.0219527	0.0893961	0.192119	0.0976744	0.248596	0.00660232	-0.0184955
Ch34to43	0.0841316	0.0713709	-0.0219527	0.0974287	0.132765	0.0976727	0.19961	0.00577288	-0.0186328
Ch34to44	0.037684	0.0558969	-0.0219527	0.0802372	0.100299	0.0976687	0.224021	-0.0716726	-0.00854869
Ch34to45	0.0325355	0.0465284	-0.0219527	0.075153	0.0969951	0.0976696	0.186721	-0.0067878	-0.014443
Ch35to43	0.162567	0.0581443	-0.0219527	0.0735321	0.175566	0.0976725	0.185095	-0.0166579	-0.00845472
Ch35to44	0.148513	0.0547125	-0.0219527	0.100089	0.205274	0.0976735	0.235912	-0.0930453	-0.0259059
Ch35to45	0.147552	0.0551897	-0.0219527	0.0646361	0.0936451	0.0976739	0.256254	-0.0043432	-0.0265356
Ch36to43	0.155669	0.0633413	-0.0219527	0.0886915	0.254958	0.0976715	0.247529	-0.00168125	-0.0223525
Ch36to44	0.177843	0.0408069	-0.0219527	0.0815783	0.18381	0.0976739	0.166395	-0.0396137	-0.0116478
Ch36to45	0.110082	0.0326597	-0.0219527	0.0854246	0.230293	0.0976702	0.203887	-0.103426	-0.0191766
Ch37to43	0.124954	0.0390452	-0.0219527	0.0612082	0.3126	0.0976703	0.20757	-0.0596629	-0.017732
Ch37to44	0.140299	0.0375342	-0.0219527	0.102646	0.069797	0.0976715	0.250601	-0.019797	-0.019431
Ch37to45	0.155691	0.0356297	-0.0219527	0.0627454	0.102989	0.0976705	0.201155	-0.0272915	-0.0209562
Ch38to43	0.201871	0.0596897	-0.0219527	0.0841824	0.148211	0.0976685	0.241929	-0.0601298	-0.0198968
Ch38to44	0.121256	0.0431027	-0.0219527	0.0768683	0.0990472	0.0976727	0.234751	-0.0140011	-0.0201669
Ch38to45	0.0813628	0.0639203	-0.0219527	0.0503618	0.0891502	0.0976721	0.225289	-0.00636716	-0.0232488
Ch39to43	0.159947	0.056096	-0.0219527	0.0728582	0.170638	0.0976721	0.221441	-0.0226896	-0.0118788
Ch39to44	0.119285	0.0488643	-0.0219527	0.0883543	0.191507	0.0976725	0.162233	-0.0399392	-0.0178447
Ch39to45	0.189809	0.0219997	-0.0219527	0.0664177	0.136972	0.0976718	0.0850159	-0.037631	-0.016033
Ch3to10	0.132923	0.0643148	-0.0219527	0.0831793	0.210949	0.0976719	0.247118	0.0236928	-0.00923684
Ch3to43	0.145245	0.0635265	-0.0219527	0.0708374	0.116021	0.0976722	0.211724	0.0263838	-0.0084335
Ch3to44	0.157876	0.057155	-0.0219527	0.0877627	0.104449	0.0976756	0.137866	-0.0740217	-0.0212208
Ch3to45	0.170238	0.0618034	-0.0219527	0.110941	0.204636	0.0976726	0.215793	-0.00623872	-0.0228893
Ch3to6	0.20773	0.0706773	-0.0219527	0.0951083	0.197768	0.0976711	0.173412	-0.06383	-0.0174988
Ch3to7	0.531589	0.103495	-0.0219527	0.131188	0.261397	0.0976731	0.207759	-0.0671728	-0.0212002
Ch40to43	0.226203	0.0583757	-0.0219527	0.0724925	0.125864	0.0976717	0.178249	-0.0811713	-0.0211148
Ch40to44	0.211385	0.0438309	-0.0219527	0.110438	0.179017	0.0976717	0.276802	0.01087	-0.0255759
Ch40to45	0.128402	0.053398	-0.0219527	0.10481	0.165604	0.0976718	0.221004	-0.0134347	-0.0192376
Ch41to43	0.137218	0.0558039	-0.0219527	0.0594243	0.1473	0.0976731	0.208192	-0.0618756	-0.0186963
Ch41to44	0.262241	0.0513609	-0.0219527	0.080103	0.226367	0.097671	0.209537	-0.000555878	-0.016403
Ch41to45	0.172055	0.0353963	-0.0219527	0.0759065	0.155342	0.0976689	0.263649	-0.0288955	-0.0108027
Ch42to43	0.230776	0.0631638	-0.0219527	0.0803512	0.1207	0.0976717	0.188166	-0.0381731	-0.00999038
Ch42to44	0.168393	0.0456608	-0.0219527	0.119752	0.00858427	0.0976736	0.215011	-0.0408981	-0.0212162
Ch42to45	0.227903	0.0608969	-0.0219527	0.106091	0.0893187	0.0976704	0.22113	-0.0507869	-0.0118266
Ch43to44	0.197569	0.0428699	-0.0219527	0.0939785	0.141777	0.0976724	0.228346	0.00213364	-0.0182744
Ch43to45	0.127832	0.0559813	-0.0219527	0.0872418	0.145901	0.0976726	0.135597	0.00105245	-0.0135131
Ch43to46	0.261362	0.0566432	-0.0219527	0.086473	0.2414	0.0976746	0.156667	0.000812273	-0.0218836
Ch43to47	0.119678	0.0729444	-0.0219527	0.0982066	0.144717	0.0976715	0.1507	-0.0820936	-0.0253702
Ch43to48	0.153553	0.0356487	-0.0219527	0.0839284	0.0297706	0.0976692	0.16217	-0.0105179	-0.0181894
Ch43to49	0.211799	0.0593774	-0.0219527	0.0938651	0.126166	0.0976729	0.172699	-0.00572035	-0.0254524
Ch43to50	0.242091	0.067351	-0.0219527	0.111407	0.128392	0.097673	0.147145	0.00950041	-0.0127287
Ch43to51	0.23228	0.0625061	-0.0219527	0.0628829	0.128428	0.0976733	0.167079	-0.0696644	-0.0240487
Ch43to52	0.197159	0.0758318	-0.0219527	0.0997085	0.0665971	0.0976724	0.225891	-0.0446739	-0.0171146
Ch44to45	0.160673	0.0483595	-0.0219527	0.0974983	0.214906	0.097672	0.181924	-0.0459225	-0.0135583
Ch44to46	0.174164	0.0601929	-0.0219527	0.0786569	0.126118	0.0976716	0.140595	0.00352331	-0.0176124
Ch44to47	0.237015	0.0550737	-0.0219527	0.0851209	0.14699	0.0976715	0.264107	0.091978	-0.0173497
Ch44to48	0.173935	0.0545588	-0.0219527	0.0516319	0.186461	0.097675	0.312576	0.0038974	-0.018348
Ch44to49	0.171192	0.0690967	-0.0219527	0.0781616	0.159685	0.0976725	0.19182	-0.0629095	-0.0134421
Ch44to50	0.174144	0.0412895	-0.0219527	0.085654	0.117981	0.0976705	0.247498	0.00960552	-0.0183518
Ch44to51	0.208216	0.0642495	-0.0219527	0.0564115	0.121881	0.0976719	0.168257	0.00920968	-0.0214387
Ch44to52	0.177838	0.039558	-0.0219527	0.07799	0.0519625	0.0976715	0.131214	0.0270756	-0.00617161
Ch45to46	0.135549	0.0162512	-0.0219527	0.0559801	0.120224	0.097674	0.257926	0.0815777	-0.0176086
Ch45to47	0.238227	0.0584594	-0.0219527	0.0740897	0.0754193	0.0976726	0.22417	-0.048424	-0.0246353
Ch45to48	0.188937	0.0548906	-0.0219527	0.0753348	0.185055	0.0976729	0.218737	-0.0200301	-0.0143882
Ch45to49	0.196566	0.0480224	-0.0219527	0.108532	0.234587	0.0976707	0.128238	-0.0207814	-0.0199257
Ch45to50	0.255846	0.032829	-0.0219527	0.0921344	0.163497	0.097668	0.108468	0.0341947	-0.022619
Ch45to51	0.230789	0.0721855	-0.0219527	0.0228344	0.156091	0.0976705	0.192312	0.0066822	-0.0131593
Ch45to52	0.195253	0.0247963	-0.0219527	0.0953622	0.143887	0.0976718	0.194314	-0.0301309	-0.00909952
Ch4to10	0.135926	0.0469403	-0.0219527	0.096381	0.213031	0.097674	0.221963	-0.0562698	-0.0226881
Ch4to43	0.220116	0.0780438	-0.0219527	0.0791324	0.208184	0.0976736	0.214018	-0.13333	-0.0194382
Ch4to44	0.147646	0.056497	-0.0219527	0.0850035	0.220657	0.0976695	0.172662	-0.0571461	-0.018022
Ch4to45	0.247394	0.028792	-0.0219527	0.068798	0.274911	0.0976753	0.267786	-0.031101	-0.0188342
Ch4to6	0.159287	0.0485655	-0.0219527	0.0650474	0.176425	0.0976689	0.225366	0.00399342	-0.0207691
Ch4to7	0.434879	0.0777525	-0.0219527	0.1355	0.20163	0.0976758	0.300147	0.0191005	-0.0106265
Ch5to10	0.210878	0.0564618	-0.0219527	0.138407	0.282087	0.0976719	0.267285	-0.0918482	-0.0188711
Ch5to43	0.235332	0.0773324	-0.0219527	0.0595992	0.135666	0.0976699	0.166602	-0.0103064	-0.0221657
Ch5to44	0.222505	0.0810158	-0.0219527	0.113092	0.252791	0.0976726	0.139386	-0.0348616	-0.0127012
Ch5to45	0.128429	0.0437063	-0.0219527	0.0917682	0.151314	0.0976718	0.236946	-0.0486973	-0.0157316
Ch5to6	0.152016	0.0578634	-0.0219527	0.112572	0.127426	0.0976711	0.212058	-0.0418162	-0.0238783
Ch5to7	0.502781	0.0708277	-0.0219527	0.165566	0.286779	0.0976726	0.337189	-0.0346255	-0.0167356
Ch6to10	0.162984	0.0413602	-0.0219527	0.0988621	0.233036	0.0976722	0.206687	-0.14435	-0.0160211
Ch6to11	0.0812695	0.0591418	-0.0219527	0.0762212	0.120077	0.0976737	0.250946	0.0293089	-0.0141769
Ch6to12	0.134043	0.0646874	-0.0219527	0.0651747	0.159481	0.0976722	0.197729	-0.0378898	-0.0134819
Ch6to13	0.180895	0.070031	-0.0219527	0.0918023	0.198531	0.0976709	0.230201	0.0247145	-0.0135249
Ch6to14	0.186165	0.0520221	-0.0219527	0.11407	0.229206	0.0976732	0.153898	-0.0201049	-0.0281945
Ch6to15	0.188484	0.061433	-0.0219527	0.0796068	0.20331	0.0976742	0.179001	-0.0410924	-0.0167283
Ch6to16	0.128374	0.0507188	-0.0219527	0.111889	0.128435	0.0976713	0.177685	-0.0243062	-0.0138412
Ch6to17	0.207853	0.0443093	-0.0219527	0.108883	0.219244	0.0976726	0.20407	-0.0149415	-0.0197556
Ch6to18	0.176778	0.0887814	-0.0219527	0.0583734	0.155721	0.0976702	0.244267	-0.0821685	-0.0211291
Ch6to19	0.268132	0.0476694	-0.0219527	0.138686	0.336846	0.0976742	0.218408	-0.0751699	-0.0292233
Ch6to20	0.106984	0.0361842	-0.0219527	0.107072	0.159605	0.0976695	0.200676	-0.0313203	-0.0154558
Ch6to21	0.194173	0.0596122	-0.0219527	0.0926459	0.149459	0.0976718	0.133904	0.0258573	-0.0238104
Ch6to22	0.118044	0.0667351	-0.0219527	0.0812985	0.260928	0.0976739	0.168347	-0.0652277	-0.0147384
Ch6to23	0.240076	0.037956	-0.0219527	0.129583	0.223199	0.0976747	0.219606	-0.0976231	-0.0187205
Ch6to24	0.262735	0.0840611	-0.0219527	0.135284	0.297256	0.097678	0.251958	-0.114164	-0.0151925
Ch6to25	0.376636	0.0690643	-0.0219527	0.16172	0.522627	0.0976768	0.329208	-0.153491	-0.0230347
Ch6to26	0.230027	0.0644571	-0.0219527	0.0989441	0.315474	0.0976727	0.283563	-0.0661301	-0.0118648
Ch6to27	0.168221	0.0584064	-0.0219527	0.112545	0.209874	0.0976742	0.266158	-0.0138622	-0.0113978
Ch6to28	0.137945	0.039494	-0.0219527	0.104137	0.145619	0.0976707	0.254036	-0.042727	-0.0200492
Ch6to29	0.0998324	0.0478853	-0.0219527	0.0995578	0.199336	0.0976726	0.257051	-0.0479298	-0.0104207
Ch6to30	0.091671	0.0492954	-0.0219527	0.0873723	0.161431	0.0976769	0.234232	-0.0078599	-0.0135983
Ch6to31	0.187393	0.0311994	-0.0219527	0.0930661	0.191033	0.0976757	0.21801	-0.00628053	-0.019404
Ch6to32	0.084221	0.0502071	-0.0219527	0.0995997	0.0377687	0.0976707	0.284986	0.00906924	-0.0210791
Ch6to33	0.243573	0.0474951	-0.0219527	0.0746188	0.159336	0.0976745	0.241246	-0.0413396	-0.0171134
Ch6to34	0.113648	0.0497383	-0.0219527	0.102874	0.205832	0.0976711	0.245235	-0.0144816	-0.0121176
Ch6to35	0.135159	0.0676973	-0.0219527	0.09719	0.139772	0.0976715	0.204274	-0.0187287	-0.014658
Ch6to36	0.2034	0.0498178	-0.0219527	0.0616691	0.166461	0.097674	0.189601	-0.00942236	-0.0103824
Ch6to37	0.152719	0.075728	-0.0219527	0.0926335	0.186264	0.0976756	0.24912	-0.00851692	-0.00873667
Ch6to38	0.219874	0.0633342	-0.0219527	0.090118	0.122552	0.0976733	0.147271	0.00945701	-0.0238186
Ch6to39	0.150713	0.04891	-0.0219527	0.0781954	0.201251	0.0976711	0.28764	0.0195928	-0.00771972
Ch6to40	0.140506	0.0499417	-0.0219527	0.101029	0.232551	0.0976759	0.20944	-0.0489207	-0.018444
Ch6to41	0.248213	0.0777376	-0.0219527	0.0900309	0.18125	0.0976729	0.287986	-0.0622487	-0.015721
Ch6to42	0.155547	0.0672059	-0.0219527	0.122784	0.162575	0.0976719	0.211399	-0.0264407	-0.0132992
Ch6to43	0.189856	0.0567538	-0.0219527	0.117048	0.128046	0.0976752	0.237185	-0.0295472	-0.0151672
Ch6to44	0.141285	0.0672301	-0.0219527	0.0984721	0.201646	0.0976708	0.259183	-0.0200074	-0.0151415
Ch6to45	0.39502	0.0620364	-0.0219527	0.0898374	0.332019	0.0976734	0.305218	0.0511877	-0.0273356
Ch6to46	0.143278	0.0559672	-0.0219527	0.0980505	0.232477	0.0976725	0.233501	-0.0249068	-0.0159403
Ch6to47	0.214053	0.0649798	-0.0219527	0.0998634	0.251353	0.0976737	0.203074	-0.042063	-0.0189171
Ch6to48	0.187135	0.06646	-0.0219527	0.0941625	0.23925	0.0976731	0.215786	0.0106642	-0.0226746
Ch6to49	0.150581	0.0557137	-0.0219527	0.0732507	0.168464	0.0976733	0.172712	-0.0564802	-0.0120029
Ch6to50	0.0950816	0.0608843	-0.0219527	0.102336	0.219852	0.0976681	0.250271	0.0583008	-0.016445
Ch6to51	0.17364	0.0713155	-0.0219527	0.109862	0.143	0.0976721	0.252372	-0.0370919	-0.0131711
Ch6to52	0.153029	0.052438	-0.0219527	0.10073	0.121593	0.0976712	0.206765	-0.00936383	-0.0101276
Ch6to7	0.552729	0.055888	-0.0219527	0.138604	0.255033	0.0976768	0.304049	-0.00665829	-0.018029
Ch6to8	0.180909	0.0629761	-0.0219527	0.0930343	0.152126	0.0976726	0.238362	-0.0652712	-0.0193901
Ch6to9	0.121477	0.0529273	-0.0219527	0.113069	0.200165	0.0976725	0.261131	-0.051605	-0.0128209
Ch7to10	0.142039	0.04466	-0.0219527	0.0809109	0.158703	0.0976723	0.261921	0.00756473	-0.0158103
Ch7to11	0.168238	0.0311333	-0.0219527	0.103118	0.120822	0.0976708	0.319468	-0.0171963	-0.0175615
Ch7to12	0.0865661	0.0680183	-0.0219527	0.0663361	0.230005	0.0976714	0.224781	-0.0244433	-0.015667
Ch7to13	0.221768	0.047101	-0.0219527	0.0818005	0.126769	0.0976741	0.194364	-0.020575	-0.0191283
Ch7to14	0.180448	0.0551907	-0.0219527	0.0858386	0.111511	0.0976723	0.21059	0.0530719	-0.0157576
Ch7to15	0.102141	0.0453702	-0.0219527	0.0890455	0.1215	0.0976718	0.25672	0.0413306	-0.0156791
Ch7to16	0.117594	0.0654832	-0.0219527	0.0959468	0.0976843	0.0976733	0.23558	-0.00674229	-0.013122
Ch7to17	0.114535	0.0606409	-0.0219527	0.0666157	0.23214	0.0976754	0.230919	0.0112707	-0.0167769
Ch7to18	0.111043	0.0453699	-0.0219527	0.0598767	0.158613	0.0976741	0.284327	0.0173036	-0.0112051
Ch7to19	0.109191	0.0555638	-0.0219527	0.0709448	0.180262	0.0976713	0.184205	-0.0156071	-0.0212753
Ch7to20	0.179029	0.0530225	-0.0219527	0.0739059	0.192519	0.0976725	0.270858	0.00042391	-0.0169047
Ch7to21	0.163574	0.0378662	-0.0219527	0.0866273	0.174717	0.0976749	0.266247	-0.0296062	-0.0259038
Ch7to22	0.18094	0.0648166	-0.0219527	0.0915429	0.223802	0.0976721	0.153868	0.00267464	-0.0191061
Ch7to23	0.0954706	0.0602006	-0.0219527	0.0820007	0.205986	0.097674	0.227292	-0.00659046	-0.0212103
Ch7to24	0.130729	0.0645656	-0.0219527	0.097642	0.249862	0.0976757	0.293066	-0.0158784	-0.0131452
Ch7to25	0.23137	0.0547333	-0.0219527	0.138494	0.350672	0.0976755	0.31247	-0.0909744	-0.0198159
Ch7to26	0.20553	0.0453481	-0.0219527	0.0816994	0.124318	0.0976705	0.195728	0.032431	-0.0194791
Ch7to27	0.123366	0.0251622	-0.0219527	0.0905138	0.208141	0.0976757	0.177281	-0.0142814	-0.0153224
Ch7to28	0.145486	0.0386619	-0.0219527	0.112005	0.133981	0.0976726	0.262537	-0.00268092	-0.0185621
Ch7to29	0.124836	0.0480079	-0.0219527	0.0817334	0.221806	0.0976727	0.173049	0.0399371	-0.0142638
Ch7to30	0.20406	0.0334517	-0.0219527	0.0686986	0.1529	0.0976725	0.235286	-0.00767697	-0.0253381
Ch7to31	0.113221	0.0545786	-0.0219527	0.0941583	0.242513	0.097672	0.199218	0.0389356	-0.0220304
Ch7to32	0.17213	0.0317995	-0.0219527	0.0783391	0.180441	0.0976748	0.238927	0.0492758	-0.018051
Ch7to33	0.220958	0.0413927	-0.0219527	0.126028	0.265399	0.0976738	0.2141	-0.0152616	-0.0219446
Ch7to34	0.166299	0.0881318	-0.0219527	0.0366258	0.165434	0.0976734	0.253395	-0.0280468	-0.0217021
Ch7to35	0.178936	0.0632985	-0.0219527	0.0468051	0.16507	0.0976704	0.188638	-0.0233424	-0.0230138
Ch7to36	0.205306	0.0552565	-0.0219527	0.0966741	0.0915205	0.0976745	0.116272	0.061513	-0.0182291
Ch7to37	0.12954	0.0656087	-0.0219527	0.0786726	0.164677	0.0976706	0.218626	-0.054403	-0.0193001
Ch7to38	0.40289	0.0384542	-0.0219527	0.109637	0.32724	0.0976738	0.310172	0.0144024	-0.0212765
Ch7to39	0.0898072	0.0442797	-0.0219527	0.0665641	0.169445	0.0976699	0.16904	-0.0295336	-0.0150939
Ch7to40	0.163206	0.0708694	-0.0219527	0.140829	0.165862	0.0976695	0.229522	-0.0204508	-0.0237292
Ch7to41	0.160581	0.0542741	-0.0219527	0.0662464	0.21596	0.097674	0.208072	-0.0147634	-0.0141133
Ch7to42	0.152218	0.0428048	-0.0219527	0.104305	0.225751	0.0976727	0.255158	0.0402856	-0.0222473
Ch7to43	0.317723	0.0396853	-0.0219527	0.104723	0.342555	0.0976729	0.257175	0.0885224	-0.0127005
Ch7to44	0.436601	0.0586333	-0.0219527	0.0919746	0.359314	0.0976734	0.266018	0.0581521	-0.0176831
Ch7to45	0.647666	0.0628565	-0.0219527	0.131071	0.504237	0.0976741	0.306558	0.0505029	-0.0218054
Ch7to46	0.422254	0.0490269	-0.0219527	0.11077	0.271518	0.0976721	0.22671	0.0198222	-0.021337
Ch7to47	0.162897	0.0703532	-0.0219527	0.0811155	0.176911	0.0976704	0.247377	0.0116993	-0.0155893
Ch7to48	0.403028	0.0707215	-0.0219527	0.104797	0.337795	0.0976729	0.262781	0.0665178	-0.0221492
Ch7to49	0.20339	0.0423577	-0.0219527	0.0813015	0.180681	0.0976723	0.228507	0.0575274	-0.0153628
Ch7to50	0.189407	0.0639125	-0.0219527	0.0915098	0.146682	0.0976733	0.156667	-0.00184849	-0.0118556
Ch7to51	0.138283	0.0663797	-0.0219527	0.0502714	0.177132	0.0976737	0.233208	-0.0381503	-0.0177126
Ch7to52	0.140371	0.0325522	-0.0219527	0.091824	0.154961	0.097673	0.190195	-0.074976	-0.0145919
Ch7to8	0.168681	0.060966	-0.0219527	0.086797	0.162784	0.0976693	0.170253	-0.0161997	-0.0240915
Ch7to9	0.0954091	0.0441534	-0.0219527	0.0884179	0.170166	0.0976708	0.207376	0.0149413	-0.0211534
Ch8to10	0.179732	0.0639807	-0.0219527	0.103857	0.0856644	0.09767	0.136516	0.0166243	-0.0136905
Ch8to43	0.232701	0.0460338	-0.0219527	0.104478	0.156379	0.0976733	0.223891	0.020135	-0.0193439
Ch8to44	0.166882	0.038509	-0.0219527	0.0756241	0.185388	0.0976705	0.224072	0.0415839	-0.0145736
Ch8to45	0.400165	0.0800713	-0.0219527	0.106781	0.292992	0.0976737	0.307947	0.061681	-0.0151915
Ch9to10	0.107142	0.0483071	-0.0219527	0.0702618	0.227833	0.0976736	0.194285	-0.0574053	-0.0218292
Ch9to43	0.146822	0.0421606	-0.0219527	0.0863642	0.170062	0.097672	0.28107	-0.00503403	-0.0177076
Ch9to44	0.24412	0.0619386	-0.0219527	0.0805438	0.15617	0.0976723	0.224906	0.025824	-0.0200285
Ch9to45	0.204837	0.0393508	-0.0219527	0.0976501	0.248869	0.0976688	0.270785	-0.0625906	-0.014617

## Sheet: Connectivity_perChannel
fromChannel	toChannel	Predictor	Estimate	Std. Error	df	t value	Pr(>|t|)
Ch1	2	(Intercept)	0.290234	0.0515612	48.9986	5.62893	8.68371e-07
Ch1	2	Group_passiveVsActive	0.209426	0.142907	48.9986	1.46547	0.149181
Ch1	2	Group_activeCtrlVsTest	-0.114843	0.112106	48.9986	-1.02441	0.310672
Ch1	2	Phase_prePostExposure	0.162471	0.13002	49.0001	1.24958	0.217387
Ch1	2	Phase_noSleepVsSleep	0.280242	0.12772	48.9996	2.19419	0.032993
Ch1	2	Group_passiveVsActive:Phase_prePostExposure	-0.0706761	0.360365	49.0001	-0.196124	0.845324
Ch1	2	Group_passiveVsActive:Phase_noSleepVsSleep	0.409457	0.353989	48.9996	1.15669	0.253006
Ch1	2	Group_activeCtrlVsTest:Phase_prePostExposure	-0.197617	0.282693	49.0001	-0.699052	0.487825
Ch1	2	Group_activeCtrlVsTest:Phase_noSleepVsSleep	-0.274161	0.277692	48.9996	-0.987285	0.328353
Ch1	6	(Intercept)	0.173355	0.0521831	49	3.32206	0.00169481
Ch1	6	Group_passiveVsActive	0.18598	0.144631	49	1.28589	0.204524
Ch1	6	Group_activeCtrlVsTest	0.0288688	0.113458	49	0.254445	0.800217
Ch1	6	Phase_prePostExposure	0.114848	0.105389	49.0001	1.08976	0.281151
Ch1	6	Phase_noSleepVsSleep	0.237289	0.135117	48.9998	1.75618	0.0853068
Ch1	6	Group_passiveVsActive:Phase_prePostExposure	0.229195	0.292097	49.0001	0.784656	0.436432
Ch1	6	Group_passiveVsActive:Phase_noSleepVsSleep	0.123768	0.374491	48.9998	0.330496	0.742434
Ch1	6	Group_activeCtrlVsTest:Phase_prePostExposure	-0.184461	0.229139	49.0001	-0.805016	0.424699
Ch1	6	Group_activeCtrlVsTest:Phase_noSleepVsSleep	0.423311	0.293775	48.9998	1.44094	0.155963
Ch1	7	(Intercept)	0.151973	0.0592735	49.0001	2.56393	0.0134673
Ch1	7	Group_passiveVsActive	0.333511	0.164283	49.0001	2.0301	0.0477937
Ch1	7	Group_activeCtrlVsTest	-0.0158248	0.128874	49.0001	-0.122792	0.902774
Ch1	7	Phase_prePostExposure	0.11672	0.0973328	48.9998	1.19919	0.236223
Ch1	7	Phase_noSleepVsSleep	0.324366	0.133202	49.0001	2.43516	0.0185714
Ch1	7	Group_passiveVsActive:Phase_prePostExposure	-0.102497	0.269768	48.9998	-0.379946	0.705628
Ch1	7	Group_passiveVsActive:Phase_noSleepVsSleep	-0.255187	0.369183	49.0001	-0.691222	0.492688
Ch1	7	Group_activeCtrlVsTest:Phase_prePostExposure	-0.416488	0.211624	48.9998	-1.96806	0.0547337
Ch1	7	Group_activeCtrlVsTest:Phase_noSleepVsSleep	-0.20313	0.289611	49.0001	-0.701391	0.486377
Ch1	10	(Intercept)	0.604689	0.0634789	49.0001	9.52582	9.84552e-13
Ch1	10	Group_passiveVsActive	0.0774884	0.175939	49.0001	0.440429	0.661564
Ch1	10	Group_activeCtrlVsTest	-0.0550126	0.138018	49.0001	-0.398591	0.691926
Ch1	10	Phase_prePostExposure	0.356491	0.122355	48.9999	2.91359	0.00536976
Ch1	10	Phase_noSleepVsSleep	0.419624	0.132365	49	3.1702	0.00262632
Ch1	10	Group_passiveVsActive:Phase_prePostExposure	0.956181	0.339119	48.9999	2.8196	0.00692005
Ch1	10	Group_passiveVsActive:Phase_noSleepVsSleep	0.371198	0.366864	49	1.01181	0.316598
Ch1	10	Group_activeCtrlVsTest:Phase_prePostExposure	-0.593698	0.266027	48.9999	-2.23172	0.0302393
Ch1	10	Group_activeCtrlVsTest:Phase_noSleepVsSleep	0.321892	0.287792	49	1.11849	0.268812
Ch1	43	(Intercept)	0.201615	0.0457678	49.0024	4.40517	5.7392e-05
Ch1	43	Group_passiveVsActive	0.0776772	0.12685	49.0024	0.612353	0.543135
Ch1	43	Group_activeCtrlVsTest	0.0064021	0.0995096	49.0024	0.0643365	0.948964
Ch1	43	Phase_prePostExposure	0.132294	0.123188	48.9979	1.07392	0.288118
Ch1	43	Phase_noSleepVsSleep	0.119755	0.101063	48.9965	1.18495	0.241755
Ch1	43	Group_passiveVsActive:Phase_prePostExposure	-0.205939	0.341428	48.9979	-0.603169	0.549178
Ch1	43	Group_passiveVsActive:Phase_noSleepVsSleep	0.110385	0.280108	48.9965	0.394079	0.695232
Ch1	43	Group_activeCtrlVsTest:Phase_prePostExposure	0.0237938	0.267838	48.9979	0.0888364	0.929574
Ch1	43	Group_activeCtrlVsTest:Phase_noSleepVsSleep	0.0829576	0.219735	48.9965	0.377535	0.707407
Ch1	44	(Intercept)	0.252377	0.0599656	48.9997	4.20869	0.000109182
Ch1	44	Group_passiveVsActive	0.218923	0.166201	48.9997	1.31722	0.193893
Ch1	44	Group_activeCtrlVsTest	0.00732675	0.130379	48.9997	0.0561957	0.955414
Ch1	44	Phase_prePostExposure	-0.0846665	0.104023	49	-0.813923	0.419627
Ch1	44	Phase_noSleepVsSleep	0.15097	0.120049	49.0002	1.25757	0.214508
Ch1	44	Group_passiveVsActive:Phase_prePostExposure	-0.211443	0.28831	49	-0.733388	0.466816
Ch1	44	Group_passiveVsActive:Phase_noSleepVsSleep	0.361999	0.332728	49.0002	1.08798	0.281928
Ch1	44	Group_activeCtrlVsTest:Phase_prePostExposure	0.0552829	0.226169	49	0.244432	0.807917
Ch1	44	Group_activeCtrlVsTest:Phase_noSleepVsSleep	-0.0748235	0.261013	49.0002	-0.286666	0.775577
Ch1	45	(Intercept)	0.111297	0.0564166	48.9996	1.97278	0.054177
Ch1	45	Group_passiveVsActive	0.108089	0.156365	48.9996	0.691265	0.492661
Ch1	45	Group_activeCtrlVsTest	-0.00483868	0.122663	48.9996	-0.039447	0.968694
Ch1	45	Phase_prePostExposure	0.160286	0.0823445	48.9996	1.94653	0.0573359
Ch1	45	Phase_noSleepVsSleep	0.0384019	0.121756	49.0007	0.3154	0.753798
Ch1	45	Group_passiveVsActive:Phase_prePostExposure	-0.236214	0.228227	48.9996	-1.035	0.305752
Ch1	45	Group_passiveVsActive:Phase_noSleepVsSleep	0.518594	0.337461	49.0007	1.53675	0.130786
Ch1	45	Group_activeCtrlVsTest:Phase_prePostExposure	-0.118106	0.179036	48.9996	-0.65968	0.512548
Ch1	45	Group_activeCtrlVsTest:Phase_noSleepVsSleep	0.273057	0.264726	49.0007	1.03147	0.307384
Ch2	3	(Intercept)	0.247169	0.0531713	48.9999	4.64854	2.5521e-05
Ch2	3	Group_passiveVsActive	0.0994781	0.14737	48.9999	0.675023	0.502834
Ch2	3	Group_activeCtrlVsTest	-0.201011	0.115606	48.9999	-1.73875	0.0883588
Ch2	3	Phase_prePostExposure	0.062747	0.129502	49	0.484524	0.630173
Ch2	3	Phase_noSleepVsSleep	-0.00953872	0.128007	49	-0.0745174	0.940902
Ch2	3	Group_passiveVsActive:Phase_prePostExposure	0.4235	0.35893	49	1.1799	0.243738
Ch2	3	Group_passiveVsActive:Phase_noSleepVsSleep	0.611684	0.354784	49	1.7241	0.0909938
Ch2	3	Group_activeCtrlVsTest:Phase_prePostExposure	-0.0983897	0.281568	49	-0.349436	0.72826
Ch2	3	Group_activeCtrlVsTest:Phase_noSleepVsSleep	0.0548496	0.278316	49	0.197077	0.844582
Ch2	4	(Intercept)	0.17184	0.0512105	48.9648	3.35556	0.0015372
Ch2	4	Group_passiveVsActive	0.119145	0.141935	48.9648	0.839432	0.405307
Ch2	4	Group_activeCtrlVsTest	0.0402479	0.111343	48.9648	0.361475	0.719299
Ch2	4	Phase_prePostExposure	0.222207	0.116613	49.0079	1.90552	0.0625881
Ch2	4	Phase_noSleepVsSleep	0.111451	0.131702	49.0022	0.846234	0.401536
Ch2	4	Group_passiveVsActive:Phase_prePostExposure	0.326147	0.323205	49.0079	1.0091	0.317881
Ch2	4	Group_passiveVsActive:Phase_noSleepVsSleep	0.582185	0.365026	49.0022	1.59492	0.117161
Ch2	4	Group_activeCtrlVsTest:Phase_prePostExposure	0.0796377	0.253543	49.0079	0.3141	0.754778
Ch2	4	Group_activeCtrlVsTest:Phase_noSleepVsSleep	0.676968	0.28635	49.0022	2.36413	0.0220801
Ch2	5	(Intercept)	0.509176	0.0532164	48.9986	9.56802	8.54224e-13
Ch2	5	Group_passiveVsActive	0.133983	0.147495	48.9986	0.908388	0.36812
Ch2	5	Group_activeCtrlVsTest	-0.0456646	0.115705	48.9986	-0.394665	0.694803
Ch2	5	Phase_prePostExposure	0.357072	0.132821	49.0006	2.68836	0.0097837
Ch2	5	Phase_noSleepVsSleep	0.468309	0.125419	48.9997	3.73396	0.000491484
Ch2	5	Group_passiveVsActive:Phase_prePostExposure	-0.0805465	0.368129	49.0006	-0.2188	0.827715
Ch2	5	Group_passiveVsActive:Phase_noSleepVsSleep	1.07777	0.347612	48.9997	3.10048	0.00319978
Ch2	5	Group_activeCtrlVsTest:Phase_prePostExposure	-0.0753418	0.288784	49.0006	-0.260893	0.795268
Ch2	5	Group_activeCtrlVsTest:Phase_noSleepVsSleep	0.29904	0.272689	48.9997	1.09663	0.278162
Ch2	6	(Intercept)	0.57655	0.062131	49.0001	9.2796	2.2678e-12
Ch2	6	Group_passiveVsActive	0.22115	0.172203	49.0001	1.28424	0.205097
Ch2	6	Group_activeCtrlVsTest	0.00930579	0.135087	49.0001	0.0688874	0.94536
Ch2	6	Phase_prePostExposure	0.366565	0.118268	48.9998	3.09944	0.00320917
Ch2	6	Phase_noSleepVsSleep	0.456134	0.14819	49.0001	3.07804	0.00340814
Ch2	6	Group_passiveVsActive:Phase_prePostExposure	0.458411	0.327792	48.9998	1.39848	0.168266
Ch2	6	Group_passiveVsActive:Phase_noSleepVsSleep	0.66682	0.410724	49.0001	1.62352	0.110894
Ch2	6	Group_activeCtrlVsTest:Phase_prePostExposure	-0.463439	0.257141	48.9998	-1.80227	0.0776552
Ch2	6	Group_activeCtrlVsTest:Phase_noSleepVsSleep	0.246026	0.322199	49.0001	0.763584	0.448776
Ch2	7	(Intercept)	0.847629	0.0483038	49	17.5479	9.05595e-23
Ch2	7	Group_passiveVsActive	0.446599	0.133879	49	3.33583	0.00162794
Ch2	7	Group_activeCtrlVsTest	-0.171278	0.105024	49	-1.63085	0.109333
Ch2	7	Phase_prePostExposure	0.551043	0.107363	48.9996	5.13253	4.90287e-06
Ch2	7	Phase_noSleepVsSleep	0.660511	0.137125	49.0003	4.81684	1.44549e-05
Ch2	7	Group_passiveVsActive:Phase_prePostExposure	0.545229	0.297568	48.9996	1.83228	0.07299
Ch2	7	Group_passiveVsActive:Phase_noSleepVsSleep	1.07754	0.380058	49.0003	2.8352	0.00663687
Ch2	7	Group_activeCtrlVsTest:Phase_prePostExposure	-0.381237	0.233432	48.9996	-1.63319	0.10884
Ch2	7	Group_activeCtrlVsTest:Phase_noSleepVsSleep	0.168681	0.298142	49.0003	0.565773	0.57413
Ch2	8	(Intercept)	0.477686	0.0469148	49	10.182	1.10248e-13
Ch2	8	Group_passiveVsActive	0.494538	0.130029	49	3.80328	0.000396461
Ch2	8	Group_activeCtrlVsTest	0.0550274	0.102003	49	0.539466	0.592008
Ch2	8	Phase_prePostExposure	0.292102	0.109907	49	2.65773	0.010593
Ch2	8	Phase_noSleepVsSleep	0.367226	0.131938	48.9999	2.78332	0.00762234
Ch2	8	Group_passiveVsActive:Phase_prePostExposure	0.115552	0.304619	49	0.379332	0.70608
Ch2	8	Group_passiveVsActive:Phase_noSleepVsSleep	0.446822	0.36568	48.9999	1.22189	0.227594
Ch2	8	Group_activeCtrlVsTest:Phase_prePostExposure	-0.365342	0.238963	49	-1.52887	0.132728
Ch2	8	Group_activeCtrlVsTest:Phase_noSleepVsSleep	0.477751	0.286863	48.9999	1.66543	0.102209
Ch2	9	(Intercept)	0.153304	0.047987	49.0003	3.19469	0.00244895
Ch2	9	Group_passiveVsActive	0.0767192	0.133001	49.0003	0.576831	0.566695
Ch2	9	Group_activeCtrlVsTest	0.0299936	0.104335	49.0003	0.287475	0.774961
Ch2	9	Phase_prePostExposure	0.25738	0.093234	49	2.76058	0.00809558
Ch2	9	Phase_noSleepVsSleep	0.226182	0.13389	48.9996	1.68931	0.097514
Ch2	9	Group_passiveVsActive:Phase_prePostExposure	1.03178	0.258408	49	3.99283	0.000218403
Ch2	9	Group_passiveVsActive:Phase_noSleepVsSleep	0.19556	0.371091	48.9996	0.526986	0.600581
Ch2	9	Group_activeCtrlVsTest:Phase_prePostExposure	-0.170378	0.202712	49	-0.840493	0.404715
Ch2	9	Group_activeCtrlVsTest:Phase_noSleepVsSleep	0.0791757	0.291107	48.9996	0.271981	0.786779
Ch2	10	(Intercept)	0.565559	0.0502333	49	11.2587	3.40243e-15
Ch2	10	Group_passiveVsActive	0.116283	0.139227	49	0.835204	0.407657
Ch2	10	Group_activeCtrlVsTest	0.0537539	0.109219	49	0.492168	0.624799
Ch2	10	Phase_prePostExposure	0.350655	0.121343	49	2.88978	0.00572868
Ch2	10	Phase_noSleepVsSleep	0.231296	0.140077	48.9998	1.6512	0.105093
Ch2	10	Group_passiveVsActive:Phase_prePostExposure	0.105098	0.336316	49	0.312497	0.755989
Ch2	10	Group_passiveVsActive:Phase_noSleepVsSleep	0.791917	0.388239	48.9998	2.03977	0.046784
Ch2	10	Group_activeCtrlVsTest:Phase_prePostExposure	-0.327006	0.263828	49	-1.23947	0.221077
Ch2	10	Group_activeCtrlVsTest:Phase_noSleepVsSleep	-0.0308678	0.30456	48.9998	-0.101352	0.919685
Ch2	11	(Intercept)	0.125871	0.0491356	48.9996	2.56171	0.0135433
Ch2	11	Group_passiveVsActive	-0.0985345	0.136185	48.9995	-0.723536	0.472791
Ch2	11	Group_activeCtrlVsTest	0.0207156	0.106832	48.9995	0.193908	0.847049
Ch2	11	Phase_prePostExposure	0.105798	0.12788	49	0.827328	0.412062
Ch2	11	Phase_noSleepVsSleep	0.00479637	0.115075	49.0005	0.0416804	0.966923
Ch2	11	Group_passiveVsActive:Phase_prePostExposure	-0.0718397	0.354433	49	-0.202689	0.840217
Ch2	11	Group_passiveVsActive:Phase_noSleepVsSleep	0.159633	0.318943	49.0005	0.500508	0.618958
Ch2	11	Group_activeCtrlVsTest:Phase_prePostExposure	-0.305828	0.27804	49	-1.09994	0.276731
Ch2	11	Group_activeCtrlVsTest:Phase_noSleepVsSleep	-0.0640963	0.250199	49.0005	-0.256181	0.798884
Ch2	12	(Intercept)	0.178949	0.0497463	48.999	3.59722	0.00074694
Ch2	12	Group_passiveVsActive	-0.00381869	0.137877	48.999	-0.0276963	0.978017
Ch2	12	Group_activeCtrlVsTest	-0.0320076	0.10816	48.999	-0.295929	0.768535
Ch2	12	Phase_prePostExposure	0.173746	0.10072	48.9998	1.72503	0.0908244
Ch2	12	Phase_noSleepVsSleep	0.0809425	0.142701	49.0004	0.567219	0.573155
Ch2	12	Group_passiveVsActive:Phase_prePostExposure	0.409893	0.279158	48.9998	1.46832	0.148408
Ch2	12	Group_passiveVsActive:Phase_noSleepVsSleep	-0.139075	0.39551	49.0004	-0.351633	0.726621
Ch2	12	Group_activeCtrlVsTest:Phase_prePostExposure	0.0809532	0.218989	48.9998	0.369667	0.713223
Ch2	12	Group_activeCtrlVsTest:Phase_noSleepVsSleep	0.338105	0.310264	49.0004	1.08973	0.281161
Ch2	13	(Intercept)	0.221183	0.052789	48.9999	4.18994	0.000116024
Ch2	13	Group_passiveVsActive	0.231403	0.14631	48.9999	1.58159	0.120177
Ch2	13	Group_activeCtrlVsTest	-0.0823664	0.114775	48.9999	-0.717631	0.476392
Ch2	13	Phase_prePostExposure	0.219292	0.105677	49	2.0751	0.0432487
Ch2	13	Phase_noSleepVsSleep	0.08965	0.111839	49.0001	0.801596	0.426657
Ch2	13	Group_passiveVsActive:Phase_prePostExposure	0.323895	0.292897	49	1.10583	0.274198
Ch2	13	Group_passiveVsActive:Phase_noSleepVsSleep	-0.185131	0.309975	49.0001	-0.597246	0.553093
Ch2	13	Group_activeCtrlVsTest:Phase_prePostExposure	-0.0124077	0.229767	49	-0.054001	0.957154
Ch2	13	Group_activeCtrlVsTest:Phase_noSleepVsSleep	-0.0630706	0.243164	49.0001	-0.259374	0.796433
Ch2	14	(Intercept)	0.108463	0.0484885	48.9997	2.23688	0.0298772
Ch2	14	Group_passiveVsActive	-0.0636315	0.134391	48.9997	-0.47348	0.637973
Ch2	14	Group_activeCtrlVsTest	-0.0335133	0.105425	48.9997	-0.317887	0.751921
Ch2	14	Phase_prePostExposure	-0.153489	0.103456	49.0001	-1.48363	0.144313
Ch2	14	Phase_noSleepVsSleep	0.150701	0.106507	49.0002	1.41494	0.16341
Ch2	14	Group_passiveVsActive:Phase_prePostExposure	-0.348778	0.286738	49.0001	-1.21636	0.229674
Ch2	14	Group_passiveVsActive:Phase_noSleepVsSleep	-0.850075	0.295197	49.0002	-2.87969	0.00588735
Ch2	14	Group_activeCtrlVsTest:Phase_prePostExposure	0.328499	0.224936	49.0001	1.46041	0.15056
Ch2	14	Group_activeCtrlVsTest:Phase_noSleepVsSleep	0.083405	0.231571	49.0002	0.36017	0.720268
Ch2	15	(Intercept)	0.0849468	0.0471846	49.0001	1.80031	0.077969
Ch2	15	Group_passiveVsActive	0.0719502	0.130777	49.0001	0.550174	0.5847
Ch2	15	Group_activeCtrlVsTest	-0.0530548	0.10259	49.0001	-0.517153	0.607376
Ch2	15	Phase_prePostExposure	0.312504	0.0930514	48.9999	3.3584	0.00152377
Ch2	15	Phase_noSleepVsSleep	0.382173	0.129462	49	2.95201	0.00483465
Ch2	15	Group_passiveVsActive:Phase_prePostExposure	-0.273611	0.257902	48.9999	-1.06091	0.293932
Ch2	15	Group_passiveVsActive:Phase_noSleepVsSleep	0.369647	0.358818	49	1.03018	0.307985
Ch2	15	Group_activeCtrlVsTest:Phase_prePostExposure	0.157999	0.202315	48.9999	0.780957	0.438585
Ch2	15	Group_activeCtrlVsTest:Phase_noSleepVsSleep	0.525066	0.28148	49	1.86537	0.0681224
Ch2	16	(Intercept)	0.133354	0.047756	49.0002	2.7924	0.00744074
Ch2	16	Group_passiveVsActive	0.190484	0.132361	49.0002	1.43912	0.156473
Ch2	16	Group_activeCtrlVsTest	-0.143065	0.103832	49.0002	-1.37785	0.174511
Ch2	16	Phase_prePostExposure	0.15614	0.0950801	49	1.64219	0.106953
Ch2	16	Phase_noSleepVsSleep	0.357555	0.107472	48.9998	3.32698	0.00167064
Ch2	16	Group_passiveVsActive:Phase_prePostExposure	-0.0997666	0.263525	49	-0.378585	0.706631
Ch2	16	Group_passiveVsActive:Phase_noSleepVsSleep	0.862996	0.297869	48.9998	2.89723	0.00561406
Ch2	16	Group_activeCtrlVsTest:Phase_prePostExposure	0.161474	0.206726	49	0.781101	0.438501
Ch2	16	Group_activeCtrlVsTest:Phase_noSleepVsSleep	0.0309031	0.233668	48.9998	0.132252	0.895327
Ch2	17	(Intercept)	0.543298	0.0567892	48.9994	9.56693	8.57203e-13
Ch2	17	Group_passiveVsActive	0.343106	0.157397	48.9994	2.17987	0.034101
Ch2	17	Group_activeCtrlVsTest	-0.26687	0.123473	48.9994	-2.16137	0.0355805
Ch2	17	Phase_prePostExposure	0.352138	0.107566	49.0001	3.27368	0.00195079
Ch2	17	Phase_noSleepVsSleep	0.529992	0.175551	49.0003	3.01902	0.00401839
Ch2	17	Group_passiveVsActive:Phase_prePostExposure	0.353065	0.298132	49.0001	1.18426	0.242024
Ch2	17	Group_passiveVsActive:Phase_noSleepVsSleep	0.650847	0.486559	49.0003	1.33765	0.187185
Ch2	17	Group_activeCtrlVsTest:Phase_prePostExposure	-0.532613	0.233874	49.0001	-2.27736	0.0271664
Ch2	17	Group_activeCtrlVsTest:Phase_noSleepVsSleep	0.30845	0.381688	49.0003	0.80812	0.422928
Ch2	18	(Intercept)	0.197426	0.0492955	49.0001	4.00494	0.000210149
Ch2	18	Group_passiveVsActive	0.173689	0.136628	49.0001	1.27126	0.209639
Ch2	18	Group_activeCtrlVsTest	-0.0997049	0.10718	49.0001	-0.930259	0.356798
Ch2	18	Phase_prePostExposure	-0.0411707	0.114702	48.9997	-0.358935	0.721186
Ch2	18	Phase_noSleepVsSleep	0.168476	0.137528	48.9993	1.22503	0.22642
Ch2	18	Group_passiveVsActive:Phase_prePostExposure	0.431502	0.31791	48.9997	1.35731	0.180903
Ch2	18	Group_passiveVsActive:Phase_noSleepVsSleep	0.365464	0.381173	48.9993	0.958788	0.342373
Ch2	18	Group_activeCtrlVsTest:Phase_prePostExposure	-0.152732	0.249389	48.9997	-0.612423	0.54309
Ch2	18	Group_activeCtrlVsTest:Phase_noSleepVsSleep	-0.222402	0.299016	48.9993	-0.743778	0.460563
Ch2	19	(Intercept)	0.208504	0.0474394	49.0001	4.39515	5.93234e-05
Ch2	19	Group_passiveVsActive	0.30299	0.131484	49.0001	2.3044	0.0254796
Ch2	19	Group_activeCtrlVsTest	-0.0526246	0.103144	49.0001	-0.510204	0.612199
Ch2	19	Phase_prePostExposure	0.115504	0.103946	48.9998	1.11119	0.271908
Ch2	19	Phase_noSleepVsSleep	0.153509	0.127574	48.9992	1.2033	0.234643
Ch2	19	Group_passiveVsActive:Phase_prePostExposure	0.0684897	0.288098	48.9998	0.237731	0.813081
Ch2	19	Group_passiveVsActive:Phase_noSleepVsSleep	0.259232	0.353584	48.9992	0.733155	0.466957
Ch2	19	Group_activeCtrlVsTest:Phase_prePostExposure	0.067607	0.226003	48.9998	0.299143	0.766096
Ch2	19	Group_activeCtrlVsTest:Phase_noSleepVsSleep	0.175859	0.277374	48.9992	0.634012	0.529022
Ch2	20	(Intercept)	0.108017	0.0485174	48.9999	2.22635	0.0306204
Ch2	20	Group_passiveVsActive	0.203585	0.134471	48.9999	1.51397	0.136459
Ch2	20	Group_activeCtrlVsTest	-0.077724	0.105488	48.9999	-0.736804	0.464755
Ch2	20	Phase_prePostExposure	0.201374	0.102658	48.9998	1.9616	0.0555034
Ch2	20	Phase_noSleepVsSleep	0.148541	0.129766	49.0002	1.14468	0.257901
Ch2	20	Group_passiveVsActive:Phase_prePostExposure	0.0484423	0.284527	48.9998	0.170255	0.86551
Ch2	20	Group_passiveVsActive:Phase_noSleepVsSleep	0.473612	0.359661	49.0002	1.31683	0.194021
Ch2	20	Group_activeCtrlVsTest:Phase_prePostExposure	-0.144198	0.223202	48.9998	-0.646043	0.521266
Ch2	20	Group_activeCtrlVsTest:Phase_noSleepVsSleep	0.150732	0.282141	49.0002	0.534244	0.595589
Ch2	21	(Intercept)	0.189434	0.0484002	49.0002	3.91392	0.000280356
Ch2	21	Group_passiveVsActive	0.120135	0.134146	49.0002	0.895549	0.374872
Ch2	21	Group_activeCtrlVsTest	0.131475	0.105233	49.0002	1.24937	0.217465
Ch2	21	Phase_prePostExposure	0.117119	0.105072	49	1.11465	0.270436
Ch2	21	Phase_noSleepVsSleep	0.245125	0.122163	48.9997	2.00654	0.0503339
Ch2	21	Group_passiveVsActive:Phase_prePostExposure	-0.0789571	0.291219	49	-0.271126	0.787433
Ch2	21	Group_passiveVsActive:Phase_noSleepVsSleep	0.463169	0.338588	48.9997	1.36794	0.177571
Ch2	21	Group_activeCtrlVsTest:Phase_prePostExposure	0.178025	0.228451	49	0.779271	0.439567
Ch2	21	Group_activeCtrlVsTest:Phase_noSleepVsSleep	0.41282	0.26561	48.9997	1.55423	0.126565
Ch2	22	(Intercept)	0.199908	0.0434903	48.9999	4.59661	3.0376e-05
Ch2	22	Group_passiveVsActive	-0.0109951	0.120538	48.9999	-0.0912166	0.927692
Ch2	22	Group_activeCtrlVsTest	-0.10541	0.0945578	48.9999	-1.11477	0.270388
Ch2	22	Phase_prePostExposure	0.00701207	0.0959507	48.9999	0.0730799	0.94204
Ch2	22	Phase_noSleepVsSleep	0.146051	0.122894	48.9997	1.18843	0.240393
Ch2	22	Group_passiveVsActive:Phase_prePostExposure	-0.06853	0.265938	48.9999	-0.257692	0.797724
Ch2	22	Group_passiveVsActive:Phase_noSleepVsSleep	0.000917621	0.340614	48.9997	0.00269402	0.997861
Ch2	22	Group_activeCtrlVsTest:Phase_prePostExposure	0.167609	0.208619	48.9999	0.803423	0.425611
Ch2	22	Group_activeCtrlVsTest:Phase_noSleepVsSleep	0.242387	0.2672	48.9997	0.907138	0.368774
Ch2	23	(Intercept)	0.185702	0.0391667	48.9998	4.74132	1.86694e-05
Ch2	23	Group_passiveVsActive	0.126254	0.108555	48.9998	1.16304	0.250446
Ch2	23	Group_activeCtrlVsTest	0.0464551	0.0851575	48.9998	0.54552	0.587871
Ch2	23	Phase_prePostExposure	-0.0408396	0.0957291	49.0001	-0.426616	0.671528
Ch2	23	Phase_noSleepVsSleep	0.244677	0.121965	48.9996	2.00612	0.0503797
Ch2	23	Group_passiveVsActive:Phase_prePostExposure	0.202516	0.265324	49.0001	0.763277	0.448958
Ch2	23	Group_passiveVsActive:Phase_noSleepVsSleep	0.874045	0.33804	48.9996	2.58563	0.0127454
Ch2	23	Group_activeCtrlVsTest:Phase_prePostExposure	-0.2615	0.208137	49.0001	-1.25638	0.214934
Ch2	23	Group_activeCtrlVsTest:Phase_noSleepVsSleep	0.100145	0.26518	48.9996	0.377649	0.707322
Ch2	24	(Intercept)	0.126461	0.0435527	49	2.90363	0.00551728
Ch2	24	Group_passiveVsActive	0.164332	0.120711	49	1.36137	0.179625
Ch2	24	Group_activeCtrlVsTest	0.116076	0.0946935	49	1.2258	0.226132
Ch2	24	Phase_prePostExposure	0.157336	0.0903858	49	1.74072	0.0880098
Ch2	24	Phase_noSleepVsSleep	0.119166	0.119936	48.9999	0.993578	0.32531
Ch2	24	Group_passiveVsActive:Phase_prePostExposure	0.0734468	0.250514	49	0.293184	0.77062
Ch2	24	Group_passiveVsActive:Phase_noSleepVsSleep	-0.152386	0.332416	48.9999	-0.458421	0.648677
Ch2	24	Group_activeCtrlVsTest:Phase_prePostExposure	-0.39151	0.196519	49	-1.99222	0.0519339
Ch2	24	Group_activeCtrlVsTest:Phase_noSleepVsSleep	0.12251	0.260768	48.9999	0.469803	0.64058
Ch2	25	(Intercept)	0.500005	0.0508673	49	9.8296	3.55052e-13
Ch2	25	Group_passiveVsActive	0.304943	0.140984	49	2.16295	0.0354516
Ch2	25	Group_activeCtrlVsTest	0.00434843	0.110597	49	0.0393177	0.968797
Ch2	25	Phase_prePostExposure	0.500995	0.102423	48.9997	4.89142	1.12153e-05
Ch2	25	Phase_noSleepVsSleep	0.320745	0.138177	49.0003	2.32126	0.0244753
Ch2	25	Group_passiveVsActive:Phase_prePostExposure	-0.270442	0.283877	48.9997	-0.952671	0.345433
Ch2	25	Group_passiveVsActive:Phase_noSleepVsSleep	1.13139	0.382973	49.0003	2.95423	0.00480522
Ch2	25	Group_activeCtrlVsTest:Phase_prePostExposure	-0.008664	0.222692	48.9997	-0.0389058	0.969124
Ch2	25	Group_activeCtrlVsTest:Phase_noSleepVsSleep	0.0240596	0.300428	49.0003	0.0800843	0.936496
Ch2	26	(Intercept)	0.272162	0.0434493	48.9991	6.26391	9.16172e-08
Ch2	26	Group_passiveVsActive	0.0880399	0.120425	48.9991	0.731079	0.468213
Ch2	26	Group_activeCtrlVsTest	0.185685	0.0944688	48.9991	1.96557	0.0550293
Ch2	26	Phase_prePostExposure	0.0556045	0.0996684	49.0001	0.557895	0.579456
Ch2	26	Phase_noSleepVsSleep	0.263417	0.124092	49.0001	2.12274	0.0388525
Ch2	26	Group_passiveVsActive:Phase_prePostExposure	-0.042871	0.276242	49.0001	-0.155194	0.877306
Ch2	26	Group_passiveVsActive:Phase_noSleepVsSleep	-0.0459877	0.343936	49.0001	-0.13371	0.894179
Ch2	26	Group_activeCtrlVsTest:Phase_prePostExposure	-0.361907	0.216702	49.0001	-1.67007	0.101283
Ch2	26	Group_activeCtrlVsTest:Phase_noSleepVsSleep	0.274033	0.269806	49.0001	1.01567	0.314775
Ch2	27	(Intercept)	0.190089	0.0422251	48.9998	4.5018	4.1676e-05
Ch2	27	Group_passiveVsActive	0.255203	0.117031	48.9998	2.18064	0.0340407
Ch2	27	Group_activeCtrlVsTest	0.0902041	0.091807	48.9998	0.982541	0.33066
Ch2	27	Phase_prePostExposure	0.0875112	0.104497	49.0002	0.837451	0.406405
Ch2	27	Phase_noSleepVsSleep	-0.131018	0.136127	48.9994	-0.962464	0.340543
Ch2	27	Group_passiveVsActive:Phase_prePostExposure	0.16249	0.289625	49.0002	0.561037	0.577329
Ch2	27	Group_passiveVsActive:Phase_noSleepVsSleep	0.185851	0.377292	48.9994	0.492591	0.624502
Ch2	27	Group_activeCtrlVsTest:Phase_prePostExposure	-0.234358	0.227201	49.0002	-1.0315	0.30737
Ch2	27	Group_activeCtrlVsTest:Phase_noSleepVsSleep	0.393577	0.295972	48.9994	1.32978	0.189749
Ch2	28	(Intercept)	0.241368	0.0504114	48.9986	4.78797	1.59432e-05
Ch2	28	Group_passiveVsActive	0.0136626	0.139721	48.9986	0.097785	0.922502
Ch2	28	Group_activeCtrlVsTest	-0.128786	0.109606	48.9986	-1.17499	0.245676
Ch2	28	Phase_prePostExposure	0.0227181	0.102994	49.0023	0.220578	0.826338
Ch2	28	Phase_noSleepVsSleep	-0.022504	0.1138	48.9991	-0.197752	0.844058
Ch2	28	Group_passiveVsActive:Phase_prePostExposure	-0.21024	0.285458	49.0023	-0.736499	0.464938
Ch2	28	Group_passiveVsActive:Phase_noSleepVsSleep	0.253374	0.315408	48.9991	0.803321	0.425669
Ch2	28	Group_activeCtrlVsTest:Phase_prePostExposure	-0.306248	0.223932	49.0023	-1.3676	0.177678
Ch2	28	Group_activeCtrlVsTest:Phase_noSleepVsSleep	-0.178008	0.247426	48.9991	-0.71944	0.475288
Ch2	29	(Intercept)	0.198759	0.0409402	49	4.85486	1.27028e-05
Ch2	29	Group_passiveVsActive	0.0889698	0.11347	49	0.784082	0.436766
Ch2	29	Group_activeCtrlVsTest	0.0521296	0.0890133	49	0.585639	0.560806
Ch2	29	Phase_prePostExposure	0.163494	0.102156	48.9999	1.60044	0.11593
Ch2	29	Phase_noSleepVsSleep	-0.0370801	0.103575	49.0002	-0.358002	0.72188
Ch2	29	Group_passiveVsActive:Phase_prePostExposure	-0.216034	0.283136	48.9999	-0.763004	0.449119
Ch2	29	Group_passiveVsActive:Phase_noSleepVsSleep	-0.1616	0.28707	49.0002	-0.562929	0.57605
Ch2	29	Group_activeCtrlVsTest:Phase_prePostExposure	-0.186643	0.22211	48.9999	-0.840319	0.404811
Ch2	29	Group_activeCtrlVsTest:Phase_noSleepVsSleep	-0.0503429	0.225196	49.0002	-0.223551	0.824036
Ch2	30	(Intercept)	0.164752	0.0489717	48.9993	3.36423	0.00149792
Ch2	30	Group_passiveVsActive	0.348877	0.13573	48.9993	2.57037	0.0132492
Ch2	30	Group_activeCtrlVsTest	0.00129485	0.106476	48.9993	0.012161	0.990347
Ch2	30	Phase_prePostExposure	0.241923	0.0902806	49.001	2.67967	0.0100072
Ch2	30	Phase_noSleepVsSleep	0.190392	0.111978	48.9995	1.70025	0.0954232
Ch2	30	Group_passiveVsActive:Phase_prePostExposure	0.428038	0.250223	49.001	1.71063	0.0934745
Ch2	30	Group_passiveVsActive:Phase_noSleepVsSleep	0.169191	0.31036	48.9995	0.545144	0.588127
Ch2	30	Group_activeCtrlVsTest:Phase_prePostExposure	-0.291762	0.196291	49.001	-1.48638	0.143586
Ch2	30	Group_activeCtrlVsTest:Phase_noSleepVsSleep	0.255067	0.243467	48.9995	1.04765	0.299941
Ch2	31	(Intercept)	0.128469	0.0419335	48.9999	3.06363	0.00354851
Ch2	31	Group_passiveVsActive	-0.0708653	0.116223	48.9999	-0.609733	0.544856
Ch2	31	Group_activeCtrlVsTest	0.0107266	0.0911731	48.9999	0.117651	0.906825
Ch2	31	Phase_prePostExposure	0.156287	0.11616	49.0005	1.34544	0.184675
Ch2	31	Phase_noSleepVsSleep	0.171945	0.138003	48.9994	1.24596	0.218705
Ch2	31	Group_passiveVsActive:Phase_prePostExposure	-0.156238	0.321951	49.0005	-0.485283	0.629638
Ch2	31	Group_passiveVsActive:Phase_noSleepVsSleep	0.646212	0.382489	48.9994	1.68949	0.0974793
Ch2	31	Group_activeCtrlVsTest:Phase_prePostExposure	0.0817815	0.25256	49.0005	0.323811	0.747459
Ch2	31	Group_activeCtrlVsTest:Phase_noSleepVsSleep	-0.236761	0.300049	48.9994	-0.789074	0.43387
Ch2	32	(Intercept)	0.103571	0.0440773	48.9998	2.34977	0.0228582
Ch2	32	Group_passiveVsActive	0.0218128	0.122165	48.9998	0.178552	0.859026
Ch2	32	Group_activeCtrlVsTest	-0.0222879	0.0958341	48.9998	-0.232568	0.817066
Ch2	32	Phase_prePostExposure	0.120984	0.091573	49	1.32118	0.192579
Ch2	32	Phase_noSleepVsSleep	0.184208	0.12804	49.0004	1.43868	0.156599
Ch2	32	Group_passiveVsActive:Phase_prePostExposure	0.0515905	0.253805	49	0.203269	0.839767
Ch2	32	Group_passiveVsActive:Phase_noSleepVsSleep	0.467187	0.354877	49.0004	1.31648	0.194138
Ch2	32	Group_activeCtrlVsTest:Phase_prePostExposure	0.184182	0.199101	49	0.925068	0.359464
Ch2	32	Group_activeCtrlVsTest:Phase_noSleepVsSleep	-0.474952	0.278388	49.0004	-1.70608	0.0943253
Ch2	33	(Intercept)	0.183348	0.0502396	48.9998	3.64947	0.000637085
Ch2	33	Group_passiveVsActive	-0.000976214	0.139245	48.9998	-0.00701078	0.994435
Ch2	33	Group_activeCtrlVsTest	-0.0201817	0.109232	48.9998	-0.18476	0.85418
Ch2	33	Phase_prePostExposure	0.140064	0.0900608	48.9999	1.55522	0.12633
Ch2	33	Phase_noSleepVsSleep	0.0514858	0.130736	49.0002	0.393815	0.695426
Ch2	33	Group_passiveVsActive:Phase_prePostExposure	0.438097	0.249613	48.9999	1.7551	0.0854926
Ch2	33	Group_passiveVsActive:Phase_noSleepVsSleep	-0.581757	0.362349	49.0002	-1.60552	0.114806
Ch2	33	Group_activeCtrlVsTest:Phase_prePostExposure	0.205088	0.195813	48.9999	1.04737	0.300069
Ch2	33	Group_activeCtrlVsTest:Phase_noSleepVsSleep	-0.252442	0.28425	49.0002	-0.888098	0.378827
Ch2	34	(Intercept)	0.163347	0.0542075	48.9998	3.01336	0.00408202
Ch2	34	Group_passiveVsActive	-0.0669807	0.150242	48.9998	-0.445819	0.657692
Ch2	34	Group_activeCtrlVsTest	0.202601	0.11786	48.9998	1.719	0.0919268
Ch2	34	Phase_prePostExposure	0.110441	0.103431	48.9999	1.06778	0.290853
Ch2	34	Phase_noSleepVsSleep	0.246344	0.13006	49.0003	1.89408	0.0641252
Ch2	34	Group_passiveVsActive:Phase_prePostExposure	0.0757161	0.28667	48.9999	0.264123	0.792793
Ch2	34	Group_passiveVsActive:Phase_noSleepVsSleep	0.673372	0.360476	49.0003	1.86801	0.0677467
Ch2	34	Group_activeCtrlVsTest:Phase_prePostExposure	0.0809791	0.224883	48.9999	0.360095	0.720324
Ch2	34	Group_activeCtrlVsTest:Phase_noSleepVsSleep	-0.131104	0.28278	49.0003	-0.463626	0.644969
Ch2	35	(Intercept)	0.21416	0.0507185	48.9999	4.22253	0.000104385
Ch2	35	Group_passiveVsActive	-0.0833427	0.140572	48.9999	-0.592883	0.555986
Ch2	35	Group_activeCtrlVsTest	-0.0847284	0.110274	48.9999	-0.768346	0.445969
Ch2	35	Phase_prePostExposure	0.225628	0.103761	49.0003	2.1745	0.0345245
Ch2	35	Phase_noSleepVsSleep	-0.107001	0.126992	48.9998	-0.842586	0.403554
Ch2	35	Group_passiveVsActive:Phase_prePostExposure	0.243363	0.287584	49.0003	0.846232	0.401537
Ch2	35	Group_passiveVsActive:Phase_noSleepVsSleep	0.0368193	0.351971	48.9998	0.104609	0.917113
Ch2	35	Group_activeCtrlVsTest:Phase_prePostExposure	-0.0428931	0.225599	49.0003	-0.19013	0.849993
Ch2	35	Group_activeCtrlVsTest:Phase_noSleepVsSleep	-0.0155426	0.276109	48.9998	-0.0562914	0.955339
Ch2	36	(Intercept)	0.197425	0.0622779	49.0001	3.17007	0.00262729
Ch2	36	Group_passiveVsActive	0.264321	0.17261	49.0001	1.53132	0.132122
Ch2	36	Group_activeCtrlVsTest	0.0355112	0.135406	49.0001	0.262256	0.794223
Ch2	36	Phase_prePostExposure	0.166876	0.091991	48.9999	1.81405	0.0757951
Ch2	36	Phase_noSleepVsSleep	0.107772	0.115116	49	0.936203	0.35376
Ch2	36	Group_passiveVsActive:Phase_prePostExposure	0.151801	0.254963	48.9999	0.595383	0.554327
Ch2	36	Group_passiveVsActive:Phase_noSleepVsSleep	0.354483	0.319056	49	1.11104	0.271974
Ch2	36	Group_activeCtrlVsTest:Phase_prePostExposure	-0.0461618	0.20001	48.9999	-0.230798	0.818433
Ch2	36	Group_activeCtrlVsTest:Phase_noSleepVsSleep	0.0711576	0.250288	49	0.284302	0.777377
Ch2	37	(Intercept)	0.170641	0.0537288	49.0002	3.17597	0.0025835
Ch2	37	Group_passiveVsActive	-0.0234282	0.148915	49.0002	-0.157326	0.875634
Ch2	37	Group_activeCtrlVsTest	0.0446214	0.116819	49.0002	0.381971	0.704134
Ch2	37	Phase_prePostExposure	0.185541	0.103211	49	1.79768	0.0783912
Ch2	37	Phase_noSleepVsSleep	-0.0569632	0.126969	48.9998	-0.448637	0.655671
Ch2	37	Group_passiveVsActive:Phase_prePostExposure	-0.220192	0.286061	49	-0.769739	0.44515
Ch2	37	Group_passiveVsActive:Phase_noSleepVsSleep	0.350691	0.351909	48.9998	0.996538	0.323885
Ch2	37	Group_activeCtrlVsTest:Phase_prePostExposure	-0.177091	0.224405	49	-0.789157	0.433822
Ch2	37	Group_activeCtrlVsTest:Phase_noSleepVsSleep	0.267597	0.27606	48.9998	0.969342	0.337135
Ch2	38	(Intercept)	0.0797847	0.0396277	48.9991	2.01336	0.0495871
Ch2	38	Group_passiveVsActive	0.0196571	0.109833	48.9991	0.178973	0.858697
Ch2	38	Group_activeCtrlVsTest	-0.170226	0.0861597	48.9991	-1.9757	0.0538345
Ch2	38	Phase_prePostExposure	-0.123272	0.102768	48.9998	-1.19952	0.236095
Ch2	38	Phase_noSleepVsSleep	0.109884	0.13521	48.9994	0.812687	0.420329
Ch2	38	Group_passiveVsActive:Phase_prePostExposure	-0.070824	0.284834	48.9998	-0.24865	0.80467
Ch2	38	Group_passiveVsActive:Phase_noSleepVsSleep	-0.188778	0.37475	48.9994	-0.503745	0.616698
Ch2	38	Group_activeCtrlVsTest:Phase_prePostExposure	0.109657	0.223442	48.9998	0.490765	0.625784
Ch2	38	Group_activeCtrlVsTest:Phase_noSleepVsSleep	-0.203985	0.293978	48.9994	-0.693878	0.491035
Ch2	39	(Intercept)	0.128608	0.0488666	48.9976	2.63181	0.0113252
Ch2	39	Group_passiveVsActive	0.282255	0.135439	48.9976	2.084	0.0423971
Ch2	39	Group_activeCtrlVsTest	-0.139657	0.106247	48.9976	-1.31446	0.194813
Ch2	39	Phase_prePostExposure	-0.0123521	0.0922614	48.9989	-0.133881	0.894045
Ch2	39	Phase_noSleepVsSleep	0.164887	0.118889	49.0033	1.3869	0.171749
Ch2	39	Group_passiveVsActive:Phase_prePostExposure	0.306527	0.255713	48.9989	1.19872	0.236403
Ch2	39	Group_passiveVsActive:Phase_noSleepVsSleep	-0.287275	0.329513	49.0033	-0.871818	0.387559
Ch2	39	Group_activeCtrlVsTest:Phase_prePostExposure	-0.168466	0.200597	48.9989	-0.839819	0.405089
Ch2	39	Group_activeCtrlVsTest:Phase_noSleepVsSleep	0.143293	0.258491	49.0033	0.554344	0.581864
Ch2	40	(Intercept)	0.220015	0.0492114	49	4.47082	4.61908e-05
Ch2	40	Group_passiveVsActive	0.115645	0.136395	49	0.847869	0.400634
Ch2	40	Group_activeCtrlVsTest	-0.0187107	0.106997	49	-0.174872	0.861901
Ch2	40	Phase_prePostExposure	0.0281489	0.0911022	49	0.308982	0.758645
Ch2	40	Phase_noSleepVsSleep	0.0825412	0.105515	49.0001	0.782274	0.437818
Ch2	40	Group_passiveVsActive:Phase_prePostExposure	0.806863	0.2525	49	3.1955	0.0024433
Ch2	40	Group_passiveVsActive:Phase_noSleepVsSleep	0.118468	0.292445	49.0001	0.405095	0.687171
Ch2	40	Group_activeCtrlVsTest:Phase_prePostExposure	-0.183593	0.198077	49	-0.926878	0.358533
Ch2	40	Group_activeCtrlVsTest:Phase_noSleepVsSleep	0.487071	0.229413	49.0001	2.12312	0.0388193
Ch2	41	(Intercept)	0.222265	0.0506777	48.9997	4.38585	6.11702e-05
Ch2	41	Group_passiveVsActive	0.100543	0.140459	48.9997	0.715817	0.477502
Ch2	41	Group_activeCtrlVsTest	-0.162435	0.110185	48.9997	-1.4742	0.146823
Ch2	41	Phase_prePostExposure	0.241262	0.116586	49.0001	2.06939	0.0438037
Ch2	41	Phase_noSleepVsSleep	0.184961	0.132002	49	1.4012	0.167457
Ch2	41	Group_passiveVsActive:Phase_prePostExposure	-0.0106456	0.32313	49.0001	-0.0329452	0.973852
Ch2	41	Group_passiveVsActive:Phase_noSleepVsSleep	-0.135708	0.365858	49	-0.370931	0.712288
Ch2	41	Group_activeCtrlVsTest:Phase_prePostExposure	-0.251337	0.253484	49.0001	-0.991529	0.326298
Ch2	41	Group_activeCtrlVsTest:Phase_noSleepVsSleep	-0.147798	0.287003	49	-0.514971	0.608889
Ch2	42	(Intercept)	0.189669	0.0502957	49.0001	3.77108	0.00043817
Ch2	42	Group_passiveVsActive	0.181901	0.1394	49.0001	1.30488	0.198028
Ch2	42	Group_activeCtrlVsTest	-0.150865	0.109354	49.0001	-1.3796	0.173973
Ch2	42	Phase_prePostExposure	0.181015	0.0996149	49.0003	1.81715	0.0753118
Ch2	42	Phase_noSleepVsSleep	0.109668	0.123874	48.9996	0.88532	0.380308
Ch2	42	Group_passiveVsActive:Phase_prePostExposure	0.000426096	0.276094	49.0003	0.0015433	0.998775
Ch2	42	Group_passiveVsActive:Phase_noSleepVsSleep	0.535246	0.34333	48.9996	1.55898	0.125436
Ch2	42	Group_activeCtrlVsTest:Phase_prePostExposure	-0.0467463	0.216586	49.0003	-0.215833	0.830014
Ch2	42	Group_activeCtrlVsTest:Phase_noSleepVsSleep	-0.124706	0.26933	48.9996	-0.463023	0.645398
Ch2	43	(Intercept)	0.136424	0.052012	49	2.62293	0.0115865
Ch2	43	Group_passiveVsActive	-0.0547271	0.144157	49	-0.379636	0.705856
Ch2	43	Group_activeCtrlVsTest	0.192203	0.113086	49	1.69962	0.0955426
Ch2	43	Phase_prePostExposure	0.00686836	0.10563	48.9998	0.0650227	0.94842
Ch2	43	Phase_noSleepVsSleep	0.212518	0.123695	48.9999	1.71809	0.0920946
Ch2	43	Group_passiveVsActive:Phase_prePostExposure	-0.0441846	0.292766	48.9998	-0.150922	0.880657
Ch2	43	Group_passiveVsActive:Phase_noSleepVsSleep	0.323032	0.342833	48.9999	0.942243	0.350691
Ch2	43	Group_activeCtrlVsTest:Phase_prePostExposure	-0.100281	0.229664	48.9998	-0.436643	0.664288
Ch2	43	Group_activeCtrlVsTest:Phase_noSleepVsSleep	-0.0716504	0.268941	48.9999	-0.266417	0.791036
Ch2	44	(Intercept)	0.165063	0.0351736	48.9878	4.69281	2.19988e-05
Ch2	44	Group_passiveVsActive	0.0114614	0.0974874	48.9878	0.117568	0.906891
Ch2	44	Group_activeCtrlVsTest	-0.247642	0.0764754	48.9878	-3.23819	0.00216175
Ch2	44	Phase_prePostExposure	0.107292	0.122346	48.9967	0.876957	0.38479
Ch2	44	Phase_noSleepVsSleep	0.200079	0.100104	48.9931	1.9987	0.0512047
Ch2	44	Group_passiveVsActive:Phase_prePostExposure	0.294191	0.339095	48.9967	0.867576	0.389856
Ch2	44	Group_passiveVsActive:Phase_noSleepVsSleep	0.0422775	0.277449	48.9931	0.152379	0.879514
Ch2	44	Group_activeCtrlVsTest:Phase_prePostExposure	0.045683	0.266008	48.9967	0.171736	0.864353
Ch2	44	Group_activeCtrlVsTest:Phase_noSleepVsSleep	-0.00744056	0.217649	48.9931	-0.034186	0.972868
Ch2	45	(Intercept)	0.474848	0.0574443	48.9998	8.26624	7.50468e-11
Ch2	45	Group_passiveVsActive	-0.284158	0.159213	48.9998	-1.78477	0.0804905
Ch2	45	Group_activeCtrlVsTest	-0.00850349	0.124897	48.9998	-0.068084	0.945996
Ch2	45	Phase_prePostExposure	0.304766	0.142075	48.9998	2.1451	0.0369284
Ch2	45	Phase_noSleepVsSleep	0.540587	0.131841	49.0003	4.10031	0.000154922
Ch2	45	Group_passiveVsActive:Phase_prePostExposure	0.0466868	0.393778	48.9998	0.118561	0.906108
Ch2	45	Group_passiveVsActive:Phase_noSleepVsSleep	0.356804	0.365411	49.0003	0.976446	0.333639
Ch2	45	Group_activeCtrlVsTest:Phase_prePostExposure	0.587198	0.308905	48.9998	1.9009	0.063205
Ch2	45	Group_activeCtrlVsTest:Phase_noSleepVsSleep	-0.327089	0.286652	49.0003	-1.14107	0.259388
Ch2	46	(Intercept)	0.166998	0.0457619	48.9978	3.64929	0.000637461
Ch2	46	Group_passiveVsActive	0.0221745	0.126834	48.9978	0.174831	0.861933
Ch2	46	Group_activeCtrlVsTest	0.183954	0.0994969	48.9978	1.84884	0.0705188
Ch2	46	Phase_prePostExposure	0.0682098	0.115719	49.0007	0.589442	0.558273
Ch2	46	Phase_noSleepVsSleep	0.0644153	0.139314	49.0002	0.462377	0.645858
Ch2	46	Group_passiveVsActive:Phase_prePostExposure	0.178516	0.320729	49.0007	0.556597	0.580336
Ch2	46	Group_passiveVsActive:Phase_noSleepVsSleep	0.537612	0.386123	49.0002	1.39233	0.170108
Ch2	46	Group_activeCtrlVsTest:Phase_prePostExposure	-0.219081	0.2516	49.0007	-0.870751	0.388136
Ch2	46	Group_activeCtrlVsTest:Phase_noSleepVsSleep	0.00715215	0.302899	49.0002	0.0236123	0.981258
Ch2	47	(Intercept)	0.129906	0.0425731	48.9989	3.05137	0.00367229
Ch2	47	Group_passiveVsActive	0.0351807	0.117996	48.9989	0.298152	0.766848
Ch2	47	Group_activeCtrlVsTest	-0.0962285	0.0925637	48.9989	-1.03959	0.303632
Ch2	47	Phase_prePostExposure	0.124067	0.104802	49.0006	1.18383	0.242192
Ch2	47	Phase_noSleepVsSleep	0.178533	0.117313	49	1.52185	0.134474
Ch2	47	Group_passiveVsActive:Phase_prePostExposure	0.519359	0.290469	49.0006	1.788	0.0799604
Ch2	47	Group_passiveVsActive:Phase_noSleepVsSleep	0.271215	0.325145	49	0.834135	0.408253
Ch2	47	Group_activeCtrlVsTest:Phase_prePostExposure	-0.0726773	0.227863	49.0006	-0.318952	0.751119
Ch2	47	Group_activeCtrlVsTest:Phase_noSleepVsSleep	-0.510361	0.255065	49	-2.00091	0.0509582
Ch2	48	(Intercept)	0.180472	0.0452465	48.9999	3.98863	0.000221335
Ch2	48	Group_passiveVsActive	0.160973	0.125406	48.9999	1.28362	0.205313
Ch2	48	Group_activeCtrlVsTest	-0.13489	0.0983763	48.9999	-1.37117	0.17657
Ch2	48	Phase_prePostExposure	0.0143332	0.095887	48.9984	0.14948	0.881788
Ch2	48	Phase_noSleepVsSleep	0.180824	0.109758	48.9982	1.64748	0.105859
Ch2	48	Group_passiveVsActive:Phase_prePostExposure	-0.392353	0.265761	48.9984	-1.47634	0.146252
Ch2	48	Group_passiveVsActive:Phase_noSleepVsSleep	0.684048	0.304207	48.9982	2.24863	0.0290669
Ch2	48	Group_activeCtrlVsTest:Phase_prePostExposure	0.365912	0.20848	48.9984	1.75514	0.0854862
Ch2	48	Group_activeCtrlVsTest:Phase_noSleepVsSleep	0.0733574	0.23864	48.9982	0.307398	0.759843
Ch2	49	(Intercept)	0.187567	0.046726	49.0002	4.01418	0.000204058
Ch2	49	Group_passiveVsActive	0.0248907	0.129506	49.0002	0.192197	0.848382
Ch2	49	Group_activeCtrlVsTest	0.100604	0.101593	49.0002	0.990266	0.326909
Ch2	49	Phase_prePostExposure	0.0926671	0.108637	48.9991	0.853001	0.397809
Ch2	49	Phase_noSleepVsSleep	0.203722	0.123864	49.0003	1.64472	0.106428
Ch2	49	Group_passiveVsActive:Phase_prePostExposure	0.160516	0.301098	48.9991	0.533103	0.596372
Ch2	49	Group_passiveVsActive:Phase_noSleepVsSleep	-0.319084	0.343303	49.0003	-0.929453	0.357211
Ch2	49	Group_activeCtrlVsTest:Phase_prePostExposure	-0.24723	0.236201	48.9991	-1.04669	0.300376
Ch2	49	Group_activeCtrlVsTest:Phase_noSleepVsSleep	-0.11271	0.269309	49.0003	-0.418517	0.677398
Ch2	50	(Intercept)	0.217824	0.0505078	48.9999	4.31268	7.77886e-05
Ch2	50	Group_passiveVsActive	0.179122	0.139988	48.9999	1.27956	0.206727
Ch2	50	Group_activeCtrlVsTest	-0.0328272	0.109815	48.9999	-0.29893	0.766257
Ch2	50	Phase_prePostExposure	0.16607	0.112864	48.9998	1.47143	0.14757
Ch2	50	Phase_noSleepVsSleep	0.237079	0.113191	49.0003	2.0945	0.0414092
Ch2	50	Group_passiveVsActive:Phase_prePostExposure	-0.107782	0.312814	48.9998	-0.344555	0.731903
Ch2	50	Group_passiveVsActive:Phase_noSleepVsSleep	0.41603	0.313722	49.0003	1.32611	0.190952
Ch2	50	Group_activeCtrlVsTest:Phase_prePostExposure	0.344092	0.245391	48.9998	1.40222	0.167153
Ch2	50	Group_activeCtrlVsTest:Phase_noSleepVsSleep	-0.0649824	0.246104	49.0003	-0.264045	0.792853
Ch2	51	(Intercept)	0.0595342	0.0562231	49	1.05889	0.294841
Ch2	51	Group_passiveVsActive	-0.0534042	0.155828	49	-0.342711	0.733281
Ch2	51	Group_activeCtrlVsTest	-0.097694	0.122242	49	-0.799186	0.42804
Ch2	51	Phase_prePostExposure	0.214633	0.088721	49.0002	2.41919	0.0193133
Ch2	51	Phase_noSleepVsSleep	0.174016	0.13611	48.9997	1.27849	0.207099
Ch2	51	Group_passiveVsActive:Phase_prePostExposure	0.677561	0.2459	49.0002	2.75543	0.00820634
Ch2	51	Group_passiveVsActive:Phase_noSleepVsSleep	0.450892	0.377245	48.9997	1.19522	0.237753
Ch2	51	Group_activeCtrlVsTest:Phase_prePostExposure	-0.119356	0.1929	49.0002	-0.618749	0.538948
Ch2	51	Group_activeCtrlVsTest:Phase_noSleepVsSleep	0.183208	0.295935	48.9997	0.619081	0.538731
Ch2	52	(Intercept)	0.160873	0.0435669	48.9999	3.69256	0.000558313
Ch2	52	Group_passiveVsActive	-0.229692	0.120751	48.9999	-1.9022	0.063031
Ch2	52	Group_activeCtrlVsTest	0.0188815	0.0947245	48.9999	0.199331	0.842829
Ch2	52	Phase_prePostExposure	0.0968272	0.106143	49.0005	0.912237	0.36611
Ch2	52	Phase_noSleepVsSleep	0.304591	0.122199	48.9985	2.49257	0.0161116
Ch2	52	Group_passiveVsActive:Phase_prePostExposure	0.101769	0.294186	49.0005	0.345935	0.730873
Ch2	52	Group_passiveVsActive:Phase_noSleepVsSleep	0.274424	0.338689	48.9985	0.810253	0.421713
Ch2	52	Group_activeCtrlVsTest:Phase_prePostExposure	0.0158644	0.230778	49.0005	0.0687432	0.945474
Ch2	52	Group_activeCtrlVsTest:Phase_noSleepVsSleep	0.503644	0.265689	48.9985	1.89561	0.0639176
Ch3	6	(Intercept)	0.215114	0.0461626	49	4.65992	2.45634e-05
Ch3	6	Group_passiveVsActive	0.218993	0.127945	49	1.71162	0.0932901
Ch3	6	Group_activeCtrlVsTest	-0.188065	0.100368	49	-1.87375	0.0669343
Ch3	6	Phase_prePostExposure	0.110974	0.0982706	49	1.12927	0.264281
Ch3	6	Phase_noSleepVsSleep	0.218881	0.125966	49	1.73762	0.0885596
Ch3	6	Group_passiveVsActive:Phase_prePostExposure	-0.135229	0.272368	49	-0.496493	0.621767
Ch3	6	Group_passiveVsActive:Phase_noSleepVsSleep	-0.113617	0.349128	49	-0.325432	0.74624
Ch3	6	Group_activeCtrlVsTest:Phase_prePostExposure	-0.298299	0.213663	49	-1.39612	0.168971
Ch3	6	Group_activeCtrlVsTest:Phase_noSleepVsSleep	-0.0245785	0.273879	49	-0.0897421	0.928858
Ch3	7	(Intercept)	0.607592	0.0481409	49.0001	12.6211	5.15891e-17
Ch3	7	Group_passiveVsActive	0.560362	0.133428	49.0001	4.19974	0.000112398
Ch3	7	Group_activeCtrlVsTest	-0.115384	0.104669	49.0001	-1.10236	0.275688
Ch3	7	Phase_prePostExposure	0.295196	0.134878	49.0005	2.18861	0.033421
Ch3	7	Phase_noSleepVsSleep	0.36935	0.133555	48.9999	2.76554	0.00799011
Ch3	7	Group_passiveVsActive:Phase_prePostExposure	0.186777	0.37383	49.0005	0.49963	0.619572
Ch3	7	Group_passiveVsActive:Phase_noSleepVsSleep	0.149194	0.370161	48.9999	0.403051	0.688664
Ch3	7	Group_activeCtrlVsTest:Phase_prePostExposure	-0.31764	0.293256	49.0005	-1.08315	0.284044
Ch3	7	Group_activeCtrlVsTest:Phase_noSleepVsSleep	-0.241507	0.290378	48.9999	-0.831696	0.409615
Ch3	10	(Intercept)	0.124457	0.0502335	49	2.47758	0.0167237
Ch3	10	Group_passiveVsActive	0.152811	0.139228	49	1.09756	0.277759
Ch3	10	Group_activeCtrlVsTest	0.0107724	0.109219	49	0.0986313	0.921833
Ch3	10	Phase_prePostExposure	0.0500662	0.109429	49.0002	0.457521	0.649319
Ch3	10	Phase_noSleepVsSleep	0.250051	0.119895	48.999	2.08557	0.0422471
Ch3	10	Group_passiveVsActive:Phase_prePostExposure	-0.00592857	0.303295	49.0002	-0.0195472	0.984484
Ch3	10	Group_passiveVsActive:Phase_noSleepVsSleep	0.450355	0.332303	48.999	1.35525	0.181552
Ch3	10	Group_activeCtrlVsTest:Phase_prePostExposure	0.208077	0.237924	49.0002	0.874552	0.386084
Ch3	10	Group_activeCtrlVsTest:Phase_noSleepVsSleep	0.459621	0.26068	48.999	1.76316	0.0841087
Ch3	43	(Intercept)	0.139389	0.0500651	48.9998	2.78416	0.00760536
Ch3	43	Group_passiveVsActive	0.144611	0.138761	48.9998	1.04216	0.302453
Ch3	43	Group_activeCtrlVsTest	-0.100476	0.108853	48.9998	-0.923046	0.360507
Ch3	43	Phase_prePostExposure	-0.0129503	0.0972129	49.0007	-0.133216	0.894568
Ch3	43	Phase_noSleepVsSleep	0.0255672	0.131874	48.999	0.193877	0.847074
Ch3	43	Group_passiveVsActive:Phase_prePostExposure	0.0449019	0.269436	49.0007	0.166651	0.86833
Ch3	43	Group_passiveVsActive:Phase_noSleepVsSleep	0.179539	0.365502	48.999	0.491211	0.62547
Ch3	43	Group_activeCtrlVsTest:Phase_prePostExposure	0.223646	0.211363	49.0007	1.05811	0.295192
Ch3	43	Group_activeCtrlVsTest:Phase_noSleepVsSleep	0.506702	0.286724	48.999	1.76721	0.08342
Ch3	44	(Intercept)	0.154698	0.0431392	48.9997	3.58601	0.000772755
Ch3	44	Group_passiveVsActive	0.0783355	0.119565	48.9997	0.655171	0.515422
Ch3	44	Group_activeCtrlVsTest	-0.0655197	0.0937944	48.9997	-0.698546	0.488138
Ch3	44	Phase_prePostExposure	0.0734687	0.099049	49	0.741741	0.461785
Ch3	44	Phase_noSleepVsSleep	-0.00179786	0.118192	49.0001	-0.0152113	0.987925
Ch3	44	Group_passiveVsActive:Phase_prePostExposure	0.589149	0.274525	49	2.14607	0.0368467
Ch3	44	Group_passiveVsActive:Phase_noSleepVsSleep	-0.385601	0.327583	49.0001	-1.17711	0.244837
Ch3	44	Group_activeCtrlVsTest:Phase_prePostExposure	-0.357265	0.215355	49	-1.65896	0.103513
Ch3	44	Group_activeCtrlVsTest:Phase_noSleepVsSleep	-0.242711	0.256977	49.0001	-0.944487	0.349555
Ch3	45	(Intercept)	0.169678	0.0445232	49	3.81102	0.000387023
Ch3	45	Group_passiveVsActive	0.126688	0.123401	49	1.02664	0.309633
Ch3	45	Group_activeCtrlVsTest	-0.0582527	0.0968035	49	-0.601762	0.550107
Ch3	45	Phase_prePostExposure	0.191813	0.0951166	49.0012	2.01661	0.0492342
Ch3	45	Phase_noSleepVsSleep	0.235122	0.127447	48.9976	1.84485	0.0711076
Ch3	45	Group_passiveVsActive:Phase_prePostExposure	0.100535	0.263626	49.0012	0.381354	0.704589
Ch3	45	Group_passiveVsActive:Phase_noSleepVsSleep	0.210669	0.353234	48.9976	0.596401	0.553653
Ch3	45	Group_activeCtrlVsTest:Phase_prePostExposure	0.0349035	0.206805	49.0012	0.168775	0.866668
Ch3	45	Group_activeCtrlVsTest:Phase_noSleepVsSleep	-0.340494	0.2771	48.9976	-1.22878	0.225024
Ch4	6	(Intercept)	0.156407	0.0443667	48.9978	3.52532	0.000928118
Ch4	6	Group_passiveVsActive	-0.0110118	0.122967	48.9978	-0.0895506	0.929009
Ch4	6	Group_activeCtrlVsTest	0.106292	0.0964633	48.9978	1.10189	0.275893
Ch4	6	Phase_prePostExposure	-0.0425131	0.120056	49.0048	-0.354109	0.724776
Ch4	6	Phase_noSleepVsSleep	0.16841	0.102724	48.9999	1.63945	0.107525
Ch4	6	Group_passiveVsActive:Phase_prePostExposure	-0.477416	0.33275	49.0048	-1.43476	0.157707
Ch4	6	Group_passiveVsActive:Phase_noSleepVsSleep	0.283921	0.284709	48.9999	0.997231	0.323552
Ch4	6	Group_activeCtrlVsTest:Phase_prePostExposure	0.0941032	0.26103	49.0048	0.360507	0.720018
Ch4	6	Group_activeCtrlVsTest:Phase_noSleepVsSleep	-0.216236	0.223344	48.9999	-0.968175	0.337712
Ch4	7	(Intercept)	0.490391	0.0580571	48.9998	8.4467	3.99634e-11
Ch4	7	Group_passiveVsActive	0.292589	0.160912	48.9998	1.81832	0.0751303
Ch4	7	Group_activeCtrlVsTest	-0.163798	0.12623	48.9998	-1.29762	0.200493
Ch4	7	Phase_prePostExposure	0.317208	0.109826	49.0001	2.88828	0.00575205
Ch4	7	Phase_noSleepVsSleep	0.228013	0.145275	49.0001	1.56952	0.122962
Ch4	7	Group_passiveVsActive:Phase_prePostExposure	0.612331	0.304395	49.0001	2.01164	0.0497746
Ch4	7	Group_passiveVsActive:Phase_noSleepVsSleep	0.856121	0.402646	49.0001	2.12624	0.0385462
Ch4	7	Group_activeCtrlVsTest:Phase_prePostExposure	0.181507	0.238787	49.0001	0.760122	0.450824
Ch4	7	Group_activeCtrlVsTest:Phase_noSleepVsSleep	0.378177	0.315861	49.0001	1.19729	0.236954
Ch4	10	(Intercept)	0.128096	0.0465896	48.9996	2.74946	0.00833657
Ch4	10	Group_passiveVsActive	-0.0279175	0.129128	48.9996	-0.2162	0.829729
Ch4	10	Group_activeCtrlVsTest	0.0152277	0.101296	48.9996	0.150328	0.881123
Ch4	10	Phase_prePostExposure	0.117472	0.0938038	48.9981	1.25232	0.216398
Ch4	10	Phase_noSleepVsSleep	0.254976	0.129281	49.0002	1.97225	0.0542384
Ch4	10	Group_passiveVsActive:Phase_prePostExposure	0.32602	0.259988	48.9981	1.25398	0.215798
Ch4	10	Group_passiveVsActive:Phase_noSleepVsSleep	0.257884	0.358318	49.0002	0.719706	0.475125
Ch4	10	Group_activeCtrlVsTest:Phase_prePostExposure	-0.254559	0.203951	48.9981	-1.24814	0.217912
Ch4	10	Group_activeCtrlVsTest:Phase_noSleepVsSleep	-0.328707	0.281088	49.0002	-1.16941	0.247896
Ch4	43	(Intercept)	0.230125	0.0453839	48.9999	5.07063	6.06904e-06
Ch4	43	Group_passiveVsActive	0.295618	0.125786	48.9999	2.35016	0.0228366
Ch4	43	Group_activeCtrlVsTest	0.136834	0.0986749	48.9999	1.38671	0.171807
Ch4	43	Phase_prePostExposure	0.0294032	0.121489	49.0001	0.242024	0.809771
Ch4	43	Phase_noSleepVsSleep	0.243512	0.132361	48.9998	1.83975	0.0718666
Ch4	43	Group_passiveVsActive:Phase_prePostExposure	0.272543	0.336719	49.0001	0.809408	0.422194
Ch4	43	Group_passiveVsActive:Phase_noSleepVsSleep	0.197088	0.366854	48.9998	0.537239	0.593534
Ch4	43	Group_activeCtrlVsTest:Phase_prePostExposure	-0.700403	0.264144	49.0001	-2.65159	0.0107623
Ch4	43	Group_activeCtrlVsTest:Phase_noSleepVsSleep	-0.138242	0.287784	48.9998	-0.480368	0.633103
Ch4	44	(Intercept)	0.142299	0.0558421	49.0001	2.54824	0.0140123
Ch4	44	Group_passiveVsActive	0.0714909	0.154772	49.0001	0.46191	0.646191
Ch4	44	Group_activeCtrlVsTest	0.00700125	0.121414	49.0001	0.0576645	0.95425
Ch4	44	Phase_prePostExposure	0.0593803	0.113168	49.0001	0.52471	0.602151
Ch4	44	Phase_noSleepVsSleep	0.273009	0.112589	48.9998	2.42482	0.0190486
Ch4	44	Group_passiveVsActive:Phase_prePostExposure	-0.389375	0.313657	49.0001	-1.2414	0.220367
Ch4	44	Group_passiveVsActive:Phase_noSleepVsSleep	-0.119355	0.312053	48.9998	-0.382482	0.703758
Ch4	44	Group_activeCtrlVsTest:Phase_prePostExposure	-0.259629	0.246053	49.0001	-1.05517	0.296521
Ch4	44	Group_activeCtrlVsTest:Phase_noSleepVsSleep	-0.0552451	0.244795	48.9998	-0.225679	0.82239
Ch4	45	(Intercept)	0.263182	0.056014	49.0008	4.69851	2.15709e-05
Ch4	45	Group_passiveVsActive	-0.216694	0.155249	49.0008	-1.39578	0.169073
Ch4	45	Group_activeCtrlVsTest	0.0204092	0.121787	49.0008	0.167581	0.867603
Ch4	45	Phase_prePostExposure	-0.0233631	0.101687	48.9986	-0.229755	0.819239
Ch4	45	Phase_noSleepVsSleep	0.401306	0.122443	49.0006	3.27748	0.00192942
Ch4	45	Group_passiveVsActive:Phase_prePostExposure	0.542444	0.281837	48.9986	1.92467	0.0600868
Ch4	45	Group_passiveVsActive:Phase_noSleepVsSleep	0.608506	0.339365	49.0006	1.79307	0.0791347
Ch4	45	Group_activeCtrlVsTest:Phase_prePostExposure	-0.108941	0.221091	48.9986	-0.492743	0.624395
Ch4	45	Group_activeCtrlVsTest:Phase_noSleepVsSleep	-0.102841	0.26622	49.0006	-0.386301	0.700946
Ch5	6	(Intercept)	0.147595	0.057529	48.9998	2.56558	0.0134112
Ch5	6	Group_passiveVsActive	0.0857036	0.159448	48.9998	0.537503	0.593353
Ch5	6	Group_activeCtrlVsTest	-0.0535897	0.125081	48.9998	-0.428439	0.670209
Ch5	6	Phase_prePostExposure	0.200144	0.111666	49.0005	1.79235	0.0792522
Ch5	6	Phase_noSleepVsSleep	0.0525391	0.133558	48.9996	0.393379	0.695746
Ch5	6	Group_passiveVsActive:Phase_prePostExposure	-0.131105	0.309495	49.0005	-0.423611	0.673703
Ch5	6	Group_passiveVsActive:Phase_noSleepVsSleep	0.182088	0.370171	48.9996	0.491901	0.624986
Ch5	6	Group_activeCtrlVsTest:Phase_prePostExposure	-0.170936	0.242788	49.0005	-0.704054	0.484732
Ch5	6	Group_activeCtrlVsTest:Phase_noSleepVsSleep	-0.398457	0.290386	48.9996	-1.37216	0.176263
Ch5	7	(Intercept)	0.572681	0.0578227	49	9.90408	2.7695e-13
Ch5	7	Group_passiveVsActive	0.220557	0.160262	49	1.37623	0.175008
Ch5	7	Group_activeCtrlVsTest	-0.0382779	0.12572	49	-0.30447	0.762059
Ch5	7	Phase_prePostExposure	0.470724	0.121077	49	3.88779	0.000304377
Ch5	7	Phase_noSleepVsSleep	0.429371	0.131331	49.0002	3.26938	0.00197525
Ch5	7	Group_passiveVsActive:Phase_prePostExposure	0.113193	0.335579	49	0.337306	0.737327
Ch5	7	Group_passiveVsActive:Phase_noSleepVsSleep	1.13955	0.363998	49.0002	3.13064	0.00293859
Ch5	7	Group_activeCtrlVsTest:Phase_prePostExposure	-0.129333	0.26325	49	-0.491292	0.625413
Ch5	7	Group_activeCtrlVsTest:Phase_noSleepVsSleep	0.0201476	0.285544	49.0002	0.0705588	0.944036
Ch5	10	(Intercept)	0.218929	0.046845	48.9997	4.67349	2.34681e-05
Ch5	10	Group_passiveVsActive	0.0711245	0.129836	48.9997	0.547803	0.586314
Ch5	10	Group_activeCtrlVsTest	-0.185838	0.101852	48.9997	-1.82459	0.0741624
Ch5	10	Phase_prePostExposure	0.332053	0.100966	48.9998	3.28874	0.00186742
Ch5	10	Phase_noSleepVsSleep	0.418277	0.140959	48.9994	2.96737	0.00463488
Ch5	10	Group_passiveVsActive:Phase_prePostExposure	-0.00538156	0.27984	48.9998	-0.0192309	0.984735
Ch5	10	Group_passiveVsActive:Phase_noSleepVsSleep	0.604671	0.390682	48.9994	1.54773	0.128122
Ch5	10	Group_activeCtrlVsTest:Phase_prePostExposure	-0.460403	0.219524	48.9998	-2.09728	0.0411516
Ch5	10	Group_activeCtrlVsTest:Phase_noSleepVsSleep	-0.105007	0.306476	48.9994	-0.342625	0.733346
Ch5	43	(Intercept)	0.248565	0.0422914	49	5.87743	3.61316e-07
Ch5	43	Group_passiveVsActive	0.288219	0.117215	49	2.45889	0.0175163
Ch5	43	Group_activeCtrlVsTest	0.00707425	0.0919512	49	0.0769348	0.938989
Ch5	43	Phase_prePostExposure	-0.0703311	0.096047	48.9999	-0.732257	0.4675
Ch5	43	Phase_noSleepVsSleep	0.0720243	0.151166	49.0001	0.476459	0.635865
Ch5	43	Group_passiveVsActive:Phase_prePostExposure	-0.318678	0.266205	48.9999	-1.19712	0.237021
Ch5	43	Group_passiveVsActive:Phase_noSleepVsSleep	-0.165724	0.418972	49.0001	-0.39555	0.694154
Ch5	43	Group_activeCtrlVsTest:Phase_prePostExposure	0.0113696	0.208828	48.9999	0.054445	0.956802
Ch5	43	Group_activeCtrlVsTest:Phase_noSleepVsSleep	-0.29809	0.328669	49.0001	-0.906962	0.368866
Ch5	44	(Intercept)	0.233019	0.0508915	48.9995	4.57875	3.22463e-05
Ch5	44	Group_passiveVsActive	0.326533	0.141051	48.9995	2.31499	0.0248443
Ch5	44	Group_activeCtrlVsTest	-0.0502814	0.11065	48.9995	-0.454419	0.651534
Ch5	44	Phase_prePostExposure	0.202796	0.100774	49	2.01238	0.0496932
Ch5	44	Phase_noSleepVsSleep	0.348998	0.114481	49.0004	3.04853	0.00370144
Ch5	44	Group_passiveVsActive:Phase_prePostExposure	0.112038	0.279307	49	0.40113	0.690068
Ch5	44	Group_passiveVsActive:Phase_noSleepVsSleep	-0.373974	0.317296	49.0004	-1.17863	0.244238
Ch5	44	Group_activeCtrlVsTest:Phase_prePostExposure	-0.130698	0.219106	49	-0.596506	0.553584
Ch5	44	Group_activeCtrlVsTest:Phase_noSleepVsSleep	0.256588	0.248907	49.0004	1.03086	0.307669
Ch5	45	(Intercept)	0.119011	0.0435274	48.9998	2.73417	0.00867908
Ch5	45	Group_passiveVsActive	-0.0615563	0.120641	48.9998	-0.510244	0.612171
Ch5	45	Group_activeCtrlVsTest	-0.131264	0.0946385	48.9998	-1.38701	0.171717
Ch5	45	Phase_prePostExposure	0.0939202	0.0995074	49.001	0.943851	0.349877
Ch5	45	Phase_noSleepVsSleep	0.109029	0.149514	48.9977	0.729223	0.469337
Ch5	45	Group_passiveVsActive:Phase_prePostExposure	-0.0178712	0.275796	49.001	-0.0647986	0.948598
Ch5	45	Group_passiveVsActive:Phase_noSleepVsSleep	0.372527	0.414393	48.9977	0.898969	0.373066
Ch5	45	Group_activeCtrlVsTest:Phase_prePostExposure	-0.210747	0.216352	49.001	-0.974094	0.334794
Ch5	45	Group_activeCtrlVsTest:Phase_noSleepVsSleep	0.0789906	0.325077	48.9977	0.24299	0.809027
Ch6	7	(Intercept)	0.633212	0.0549519	48.9993	11.523	1.48168e-15
Ch6	7	Group_passiveVsActive	0.0651563	0.152305	48.9993	0.4278	0.670671
Ch6	7	Group_activeCtrlVsTest	-0.232263	0.119478	48.9993	-1.94398	0.0576517
Ch6	7	Phase_prePostExposure	0.333059	0.121434	48.9999	2.74272	0.00848606
Ch6	7	Phase_noSleepVsSleep	0.3543	0.143757	49	2.46457	0.0172717
Ch6	7	Group_passiveVsActive:Phase_prePostExposure	0.768535	0.336568	48.9999	2.28345	0.0267779
Ch6	7	Group_passiveVsActive:Phase_noSleepVsSleep	0.885978	0.398439	49	2.22362	0.0308156
Ch6	7	Group_activeCtrlVsTest:Phase_prePostExposure	0.0324761	0.264026	48.9999	0.123004	0.902607
Ch6	7	Group_activeCtrlVsTest:Phase_noSleepVsSleep	-0.0556549	0.312561	49	-0.178061	0.859409
Ch6	8	(Intercept)	0.182611	0.0503977	48.9998	3.6234	0.000689817
Ch6	8	Group_passiveVsActive	0.138886	0.139683	48.9998	0.994297	0.324963
Ch6	8	Group_activeCtrlVsTest	-0.101112	0.109576	48.9998	-0.922752	0.360658
Ch6	8	Phase_prePostExposure	0.100385	0.0933288	49.0001	1.0756	0.287373
Ch6	8	Phase_noSleepVsSleep	0.110948	0.12855	49.0001	0.86307	0.392304
Ch6	8	Group_passiveVsActive:Phase_prePostExposure	0.111701	0.258671	49.0001	0.431828	0.667761
Ch6	8	Group_passiveVsActive:Phase_noSleepVsSleep	0.383357	0.356292	49.0001	1.07596	0.287213
Ch6	8	Group_activeCtrlVsTest:Phase_prePostExposure	-0.306638	0.202918	49.0001	-1.51114	0.137176
Ch6	8	Group_activeCtrlVsTest:Phase_noSleepVsSleep	-0.135423	0.279498	49.0001	-0.484521	0.630175
Ch6	9	(Intercept)	0.110586	0.0424199	48.9999	2.60694	0.012071
Ch6	9	Group_passiveVsActive	0.0343588	0.117571	48.9999	0.292238	0.771339
Ch6	9	Group_activeCtrlVsTest	-0.162946	0.0922306	48.9999	-1.76672	0.0835028
Ch6	9	Phase_prePostExposure	0.202681	0.11479	49.0001	1.76566	0.0836832
Ch6	9	Phase_noSleepVsSleep	0.22455	0.105848	49	2.12143	0.0389679
Ch6	9	Group_passiveVsActive:Phase_prePostExposure	0.093501	0.318154	49.0001	0.293886	0.770087
Ch6	9	Group_passiveVsActive:Phase_noSleepVsSleep	0.557581	0.29337	49	1.90061	0.0632447
Ch6	9	Group_activeCtrlVsTest:Phase_prePostExposure	-0.22757	0.249581	49.0001	-0.911809	0.366333
Ch6	9	Group_activeCtrlVsTest:Phase_noSleepVsSleep	0.249576	0.230139	49	1.08446	0.283468
Ch6	10	(Intercept)	0.160888	0.0475213	49.0001	3.38559	0.00140669
Ch6	10	Group_passiveVsActive	-0.0859605	0.131711	49.0001	-0.652647	0.517034
Ch6	10	Group_activeCtrlVsTest	-0.020643	0.103322	49.0001	-0.199793	0.84247
Ch6	10	Phase_prePostExposure	0.130141	0.105662	48.9999	1.23167	0.223952
Ch6	10	Phase_noSleepVsSleep	0.302283	0.102262	48.9999	2.95595	0.00478262
Ch6	10	Group_passiveVsActive:Phase_prePostExposure	0.0402482	0.292855	48.9999	0.137434	0.891251
Ch6	10	Group_passiveVsActive:Phase_noSleepVsSleep	0.140995	0.283432	48.9999	0.497456	0.621093
Ch6	10	Group_activeCtrlVsTest:Phase_prePostExposure	-0.764161	0.229734	48.9999	-3.32628	0.00167403
Ch6	10	Group_activeCtrlVsTest:Phase_noSleepVsSleep	0.0620249	0.222342	48.9999	0.278962	0.781448
Ch6	11	(Intercept)	0.0618591	0.0484161	49	1.27765	0.207392
Ch6	11	Group_passiveVsActive	0.0990015	0.134191	49	0.737768	0.464174
Ch6	11	Group_activeCtrlVsTest	-0.0178597	0.105268	49	-0.16966	0.865976
Ch6	11	Phase_prePostExposure	0.0145389	0.119655	48.9998	0.121506	0.903787
Ch6	11	Phase_noSleepVsSleep	0.0351603	0.123864	49.0004	0.283863	0.777711
Ch6	11	Group_passiveVsActive:Phase_prePostExposure	0.284319	0.331638	48.9998	0.857318	0.395443
Ch6	11	Group_passiveVsActive:Phase_noSleepVsSleep	0.47965	0.343301	49.0004	1.39717	0.168658
Ch6	11	Group_activeCtrlVsTest:Phase_prePostExposure	0.24057	0.260158	48.9998	0.924706	0.35965
Ch6	11	Group_activeCtrlVsTest:Phase_noSleepVsSleep	0.170103	0.269308	49.0004	0.631632	0.530563
Ch6	12	(Intercept)	0.125814	0.050284	49.0001	2.50208	0.015734
Ch6	12	Group_passiveVsActive	0.156686	0.139368	49.0001	1.12427	0.266377
Ch6	12	Group_activeCtrlVsTest	-0.0960877	0.109329	49.0001	-0.878887	0.383752
Ch6	12	Phase_prePostExposure	-0.0418633	0.103309	48.9999	-0.405224	0.687077
Ch6	12	Phase_noSleepVsSleep	0.12834	0.112875	49	1.13701	0.261065
Ch6	12	Group_passiveVsActive:Phase_prePostExposure	0.0376082	0.286333	48.9999	0.131344	0.896041
Ch6	12	Group_passiveVsActive:Phase_noSleepVsSleep	0.0724536	0.312846	49	0.231595	0.817817
Ch6	12	Group_activeCtrlVsTest:Phase_prePostExposure	-0.148218	0.224618	48.9999	-0.659869	0.512428
Ch6	12	Group_activeCtrlVsTest:Phase_noSleepVsSleep	0.210836	0.245417	49	0.859095	0.394472
Ch6	13	(Intercept)	0.182594	0.0471223	48.9998	3.87489	0.000316965
Ch6	13	Group_passiveVsActive	0.21227	0.130605	48.9998	1.62529	0.110517
Ch6	13	Group_activeCtrlVsTest	-0.225641	0.102455	48.9998	-2.20235	0.0323766
Ch6	13	Phase_prePostExposure	0.0940944	0.0913071	49.0001	1.03053	0.307823
Ch6	13	Phase_noSleepVsSleep	0.220685	0.107098	49.0001	2.06058	0.0446723
Ch6	13	Group_passiveVsActive:Phase_prePostExposure	-0.169126	0.253068	49.0001	-0.668306	0.507075
Ch6	13	Group_passiveVsActive:Phase_noSleepVsSleep	0.320912	0.296834	49.0001	1.08112	0.284938
Ch6	13	Group_activeCtrlVsTest:Phase_prePostExposure	0.213988	0.198523	49.0001	1.0779	0.286355
Ch6	13	Group_activeCtrlVsTest:Phase_noSleepVsSleep	0.208316	0.232856	49.0001	0.894613	0.375367
Ch6	14	(Intercept)	0.18898	0.040033	49	4.72059	2.0023e-05
Ch6	14	Group_passiveVsActive	0.0249432	0.110956	49	0.224802	0.823068
Ch6	14	Group_activeCtrlVsTest	-0.0720644	0.087041	49	-0.827936	0.411721
Ch6	14	Phase_prePostExposure	0.20779	0.116654	49	1.78126	0.0810694
Ch6	14	Phase_noSleepVsSleep	0.293225	0.151375	49	1.93707	0.058513
Ch6	14	Group_passiveVsActive:Phase_prePostExposure	0.202643	0.323319	49	0.626759	0.533727
Ch6	14	Group_passiveVsActive:Phase_noSleepVsSleep	-0.262932	0.419553	49	-0.626695	0.533769
Ch6	14	Group_activeCtrlVsTest:Phase_prePostExposure	-0.0453211	0.253632	49	-0.178688	0.858919
Ch6	14	Group_activeCtrlVsTest:Phase_noSleepVsSleep	-0.65141	0.329125	49	-1.97922	0.0534246
Ch6	15	(Intercept)	0.19179	0.0452958	49	4.23418	0.000100505
Ch6	15	Group_passiveVsActive	0.122835	0.125542	49	0.978434	0.332666
Ch6	15	Group_activeCtrlVsTest	0.0462636	0.0984834	49	0.46976	0.64061
Ch6	15	Phase_prePostExposure	0.0318253	0.0944137	49.0004	0.337083	0.737494
Ch6	15	Phase_noSleepVsSleep	0.231987	0.135689	48.9994	1.7097	0.0936479
Ch6	15	Group_passiveVsActive:Phase_prePostExposure	0.360718	0.261678	49.0004	1.37848	0.174316
Ch6	15	Group_passiveVsActive:Phase_noSleepVsSleep	-0.0708511	0.376076	48.9994	-0.188396	0.851344
Ch6	15	Group_activeCtrlVsTest:Phase_prePostExposure	-0.166748	0.205277	49.0004	-0.812306	0.420545
Ch6	15	Group_activeCtrlVsTest:Phase_noSleepVsSleep	0.020577	0.295018	48.9994	0.0697482	0.944678
Ch6	16	(Intercept)	0.118944	0.0503198	49	2.36377	0.0220994
Ch6	16	Group_passiveVsActive	0.011387	0.139467	49	0.0816467	0.93526
Ch6	16	Group_activeCtrlVsTest	0.102746	0.109407	49	0.939116	0.352278
Ch6	16	Phase_prePostExposure	0.196654	0.119819	49.0002	1.64126	0.107147
Ch6	16	Phase_noSleepVsSleep	0.054924	0.127262	48.9997	0.431583	0.667938
Ch6	16	Group_passiveVsActive:Phase_prePostExposure	-0.104582	0.33209	49.0002	-0.31492	0.75416
Ch6	16	Group_passiveVsActive:Phase_noSleepVsSleep	-0.0809206	0.35272	48.9997	-0.229419	0.819498
Ch6	16	Group_activeCtrlVsTest:Phase_prePostExposure	-0.0696283	0.260513	49.0002	-0.267274	0.79038
Ch6	16	Group_activeCtrlVsTest:Phase_noSleepVsSleep	0.18978	0.276696	48.9997	0.685877	0.496023
Ch6	17	(Intercept)	0.215264	0.0481701	48.9999	4.46883	4.64973e-05
Ch6	17	Group_passiveVsActive	-0.0552841	0.133509	48.9999	-0.414086	0.680618
Ch6	17	Group_activeCtrlVsTest	-0.053846	0.104733	48.9999	-0.514127	0.609474
Ch6	17	Phase_prePostExposure	0.181309	0.0932484	49	1.94437	0.0576038
Ch6	17	Phase_noSleepVsSleep	0.269667	0.138386	49.0001	1.94866	0.0570741
Ch6	17	Group_passiveVsActive:Phase_prePostExposure	0.108247	0.258448	49	0.418834	0.677167
Ch6	17	Group_passiveVsActive:Phase_noSleepVsSleep	0.120969	0.383552	49.0001	0.315391	0.753804
Ch6	17	Group_activeCtrlVsTest:Phase_prePostExposure	-0.0154478	0.202743	49	-0.0761939	0.939575
Ch6	17	Group_activeCtrlVsTest:Phase_noSleepVsSleep	-0.156841	0.300883	49.0001	-0.52127	0.604527
Ch6	18	(Intercept)	0.177604	0.0519574	48.9935	3.41827	0.00127736
Ch6	18	Group_passiveVsActive	0.40731	0.144005	48.9935	2.82843	0.00675874
Ch6	18	Group_activeCtrlVsTest	0.0850878	0.112967	48.9935	0.753208	0.454929
Ch6	18	Phase_prePostExposure	-0.0765899	0.0951505	49.0021	-0.804935	0.424746
Ch6	18	Phase_noSleepVsSleep	0.11945	0.11834	49.0032	1.00939	0.317747
Ch6	18	Group_passiveVsActive:Phase_prePostExposure	-0.2689	0.26372	49.0021	-1.01964	0.312907
Ch6	18	Group_passiveVsActive:Phase_noSleepVsSleep	0.428542	0.327991	49.0032	1.30657	0.197459
Ch6	18	Group_activeCtrlVsTest:Phase_prePostExposure	-0.4044	0.206879	49.0021	-1.95477	0.0563281
Ch6	18	Group_activeCtrlVsTest:Phase_noSleepVsSleep	-0.23734	0.257297	49.0032	-0.922433	0.360822
Ch6	19	(Intercept)	0.288314	0.0612687	49	4.70573	2.10525e-05
Ch6	19	Group_passiveVsActive	-0.0203327	0.169813	49	-0.119736	0.905182
Ch6	19	Group_activeCtrlVsTest	-0.293145	0.133212	49	-2.20058	0.0325091
Ch6	19	Phase_prePostExposure	0.333478	0.155513	48.9997	2.14436	0.03699
Ch6	19	Phase_noSleepVsSleep	0.547768	0.149493	49.0006	3.66417	0.000609076
Ch6	19	Group_passiveVsActive:Phase_prePostExposure	0.368289	0.431023	48.9997	0.854454	0.397012
Ch6	19	Group_passiveVsActive:Phase_noSleepVsSleep	0.230676	0.414337	49.0006	0.556735	0.580243
Ch6	19	Group_activeCtrlVsTest:Phase_prePostExposure	-0.363908	0.338122	48.9997	-1.07626	0.28708
Ch6	19	Group_activeCtrlVsTest:Phase_noSleepVsSleep	-0.711705	0.325032	49.0006	-2.18964	0.0333413
Ch6	20	(Intercept)	0.0930219	0.0605096	49.0005	1.53731	0.130651
Ch6	20	Group_passiveVsActive	-0.139801	0.167709	49.0005	-0.833593	0.408555
Ch6	20	Group_activeCtrlVsTest	-0.0759673	0.131562	49.0005	-0.577426	0.566295
Ch6	20	Phase_prePostExposure	0.172059	0.106666	48.9998	1.61307	0.113153
Ch6	20	Phase_noSleepVsSleep	0.128635	0.143434	48.9996	0.896827	0.374196
Ch6	20	Group_passiveVsActive:Phase_prePostExposure	-0.38076	0.295636	48.9998	-1.28794	0.203818
Ch6	20	Group_passiveVsActive:Phase_noSleepVsSleep	0.0949991	0.397542	48.9996	0.238966	0.812129
Ch6	20	Group_activeCtrlVsTest:Phase_prePostExposure	-0.110209	0.231916	48.9998	-0.475213	0.636747
Ch6	20	Group_activeCtrlVsTest:Phase_noSleepVsSleep	0.0951514	0.311858	48.9996	0.305112	0.761573
Ch6	21	(Intercept)	0.198685	0.0509973	49.0009	3.89599	0.000296628
Ch6	21	Group_passiveVsActive	0.103895	0.141345	49.0009	0.73505	0.465813
Ch6	21	Group_activeCtrlVsTest	-0.0682434	0.11088	49.0009	-0.615472	0.541091
Ch6	21	Phase_prePostExposure	0.0984015	0.0865462	49.0005	1.13698	0.261076
Ch6	21	Phase_noSleepVsSleep	0.104642	0.134344	48.9985	0.778911	0.439778
Ch6	21	Group_passiveVsActive:Phase_prePostExposure	-0.0153071	0.239872	49.0005	-0.0638135	0.949378
Ch6	21	Group_passiveVsActive:Phase_noSleepVsSleep	-0.415917	0.372349	48.9985	-1.11701	0.269438
Ch6	21	Group_activeCtrlVsTest:Phase_prePostExposure	0.2206	0.188171	49.0005	1.17233	0.246731
Ch6	21	Group_activeCtrlVsTest:Phase_noSleepVsSleep	-0.394476	0.292095	48.9985	-1.35051	0.183058
Ch6	22	(Intercept)	0.106425	0.0610255	49.0025	1.74395	0.0874383
Ch6	22	Group_passiveVsActive	0.177986	0.169139	49.0025	1.05231	0.29782
Ch6	22	Group_activeCtrlVsTest	0.100391	0.132683	49.0025	0.756623	0.452898
Ch6	22	Phase_prePostExposure	0.0404629	0.10896	48.9983	0.371354	0.711975
Ch6	22	Phase_noSleepVsSleep	0.368241	0.118041	48.9995	3.11961	0.00303177
Ch6	22	Group_passiveVsActive:Phase_prePostExposure	0.308032	0.301996	48.9983	1.01999	0.312743
Ch6	22	Group_passiveVsActive:Phase_noSleepVsSleep	-0.152371	0.327163	48.9995	-0.465734	0.64347
Ch6	22	Group_activeCtrlVsTest:Phase_prePostExposure	-0.306386	0.236905	48.9983	-1.29329	0.201976
Ch6	22	Group_activeCtrlVsTest:Phase_noSleepVsSleep	0.137197	0.256648	48.9995	0.534572	0.595363
Ch6	23	(Intercept)	0.254314	0.0555996	48.9998	4.57403	3.27583e-05
Ch6	23	Group_passiveVsActive	-0.121371	0.1541	48.9998	-0.787607	0.43472
Ch6	23	Group_activeCtrlVsTest	-0.00352078	0.120886	48.9998	-0.0291247	0.976883
Ch6	23	Phase_prePostExposure	0.286996	0.132599	48.9998	2.16438	0.0353358
Ch6	23	Phase_noSleepVsSleep	0.279021	0.137946	49.0005	2.02267	0.0485818
Ch6	23	Group_passiveVsActive:Phase_prePostExposure	0.433058	0.367514	48.9998	1.17834	0.24435
Ch6	23	Group_passiveVsActive:Phase_noSleepVsSleep	0.239847	0.382333	49.0005	0.627326	0.533358
Ch6	23	Group_activeCtrlVsTest:Phase_prePostExposure	-0.493815	0.288302	48.9998	-1.71284	0.0930636
Ch6	23	Group_activeCtrlVsTest:Phase_noSleepVsSleep	-0.0961766	0.299927	49.0005	-0.320667	0.749827
Ch6	24	(Intercept)	0.281774	0.0520117	49.0001	5.41751	1.82189e-06
Ch6	24	Group_passiveVsActive	0.35821	0.144156	49.0001	2.48487	0.0164232
Ch6	24	Group_activeCtrlVsTest	0.0285341	0.113085	49.0001	0.252323	0.801847
Ch6	24	Phase_prePostExposure	0.316108	0.116405	48.998	2.71559	0.00911248
Ch6	24	Phase_noSleepVsSleep	0.454148	0.126376	49.0015	3.59363	0.000755094
Ch6	24	Group_passiveVsActive:Phase_prePostExposure	0.960155	0.322628	48.998	2.97604	0.00452562
Ch6	24	Group_passiveVsActive:Phase_noSleepVsSleep	0.487394	0.350264	49.0015	1.39151	0.170357
Ch6	24	Group_activeCtrlVsTest:Phase_prePostExposure	-0.589517	0.25309	48.998	-2.32928	0.0240109
Ch6	24	Group_activeCtrlVsTest:Phase_noSleepVsSleep	0.110585	0.27477	49.0015	0.402465	0.689092
Ch6	25	(Intercept)	0.419809	0.0488946	48.9983	8.58599	2.46241e-11
Ch6	25	Group_passiveVsActive	0.202214	0.135517	48.9983	1.49217	0.142065
Ch6	25	Group_activeCtrlVsTest	-0.0522652	0.106308	48.9983	-0.491639	0.62517
Ch6	25	Phase_prePostExposure	0.451086	0.151276	48.9998	2.98188	0.00445331
Ch6	25	Phase_noSleepVsSleep	0.987099	0.1278	48.9988	7.7238	5.0644e-10
Ch6	25	Group_passiveVsActive:Phase_prePostExposure	0.771469	0.419277	48.9998	1.84	0.0718297
Ch6	25	Group_passiveVsActive:Phase_noSleepVsSleep	1.07849	0.354211	48.9988	3.04476	0.00374066
Ch6	25	Group_activeCtrlVsTest:Phase_prePostExposure	-0.817045	0.328908	48.9998	-2.48411	0.0164542
Ch6	25	Group_activeCtrlVsTest:Phase_noSleepVsSleep	-0.349019	0.277866	48.9988	-1.25607	0.215047
Ch6	26	(Intercept)	0.242135	0.0541021	49.0001	4.47552	4.54756e-05
Ch6	26	Group_passiveVsActive	0.154291	0.14995	49.0001	1.02895	0.308555
Ch6	26	Group_activeCtrlVsTest	0.0766417	0.11763	49.0001	0.651547	0.517738
Ch6	26	Phase_prePostExposure	0.13056	0.127822	48.9999	1.02141	0.312075
Ch6	26	Phase_noSleepVsSleep	0.497229	0.139299	48.9999	3.56951	0.000812332
Ch6	26	Group_passiveVsActive:Phase_prePostExposure	0.128619	0.354274	48.9999	0.363049	0.71813
Ch6	26	Group_passiveVsActive:Phase_noSleepVsSleep	0.729224	0.386082	48.9999	1.88878	0.0648478
Ch6	26	Group_activeCtrlVsTest:Phase_prePostExposure	-0.311607	0.277915	48.9999	-1.12123	0.267654
Ch6	26	Group_activeCtrlVsTest:Phase_noSleepVsSleep	0.305605	0.302868	48.9999	1.00904	0.317914
Ch6	27	(Intercept)	0.167234	0.0470972	48.9999	3.55083	0.000859482
Ch6	27	Group_passiveVsActive	0.0913525	0.130535	48.9999	0.699831	0.487342
Ch6	27	Group_activeCtrlVsTest	-0.0407371	0.1024	48.9999	-0.397823	0.692489
Ch6	27	Phase_prePostExposure	0.200004	0.0940982	49.0003	2.12548	0.0386121
Ch6	27	Phase_noSleepVsSleep	0.247509	0.14283	48.9998	1.7329	0.0894037
Ch6	27	Group_passiveVsActive:Phase_prePostExposure	0.36098	0.260803	49.0003	1.38411	0.172598
Ch6	27	Group_passiveVsActive:Phase_noSleepVsSleep	0.596043	0.395868	48.9998	1.50566	0.138574
Ch6	27	Group_activeCtrlVsTest:Phase_prePostExposure	-0.00920343	0.204591	49.0003	-0.0449845	0.964302
Ch6	27	Group_activeCtrlVsTest:Phase_noSleepVsSleep	0.332978	0.310544	48.9998	1.07224	0.288864
Ch6	28	(Intercept)	0.130544	0.0471547	48.9997	2.76841	0.00792959
Ch6	28	Group_passiveVsActive	-0.105373	0.130694	48.9997	-0.806251	0.423994
Ch6	28	Group_activeCtrlVsTest	0.0153797	0.102525	48.9997	0.150009	0.881373
Ch6	28	Phase_prePostExposure	0.157073	0.112331	48.9994	1.39831	0.168316
Ch6	28	Phase_noSleepVsSleep	0.09556	0.128204	48.9985	0.745375	0.459606
Ch6	28	Group_passiveVsActive:Phase_prePostExposure	-0.198454	0.311337	48.9994	-0.637425	0.526816
Ch6	28	Group_passiveVsActive:Phase_noSleepVsSleep	0.50329	0.355331	48.9985	1.4164	0.162986
Ch6	28	Group_activeCtrlVsTest:Phase_prePostExposure	-0.176205	0.244233	48.9994	-0.721463	0.474053
Ch6	28	Group_activeCtrlVsTest:Phase_noSleepVsSleep	-0.17405	0.278745	48.9985	-0.624407	0.535257
Ch6	29	(Intercept)	0.0843552	0.0477452	48.9996	1.76678	0.0834937
Ch6	29	Group_passiveVsActive	-0.0180874	0.132331	48.9996	-0.136683	0.891842
Ch6	29	Group_activeCtrlVsTest	0.0491148	0.103809	48.9996	0.473127	0.638224
Ch6	29	Phase_prePostExposure	0.133693	0.0816696	48.9994	1.637	0.108038
Ch6	29	Phase_noSleepVsSleep	0.222589	0.129608	49.0011	1.7174	0.0922204
Ch6	29	Group_passiveVsActive:Phase_prePostExposure	0.112228	0.226356	48.9994	0.495804	0.62225
Ch6	29	Group_passiveVsActive:Phase_noSleepVsSleep	0.526359	0.359223	49.0011	1.46527	0.149235
Ch6	29	Group_activeCtrlVsTest:Phase_prePostExposure	-0.206306	0.177569	48.9994	-1.16184	0.250928
Ch6	29	Group_activeCtrlVsTest:Phase_noSleepVsSleep	0.390239	0.281798	49.0011	1.38482	0.172381
Ch6	30	(Intercept)	0.0744645	0.0451994	49.0001	1.64747	0.105861
Ch6	30	Group_passiveVsActive	-0.00341951	0.125275	49.0001	-0.027296	0.978335
Ch6	30	Group_activeCtrlVsTest	-0.0146117	0.0982739	49.0001	-0.148683	0.882414
Ch6	30	Phase_prePostExposure	0.0714752	0.0858383	48.9997	0.832672	0.40907
Ch6	30	Phase_noSleepVsSleep	0.132951	0.119584	49.0002	1.11178	0.271659
Ch6	30	Group_passiveVsActive:Phase_prePostExposure	0.789952	0.23791	48.9997	3.32038	0.00170314
Ch6	30	Group_passiveVsActive:Phase_noSleepVsSleep	0.351757	0.331441	49.0002	1.06129	0.29376
Ch6	30	Group_activeCtrlVsTest:Phase_prePostExposure	0.025524	0.186632	48.9997	0.136761	0.89178
Ch6	30	Group_activeCtrlVsTest:Phase_noSleepVsSleep	0.204011	0.260004	49.0002	0.784645	0.436439
Ch6	31	(Intercept)	0.190468	0.0515213	48.9978	3.69689	0.000550959
Ch6	31	Group_passiveVsActive	-0.191652	0.142797	48.9978	-1.34213	0.185739
Ch6	31	Group_activeCtrlVsTest	0.0734683	0.112019	48.9978	0.655854	0.514986
Ch6	31	Phase_prePostExposure	0.100547	0.0855611	48.9993	1.17515	0.245613
Ch6	31	Phase_noSleepVsSleep	0.202955	0.134838	49.0019	1.50518	0.138698
Ch6	31	Group_passiveVsActive:Phase_prePostExposure	0.597777	0.237142	48.9993	2.52076	0.0150155
Ch6	31	Group_passiveVsActive:Phase_noSleepVsSleep	0.227636	0.373718	49.0019	0.609111	0.545265
Ch6	31	Group_activeCtrlVsTest:Phase_prePostExposure	0.0346616	0.186029	48.9993	0.186323	0.85296
Ch6	31	Group_activeCtrlVsTest:Phase_noSleepVsSleep	-0.136233	0.293168	49.0019	-0.464694	0.644209
Ch6	32	(Intercept)	0.0654359	0.05312	48.9999	1.23185	0.223884
Ch6	32	Group_passiveVsActive	0.0060636	0.147228	48.9999	0.0411851	0.967316
Ch6	32	Group_activeCtrlVsTest	0.0901974	0.115495	48.9999	0.780963	0.438581
Ch6	32	Phase_prePostExposure	0.133907	0.109913	49.0001	1.2183	0.228945
Ch6	32	Phase_noSleepVsSleep	-0.159481	0.114704	49	-1.39038	0.170697
Ch6	32	Group_passiveVsActive:Phase_prePostExposure	-0.196733	0.304637	49.0001	-0.645796	0.521425
Ch6	32	Group_passiveVsActive:Phase_noSleepVsSleep	0.740109	0.317913	49	2.32802	0.024083
Ch6	32	Group_activeCtrlVsTest:Phase_prePostExposure	0.12347	0.238977	49.0001	0.516661	0.607717
Ch6	32	Group_activeCtrlVsTest:Phase_noSleepVsSleep	-0.234407	0.249392	49	-0.939913	0.351873
Ch6	33	(Intercept)	0.258551	0.0540287	48.9999	4.78544	1.60797e-05
Ch6	33	Group_passiveVsActive	-0.022146	0.149746	48.9999	-0.14789	0.883036
Ch6	33	Group_activeCtrlVsTest	0.14523	0.117471	48.9999	1.23631	0.222237
Ch6	33	Phase_prePostExposure	0.00635749	0.111124	49.0001	0.0572105	0.95461
Ch6	33	Phase_noSleepVsSleep	0.127998	0.123371	48.9997	1.03751	0.304593
Ch6	33	Group_passiveVsActive:Phase_prePostExposure	0.413125	0.307994	49.0001	1.34134	0.185994
Ch6	33	Group_passiveVsActive:Phase_noSleepVsSleep	0.405427	0.341935	48.9997	1.18568	0.241465
Ch6	33	Group_activeCtrlVsTest:Phase_prePostExposure	-0.168178	0.24161	49.0001	-0.696071	0.489673
Ch6	33	Group_activeCtrlVsTest:Phase_noSleepVsSleep	-0.00199542	0.268236	48.9997	-0.00743905	0.994095
Ch6	34	(Intercept)	0.101098	0.051014	49.0001	1.98178	0.0531286
Ch6	34	Group_passiveVsActive	0.00118764	0.141391	49.0001	0.00839969	0.993332
Ch6	34	Group_activeCtrlVsTest	0.0956266	0.110916	49.0001	0.862152	0.392804
Ch6	34	Phase_prePostExposure	0.150627	0.102042	49	1.47613	0.146308
Ch6	34	Phase_noSleepVsSleep	0.23795	0.128924	48.9999	1.84566	0.0709884
Ch6	34	Group_passiveVsActive:Phase_prePostExposure	-0.127476	0.28282	49	-0.450733	0.654171
Ch6	34	Group_passiveVsActive:Phase_noSleepVsSleep	0.43595	0.357327	48.9999	1.22003	0.228293
Ch6	34	Group_activeCtrlVsTest:Phase_prePostExposure	-0.0127868	0.221862	49	-0.0576339	0.954275
Ch6	34	Group_activeCtrlVsTest:Phase_noSleepVsSleep	0.290794	0.280311	48.9999	1.0374	0.304642
Ch6	35	(Intercept)	0.127167	0.0505357	48.9999	2.51638	0.0151811
Ch6	35	Group_passiveVsActive	0.187996	0.140065	48.9999	1.3422	0.185717
Ch6	35	Group_activeCtrlVsTest	-0.101533	0.109876	48.9999	-0.924065	0.359981
Ch6	35	Phase_prePostExposure	0.121603	0.0947708	49.0003	1.28313	0.205481
Ch6	35	Phase_noSleepVsSleep	0.0817326	0.125438	48.9997	0.651578	0.517718
Ch6	35	Group_passiveVsActive:Phase_prePostExposure	-0.0673466	0.262668	49.0003	-0.256395	0.798719
Ch6	35	Group_passiveVsActive:Phase_noSleepVsSleep	0.12253	0.347665	48.9997	0.352436	0.726023
Ch6	35	Group_activeCtrlVsTest:Phase_prePostExposure	-0.0373589	0.206053	49.0003	-0.181307	0.856874
Ch6	35	Group_activeCtrlVsTest:Phase_noSleepVsSleep	0.14191	0.272731	48.9997	0.520331	0.605176
Ch6	36	(Intercept)	0.209867	0.050522	48.9996	4.15396	0.000130341
Ch6	36	Group_passiveVsActive	0.00201449	0.140027	48.9996	0.0143864	0.98858
Ch6	36	Group_activeCtrlVsTest	-0.138486	0.109846	48.9996	-1.26073	0.213377
Ch6	36	Phase_prePostExposure	-0.0597624	0.112571	49	-0.530884	0.597897
Ch6	36	Phase_noSleepVsSleep	0.144847	0.132394	49	1.09406	0.279279
Ch6	36	Group_passiveVsActive:Phase_prePostExposure	0.336844	0.312004	49	1.07961	0.2856
Ch6	36	Group_passiveVsActive:Phase_noSleepVsSleep	0.0102595	0.366945	49	0.0279593	0.977808
Ch6	36	Group_activeCtrlVsTest:Phase_prePostExposure	0.0164841	0.244756	49	0.0673491	0.946578
Ch6	36	Group_activeCtrlVsTest:Phase_noSleepVsSleep	0.392483	0.287855	49	1.36347	0.178965
Ch6	37	(Intercept)	0.148447	0.052362	48.9999	2.83501	0.00664027
Ch6	37	Group_passiveVsActive	0.27153	0.145127	48.9999	1.87098	0.0673257
Ch6	37	Group_activeCtrlVsTest	-0.109143	0.113847	48.9999	-0.958685	0.342424
Ch6	37	Phase_prePostExposure	0.0983385	0.0959333	48.9999	1.02507	0.310364
Ch6	37	Phase_noSleepVsSleep	0.191677	0.114888	49.0002	1.66838	0.101618
Ch6	37	Group_passiveVsActive:Phase_prePostExposure	0.579995	0.26589	48.9999	2.18134	0.0339859
Ch6	37	Group_passiveVsActive:Phase_noSleepVsSleep	0.46568	0.318424	49.0002	1.46245	0.150002
Ch6	37	Group_activeCtrlVsTest:Phase_prePostExposure	0.0217227	0.208581	48.9999	0.104145	0.917479
Ch6	37	Group_activeCtrlVsTest:Phase_noSleepVsSleep	0.488934	0.249792	49.0002	1.95736	0.0560138
Ch6	38	(Intercept)	0.229832	0.0491996	49	4.67142	2.36317e-05
Ch6	38	Group_passiveVsActive	0.142611	0.136362	49	1.04582	0.300774
Ch6	38	Group_activeCtrlVsTest	0.00231406	0.106971	49	0.0216326	0.982829
Ch6	38	Phase_prePostExposure	0.0854944	0.116464	49.0004	0.734083	0.466396
Ch6	38	Phase_noSleepVsSleep	0.0410112	0.115312	48.9992	0.355653	0.723627
Ch6	38	Group_passiveVsActive:Phase_prePostExposure	0.222918	0.322793	49.0004	0.690592	0.493081
Ch6	38	Group_passiveVsActive:Phase_noSleepVsSleep	-0.313634	0.319601	48.9992	-0.98133	0.331251
Ch6	38	Group_activeCtrlVsTest:Phase_prePostExposure	0.125714	0.25322	49.0004	0.496461	0.621789
Ch6	38	Group_activeCtrlVsTest:Phase_noSleepVsSleep	-0.394959	0.250716	48.9992	-1.57533	0.121616
Ch6	39	(Intercept)	0.146017	0.0475032	49	3.07383	0.00344856
Ch6	39	Group_passiveVsActive	-0.00742884	0.13166	49	-0.0564244	0.955233
Ch6	39	Group_activeCtrlVsTest	-0.0142379	0.103283	49	-0.137853	0.890921
Ch6	39	Phase_prePostExposure	0.0246189	0.117749	48.9999	0.20908	0.835253
Ch6	39	Phase_noSleepVsSleep	0.227118	0.131799	49	1.72321	0.0911562
Ch6	39	Group_passiveVsActive:Phase_prePostExposure	-0.124148	0.326354	48.9999	-0.380409	0.705286
Ch6	39	Group_passiveVsActive:Phase_noSleepVsSleep	0.760421	0.365296	49	2.08166	0.0426193
Ch6	39	Group_activeCtrlVsTest:Phase_prePostExposure	0.184356	0.256013	48.9999	0.720103	0.474883
Ch6	39	Group_activeCtrlVsTest:Phase_noSleepVsSleep	0.548534	0.286562	49	1.91419	0.0614451
Ch6	40	(Intercept)	0.133647	0.0485283	48.9995	2.754	0.00823738
Ch6	40	Group_passiveVsActive	0.00330296	0.134501	48.9995	0.024557	0.980508
Ch6	40	Group_activeCtrlVsTest	-0.00426053	0.105512	48.9995	-0.0403797	0.967954
Ch6	40	Phase_prePostExposure	0.141203	0.104148	48.9997	1.35579	0.181383
Ch6	40	Phase_noSleepVsSleep	0.301134	0.119953	48.9988	2.51043	0.015409
Ch6	40	Group_passiveVsActive:Phase_prePostExposure	0.636968	0.288658	48.9997	2.20665	0.0320552
Ch6	40	Group_passiveVsActive:Phase_noSleepVsSleep	0.162057	0.332464	48.9988	0.487442	0.628119
Ch6	40	Group_activeCtrlVsTest:Phase_prePostExposure	-0.212039	0.226442	48.9997	-0.936396	0.353662
Ch6	40	Group_activeCtrlVsTest:Phase_noSleepVsSleep	-0.0799742	0.260806	48.9988	-0.306643	0.760415
Ch6	41	(Intercept)	0.264175	0.0471059	48.9999	5.60811	9.34248e-07
Ch6	41	Group_passiveVsActive	0.292434	0.130559	48.9999	2.23986	0.02967
Ch6	41	Group_activeCtrlVsTest	-0.123824	0.102419	48.9999	-1.209	0.232466
Ch6	41	Phase_prePostExposure	0.0850495	0.105081	49.0001	0.80937	0.422215
Ch6	41	Phase_noSleepVsSleep	0.179819	0.107075	49	1.67937	0.0994461
Ch6	41	Group_passiveVsActive:Phase_prePostExposure	0.158675	0.291244	49.0001	0.54482	0.588349
Ch6	41	Group_passiveVsActive:Phase_noSleepVsSleep	0.763066	0.29677	49	2.57123	0.0132202
Ch6	41	Group_activeCtrlVsTest:Phase_prePostExposure	-0.289151	0.22847	49.0001	-1.26559	0.211643
Ch6	41	Group_activeCtrlVsTest:Phase_noSleepVsSleep	0.0796103	0.232806	49	0.34196	0.733843
Ch6	42	(Intercept)	0.151875	0.04214	49	3.60406	0.000731581
Ch6	42	Group_passiveVsActive	0.182884	0.116795	49	1.56584	0.123821
Ch6	42	Group_activeCtrlVsTest	0.122058	0.0916219	49	1.3322	0.188959
Ch6	42	Phase_prePostExposure	0.252284	0.0921192	49.0005	2.73867	0.008577
Ch6	42	Phase_noSleepVsSleep	0.135657	0.136542	48.9989	0.993514	0.325341
Ch6	42	Group_passiveVsActive:Phase_prePostExposure	0.00319536	0.255318	49.0005	0.0125152	0.990065
Ch6	42	Group_passiveVsActive:Phase_noSleepVsSleep	0.17705	0.378442	48.9989	0.46784	0.641974
Ch6	42	Group_activeCtrlVsTest:Phase_prePostExposure	-0.0819779	0.200288	49.0005	-0.409299	0.684104
Ch6	42	Group_activeCtrlVsTest:Phase_noSleepVsSleep	0.221545	0.296874	48.9989	0.746258	0.459077
Ch6	43	(Intercept)	0.193453	0.0460435	48.9996	4.20154	0.000111745
Ch6	43	Group_passiveVsActive	0.0741619	0.127615	48.9996	0.581139	0.56381
Ch6	43	Group_activeCtrlVsTest	0.0842137	0.100109	48.9996	0.841219	0.404312
Ch6	43	Phase_prePostExposure	0.222998	0.12166	48.9996	1.83297	0.0728866
Ch6	43	Phase_noSleepVsSleep	0.0540044	0.106426	49.0007	0.507436	0.614125
Ch6	43	Group_passiveVsActive:Phase_prePostExposure	0.516703	0.337193	48.9996	1.53237	0.131864
Ch6	43	Group_passiveVsActive:Phase_noSleepVsSleep	0.374355	0.294972	49.0007	1.26912	0.210393
Ch6	43	Group_activeCtrlVsTest:Phase_prePostExposure	-0.0999509	0.264516	48.9996	-0.377864	0.707164
Ch6	43	Group_activeCtrlVsTest:Phase_noSleepVsSleep	0.112069	0.231395	49.0007	0.484319	0.630317
Ch6	44	(Intercept)	0.134591	0.0478642	49.0001	2.81193	0.00706345
Ch6	44	Group_passiveVsActive	0.183135	0.132661	49.0001	1.38048	0.173705
Ch6	44	Group_activeCtrlVsTest	-0.115573	0.104068	49.0001	-1.11056	0.27218
Ch6	44	Phase_prePostExposure	0.12815	0.117103	48.9997	1.09433	0.27916
Ch6	44	Phase_noSleepVsSleep	0.228052	0.106968	49.0002	2.13197	0.038048
Ch6	44	Group_passiveVsActive:Phase_prePostExposure	-0.181739	0.324564	48.9997	-0.559949	0.578066
Ch6	44	Group_passiveVsActive:Phase_noSleepVsSleep	0.542678	0.296472	49.0002	1.83045	0.0732681
Ch6	44	Group_activeCtrlVsTest:Phase_prePostExposure	-0.0447572	0.254609	48.9997	-0.175788	0.861185
Ch6	44	Group_activeCtrlVsTest:Phase_noSleepVsSleep	0.11357	0.232572	49.0002	0.488321	0.627501
Ch6	45	(Intercept)	0.442088	0.0494867	48.9995	8.93347	7.41014e-12
Ch6	45	Group_passiveVsActive	0.129111	0.137158	48.9995	0.941331	0.351153
Ch6	45	Group_activeCtrlVsTest	-0.0622738	0.107595	48.9995	-0.578777	0.565391
Ch6	45	Phase_prePostExposure	0.0840619	0.116951	48.9997	0.718778	0.475692
Ch6	45	Phase_noSleepVsSleep	0.536354	0.158256	48.9998	3.38916	0.00139196
Ch6	45	Group_passiveVsActive:Phase_prePostExposure	0.234434	0.324143	48.9997	0.723242	0.47297
Ch6	45	Group_passiveVsActive:Phase_noSleepVsSleep	0.894916	0.438623	48.9998	2.04029	0.04673
Ch6	45	Group_activeCtrlVsTest:Phase_prePostExposure	0.367153	0.254279	48.9997	1.4439	0.155131
Ch6	45	Group_activeCtrlVsTest:Phase_noSleepVsSleep	-0.601074	0.344084	48.9998	-1.74688	0.0869238
Ch6	46	(Intercept)	0.137006	0.0497763	49.0002	2.75243	0.00827165
Ch6	46	Group_passiveVsActive	0.0659801	0.13796	49.0002	0.478254	0.634596
Ch6	46	Group_activeCtrlVsTest	0.0232498	0.108225	49.0002	0.214829	0.830792
Ch6	46	Phase_prePostExposure	0.125997	0.109727	49	1.14828	0.256428
Ch6	46	Phase_noSleepVsSleep	0.30096	0.10364	48.9998	2.9039	0.00551332
Ch6	46	Group_passiveVsActive:Phase_prePostExposure	0.0976853	0.304119	49	0.321207	0.749419
Ch6	46	Group_passiveVsActive:Phase_noSleepVsSleep	0.346168	0.28725	48.9998	1.20511	0.233947
Ch6	46	Group_activeCtrlVsTest:Phase_prePostExposure	-0.0731032	0.238571	49	-0.306422	0.760582
Ch6	46	Group_activeCtrlVsTest:Phase_noSleepVsSleep	0.0667589	0.225337	48.9998	0.296263	0.768282
Ch6	47	(Intercept)	0.222776	0.0557521	49	3.99584	0.000216326
Ch6	47	Group_passiveVsActive	0.159728	0.154523	49	1.03368	0.306359
Ch6	47	Group_activeCtrlVsTest	-0.109133	0.121218	49	-0.900307	0.37236
Ch6	47	Phase_prePostExposure	0.135253	0.110228	49	1.22703	0.225676
Ch6	47	Phase_noSleepVsSleep	0.345598	0.121648	48.9999	2.84097	0.00653494
Ch6	47	Group_passiveVsActive:Phase_prePostExposure	0.286588	0.30551	49	0.938063	0.352813
Ch6	47	Group_passiveVsActive:Phase_noSleepVsSleep	0.113352	0.33716	48.9999	0.336196	0.738159
Ch6	47	Group_activeCtrlVsTest:Phase_prePostExposure	-0.172363	0.239662	49	-0.719194	0.475438
Ch6	47	Group_activeCtrlVsTest:Phase_noSleepVsSleep	-0.107701	0.26449	48.9999	-0.407204	0.685631
Ch6	48	(Intercept)	0.190156	0.0473063	49	4.01966	0.000200527
Ch6	48	Group_passiveVsActive	0.175125	0.131115	49	1.33566	0.187831
Ch6	48	Group_activeCtrlVsTest	0.0285451	0.102855	49	0.277529	0.782542
Ch6	48	Phase_prePostExposure	0.106145	0.10874	48.9998	0.976141	0.333789
Ch6	48	Phase_noSleepVsSleep	0.316976	0.124774	49.0002	2.54041	0.0142918
Ch6	48	Group_passiveVsActive:Phase_prePostExposure	0.186428	0.301383	48.9998	0.618575	0.539061
Ch6	48	Group_passiveVsActive:Phase_noSleepVsSleep	0.210617	0.345824	49.0002	0.60903	0.545318
Ch6	48	Group_activeCtrlVsTest:Phase_prePostExposure	0.132698	0.236425	48.9998	0.561269	0.577172
Ch6	48	Group_activeCtrlVsTest:Phase_noSleepVsSleep	-0.327912	0.271287	49.0002	-1.20873	0.232568
Ch6	49	(Intercept)	0.145857	0.0537113	48.9995	2.71557	0.00911303
Ch6	49	Group_passiveVsActive	0.0633432	0.148867	48.9995	0.425503	0.672333
Ch6	49	Group_activeCtrlVsTest	0.0236389	0.116781	48.9995	0.202421	0.840426
Ch6	49	Phase_prePostExposure	-0.00062822	0.113354	48.999	-0.00554208	0.995601
Ch6	49	Phase_noSleepVsSleep	0.149584	0.116619	49.0013	1.28267	0.205641
Ch6	49	Group_passiveVsActive:Phase_prePostExposure	0.215942	0.314174	48.999	0.687331	0.495115
Ch6	49	Group_passiveVsActive:Phase_noSleepVsSleep	-0.118968	0.323221	49.0013	-0.368071	0.714406
Ch6	49	Group_activeCtrlVsTest:Phase_prePostExposure	-0.255776	0.246458	48.999	-1.03781	0.304455
Ch6	49	Group_activeCtrlVsTest:Phase_noSleepVsSleep	0.297514	0.253556	49.0013	1.17337	0.24632
Ch6	50	(Intercept)	0.0785978	0.0537606	49.0002	1.46199	0.150127
Ch6	50	Group_passiveVsActive	0.117128	0.149004	49.0002	0.786073	0.43561
Ch6	50	Group_activeCtrlVsTest	-0.00592571	0.116888	49.0002	-0.0506956	0.959774
Ch6	50	Phase_prePostExposure	0.147877	0.0868196	48.9999	1.70327	0.0948533
Ch6	50	Phase_noSleepVsSleep	0.271105	0.135374	48.9999	2.00265	0.0507644
Ch6	50	Group_passiveVsActive:Phase_prePostExposure	-0.602718	0.24063	48.9999	-2.50475	0.0156293
Ch6	50	Group_passiveVsActive:Phase_noSleepVsSleep	0.474487	0.375203	48.9999	1.26462	0.211991
Ch6	50	Group_activeCtrlVsTest:Phase_prePostExposure	0.408307	0.188766	48.9999	2.16303	0.0354452
Ch6	50	Group_activeCtrlVsTest:Phase_noSleepVsSleep	0.0371798	0.294333	48.9999	0.126319	0.899997
Ch6	51	(Intercept)	0.173801	0.0608664	49.0005	2.85545	0.00628535
Ch6	51	Group_passiveVsActive	0.225632	0.168698	49.0005	1.33749	0.187237
Ch6	51	Group_activeCtrlVsTest	-0.17295	0.132337	49.0005	-1.30688	0.197353
Ch6	51	Phase_prePostExposure	0.186306	0.0854079	48.9998	2.18137	0.0339834
Ch6	51	Phase_noSleepVsSleep	0.0893662	0.130046	48.9996	0.687191	0.495202
Ch6	51	Group_passiveVsActive:Phase_prePostExposure	0.0331762	0.236717	48.9998	0.140151	0.889115
Ch6	51	Group_passiveVsActive:Phase_noSleepVsSleep	0.490563	0.360436	48.9996	1.36103	0.179732
Ch6	51	Group_activeCtrlVsTest:Phase_prePostExposure	-0.143602	0.185696	48.9998	-0.773318	0.443049
Ch6	51	Group_activeCtrlVsTest:Phase_noSleepVsSleep	0.229048	0.282749	48.9996	0.810075	0.421814
Ch6	52	(Intercept)	0.148823	0.04468	48.9999	3.33086	0.0016518
Ch6	52	Group_passiveVsActive	0.0292695	0.123836	48.9999	0.236357	0.814141
Ch6	52	Group_activeCtrlVsTest	-0.0707456	0.0971446	48.9999	-0.72825	0.469926
Ch6	52	Phase_prePostExposure	0.13968	0.102835	49.0002	1.35829	0.180592
Ch6	52	Phase_noSleepVsSleep	0.0387444	0.134121	48.9993	0.288875	0.773895
Ch6	52	Group_passiveVsActive:Phase_prePostExposure	-0.121654	0.285019	49.0002	-0.426828	0.671374
Ch6	52	Group_passiveVsActive:Phase_noSleepVsSleep	0.141592	0.371732	48.9993	0.380897	0.704926
Ch6	52	Group_activeCtrlVsTest:Phase_prePostExposure	0.0168227	0.223587	49.0002	0.0752402	0.94033
Ch6	52	Group_activeCtrlVsTest:Phase_noSleepVsSleep	0.407414	0.291611	48.9993	1.39712	0.168674
Ch7	8	(Intercept)	0.167791	0.0450651	48.9997	3.7233	0.000507924
Ch7	8	Group_passiveVsActive	0.117977	0.124903	48.9997	0.944549	0.349523
Ch7	8	Group_activeCtrlVsTest	-0.0946102	0.0979819	48.9997	-0.965589	0.338992
Ch7	8	Phase_prePostExposure	0.0685376	0.0944615	49	0.725561	0.471559
Ch7	8	Phase_noSleepVsSleep	0.136151	0.127955	49.0002	1.06406	0.292519
Ch7	8	Group_passiveVsActive:Phase_prePostExposure	-0.419694	0.26181	49	-1.60304	0.115352
Ch7	8	Group_passiveVsActive:Phase_noSleepVsSleep	-0.137787	0.354642	49.0002	-0.388525	0.69931
Ch7	8	Group_activeCtrlVsTest:Phase_prePostExposure	-0.0227273	0.205381	49	-0.110659	0.912339
Ch7	8	Group_activeCtrlVsTest:Phase_noSleepVsSleep	-0.41095	0.278204	49.0002	-1.47715	0.146033
Ch7	9	(Intercept)	0.0789946	0.0551413	49.0003	1.43259	0.158326
Ch7	9	Group_passiveVsActive	-0.056906	0.15283	49.0003	-0.372348	0.71124
Ch7	9	Group_activeCtrlVsTest	-0.079959	0.11989	49.0003	-0.666937	0.507941
Ch7	9	Phase_prePostExposure	0.0768142	0.106759	49.0002	0.719508	0.475246
Ch7	9	Phase_noSleepVsSleep	0.153609	0.133592	48.9994	1.14984	0.255789
Ch7	9	Group_passiveVsActive:Phase_prePostExposure	-0.184517	0.295895	49.0002	-0.62359	0.535789
Ch7	9	Group_passiveVsActive:Phase_noSleepVsSleep	0.146266	0.370263	48.9994	0.395033	0.694533
Ch7	9	Group_activeCtrlVsTest:Phase_prePostExposure	0.157443	0.232119	49.0002	0.678287	0.50078
Ch7	9	Group_activeCtrlVsTest:Phase_noSleepVsSleep	-0.238763	0.290459	48.9994	-0.822022	0.415046
Ch7	10	(Intercept)	0.135505	0.0430888	48.9997	3.14479	0.00282313
Ch7	10	Group_passiveVsActive	-0.0516368	0.119425	48.9997	-0.432377	0.667364
Ch7	10	Group_activeCtrlVsTest	0.100484	0.0936849	48.9997	1.07257	0.288717
Ch7	10	Phase_prePostExposure	0.0384842	0.107382	49.0001	0.358387	0.721593
Ch7	10	Phase_noSleepVsSleep	0.1265	0.135941	48.9999	0.93055	0.356648
Ch7	10	Group_passiveVsActive:Phase_prePostExposure	0.0662951	0.29762	49.0001	0.222751	0.824655
Ch7	10	Group_passiveVsActive:Phase_noSleepVsSleep	0.563628	0.376777	48.9999	1.49592	0.141088
Ch7	10	Group_activeCtrlVsTest:Phase_prePostExposure	0.114766	0.233472	49.0001	0.491559	0.625226
Ch7	10	Group_activeCtrlVsTest:Phase_noSleepVsSleep	0.0743749	0.295568	48.9999	0.251634	0.802377
Ch7	11	(Intercept)	0.167255	0.0456029	48.9997	3.66764	0.000602649
Ch7	11	Group_passiveVsActive	-0.19234	0.126394	48.9997	-1.52175	0.134499
Ch7	11	Group_activeCtrlVsTest	-0.0864984	0.0991512	48.9997	-0.872389	0.387251
Ch7	11	Phase_prePostExposure	0.151873	0.103406	48.9997	1.46871	0.148303
Ch7	11	Phase_noSleepVsSleep	0.0369216	0.124175	49.0005	0.297336	0.767467
Ch7	11	Group_passiveVsActive:Phase_prePostExposure	-0.183718	0.286601	48.9997	-0.641024	0.524494
Ch7	11	Group_passiveVsActive:Phase_noSleepVsSleep	1.00395	0.344163	49.0005	2.91709	0.00531888
Ch7	11	Group_activeCtrlVsTest:Phase_prePostExposure	-0.0284929	0.224828	48.9997	-0.126732	0.899671
Ch7	11	Group_activeCtrlVsTest:Phase_noSleepVsSleep	-0.0282558	0.269984	49.0005	-0.104657	0.917075
Ch7	12	(Intercept)	0.068278	0.0492956	48.996	1.38507	0.172304
Ch7	12	Group_passiveVsActive	0.191334	0.136628	48.996	1.4004	0.167694
Ch7	12	Group_activeCtrlVsTest	-0.00150203	0.10718	48.996	-0.0140141	0.988876
Ch7	12	Phase_prePostExposure	-0.0359332	0.103618	49.0038	-0.346784	0.730238
Ch7	12	Phase_noSleepVsSleep	0.295114	0.099387	48.9999	2.96934	0.00460985
Ch7	12	Group_passiveVsActive:Phase_prePostExposure	-0.0842455	0.28719	49.0038	-0.293344	0.770498
Ch7	12	Group_passiveVsActive:Phase_noSleepVsSleep	0.279439	0.275462	48.9999	1.01444	0.315356
Ch7	12	Group_activeCtrlVsTest:Phase_prePostExposure	-0.0704218	0.22529	49.0038	-0.312583	0.755924
Ch7	12	Group_activeCtrlVsTest:Phase_noSleepVsSleep	0.082775	0.21609	48.9999	0.383058	0.703334
Ch7	13	(Intercept)	0.232126	0.0446831	49	5.19494	3.95115e-06
Ch7	13	Group_passiveVsActive	-0.0262454	0.123844	49	-0.211923	0.833046
Ch7	13	Group_activeCtrlVsTest	-0.00326803	0.0971513	49	-0.0336386	0.973302
Ch7	13	Phase_prePostExposure	0.0430262	0.112712	48.9999	0.381737	0.704307
Ch7	13	Phase_noSleepVsSleep	0.050984	0.128031	49.0001	0.398218	0.6922
Ch7	13	Group_passiveVsActive:Phase_prePostExposure	0.347862	0.312393	48.9999	1.11354	0.270909
Ch7	13	Group_passiveVsActive:Phase_noSleepVsSleep	0.0466997	0.354851	49.0001	0.131604	0.895837
Ch7	13	Group_activeCtrlVsTest:Phase_prePostExposure	-0.0480412	0.245061	48.9999	-0.196038	0.845391
Ch7	13	Group_activeCtrlVsTest:Phase_noSleepVsSleep	-0.120076	0.278368	49.0001	-0.431358	0.6681
Ch7	14	(Intercept)	0.182051	0.0472537	48.9999	3.85264	0.000339857
Ch7	14	Group_passiveVsActive	0.0579028	0.130969	48.9999	0.442111	0.660354
Ch7	14	Group_activeCtrlVsTest	-0.17306	0.10274	48.9999	-1.68444	0.0984577
Ch7	14	Phase_prePostExposure	0.0636441	0.110344	49.0012	0.576777	0.566731
Ch7	14	Phase_noSleepVsSleep	0.0149022	0.112056	48.9987	0.132988	0.894747
Ch7	14	Group_passiveVsActive:Phase_prePostExposure	0.0607181	0.305832	49.0012	0.198534	0.843449
Ch7	14	Group_passiveVsActive:Phase_noSleepVsSleep	0.170855	0.310576	48.9987	0.550122	0.584735
Ch7	14	Group_activeCtrlVsTest:Phase_prePostExposure	0.378054	0.239914	49.0012	1.57579	0.121509
Ch7	14	Group_activeCtrlVsTest:Phase_noSleepVsSleep	0.0774664	0.243636	48.9987	0.317959	0.751867
Ch7	15	(Intercept)	0.0871532	0.0503506	49.0001	1.73093	0.0897583
Ch7	15	Group_passiveVsActive	-0.0442494	0.139552	49.0001	-0.317081	0.752529
Ch7	15	Group_activeCtrlVsTest	-0.0893407	0.109474	49.0001	-0.816092	0.418397
Ch7	15	Phase_prePostExposure	0.0800186	0.107928	48.9999	0.741408	0.461985
Ch7	15	Phase_noSleepVsSleep	0.0385245	0.118698	49	0.32456	0.746896
Ch7	15	Group_passiveVsActive:Phase_prePostExposure	-0.0238063	0.299134	48.9999	-0.0795842	0.936892
Ch7	15	Group_passiveVsActive:Phase_noSleepVsSleep	0.523833	0.328983	49	1.59228	0.117754
Ch7	15	Group_activeCtrlVsTest:Phase_prePostExposure	0.310123	0.23466	48.9999	1.32159	0.192444
Ch7	15	Group_activeCtrlVsTest:Phase_noSleepVsSleep	0.0820676	0.258076	49	0.317998	0.751838
Ch7	16	(Intercept)	0.10588	0.0431845	48.9998	2.45181	0.0178251
Ch7	16	Group_passiveVsActive	0.164965	0.119691	48.9998	1.37826	0.174384
Ch7	16	Group_activeCtrlVsTest	-0.03067	0.0938931	48.9998	-0.326649	0.745325
Ch7	16	Phase_prePostExposure	0.115256	0.105755	49.0001	1.08984	0.281114
Ch7	16	Phase_noSleepVsSleep	-0.0177943	0.119069	48.9999	-0.149445	0.881816
Ch7	16	Group_passiveVsActive:Phase_prePostExposure	0.211367	0.293111	49.0001	0.721114	0.474266
Ch7	16	Group_passiveVsActive:Phase_noSleepVsSleep	0.36207	0.330013	48.9999	1.09714	0.277944
Ch7	16	Group_activeCtrlVsTest:Phase_prePostExposure	0.0319901	0.229935	49.0001	0.139127	0.88992
Ch7	16	Group_activeCtrlVsTest:Phase_noSleepVsSleep	0.231927	0.258883	48.9999	0.895873	0.374701
Ch7	17	(Intercept)	0.102173	0.0482919	49.0003	2.11574	0.0394736
Ch7	17	Group_passiveVsActive	0.114596	0.133846	49.0003	0.856175	0.396068
Ch7	17	Group_activeCtrlVsTest	0.17519	0.104998	49.0003	1.66851	0.101593
Ch7	17	Phase_prePostExposure	-0.0345059	0.110664	48.9995	-0.311809	0.756508
Ch7	17	Phase_noSleepVsSleep	0.300163	0.122506	48.9997	2.45018	0.017897
Ch7	17	Group_passiveVsActive:Phase_prePostExposure	0.54345	0.306716	48.9995	1.77184	0.0826401
Ch7	17	Group_passiveVsActive:Phase_noSleepVsSleep	0.326409	0.33954	48.9997	0.961326	0.341108
Ch7	17	Group_activeCtrlVsTest:Phase_prePostExposure	0.136207	0.240608	48.9995	0.566096	0.573912
Ch7	17	Group_activeCtrlVsTest:Phase_noSleepVsSleep	0.0177259	0.266357	48.9997	0.0665493	0.947211
Ch7	18	(Intercept)	0.0979412	0.0556792	48.9999	1.75903	0.0848164
Ch7	18	Group_passiveVsActive	-0.0442519	0.154321	48.9999	-0.286752	0.775511
Ch7	18	Group_activeCtrlVsTest	-0.0571477	0.121059	48.9999	-0.472064	0.638977
Ch7	18	Phase_prePostExposure	-0.0689143	0.0893974	49.0005	-0.770877	0.444481
Ch7	18	Phase_noSleepVsSleep	0.126289	0.121807	48.9995	1.03679	0.304921
Ch7	18	Group_passiveVsActive:Phase_prePostExposure	0.351751	0.247775	49.0005	1.41964	0.162043
Ch7	18	Group_passiveVsActive:Phase_noSleepVsSleep	0.735071	0.337601	48.9995	2.17734	0.0343002
Ch7	18	Group_activeCtrlVsTest:Phase_prePostExposure	0.171111	0.19437	49.0005	0.880335	0.382975
Ch7	18	Group_activeCtrlVsTest:Phase_noSleepVsSleep	0.34427	0.264836	48.9995	1.29994	0.199705
Ch7	19	(Intercept)	0.0956963	0.0509151	49	1.87953	0.0661259
Ch7	19	Group_passiveVsActive	0.0617843	0.141117	49	0.437824	0.663438
Ch7	19	Group_activeCtrlVsTest	-0.134668	0.110701	49	-1.2165	0.229623
Ch7	19	Phase_prePostExposure	-0.0124016	0.0979616	48.9998	-0.126597	0.899778
Ch7	19	Phase_noSleepVsSleep	0.177483	0.145007	49.0002	1.22396	0.226821
Ch7	19	Group_passiveVsActive:Phase_prePostExposure	-0.101704	0.271511	48.9998	-0.374583	0.709587
Ch7	19	Group_passiveVsActive:Phase_noSleepVsSleep	-0.0310276	0.401903	49.0002	-0.0772018	0.938777
Ch7	19	Group_activeCtrlVsTest:Phase_prePostExposure	-0.0192984	0.212991	48.9998	-0.0906065	0.928175
Ch7	19	Group_activeCtrlVsTest:Phase_noSleepVsSleep	-0.245903	0.315279	49.0002	-0.779952	0.43917
Ch7	20	(Intercept)	0.180332	0.0477652	49.0003	3.7754	0.000432339
Ch7	20	Group_passiveVsActive	0.0353497	0.132386	49.0003	0.267019	0.790575
Ch7	20	Group_activeCtrlVsTest	-0.0273977	0.103852	49.0003	-0.263813	0.79303
Ch7	20	Phase_prePostExposure	0.00271712	0.0975867	48.9999	0.0278432	0.9779
Ch7	20	Phase_noSleepVsSleep	0.206468	0.137554	48.9985	1.501	0.139772
Ch7	20	Group_passiveVsActive:Phase_prePostExposure	0.0876369	0.270472	48.9999	0.324014	0.747306
Ch7	20	Group_passiveVsActive:Phase_noSleepVsSleep	0.632011	0.381245	48.9985	1.65775	0.103757
Ch7	20	Group_activeCtrlVsTest:Phase_prePostExposure	0.0734512	0.212176	48.9999	0.346181	0.730689
Ch7	20	Group_activeCtrlVsTest:Phase_noSleepVsSleep	0.0102406	0.299073	48.9985	0.0342411	0.972824
Ch7	21	(Intercept)	0.161602	0.0477318	48.9988	3.38563	0.00140654
Ch7	21	Group_passiveVsActive	-0.122305	0.132294	48.9988	-0.924492	0.359761
Ch7	21	Group_activeCtrlVsTest	0.00762811	0.10378	48.9988	0.0735028	0.941705
Ch7	21	Phase_prePostExposure	0.0676714	0.115627	48.9998	0.585256	0.561061
Ch7	21	Phase_noSleepVsSleep	0.164371	0.123926	48.9993	1.32637	0.190867
Ch7	21	Group_passiveVsActive:Phase_prePostExposure	0.466229	0.320473	48.9998	1.45481	0.152097
Ch7	21	Group_passiveVsActive:Phase_noSleepVsSleep	0.596726	0.343474	48.9993	1.73732	0.0886125
Ch7	21	Group_activeCtrlVsTest:Phase_prePostExposure	-0.100293	0.2514	48.9998	-0.398937	0.691673
Ch7	21	Group_activeCtrlVsTest:Phase_noSleepVsSleep	-0.517165	0.269443	48.9993	-1.91938	0.0607691
Ch7	22	(Intercept)	0.182648	0.0490714	48.9953	3.72208	0.000509879
Ch7	22	Group_passiveVsActive	0.158031	0.136007	48.9953	1.16193	0.250892
Ch7	22	Group_activeCtrlVsTest	-0.130842	0.106693	48.9953	-1.22634	0.22593
Ch7	22	Phase_prePostExposure	0.09277	0.122	49	0.76041	0.450653
Ch7	22	Phase_noSleepVsSleep	0.280447	0.118501	48.9941	2.36662	0.0219482
Ch7	22	Group_passiveVsActive:Phase_prePostExposure	0.0296721	0.338136	49	0.0877519	0.930432
Ch7	22	Group_passiveVsActive:Phase_noSleepVsSleep	-0.263156	0.328438	48.9941	-0.801236	0.426864
Ch7	22	Group_activeCtrlVsTest:Phase_prePostExposure	0.0864731	0.265256	49	0.325999	0.745813
Ch7	22	Group_activeCtrlVsTest:Phase_noSleepVsSleep	-0.118778	0.257648	48.9941	-0.461011	0.646831
Ch7	23	(Intercept)	0.0790691	0.0417839	49	1.89234	0.0643621
Ch7	23	Group_passiveVsActive	0.110015	0.115809	49	0.949977	0.346786
Ch7	23	Group_activeCtrlVsTest	-0.121109	0.0908477	49	-1.33309	0.188666
Ch7	23	Phase_prePostExposure	0.0440485	0.120363	49.001	0.365964	0.715967
Ch7	23	Phase_noSleepVsSleep	0.238315	0.138629	48.999	1.71908	0.0919115
Ch7	23	Group_passiveVsActive:Phase_prePostExposure	0.33258	0.333599	49.001	0.996946	0.323689
Ch7	23	Group_passiveVsActive:Phase_noSleepVsSleep	0.298656	0.384225	48.999	0.777295	0.440721
Ch7	23	Group_activeCtrlVsTest:Phase_prePostExposure	0.0328685	0.261697	49.001	0.125598	0.900564
Ch7	23	Group_activeCtrlVsTest:Phase_noSleepVsSleep	-0.242093	0.301411	48.999	-0.803201	0.425738
Ch7	24	(Intercept)	0.121799	0.0463603	49	2.62722	0.0114595
Ch7	24	Group_passiveVsActive	0.15542	0.128493	49	1.20956	0.23225
Ch7	24	Group_activeCtrlVsTest	-0.0336947	0.100798	49	-0.33428	0.739595
Ch7	24	Phase_prePostExposure	0.123911	0.109053	48.9998	1.13625	0.26138
Ch7	24	Phase_noSleepVsSleep	0.342071	0.130538	48.999	2.62047	0.0116597
Ch7	24	Group_passiveVsActive:Phase_prePostExposure	0.591223	0.302252	48.9998	1.95606	0.0561718
Ch7	24	Group_passiveVsActive:Phase_noSleepVsSleep	0.801935	0.3618	48.999	2.21651	0.0313299
Ch7	24	Group_activeCtrlVsTest:Phase_prePostExposure	-0.0208681	0.237106	48.9998	-0.0880116	0.930226
Ch7	24	Group_activeCtrlVsTest:Phase_noSleepVsSleep	0.230566	0.283819	48.999	0.81237	0.420509
Ch7	25	(Intercept)	0.243763	0.0566681	48.9998	4.30159	8.06658e-05
Ch7	25	Group_passiveVsActive	0.053145	0.157062	48.9998	0.33837	0.73653
Ch7	25	Group_activeCtrlVsTest	-0.138133	0.12321	48.9998	-1.12112	0.267702
Ch7	25	Phase_prePostExposure	0.332499	0.150893	48.9994	2.20354	0.0322871
Ch7	25	Phase_noSleepVsSleep	0.580465	0.129426	49.0008	4.4849	4.40808e-05
Ch7	25	Group_passiveVsActive:Phase_prePostExposure	0.567764	0.418217	48.9994	1.35758	0.180816
Ch7	25	Group_passiveVsActive:Phase_noSleepVsSleep	0.950408	0.35872	49.0008	2.64945	0.010822
Ch7	25	Group_activeCtrlVsTest:Phase_prePostExposure	-0.455347	0.328076	48.9994	-1.38793	0.171437
Ch7	25	Group_activeCtrlVsTest:Phase_noSleepVsSleep	-0.160377	0.281403	49.0008	-0.569918	0.571337
Ch7	26	(Intercept)	0.212448	0.0583926	48.9996	3.63827	0.000659239
Ch7	26	Group_passiveVsActive	-0.0444788	0.161841	48.9996	-0.27483	0.784603
Ch7	26	Group_activeCtrlVsTest	0.00951071	0.126959	48.9996	0.0749117	0.94059
Ch7	26	Phase_prePostExposure	0.0425102	0.0976707	49.0006	0.43524	0.665299
Ch7	26	Phase_noSleepVsSleep	0.0451879	0.132914	48.9996	0.339978	0.735327
Ch7	26	Group_passiveVsActive:Phase_prePostExposure	-0.23033	0.270705	49.0006	-0.850853	0.39899
Ch7	26	Group_passiveVsActive:Phase_noSleepVsSleep	0.0571373	0.368387	48.9996	0.155101	0.877379
Ch7	26	Group_activeCtrlVsTest:Phase_prePostExposure	0.258633	0.212358	49.0006	1.21791	0.229091
Ch7	26	Group_activeCtrlVsTest:Phase_noSleepVsSleep	-0.140637	0.288986	48.9996	-0.486655	0.628672
Ch7	27	(Intercept)	0.112875	0.0457434	48.9998	2.46757	0.0171438
Ch7	27	Group_passiveVsActive	-0.254451	0.126783	48.9998	-2.00698	0.0502847
Ch7	27	Group_activeCtrlVsTest	-0.0293479	0.0994566	48.9998	-0.295082	0.769178
Ch7	27	Phase_prePostExposure	0.0875154	0.103251	49	0.847602	0.400781
Ch7	27	Phase_noSleepVsSleep	0.24341	0.114144	49	2.13248	0.038004
Ch7	27	Group_passiveVsActive:Phase_prePostExposure	0.594697	0.286171	49	2.07812	0.0429581
Ch7	27	Group_passiveVsActive:Phase_noSleepVsSleep	-0.084012	0.316364	49	-0.265555	0.791696
Ch7	27	Group_activeCtrlVsTest:Phase_prePostExposure	-0.0116288	0.224491	49	-0.0518007	0.958898
Ch7	27	Group_activeCtrlVsTest:Phase_noSleepVsSleep	0.10297	0.248176	49	0.414907	0.680021
Ch7	28	(Intercept)	0.139682	0.0455103	49.0004	3.06924	0.00349321
Ch7	28	Group_passiveVsActive	-0.114028	0.126137	49.0004	-0.904001	0.370418
Ch7	28	Group_activeCtrlVsTest	-0.0367983	0.0989497	49.0004	-0.371889	0.711579
Ch7	28	Phase_prePostExposure	0.197247	0.109964	48.9996	1.79374	0.079026
Ch7	28	Phase_noSleepVsSleep	0.0680399	0.0891845	48.9999	0.762912	0.449174
Ch7	28	Group_passiveVsActive:Phase_prePostExposure	0.111215	0.304777	48.9996	0.364906	0.716752
Ch7	28	Group_passiveVsActive:Phase_noSleepVsSleep	0.568342	0.247185	48.9999	2.29926	0.0257924
Ch7	28	Group_activeCtrlVsTest:Phase_prePostExposure	0.0554878	0.239087	48.9996	0.232082	0.817441
Ch7	28	Group_activeCtrlVsTest:Phase_noSleepVsSleep	-0.0868968	0.193908	48.9999	-0.448135	0.656031
Ch7	29	(Intercept)	0.114657	0.0481766	49.0004	2.37993	0.021252
Ch7	29	Group_passiveVsActive	-0.016812	0.133527	49.0004	-0.125907	0.90032
Ch7	29	Group_activeCtrlVsTest	0.0645552	0.104747	49.0004	0.616297	0.540551
Ch7	29	Phase_prePostExposure	0.0426837	0.11359	48.9996	0.375771	0.708709
Ch7	29	Phase_noSleepVsSleep	0.275725	0.111912	48.9997	2.46377	0.0173061
Ch7	29	Group_passiveVsActive:Phase_prePostExposure	0.119148	0.314826	48.9996	0.378456	0.706727
Ch7	29	Group_passiveVsActive:Phase_noSleepVsSleep	-0.116396	0.310177	48.9997	-0.375256	0.70909
Ch7	29	Group_activeCtrlVsTest:Phase_prePostExposure	0.30206	0.24697	48.9996	1.22307	0.227155
Ch7	29	Group_activeCtrlVsTest:Phase_noSleepVsSleep	0.165011	0.243323	48.9997	0.678157	0.500862
Ch7	30	(Intercept)	0.210666	0.0542944	49	3.88008	0.000311845
Ch7	30	Group_passiveVsActive	-0.168224	0.150483	49	-1.1179	0.269062
Ch7	30	Group_activeCtrlVsTest	-0.0249283	0.118048	49	-0.21117	0.833631
Ch7	30	Phase_prePostExposure	-0.0238709	0.111131	49	-0.214799	0.830815
Ch7	30	Phase_noSleepVsSleep	0.112777	0.120058	49.0001	0.939356	0.352156
Ch7	30	Group_passiveVsActive:Phase_prePostExposure	0.0912905	0.308012	49	0.296387	0.768187
Ch7	30	Group_passiveVsActive:Phase_noSleepVsSleep	0.35982	0.332754	49.0001	1.08134	0.284839
Ch7	30	Group_activeCtrlVsTest:Phase_prePostExposure	0.0265823	0.241624	49	0.110015	0.912847
Ch7	30	Group_activeCtrlVsTest:Phase_noSleepVsSleep	-0.484012	0.261033	49.0001	-1.85421	0.0697321
Ch7	31	(Intercept)	0.100581	0.041721	48.9972	2.4108	0.0197136
Ch7	31	Group_passiveVsActive	0.0515361	0.115634	48.9972	0.445682	0.65779
Ch7	31	Group_activeCtrlVsTest	-0.0780931	0.090711	48.9972	-0.8609	0.393487
Ch7	31	Phase_prePostExposure	0.106124	0.124659	48.9995	0.851317	0.398735
Ch7	31	Phase_noSleepVsSleep	0.324692	0.108827	48.9977	2.98356	0.00443285
Ch7	31	Group_passiveVsActive:Phase_prePostExposure	0.00509881	0.345505	48.9995	0.0147576	0.988286
Ch7	31	Group_passiveVsActive:Phase_noSleepVsSleep	0.0838472	0.301626	48.9977	0.277984	0.782194
Ch7	31	Group_activeCtrlVsTest:Phase_prePostExposure	0.296266	0.271036	48.9995	1.09309	0.279701
Ch7	31	Group_activeCtrlVsTest:Phase_noSleepVsSleep	-0.290157	0.236615	48.9977	-1.22628	0.225953
Ch7	32	(Intercept)	0.171971	0.0448967	49	3.83036	0.000364363
Ch7	32	Group_passiveVsActive	-0.18541	0.124436	49	-1.49	0.142633
Ch7	32	Group_activeCtrlVsTest	-0.116941	0.0976158	49	-1.19797	0.23669
Ch7	32	Phase_prePostExposure	0.0253526	0.107428	48.9997	0.235997	0.814419
Ch7	32	Phase_noSleepVsSleep	0.177907	0.108781	49.0002	1.63547	0.10836
Ch7	32	Group_passiveVsActive:Phase_prePostExposure	0.452902	0.297747	48.9997	1.5211	0.134663
Ch7	32	Group_passiveVsActive:Phase_noSleepVsSleep	0.387684	0.301498	49.0002	1.28586	0.204535
Ch7	32	Group_activeCtrlVsTest:Phase_prePostExposure	0.356091	0.233572	48.9997	1.52454	0.133802
Ch7	32	Group_activeCtrlVsTest:Phase_noSleepVsSleep	-0.0569412	0.236514	49.0002	-0.240752	0.810752
Ch7	33	(Intercept)	0.231145	0.042987	49	5.37708	2.09803e-06
Ch7	33	Group_passiveVsActive	-0.0856222	0.119143	49	-0.718649	0.47577
Ch7	33	Group_activeCtrlVsTest	0.0623181	0.0934637	49	0.666763	0.508051
Ch7	33	Phase_prePostExposure	0.268847	0.0999432	49	2.69	0.009742
Ch7	33	Phase_noSleepVsSleep	0.378814	0.118795	49.0001	3.18879	0.00249062
Ch7	33	Group_passiveVsActive:Phase_prePostExposure	0.293391	0.277004	49	1.05916	0.29472
Ch7	33	Group_passiveVsActive:Phase_noSleepVsSleep	0.197717	0.329255	49.0001	0.600498	0.550942
Ch7	33	Group_activeCtrlVsTest:Phase_prePostExposure	-0.0172995	0.2173	49	-0.0796115	0.93687
Ch7	33	Group_activeCtrlVsTest:Phase_noSleepVsSleep	-0.285128	0.258289	49.0001	-1.10391	0.275023
Ch7	34	(Intercept)	0.164905	0.0446053	48.9974	3.69698	0.000550796
Ch7	34	Group_passiveVsActive	0.400554	0.123629	48.9974	3.23998	0.00215041
Ch7	34	Group_activeCtrlVsTest	-0.163941	0.0969822	48.9974	-1.69042	0.0973002
Ch7	34	Phase_prePostExposure	-0.187631	0.0905181	49.0058	-2.07285	0.043466
Ch7	34	Phase_noSleepVsSleep	0.142419	0.110154	48.9962	1.29291	0.202106
Ch7	34	Group_passiveVsActive:Phase_prePostExposure	0.237334	0.250881	49.0058	0.946004	0.348788
Ch7	34	Group_passiveVsActive:Phase_noSleepVsSleep	0.498387	0.305304	48.9962	1.63243	0.109001
Ch7	34	Group_activeCtrlVsTest:Phase_prePostExposure	-0.0912701	0.196807	49.0058	-0.463754	0.644877
Ch7	34	Group_activeCtrlVsTest:Phase_noSleepVsSleep	-0.270917	0.2395	48.9962	-1.13117	0.263488
Ch7	35	(Intercept)	0.180219	0.0461628	48.999	3.90399	0.000289263
Ch7	35	Group_passiveVsActive	0.142239	0.127945	48.999	1.11172	0.271685
Ch7	35	Group_activeCtrlVsTest	0.0873319	0.100369	48.999	0.870112	0.388482
Ch7	35	Phase_prePostExposure	-0.135656	0.101828	48.9987	-1.33222	0.188953
Ch7	35	Phase_noSleepVsSleep	0.141558	0.116905	48.9975	1.21089	0.231748
Ch7	35	Group_passiveVsActive:Phase_prePostExposure	-0.234598	0.282227	48.9987	-0.83124	0.409871
Ch7	35	Group_passiveVsActive:Phase_noSleepVsSleep	0.00289184	0.324015	48.9975	0.00892501	0.992915
Ch7	35	Group_activeCtrlVsTest:Phase_prePostExposure	-0.0640522	0.221397	48.9987	-0.28931	0.773565
Ch7	35	Group_activeCtrlVsTest:Phase_noSleepVsSleep	-0.347789	0.254178	48.9975	-1.36829	0.177463
Ch7	36	(Intercept)	0.212176	0.0452487	48.9998	4.68911	2.22655e-05
Ch7	36	Group_passiveVsActive	0.0585868	0.125412	48.9998	0.467156	0.642459
Ch7	36	Group_activeCtrlVsTest	-0.0559904	0.0983811	48.9998	-0.569117	0.571876
Ch7	36	Phase_prePostExposure	0.118969	0.101424	49	1.17299	0.24647
Ch7	36	Phase_noSleepVsSleep	-0.0323702	0.136145	49.0002	-0.237763	0.813056
Ch7	36	Group_passiveVsActive:Phase_prePostExposure	0.404629	0.281107	49	1.43941	0.156392
Ch7	36	Group_passiveVsActive:Phase_noSleepVsSleep	-0.550833	0.377341	49.0002	-1.45978	0.150733
Ch7	36	Group_activeCtrlVsTest:Phase_prePostExposure	0.426892	0.220519	49	1.93585	0.0586662
Ch7	36	Group_activeCtrlVsTest:Phase_noSleepVsSleep	-0.0673816	0.29601	49.0002	-0.227633	0.820879
Ch7	37	(Intercept)	0.120358	0.0433643	48.9995	2.7755	0.00778213
Ch7	37	Group_passiveVsActive	0.16627	0.120189	48.9995	1.3834	0.172812
Ch7	37	Group_activeCtrlVsTest	0.099905	0.0942839	48.9995	1.05962	0.294513
Ch7	37	Phase_prePostExposure	0.0270557	0.118149	49.0012	0.228995	0.819826
Ch7	37	Phase_noSleepVsSleep	0.140628	0.0999476	48.9999	1.40702	0.165733
Ch7	37	Group_passiveVsActive:Phase_prePostExposure	-0.207108	0.327464	49.0012	-0.63246	0.530027
Ch7	37	Group_passiveVsActive:Phase_noSleepVsSleep	0.232349	0.277016	48.9999	0.838758	0.405678
Ch7	37	Group_activeCtrlVsTest:Phase_prePostExposure	-0.243758	0.256884	49.0012	-0.948904	0.347326
Ch7	37	Group_activeCtrlVsTest:Phase_noSleepVsSleep	-0.130145	0.217309	48.9999	-0.598894	0.552003
Ch7	38	(Intercept)	0.451626	0.0567979	48.9996	7.95145	2.26686e-10
Ch7	38	Group_passiveVsActive	-0.116188	0.157421	48.9996	-0.738072	0.463991
Ch7	38	Group_activeCtrlVsTest	-0.00153392	0.123492	48.9996	-0.0124212	0.99014
Ch7	38	Phase_prePostExposure	0.185157	0.0995573	49.0003	1.8598	0.0689226
Ch7	38	Phase_noSleepVsSleep	0.525053	0.125353	48.9999	4.18859	0.000116532
Ch7	38	Group_passiveVsActive:Phase_prePostExposure	0.290574	0.275934	49.0003	1.05306	0.297481
Ch7	38	Group_passiveVsActive:Phase_noSleepVsSleep	0.932829	0.34743	48.9999	2.68494	0.00987108
Ch7	38	Group_activeCtrlVsTest:Phase_prePostExposure	0.154326	0.21646	49.0003	0.712952	0.479257
Ch7	38	Group_activeCtrlVsTest:Phase_noSleepVsSleep	-0.245979	0.272546	48.9999	-0.90252	0.371196
Ch7	39	(Intercept)	0.0722058	0.0534496	49.0005	1.35091	0.182928
Ch7	39	Group_passiveVsActive	-0.0555923	0.148141	49.0005	-0.375265	0.709083
Ch7	39	Group_activeCtrlVsTest	0.200177	0.116212	49.0005	1.72252	0.0912814
Ch7	39	Phase_prePostExposure	-0.0347692	0.101706	49	-0.341859	0.733919
Ch7	39	Phase_noSleepVsSleep	0.151903	0.105673	48.9996	1.43748	0.156939
Ch7	39	Group_passiveVsActive:Phase_prePostExposure	-0.320858	0.28189	49	-1.13824	0.260555
Ch7	39	Group_passiveVsActive:Phase_noSleepVsSleep	-0.147068	0.292885	48.9996	-0.502136	0.617821
Ch7	39	Group_activeCtrlVsTest:Phase_prePostExposure	-0.0998727	0.221132	49	-0.451642	0.65352
Ch7	39	Group_activeCtrlVsTest:Phase_noSleepVsSleep	0.116362	0.229758	48.9996	0.506453	0.61481
Ch7	40	(Intercept)	0.161156	0.0478717	49.0008	3.36642	0.00148829
Ch7	40	Group_passiveVsActive	0.220991	0.132682	49.0008	1.66557	0.10218
Ch7	40	Group_activeCtrlVsTest	-0.105987	0.104084	49.0008	-1.01828	0.313545
Ch7	40	Phase_prePostExposure	0.344418	0.0977046	49.0033	3.5251	0.000928649
Ch7	40	Phase_noSleepVsSleep	0.14343	0.117543	48.9951	1.22023	0.228217
Ch7	40	Group_passiveVsActive:Phase_prePostExposure	-0.375257	0.270799	49.0033	-1.38574	0.1721
Ch7	40	Group_passiveVsActive:Phase_noSleepVsSleep	0.315722	0.325784	48.9951	0.969112	0.337249
Ch7	40	Group_activeCtrlVsTest:Phase_prePostExposure	-0.0473227	0.212432	49.0033	-0.222766	0.824643
Ch7	40	Group_activeCtrlVsTest:Phase_noSleepVsSleep	-0.389719	0.255566	48.9951	-1.52492	0.133708
Ch7	41	(Intercept)	0.157975	0.0526212	49	3.00212	0.00421114
Ch7	41	Group_passiveVsActive	0.0483684	0.145846	49	0.331641	0.741575
Ch7	41	Group_activeCtrlVsTest	-0.0753616	0.114411	49	-0.658694	0.513176
Ch7	41	Phase_prePostExposure	-0.0363911	0.0967702	49	-0.376057	0.708498
Ch7	41	Phase_noSleepVsSleep	0.261901	0.133125	49	1.96733	0.0548196
Ch7	41	Group_passiveVsActive:Phase_prePostExposure	0.331543	0.268209	49	1.23614	0.222301
Ch7	41	Group_passiveVsActive:Phase_noSleepVsSleep	0.151593	0.36897	49	0.410855	0.68297
Ch7	41	Group_activeCtrlVsTest:Phase_prePostExposure	-0.014417	0.210401	49	-0.0685217	0.945649
Ch7	41	Group_activeCtrlVsTest:Phase_noSleepVsSleep	0.173834	0.289444	49	0.600577	0.55089
Ch7	42	(Intercept)	0.14784	0.0598986	48.9987	2.46818	0.0171183
Ch7	42	Group_passiveVsActive	-0.0709338	0.166016	48.9987	-0.427272	0.671053
Ch7	42	Group_activeCtrlVsTest	-0.0102153	0.130233	48.9987	-0.0784382	0.937799
Ch7	42	Phase_prePostExposure	0.157933	0.0837107	49.0005	1.88665	0.0651402
Ch7	42	Phase_noSleepVsSleep	0.285055	0.115237	49.0003	2.47365	0.0168873
Ch7	42	Group_passiveVsActive:Phase_prePostExposure	0.11849	0.232013	49.0005	0.510702	0.611853
Ch7	42	Group_passiveVsActive:Phase_noSleepVsSleep	0.51188	0.319391	49.0003	1.60268	0.115434
Ch7	42	Group_activeCtrlVsTest:Phase_prePostExposure	0.304077	0.182006	49.0005	1.6707	0.101158
Ch7	42	Group_activeCtrlVsTest:Phase_noSleepVsSleep	-0.302872	0.250551	49.0003	-1.20883	0.232531
Ch7	43	(Intercept)	0.348413	0.0587819	48.9999	5.92721	3.02932e-07
Ch7	43	Group_passiveVsActive	-0.103383	0.16292	48.9999	-0.63456	0.528667
Ch7	43	Group_activeCtrlVsTest	-0.0513707	0.127805	48.9999	-0.401945	0.689472
Ch7	43	Phase_prePostExposure	0.160066	0.115748	49	1.38288	0.172972
Ch7	43	Phase_noSleepVsSleep	0.561271	0.12867	49.0001	4.36208	6.61488e-05
Ch7	43	Group_passiveVsActive:Phase_prePostExposure	0.147609	0.320809	49	0.460116	0.647468
Ch7	43	Group_passiveVsActive:Phase_noSleepVsSleep	0.527311	0.356624	49.0001	1.47862	0.145643
Ch7	43	Group_activeCtrlVsTest:Phase_prePostExposure	0.583158	0.251663	49	2.31721	0.0247131
Ch7	43	Group_activeCtrlVsTest:Phase_noSleepVsSleep	0.256627	0.279759	49.0001	0.917315	0.363471
Ch7	44	(Intercept)	0.492478	0.0607909	49.0012	8.10118	1.33836e-10
Ch7	44	Group_passiveVsActive	0.0937122	0.168489	49.0012	0.556193	0.58061
Ch7	44	Group_activeCtrlVsTest	-0.0968139	0.132173	49.0012	-0.732477	0.467367
Ch7	44	Phase_prePostExposure	0.0949742	0.120058	49.0004	0.791069	0.432716
Ch7	44	Phase_noSleepVsSleep	0.6009	0.131331	48.9986	4.57546	3.26039e-05
Ch7	44	Group_passiveVsActive:Phase_prePostExposure	0.228336	0.332754	49.0004	0.6862	0.495821
Ch7	44	Group_passiveVsActive:Phase_noSleepVsSleep	0.594972	0.363999	48.9986	1.63454	0.108554
Ch7	44	Group_activeCtrlVsTest:Phase_prePostExposure	0.407447	0.261034	49.0004	1.5609	0.124984
Ch7	44	Group_activeCtrlVsTest:Phase_noSleepVsSleep	-0.0353797	0.285544	48.9986	-0.123903	0.901899
Ch7	45	(Intercept)	0.748265	0.0614535	49	12.1761	1.97393e-16
Ch7	45	Group_passiveVsActive	0.137642	0.170325	49	0.808112	0.422932
Ch7	45	Group_activeCtrlVsTest	-0.0461143	0.133614	49	-0.345131	0.731473
Ch7	45	Phase_prePostExposure	0.294596	0.122956	49.0003	2.39595	0.0204408
Ch7	45	Phase_noSleepVsSleep	0.943611	0.155729	48.9996	6.0593	1.89635e-07
Ch7	45	Group_passiveVsActive:Phase_prePostExposure	0.34447	0.340786	49.0003	1.01081	0.317074
Ch7	45	Group_passiveVsActive:Phase_noSleepVsSleep	0.90517	0.431621	48.9996	2.09714	0.0411642
Ch7	45	Group_activeCtrlVsTest:Phase_prePostExposure	0.363191	0.267335	49.0003	1.35856	0.180507
Ch7	45	Group_activeCtrlVsTest:Phase_noSleepVsSleep	-0.276974	0.338591	48.9996	-0.818017	0.417308
Ch7	46	(Intercept)	0.475092	0.0538348	49.001	8.82499	1.07636e-11
Ch7	46	Group_passiveVsActive	-0.00621255	0.149209	49.001	-0.0416366	0.966958
Ch7	46	Group_activeCtrlVsTest	0.000311011	0.117049	49.001	0.00265709	0.997891
Ch7	46	Phase_prePostExposure	0.190943	0.0962358	48.999	1.98412	0.0528587
Ch7	46	Phase_noSleepVsSleep	0.393282	0.12126	49.0002	3.24329	0.00212988
Ch7	46	Group_passiveVsActive:Phase_prePostExposure	0.0315568	0.266728	48.999	0.118311	0.906305
Ch7	46	Group_passiveVsActive:Phase_noSleepVsSleep	0.294202	0.336086	49.0002	0.875379	0.385638
Ch7	46	Group_activeCtrlVsTest:Phase_prePostExposure	0.185683	0.209239	48.999	0.887421	0.379188
Ch7	46	Group_activeCtrlVsTest:Phase_noSleepVsSleep	-0.249523	0.263647	49.0002	-0.946429	0.348574
Ch7	47	(Intercept)	0.160782	0.0513387	49.0001	3.13179	0.00292909
Ch7	47	Group_passiveVsActive	0.215622	0.142291	49.0001	1.51536	0.136105
Ch7	47	Group_activeCtrlVsTest	0.19297	0.111622	49.0001	1.72878	0.0901454
Ch7	47	Phase_prePostExposure	0.0395288	0.108316	49.0007	0.364939	0.716727
Ch7	47	Phase_noSleepVsSleep	0.16956	0.13971	48.9989	1.21365	0.230698
Ch7	47	Group_passiveVsActive:Phase_prePostExposure	-0.2382	0.30021	49.0007	-0.793445	0.431344
Ch7	47	Group_passiveVsActive:Phase_noSleepVsSleep	0.452337	0.387222	48.9989	1.16816	0.248394
Ch7	47	Group_activeCtrlVsTest:Phase_prePostExposure	0.138687	0.235504	49.0007	0.588893	0.558638
Ch7	47	Group_activeCtrlVsTest:Phase_noSleepVsSleep	0.0873305	0.303762	48.9989	0.287497	0.774944
Ch7	48	(Intercept)	0.451792	0.0461863	49	9.78196	4.16353e-13
Ch7	48	Group_passiveVsActive	0.219453	0.12801	49	1.71434	0.0927865
Ch7	48	Group_activeCtrlVsTest	-0.116736	0.100419	49	-1.16249	0.250668
Ch7	48	Phase_prePostExposure	0.160444	0.109887	49	1.46008	0.15065
Ch7	48	Phase_noSleepVsSleep	0.550014	0.139171	48.9999	3.95208	0.00024853
Ch7	48	Group_passiveVsActive:Phase_prePostExposure	0.156746	0.304563	49	0.51466	0.609105
Ch7	48	Group_passiveVsActive:Phase_noSleepVsSleep	0.570209	0.385727	48.9999	1.47827	0.145735
Ch7	48	Group_activeCtrlVsTest:Phase_prePostExposure	0.455847	0.238919	49	1.90796	0.0622656
Ch7	48	Group_activeCtrlVsTest:Phase_noSleepVsSleep	-0.29712	0.302589	48.9999	-0.981927	0.33096
Ch7	49	(Intercept)	0.209854	0.0548036	49.0002	3.82921	0.000365673
Ch7	49	Group_passiveVsActive	-0.0755847	0.151894	49.0002	-0.497614	0.620982
Ch7	49	Group_activeCtrlVsTest	-0.274403	0.119156	49.0002	-2.3029	0.0255706
Ch7	49	Phase_prePostExposure	0.0404782	0.122576	48.9998	0.330229	0.742635
Ch7	49	Phase_noSleepVsSleep	0.178475	0.0967538	49	1.84463	0.0711403
Ch7	49	Group_passiveVsActive:Phase_prePostExposure	0.0566112	0.339733	48.9998	0.166634	0.868344
Ch7	49	Group_passiveVsActive:Phase_noSleepVsSleep	0.307953	0.268164	49	1.14838	0.256389
Ch7	49	Group_activeCtrlVsTest:Phase_prePostExposure	0.403832	0.266509	48.9998	1.51527	0.13613
Ch7	49	Group_activeCtrlVsTest:Phase_noSleepVsSleep	0.1006	0.210365	49	0.478218	0.634622
Ch7	50	(Intercept)	0.192909	0.0572008	49.0005	3.3725	0.00146196
Ch7	50	Group_passiveVsActive	0.148626	0.158538	49.0005	0.937479	0.35311
Ch7	50	Group_activeCtrlVsTest	-0.00232041	0.124368	49.0005	-0.0186577	0.98519
Ch7	50	Phase_prePostExposure	0.092601	0.0971636	48.9996	0.953042	0.345247
Ch7	50	Phase_noSleepVsSleep	0.0980741	0.111639	49	0.87849	0.383965
Ch7	50	Group_passiveVsActive:Phase_prePostExposure	0.226149	0.2693	48.9996	0.839769	0.405117
Ch7	50	Group_passiveVsActive:Phase_noSleepVsSleep	-0.241745	0.309421	49	-0.781283	0.438395
Ch7	50	Group_activeCtrlVsTest:Phase_prePostExposure	0.0603039	0.211256	48.9996	0.285454	0.776499
Ch7	50	Group_activeCtrlVsTest:Phase_noSleepVsSleep	0.306145	0.24273	49	1.26126	0.213187
Ch7	51	(Intercept)	0.130952	0.0470202	49.0001	2.78502	0.00758804
Ch7	51	Group_passiveVsActive	0.174289	0.130322	49.0001	1.33738	0.187274
Ch7	51	Group_activeCtrlVsTest	0.0687965	0.102233	49.0001	0.672941	0.504147
Ch7	51	Phase_prePostExposure	-0.117958	0.102068	48.9998	-1.15568	0.253417
Ch7	51	Phase_noSleepVsSleep	0.170081	0.117246	48.9999	1.45064	0.153253
Ch7	51	Group_passiveVsActive:Phase_prePostExposure	0.28909	0.282893	48.9998	1.0219	0.311846
Ch7	51	Group_passiveVsActive:Phase_noSleepVsSleep	0.343927	0.32496	48.9999	1.05837	0.295078
Ch7	51	Group_activeCtrlVsTest:Phase_prePostExposure	-0.149726	0.22192	48.9998	-0.674684	0.503048
Ch7	51	Group_activeCtrlVsTest:Phase_noSleepVsSleep	-0.0371106	0.25492	48.9999	-0.145578	0.884852
Ch7	52	(Intercept)	0.133483	0.0491241	49	2.71727	0.00907243
Ch7	52	Group_passiveVsActive	-0.177581	0.136153	49	-1.30428	0.198232
Ch7	52	Group_activeCtrlVsTest	-0.0142563	0.106807	49	-0.133478	0.894362
Ch7	52	Phase_prePostExposure	0.0942049	0.11278	49.0003	0.8353	0.407603
Ch7	52	Phase_noSleepVsSleep	0.117653	0.119119	48.9997	0.98769	0.328157
Ch7	52	Group_passiveVsActive:Phase_prePostExposure	0.171624	0.312582	49.0003	0.549054	0.585462
Ch7	52	Group_passiveVsActive:Phase_noSleepVsSleep	0.0148048	0.330152	48.9997	0.0448424	0.964415
Ch7	52	Group_activeCtrlVsTest:Phase_prePostExposure	-0.362786	0.245209	49.0003	-1.4795	0.145408
Ch7	52	Group_activeCtrlVsTest:Phase_noSleepVsSleep	0.145785	0.258992	48.9997	0.562892	0.576075
Ch8	10	(Intercept)	0.181184	0.0479125	49.0001	3.78157	0.000424138
Ch8	10	Group_passiveVsActive	0.149335	0.132795	49.0001	1.12456	0.266256
Ch8	10	Group_activeCtrlVsTest	0.0952972	0.104173	49.0001	0.9148	0.364777
Ch8	10	Phase_prePostExposure	0.155646	0.113694	48.9995	1.36899	0.177246
Ch8	10	Phase_noSleepVsSleep	-0.0462186	0.108923	49.0002	-0.424322	0.673189
Ch8	10	Group_passiveVsActive:Phase_prePostExposure	-0.296147	0.315115	48.9995	-0.939805	0.351927
Ch8	10	Group_passiveVsActive:Phase_noSleepVsSleep	-0.395931	0.301893	49.0002	-1.31149	0.195804
Ch8	10	Group_activeCtrlVsTest:Phase_prePostExposure	0.167181	0.247196	48.9995	0.676309	0.502024
Ch8	10	Group_activeCtrlVsTest:Phase_noSleepVsSleep	0.198608	0.236825	49.0002	0.838629	0.40575
Ch8	43	(Intercept)	0.245376	0.0456224	49.0003	5.37841	2.08833e-06
Ch8	43	Group_passiveVsActive	-0.0373465	0.126447	49.0003	-0.295352	0.768973
Ch8	43	Group_activeCtrlVsTest	-0.213999	0.0991935	49.0003	-2.15739	0.0359059
Ch8	43	Phase_prePostExposure	0.158815	0.085582	49	1.85571	0.0695148
Ch8	43	Phase_noSleepVsSleep	0.121005	0.114368	48.9996	1.05803	0.29523
Ch8	43	Group_passiveVsActive:Phase_prePostExposure	0.225717	0.2372	49	0.951588	0.345976
Ch8	43	Group_passiveVsActive:Phase_noSleepVsSleep	0.272637	0.316985	48.9996	0.860094	0.393926
Ch8	43	Group_activeCtrlVsTest:Phase_prePostExposure	0.187493	0.186075	49	1.00762	0.318587
Ch8	43	Group_activeCtrlVsTest:Phase_noSleepVsSleep	-0.132713	0.248663	48.9996	-0.533704	0.595959
Ch8	44	(Intercept)	0.165612	0.0425794	49	3.88948	0.000302765
Ch8	44	Group_passiveVsActive	-0.115618	0.118014	49	-0.979704	0.332045
Ch8	44	Group_activeCtrlVsTest	-0.0444228	0.0925774	49	-0.479845	0.633473
Ch8	44	Phase_prePostExposure	0.0114902	0.107336	49	0.107049	0.915187
Ch8	44	Phase_noSleepVsSleep	0.189604	0.129738	49	1.46144	0.150279
Ch8	44	Group_passiveVsActive:Phase_prePostExposure	-0.217704	0.297492	49	-0.731796	0.467778
Ch8	44	Group_passiveVsActive:Phase_noSleepVsSleep	0.274018	0.359583	49	0.762045	0.449686
Ch8	44	Group_activeCtrlVsTest:Phase_prePostExposure	0.311589	0.233372	49	1.33516	0.187994
Ch8	44	Group_activeCtrlVsTest:Phase_noSleepVsSleep	0.146857	0.28208	49	0.520621	0.604975
Ch8	45	(Intercept)	0.448322	0.0600914	49.0001	7.46068	1.28685e-09
Ch8	45	Group_passiveVsActive	0.316708	0.16655	49.0001	1.90158	0.0631137
Ch8	45	Group_activeCtrlVsTest	-0.185555	0.130652	49.0001	-1.42022	0.161875
Ch8	45	Phase_prePostExposure	0.170575	0.11675	48.9996	1.46103	0.150391
Ch8	45	Phase_noSleepVsSleep	0.444065	0.129624	49.0003	3.42579	0.00124911
Ch8	45	Group_passiveVsActive:Phase_prePostExposure	0.286179	0.323586	48.9996	0.8844	0.3808
Ch8	45	Group_passiveVsActive:Phase_noSleepVsSleep	0.915802	0.359267	49.0003	2.54908	0.0139825
Ch8	45	Group_activeCtrlVsTest:Phase_prePostExposure	0.427863	0.253842	48.9996	1.68555	0.0982411
Ch8	45	Group_activeCtrlVsTest:Phase_noSleepVsSleep	0.110642	0.281832	49.0003	0.392579	0.696333
Ch9	10	(Intercept)	0.0932138	0.0526156	49	1.7716	0.0826795
Ch9	10	Group_passiveVsActive	-0.0136995	0.14583	49	-0.093942	0.925538
Ch9	10	Group_activeCtrlVsTest	0.0189965	0.114398	49	0.166056	0.868796
Ch9	10	Phase_prePostExposure	-0.015889	0.130853	49.0001	-0.121427	0.90385
Ch9	10	Phase_noSleepVsSleep	0.289978	0.118362	49	2.44993	0.0179079
Ch9	10	Group_passiveVsActive:Phase_prePostExposure	0.26523	0.362672	49.0001	0.731321	0.468066
Ch9	10	Group_passiveVsActive:Phase_noSleepVsSleep	0.0461016	0.328052	49	0.140531	0.888816
Ch9	10	Group_activeCtrlVsTest:Phase_prePostExposure	-0.261128	0.284504	49.0001	-0.917838	0.3632
Ch9	10	Group_activeCtrlVsTest:Phase_noSleepVsSleep	-0.278369	0.257345	49	-1.08169	0.284683
Ch9	43	(Intercept)	0.141301	0.0445299	49	3.17317	0.00260417
Ch9	43	Group_passiveVsActive	-0.0776355	0.123419	49	-0.629038	0.532246
Ch9	43	Group_activeCtrlVsTest	-0.1025	0.0968181	49	-1.05869	0.294932
Ch9	43	Phase_prePostExposure	0.0663278	0.100333	49	0.661076	0.51166
Ch9	43	Phase_noSleepVsSleep	0.153363	0.111385	49	1.37688	0.174809
Ch9	43	Group_passiveVsActive:Phase_prePostExposure	0.00819799	0.278084	49	0.0294802	0.976601
Ch9	43	Group_passiveVsActive:Phase_noSleepVsSleep	0.710151	0.308715	49	2.30034	0.0257263
Ch9	43	Group_activeCtrlVsTest:Phase_prePostExposure	0.0418735	0.218147	49	0.19195	0.848574
Ch9	43	Group_activeCtrlVsTest:Phase_noSleepVsSleep	-0.036815	0.242176	49	-0.152017	0.879797
Ch9	44	(Intercept)	0.259214	0.0467382	49	5.54609	1.16157e-06
Ch9	44	Group_passiveVsActive	0.128094	0.12954	49	0.988837	0.327601
Ch9	44	Group_activeCtrlVsTest	-0.0178006	0.10162	49	-0.175169	0.861669
Ch9	44	Phase_prePostExposure	0.0366096	0.111125	49.0001	0.329446	0.743223
Ch9	44	Phase_noSleepVsSleep	0.120512	0.109585	48.9996	1.09971	0.276832
Ch9	44	Group_passiveVsActive:Phase_prePostExposure	0.0552957	0.307994	49.0001	0.179535	0.858258
Ch9	44	Group_passiveVsActive:Phase_noSleepVsSleep	0.280397	0.303728	48.9996	0.923183	0.360436
Ch9	44	Group_activeCtrlVsTest:Phase_prePostExposure	0.220407	0.24161	49.0001	0.912243	0.366107
Ch9	44	Group_activeCtrlVsTest:Phase_noSleepVsSleep	-0.172837	0.238264	48.9996	-0.725403	0.471655
Ch9	45	(Intercept)	0.211608	0.0461426	48.9999	4.58596	3.14776e-05
Ch9	45	Group_passiveVsActive	-0.106862	0.127889	48.9999	-0.835586	0.407444
Ch9	45	Group_activeCtrlVsTest	-0.0692435	0.100325	48.9999	-0.690194	0.493329
Ch9	45	Phase_prePostExposure	0.123952	0.10752	48.9998	1.15283	0.254575
Ch9	45	Phase_noSleepVsSleep	0.339723	0.133185	49	2.55077	0.013923
Ch9	45	Group_passiveVsActive:Phase_prePostExposure	-0.497245	0.298004	48.9998	-1.66858	0.101578
Ch9	45	Group_passiveVsActive:Phase_noSleepVsSleep	0.631447	0.369136	49	1.71061	0.0934783
Ch9	45	Group_activeCtrlVsTest:Phase_prePostExposure	-0.291129	0.233774	48.9998	-1.24534	0.218928
Ch9	45	Group_activeCtrlVsTest:Phase_noSleepVsSleep	0.144312	0.289574	49	0.49836	0.62046
Ch10	11	(Intercept)	0.0731606	0.051512	49.0001	1.42026	0.161863
Ch10	11	Group_passiveVsActive	0.0363537	0.142771	49.0001	0.254629	0.800075
Ch10	11	Group_activeCtrlVsTest	-0.0550245	0.111999	49.0001	-0.491294	0.625412
Ch10	11	Phase_prePostExposure	-0.0226165	0.110147	49.0003	-0.205331	0.838164
Ch10	11	Phase_noSleepVsSleep	0.28949	0.14281	48.9992	2.0271	0.0481112
Ch10	11	Group_passiveVsActive:Phase_prePostExposure	-0.00971795	0.305284	49.0003	-0.0318325	0.974735
Ch10	11	Group_passiveVsActive:Phase_noSleepVsSleep	0.0206686	0.395814	48.9992	0.052218	0.958567
Ch10	11	Group_activeCtrlVsTest:Phase_prePostExposure	0.368776	0.239485	49.0003	1.53987	0.130025
Ch10	11	Group_activeCtrlVsTest:Phase_noSleepVsSleep	-0.584177	0.310502	48.9992	-1.88139	0.0658665
Ch10	12	(Intercept)	0.141137	0.0498542	49	2.83099	0.00671225
Ch10	12	Group_passiveVsActive	0.177127	0.138176	49	1.28189	0.205914
Ch10	12	Group_activeCtrlVsTest	-0.0456612	0.108395	49	-0.42125	0.675415
Ch10	12	Phase_prePostExposure	0.201735	0.0957482	48.9979	2.10693	0.0402667
Ch10	12	Phase_noSleepVsSleep	-0.0883232	0.0976447	48.9998	-0.904537	0.370137
Ch10	12	Group_passiveVsActive:Phase_prePostExposure	0.268994	0.265377	48.9979	1.01363	0.315737
Ch10	12	Group_passiveVsActive:Phase_noSleepVsSleep	0.0694682	0.270633	48.9998	0.256688	0.798494
Ch10	12	Group_activeCtrlVsTest:Phase_prePostExposure	0.0181174	0.208178	48.9979	0.0870282	0.931004
Ch10	12	Group_activeCtrlVsTest:Phase_noSleepVsSleep	-0.0501493	0.212302	48.9998	-0.236217	0.814249
Ch10	13	(Intercept)	0.166063	0.0552287	49.0007	3.00683	0.00415654
Ch10	13	Group_passiveVsActive	0.101905	0.153072	49.0007	0.665728	0.508707
Ch10	13	Group_activeCtrlVsTest	0.130732	0.12008	49.0007	1.0887	0.28161
Ch10	13	Phase_prePostExposure	0.0821884	0.0912851	48.9998	0.900348	0.372339
Ch10	13	Phase_noSleepVsSleep	0.345965	0.117137	48.9995	2.95351	0.00481469
Ch10	13	Group_passiveVsActive:Phase_prePostExposure	0.347643	0.253007	48.9998	1.37405	0.17568
Ch10	13	Group_passiveVsActive:Phase_noSleepVsSleep	0.416497	0.324657	48.9995	1.28288	0.205569
Ch10	13	Group_activeCtrlVsTest:Phase_prePostExposure	0.153201	0.198475	48.9998	0.771891	0.443886
Ch10	13	Group_activeCtrlVsTest:Phase_noSleepVsSleep	0.10407	0.254682	48.9995	0.408627	0.684594
Ch10	14	(Intercept)	0.160255	0.0561208	49.0001	2.85553	0.00628409
Ch10	14	Group_passiveVsActive	0.0487914	0.155545	49.0001	0.31368	0.755095
Ch10	14	Group_activeCtrlVsTest	0.120176	0.12202	49.0001	0.984889	0.329517
Ch10	14	Phase_prePostExposure	0.133644	0.115363	48.9994	1.15847	0.252287
Ch10	14	Phase_noSleepVsSleep	0.216173	0.134751	49	1.60424	0.115089
Ch10	14	Group_passiveVsActive:Phase_prePostExposure	-0.0600526	0.319741	48.9994	-0.187817	0.851796
Ch10	14	Group_passiveVsActive:Phase_noSleepVsSleep	0.32588	0.373478	49	0.872556	0.387161
Ch10	14	Group_activeCtrlVsTest:Phase_prePostExposure	-0.185805	0.250825	48.9994	-0.740773	0.462366
Ch10	14	Group_activeCtrlVsTest:Phase_noSleepVsSleep	0.359494	0.29298	49	1.22702	0.225677
Ch10	15	(Intercept)	0.0795855	0.0531757	49.0002	1.49665	0.140897
Ch10	15	Group_passiveVsActive	0.287925	0.147382	49.0002	1.95359	0.0564708
Ch10	15	Group_activeCtrlVsTest	0.148061	0.115616	49.0002	1.28063	0.206353
Ch10	15	Phase_prePostExposure	0.131751	0.110227	49	1.19526	0.237738
Ch10	15	Phase_noSleepVsSleep	0.374489	0.0963828	48.9998	3.88543	0.000306643
Ch10	15	Group_passiveVsActive:Phase_prePostExposure	-0.234886	0.305508	49	-0.76884	0.445679
Ch10	15	Group_passiveVsActive:Phase_noSleepVsSleep	-0.0234117	0.267135	48.9998	-0.0876398	0.93052
Ch10	15	Group_activeCtrlVsTest:Phase_prePostExposure	0.032859	0.23966	49	0.137107	0.891508
Ch10	15	Group_activeCtrlVsTest:Phase_noSleepVsSleep	-0.0425612	0.209558	48.9998	-0.2031	0.839898
Ch10	16	(Intercept)	0.134315	0.048145	48.9998	2.78981	0.00749221
Ch10	16	Group_passiveVsActive	0.0288781	0.133439	48.9998	0.216414	0.829563
Ch10	16	Group_activeCtrlVsTest	-0.0118882	0.104678	48.9998	-0.113569	0.910043
Ch10	16	Phase_prePostExposure	-0.172232	0.110033	48.9997	-1.56528	0.123954
Ch10	16	Phase_noSleepVsSleep	0.175781	0.120622	49.0007	1.45729	0.151416
Ch10	16	Group_passiveVsActive:Phase_prePostExposure	0.250637	0.304969	48.9997	0.821842	0.415148
Ch10	16	Group_passiveVsActive:Phase_noSleepVsSleep	0.52023	0.334317	49.0007	1.5561	0.126121
Ch10	16	Group_activeCtrlVsTest:Phase_prePostExposure	0.68011	0.239238	48.9997	2.84282	0.00650253
Ch10	16	Group_activeCtrlVsTest:Phase_noSleepVsSleep	0.0362303	0.26226	49.0007	0.138146	0.890691
Ch10	17	(Intercept)	0.123263	0.0447521	49	2.75435	0.00822991
Ch10	17	Group_passiveVsActive	0.0704676	0.124035	49	0.568125	0.572545
Ch10	17	Group_activeCtrlVsTest	-0.0700573	0.0973013	49	-0.720004	0.474943
Ch10	17	Phase_prePostExposure	0.163448	0.0878818	48.9999	1.85986	0.0689133
Ch10	17	Phase_noSleepVsSleep	0.314643	0.116406	49	2.70299	0.0094177
Ch10	17	Group_passiveVsActive:Phase_prePostExposure	0.0100101	0.243574	48.9999	0.0410968	0.967386
Ch10	17	Group_passiveVsActive:Phase_noSleepVsSleep	-0.136249	0.322631	49	-0.422307	0.674648
Ch10	17	Group_activeCtrlVsTest:Phase_prePostExposure	-0.0224416	0.191075	48.9999	-0.117449	0.906984
Ch10	17	Group_activeCtrlVsTest:Phase_noSleepVsSleep	0.292577	0.253093	49	1.15601	0.253285
Ch10	18	(Intercept)	0.175042	0.0426916	49	4.10015	0.000155002
Ch10	18	Group_passiveVsActive	-0.0278672	0.118325	49	-0.235515	0.81479
Ch10	18	Group_activeCtrlVsTest	0.140307	0.0928214	49	1.51158	0.137063
Ch10	18	Phase_prePostExposure	0.0797382	0.11179	49	0.713284	0.479054
Ch10	18	Phase_noSleepVsSleep	0.0352365	0.125508	49	0.280751	0.780083
Ch10	18	Group_passiveVsActive:Phase_prePostExposure	0.570203	0.309839	49	1.84032	0.0717816
Ch10	18	Group_passiveVsActive:Phase_noSleepVsSleep	0.00312513	0.347859	49	0.00898391	0.992868
Ch10	18	Group_activeCtrlVsTest:Phase_prePostExposure	0.506189	0.243058	49	2.08259	0.0425306
Ch10	18	Group_activeCtrlVsTest:Phase_noSleepVsSleep	-0.0489245	0.272883	49	-0.179287	0.858451
Ch10	19	(Intercept)	0.164751	0.0515995	49	3.19288	0.00246168
Ch10	19	Group_passiveVsActive	0.0526713	0.143014	49	0.368296	0.714239
Ch10	19	Group_activeCtrlVsTest	0.00851563	0.112189	49	0.0759043	0.939804
Ch10	19	Phase_prePostExposure	0.027443	0.119704	48.9998	0.229256	0.819624
Ch10	19	Phase_noSleepVsSleep	0.226823	0.121752	49.0003	1.863	0.0684627
Ch10	19	Group_passiveVsActive:Phase_prePostExposure	0.124964	0.331774	48.9998	0.376653	0.708057
Ch10	19	Group_passiveVsActive:Phase_noSleepVsSleep	0.143377	0.337448	49.0003	0.424885	0.67278
Ch10	19	Group_activeCtrlVsTest:Phase_prePostExposure	0.137863	0.260265	48.9998	0.529702	0.598711
Ch10	19	Group_activeCtrlVsTest:Phase_noSleepVsSleep	-0.348755	0.264716	49.0003	-1.31747	0.19381
Ch10	20	(Intercept)	0.0968226	0.0545949	49.0003	1.77347	0.0823652
Ch10	20	Group_passiveVsActive	-0.0769144	0.151316	49.0003	-0.508304	0.613521
Ch10	20	Group_activeCtrlVsTest	-0.137392	0.118702	49.0003	-1.15745	0.252698
Ch10	20	Phase_prePostExposure	0.132934	0.0971837	48.999	1.36786	0.177597
Ch10	20	Phase_noSleepVsSleep	0.34492	0.101133	49.0007	3.41058	0.00130666
Ch10	20	Group_passiveVsActive:Phase_prePostExposure	0.2851	0.269355	48.999	1.05845	0.295039
Ch10	20	Group_passiveVsActive:Phase_noSleepVsSleep	-0.246255	0.2803	49.0007	-0.878542	0.383937
Ch10	20	Group_activeCtrlVsTest:Phase_prePostExposure	-0.0550551	0.2113	48.999	-0.260555	0.795528
Ch10	20	Group_activeCtrlVsTest:Phase_noSleepVsSleep	-0.340598	0.219885	49.0007	-1.54898	0.127822
Ch10	21	(Intercept)	0.178961	0.0499044	48.999	3.58609	0.000772596
Ch10	21	Group_passiveVsActive	0.0793351	0.138315	48.999	0.573581	0.568875
Ch10	21	Group_activeCtrlVsTest	-0.0401028	0.108504	48.999	-0.369599	0.713274
Ch10	21	Phase_prePostExposure	0.0855032	0.0830217	49.001	1.02989	0.308119
Ch10	21	Phase_noSleepVsSleep	0.0892503	0.125369	48.9995	0.711901	0.479902
Ch10	21	Group_passiveVsActive:Phase_prePostExposure	0.484102	0.230104	49.001	2.10384	0.0405477
Ch10	21	Group_passiveVsActive:Phase_noSleepVsSleep	-0.239279	0.347474	48.9995	-0.688626	0.494306
Ch10	21	Group_activeCtrlVsTest:Phase_prePostExposure	0.154312	0.180508	49.001	0.854873	0.396782
Ch10	21	Group_activeCtrlVsTest:Phase_noSleepVsSleep	0.0278409	0.272581	48.9995	0.102138	0.919064
Ch10	22	(Intercept)	0.184945	0.0511302	48.9998	3.61713	0.000703087
Ch10	22	Group_passiveVsActive	-0.0976912	0.141713	48.9998	-0.689359	0.493849
Ch10	22	Group_activeCtrlVsTest	-0.0827711	0.111169	48.9998	-0.744553	0.460098
Ch10	22	Phase_prePostExposure	0.0603559	0.110008	49.0002	0.54865	0.585737
Ch10	22	Phase_noSleepVsSleep	0.0461813	0.120885	49.0001	0.382026	0.704094
Ch10	22	Group_passiveVsActive:Phase_prePostExposure	0.0381814	0.3049	49.0002	0.125226	0.900857
Ch10	22	Group_passiveVsActive:Phase_noSleepVsSleep	0.431303	0.335046	49.0001	1.28729	0.20404
Ch10	22	Group_activeCtrlVsTest:Phase_prePostExposure	0.26219	0.239183	49.0002	1.09619	0.278354
Ch10	22	Group_activeCtrlVsTest:Phase_noSleepVsSleep	-0.185794	0.262832	49.0001	-0.706894	0.482981
Ch10	23	(Intercept)	0.153296	0.0582091	48.9999	2.63353	0.0112751
Ch10	23	Group_passiveVsActive	-0.014975	0.161333	48.9999	-0.0928208	0.926424
Ch10	23	Group_activeCtrlVsTest	0.185884	0.12656	48.9999	1.46874	0.148294
Ch10	23	Phase_prePostExposure	0.0214956	0.1102	49.0002	0.19506	0.846153
Ch10	23	Phase_noSleepVsSleep	0.189997	0.1122	48.9999	1.69338	0.0967318
Ch10	23	Group_passiveVsActive:Phase_prePostExposure	0.183042	0.305432	49.0002	0.59929	0.551741
Ch10	23	Group_passiveVsActive:Phase_noSleepVsSleep	0.164582	0.310974	48.9999	0.529247	0.599024
Ch10	23	Group_activeCtrlVsTest:Phase_prePostExposure	-0.00174565	0.2396	49.0002	-0.00728565	0.994217
Ch10	23	Group_activeCtrlVsTest:Phase_noSleepVsSleep	-0.619369	0.243948	48.9999	-2.53894	0.0143448
Ch10	24	(Intercept)	0.0835692	0.0497122	48.9999	1.68106	0.0991159
Ch10	24	Group_passiveVsActive	0.00892337	0.137783	48.9999	0.064764	0.948625
Ch10	24	Group_activeCtrlVsTest	-0.161445	0.108086	48.9999	-1.49367	0.141674
Ch10	24	Phase_prePostExposure	0.0664506	0.0976579	49	0.680443	0.499427
Ch10	24	Phase_noSleepVsSleep	0.18581	0.113604	49.0001	1.6356	0.108332
Ch10	24	Group_passiveVsActive:Phase_prePostExposure	0.384991	0.27067	49	1.42236	0.161255
Ch10	24	Group_passiveVsActive:Phase_noSleepVsSleep	0.407395	0.314865	49.0001	1.29387	0.201775
Ch10	24	Group_activeCtrlVsTest:Phase_prePostExposure	-0.0704843	0.212331	49	-0.331956	0.741339
Ch10	24	Group_activeCtrlVsTest:Phase_noSleepVsSleep	0.24438	0.247	49.0001	0.989391	0.327333
Ch10	25	(Intercept)	0.171582	0.0560913	48.9999	3.05898	0.00359503
Ch10	25	Group_passiveVsActive	-0.0486154	0.155463	48.9999	-0.312713	0.755825
Ch10	25	Group_activeCtrlVsTest	0.034382	0.121955	48.9999	0.281923	0.77919
Ch10	25	Phase_prePostExposure	0.0511594	0.0975165	49	0.524623	0.602211
Ch10	25	Phase_noSleepVsSleep	0.260889	0.120455	49.0001	2.16586	0.035216
Ch10	25	Group_passiveVsActive:Phase_prePostExposure	0.0894528	0.270278	49	0.330966	0.742081
Ch10	25	Group_passiveVsActive:Phase_noSleepVsSleep	0.462034	0.333854	49.0001	1.38394	0.172648
Ch10	25	Group_activeCtrlVsTest:Phase_prePostExposure	-0.253538	0.212023	49	-1.1958	0.237528
Ch10	25	Group_activeCtrlVsTest:Phase_noSleepVsSleep	0.0546776	0.261896	49.0001	0.208776	0.835489
Ch10	26	(Intercept)	0.168159	0.0466999	49.0001	3.60085	0.000738764
Ch10	26	Group_passiveVsActive	0.130756	0.129434	49.0001	1.01022	0.317354
Ch10	26	Group_activeCtrlVsTest	-0.00472865	0.101536	49.0001	-0.0465711	0.963044
Ch10	26	Phase_prePostExposure	0.0149667	0.10671	49.0001	0.140256	0.889032
Ch10	26	Phase_noSleepVsSleep	0.32154	0.125516	48.9996	2.56175	0.0135417
Ch10	26	Group_passiveVsActive:Phase_prePostExposure	0.201764	0.295758	49.0001	0.682192	0.49833
Ch10	26	Group_passiveVsActive:Phase_noSleepVsSleep	-0.0873749	0.347881	48.9996	-0.251163	0.802738
Ch10	26	Group_activeCtrlVsTest:Phase_prePostExposure	-0.0923618	0.232012	49.0001	-0.398091	0.692292
Ch10	26	Group_activeCtrlVsTest:Phase_noSleepVsSleep	-0.0107227	0.2729	48.9996	-0.0392918	0.968817
Ch10	27	(Intercept)	0.148678	0.0510436	49.0002	2.91276	0.00538198
Ch10	27	Group_passiveVsActive	-0.141763	0.141473	49.0002	-1.00205	0.321241
Ch10	27	Group_activeCtrlVsTest	-0.0567642	0.110981	49.0002	-0.511478	0.611313
Ch10	27	Phase_prePostExposure	0.0177154	0.117791	48.9993	0.150397	0.881069
Ch10	27	Phase_noSleepVsSleep	0.26241	0.113809	49.0003	2.30572	0.0253996
Ch10	27	Group_passiveVsActive:Phase_prePostExposure	-0.0605325	0.326471	48.9993	-0.185415	0.853669
Ch10	27	Group_passiveVsActive:Phase_noSleepVsSleep	0.382346	0.315433	49.0003	1.21213	0.231275
Ch10	27	Group_activeCtrlVsTest:Phase_prePostExposure	0.274944	0.256105	48.9993	1.07356	0.288279
Ch10	27	Group_activeCtrlVsTest:Phase_noSleepVsSleep	-0.15236	0.247446	49.0003	-0.615729	0.540923
Ch10	28	(Intercept)	0.114843	0.0409354	48.9982	2.80547	0.00718628
Ch10	28	Group_passiveVsActive	0.223026	0.113457	48.9982	1.96574	0.0550095
Ch10	28	Group_activeCtrlVsTest	-0.1875	0.0890029	48.9982	-2.10668	0.0402896
Ch10	28	Phase_prePostExposure	0.119084	0.0959352	48.9997	1.2413	0.220404
Ch10	28	Phase_noSleepVsSleep	0.195355	0.109887	49.001	1.77778	0.0816461
Ch10	28	Group_passiveVsActive:Phase_prePostExposure	-0.405879	0.265895	48.9997	-1.52647	0.133324
Ch10	28	Group_passiveVsActive:Phase_noSleepVsSleep	0.0520626	0.304565	49.001	0.170941	0.864974
Ch10	28	Group_activeCtrlVsTest:Phase_prePostExposure	0.0432787	0.208585	48.9997	0.207487	0.836489
Ch10	28	Group_activeCtrlVsTest:Phase_noSleepVsSleep	0.0296056	0.23892	49.001	0.123914	0.90189
Ch10	29	(Intercept)	0.123656	0.048936	49	2.5269	0.0147858
Ch10	29	Group_passiveVsActive	0.15978	0.135631	49	1.17804	0.244469
Ch10	29	Group_activeCtrlVsTest	0.033553	0.106398	49	0.315354	0.753832
Ch10	29	Phase_prePostExposure	-0.0437998	0.104124	49.0004	-0.420652	0.675849
Ch10	29	Phase_noSleepVsSleep	0.148147	0.116052	48.9994	1.27656	0.207776
Ch10	29	Group_passiveVsActive:Phase_prePostExposure	-0.399828	0.28859	49.0004	-1.38545	0.172188
Ch10	29	Group_passiveVsActive:Phase_noSleepVsSleep	-0.288976	0.321652	48.9994	-0.89841	0.373361
Ch10	29	Group_activeCtrlVsTest:Phase_prePostExposure	-0.141924	0.226389	49.0004	-0.626904	0.533632
Ch10	29	Group_activeCtrlVsTest:Phase_noSleepVsSleep	0.061386	0.252325	48.9994	0.243282	0.808803
Ch10	30	(Intercept)	0.128072	0.0446261	48.9997	2.86989	0.00604543
Ch10	30	Group_passiveVsActive	0.142539	0.123686	48.9997	1.15242	0.254739
Ch10	30	Group_activeCtrlVsTest	0.0649962	0.0970274	48.9997	0.669874	0.506083
Ch10	30	Phase_prePostExposure	0.0579149	0.100598	49.0001	0.575706	0.567449
Ch10	30	Phase_noSleepVsSleep	0.254371	0.106107	49	2.39731	0.020373
Ch10	30	Group_passiveVsActive:Phase_prePostExposure	-0.599645	0.278819	49.0001	-2.15066	0.0364624
Ch10	30	Group_passiveVsActive:Phase_noSleepVsSleep	0.261857	0.294087	49	0.890407	0.377599
Ch10	30	Group_activeCtrlVsTest:Phase_prePostExposure	0.624771	0.218723	49.0001	2.85645	0.00626858
Ch10	30	Group_activeCtrlVsTest:Phase_noSleepVsSleep	0.130463	0.230701	49	0.565509	0.574308
Ch10	31	(Intercept)	0.161645	0.0534744	48.9999	3.02284	0.00397593
Ch10	31	Group_passiveVsActive	0.110071	0.14821	48.9999	0.742666	0.461229
Ch10	31	Group_activeCtrlVsTest	0.0376652	0.116266	48.9999	0.323958	0.747349
Ch10	31	Phase_prePostExposure	0.272546	0.0863743	49	3.1554	0.0027393
Ch10	31	Phase_noSleepVsSleep	0.112657	0.0927486	49	1.21465	0.23032
Ch10	31	Group_passiveVsActive:Phase_prePostExposure	-0.188013	0.239396	49	-0.785366	0.43602
Ch10	31	Group_passiveVsActive:Phase_noSleepVsSleep	0.126414	0.257063	49	0.491764	0.625082
Ch10	31	Group_activeCtrlVsTest:Phase_prePostExposure	0.611173	0.187798	49	3.25442	0.00206257
Ch10	31	Group_activeCtrlVsTest:Phase_noSleepVsSleep	0.043044	0.201657	49	0.213452	0.83186
Ch10	32	(Intercept)	0.228188	0.0552371	48.9998	4.13106	0.000140335
Ch10	32	Group_passiveVsActive	0.0097683	0.153096	48.9998	0.0638052	0.949385
Ch10	32	Group_activeCtrlVsTest	0.117464	0.120098	48.9998	0.978068	0.332845
Ch10	32	Phase_prePostExposure	0.0811767	0.0980987	49.0001	0.8275	0.411966
Ch10	32	Phase_noSleepVsSleep	0.333261	0.12554	49	2.65461	0.0106787
Ch10	32	Group_passiveVsActive:Phase_prePostExposure	0.326176	0.271891	49.0001	1.19965	0.236042
Ch10	32	Group_passiveVsActive:Phase_noSleepVsSleep	-0.27637	0.347949	49	-0.794283	0.430861
Ch10	32	Group_activeCtrlVsTest:Phase_prePostExposure	-0.0224736	0.213289	49.0001	-0.105367	0.916515
Ch10	32	Group_activeCtrlVsTest:Phase_noSleepVsSleep	-0.313982	0.272953	49	-1.15031	0.255598
Ch10	33	(Intercept)	0.15844	0.0493482	48.9998	3.21065	0.00233952
Ch10	33	Group_passiveVsActive	-0.0886611	0.136774	48.9998	-0.648231	0.519862
Ch10	33	Group_activeCtrlVsTest	0.0298439	0.107294	48.9998	0.27815	0.782068
Ch10	33	Phase_prePostExposure	0.107865	0.0978221	48.9998	1.10266	0.275561
Ch10	33	Phase_noSleepVsSleep	0.300471	0.112339	49.0003	2.67468	0.0101379
Ch10	33	Group_passiveVsActive:Phase_prePostExposure	0.264957	0.271125	48.9998	0.977249	0.333246
Ch10	33	Group_passiveVsActive:Phase_noSleepVsSleep	0.307287	0.31136	49.0003	0.98692	0.32853
Ch10	33	Group_activeCtrlVsTest:Phase_prePostExposure	0.101472	0.212688	48.9998	0.477095	0.635415
Ch10	33	Group_activeCtrlVsTest:Phase_noSleepVsSleep	-0.118259	0.244251	49.0003	-0.484169	0.630423
Ch10	34	(Intercept)	0.232238	0.0533899	48.9992	4.34985	6.88628e-05
Ch10	34	Group_passiveVsActive	0.0725605	0.147976	48.9992	0.490354	0.626072
Ch10	34	Group_activeCtrlVsTest	-0.18295	0.116082	48.9992	-1.57604	0.121452
Ch10	34	Phase_prePostExposure	0.034244	0.10932	48.9983	0.313244	0.755425
Ch10	34	Phase_noSleepVsSleep	0.240079	0.15006	48.9999	1.59988	0.116053
Ch10	34	Group_passiveVsActive:Phase_prePostExposure	0.0200998	0.302993	48.9983	0.0663376	0.947379
Ch10	34	Group_passiveVsActive:Phase_noSleepVsSleep	-0.187169	0.415909	48.9999	-0.450024	0.654678
Ch10	34	Group_activeCtrlVsTest:Phase_prePostExposure	-0.0705454	0.237688	48.9983	-0.296799	0.767874
Ch10	34	Group_activeCtrlVsTest:Phase_noSleepVsSleep	-0.177689	0.326266	48.9999	-0.544614	0.588489
Ch10	35	(Intercept)	0.210154	0.0388328	48.9995	5.41177	1.85887e-06
Ch10	35	Group_passiveVsActive	0.185069	0.107629	48.9995	1.7195	0.0918345
Ch10	35	Group_activeCtrlVsTest	-0.0641927	0.0844314	48.9995	-0.760294	0.450722
Ch10	35	Phase_prePostExposure	-0.0403454	0.100901	48.9999	-0.399853	0.691003
Ch10	35	Phase_noSleepVsSleep	0.309647	0.136667	48.9997	2.2657	0.0279236
Ch10	35	Group_passiveVsActive:Phase_prePostExposure	0.283465	0.279657	48.9999	1.01361	0.315746
Ch10	35	Group_passiveVsActive:Phase_noSleepVsSleep	0.34085	0.378788	48.9997	0.899846	0.372604
Ch10	35	Group_activeCtrlVsTest:Phase_prePostExposure	0.120901	0.219381	48.9999	0.5511	0.58407
Ch10	35	Group_activeCtrlVsTest:Phase_noSleepVsSleep	-0.0407092	0.297146	48.9997	-0.137001	0.891591
Ch10	36	(Intercept)	0.067187	0.0518177	48.9998	1.2966	0.200841
Ch10	36	Group_passiveVsActive	-0.105815	0.143618	48.9998	-0.736777	0.464771
Ch10	36	Group_activeCtrlVsTest	-0.0445126	0.112664	48.9998	-0.395093	0.694489
Ch10	36	Phase_prePostExposure	-0.0210374	0.104581	48.9995	-0.201159	0.841407
Ch10	36	Phase_noSleepVsSleep	0.188745	0.11929	49.0007	1.58225	0.120027
Ch10	36	Group_passiveVsActive:Phase_prePostExposure	0.0325556	0.289857	48.9995	0.112316	0.911032
Ch10	36	Group_passiveVsActive:Phase_noSleepVsSleep	-0.106915	0.330624	49.0007	-0.323375	0.747788
Ch10	36	Group_activeCtrlVsTest:Phase_prePostExposure	0.0310649	0.227383	48.9995	0.136619	0.891891
Ch10	36	Group_activeCtrlVsTest:Phase_noSleepVsSleep	0.255495	0.259363	49.0007	0.985086	0.329421
Ch10	37	(Intercept)	0.18775	0.0495444	49.0005	3.78953	0.000413773
Ch10	37	Group_passiveVsActive	-0.0845095	0.137318	49.0005	-0.61543	0.541118
Ch10	37	Group_activeCtrlVsTest	0.0374045	0.107721	49.0005	0.347236	0.729901
Ch10	37	Phase_prePostExposure	0.0234908	0.0904797	48.9987	0.259626	0.79624
Ch10	37	Phase_noSleepVsSleep	0.293564	0.111882	49.0008	2.62388	0.0115582
Ch10	37	Group_passiveVsActive:Phase_prePostExposure	0.10655	0.250774	48.9987	0.424883	0.672782
Ch10	37	Group_passiveVsActive:Phase_noSleepVsSleep	0.339219	0.310092	49.0008	1.09393	0.279334
Ch10	37	Group_activeCtrlVsTest:Phase_prePostExposure	0.638466	0.196724	48.9987	3.2455	0.00211643
Ch10	37	Group_activeCtrlVsTest:Phase_noSleepVsSleep	-0.18605	0.243256	49.0008	-0.764833	0.448039
Ch10	38	(Intercept)	0.175758	0.0497081	48.9995	3.5358	0.0008993
Ch10	38	Group_passiveVsActive	0.108934	0.137771	48.9995	0.790683	0.432939
Ch10	38	Group_activeCtrlVsTest	-0.167346	0.108077	48.9995	-1.54839	0.127962
Ch10	38	Phase_prePostExposure	0.0180158	0.101847	49.0002	0.176891	0.860323
Ch10	38	Phase_noSleepVsSleep	-0.0191023	0.115049	49.0003	-0.166037	0.868811
Ch10	38	Group_passiveVsActive:Phase_prePostExposure	0.391958	0.28228	49.0002	1.38854	0.171252
Ch10	38	Group_passiveVsActive:Phase_noSleepVsSleep	0.354597	0.318871	49.0003	1.11204	0.271547
Ch10	38	Group_activeCtrlVsTest:Phase_prePostExposure	0.128027	0.221439	49.0002	0.57816	0.565804
Ch10	38	Group_activeCtrlVsTest:Phase_noSleepVsSleep	-0.524114	0.250143	49.0003	-2.09526	0.0413385
Ch10	39	(Intercept)	0.0681141	0.0477566	49.0002	1.42628	0.160129
Ch10	39	Group_passiveVsActive	-0.0506893	0.132363	49.0002	-0.382958	0.703407
Ch10	39	Group_activeCtrlVsTest	-0.167478	0.103834	49.0002	-1.61295	0.113179
Ch10	39	Phase_prePostExposure	0.0844527	0.0850507	49.0003	0.992969	0.325603
Ch10	39	Phase_noSleepVsSleep	0.24266	0.113612	48.9995	2.13587	0.0377126
Ch10	39	Group_passiveVsActive:Phase_prePostExposure	0.252914	0.235727	49.0003	1.07291	0.288567
Ch10	39	Group_passiveVsActive:Phase_noSleepVsSleep	0.094356	0.314888	48.9995	0.29965	0.765712
Ch10	39	Group_activeCtrlVsTest:Phase_prePostExposure	0.212474	0.18492	49.0003	1.14901	0.25613
Ch10	39	Group_activeCtrlVsTest:Phase_noSleepVsSleep	-0.0141446	0.247018	48.9995	-0.0572612	0.95457
Ch10	40	(Intercept)	0.114323	0.053799	48.9999	2.12499	0.0386552
Ch10	40	Group_passiveVsActive	0.190366	0.14911	48.9999	1.27668	0.207731
Ch10	40	Group_activeCtrlVsTest	0.189811	0.116971	48.9999	1.62271	0.111068
Ch10	40	Phase_prePostExposure	0.0252342	0.0949068	48.9989	0.265884	0.791444
Ch10	40	Phase_noSleepVsSleep	0.0962399	0.134458	49.0015	0.715764	0.477534
Ch10	40	Group_passiveVsActive:Phase_prePostExposure	0.23061	0.263045	48.9989	0.876696	0.38493
Ch10	40	Group_passiveVsActive:Phase_noSleepVsSleep	-0.0560287	0.372664	49.0015	-0.150346	0.881108
Ch10	40	Group_activeCtrlVsTest:Phase_prePostExposure	-0.308129	0.206349	48.9989	-1.49324	0.141786
Ch10	40	Group_activeCtrlVsTest:Phase_noSleepVsSleep	-0.21852	0.292342	49.0015	-0.747483	0.458344
Ch10	41	(Intercept)	0.105161	0.0515622	48.9996	2.03949	0.0468126
Ch10	41	Group_passiveVsActive	0.110758	0.14291	48.9996	0.775021	0.442051
Ch10	41	Group_activeCtrlVsTest	-0.0110666	0.112108	48.9996	-0.098714	0.921768
Ch10	41	Phase_prePostExposure	0.0904868	0.0882141	48.9999	1.02576	0.31004
Ch10	41	Phase_noSleepVsSleep	0.198856	0.118799	49.0003	1.67388	0.100527
Ch10	41	Group_passiveVsActive:Phase_prePostExposure	0.318841	0.244495	48.9999	1.30408	0.198299
Ch10	41	Group_passiveVsActive:Phase_noSleepVsSleep	0.375684	0.329265	49.0003	1.14098	0.259426
Ch10	41	Group_activeCtrlVsTest:Phase_prePostExposure	-0.134094	0.191798	48.9999	-0.699145	0.487767
Ch10	41	Group_activeCtrlVsTest:Phase_noSleepVsSleep	0.457284	0.258297	49.0003	1.77038	0.0828847
Ch10	42	(Intercept)	0.138694	0.0340441	48.9999	4.07396	0.00016859
Ch10	42	Group_passiveVsActive	-0.0072865	0.0943568	48.9999	-0.0772228	0.938761
Ch10	42	Group_activeCtrlVsTest	-0.123719	0.0740196	48.9999	-1.67144	0.101011
Ch10	42	Phase_prePostExposure	0.0718552	0.108092	49.0002	0.664757	0.509323
Ch10	42	Phase_noSleepVsSleep	0.331042	0.0977029	49	3.38825	0.00139572
Ch10	42	Group_passiveVsActive:Phase_prePostExposure	0.309446	0.29959	49.0002	1.0329	0.306723
Ch10	42	Group_passiveVsActive:Phase_noSleepVsSleep	0.201334	0.270794	49	0.743496	0.460732
Ch10	42	Group_activeCtrlVsTest:Phase_prePostExposure	-0.249928	0.235018	49.0002	-1.06344	0.292795
Ch10	42	Group_activeCtrlVsTest:Phase_noSleepVsSleep	-0.210167	0.212428	49	-0.989354	0.327351
Ch10	43	(Intercept)	0.145779	0.0423964	48.9997	3.43847	0.00120299
Ch10	43	Group_passiveVsActive	-0.0324823	0.117506	48.9997	-0.27643	0.78338
Ch10	43	Group_activeCtrlVsTest	-0.0609618	0.0921795	48.9997	-0.661338	0.511493
Ch10	43	Phase_prePostExposure	0.077944	0.113574	49	0.686283	0.495769
Ch10	43	Phase_noSleepVsSleep	0.199043	0.116426	48.9998	1.70961	0.0936648
Ch10	43	Group_passiveVsActive:Phase_prePostExposure	0.708377	0.314783	49	2.25036	0.0289486
Ch10	43	Group_passiveVsActive:Phase_noSleepVsSleep	-0.121296	0.322687	48.9998	-0.375893	0.708619
Ch10	43	Group_activeCtrlVsTest:Phase_prePostExposure	-0.209302	0.246936	49	-0.847595	0.400785
Ch10	43	Group_activeCtrlVsTest:Phase_noSleepVsSleep	-0.118981	0.253137	48.9998	-0.470028	0.64042
Ch10	44	(Intercept)	0.128118	0.0366045	48.9998	3.50005	0.00100119
Ch10	44	Group_passiveVsActive	0.0852421	0.101453	48.9998	0.840208	0.404873
Ch10	44	Group_activeCtrlVsTest	0.0224027	0.0795867	48.9998	0.281488	0.779522
Ch10	44	Phase_prePostExposure	0.352998	0.113769	48.9999	3.10276	0.00317932
Ch10	44	Phase_noSleepVsSleep	0.285402	0.109697	49.0001	2.60174	0.0122324
Ch10	44	Group_passiveVsActive:Phase_prePostExposure	0.319277	0.315323	48.9999	1.01254	0.316254
Ch10	44	Group_passiveVsActive:Phase_noSleepVsSleep	0.643319	0.304036	49.0001	2.11593	0.0394562
Ch10	44	Group_activeCtrlVsTest:Phase_prePostExposure	0.321964	0.24736	48.9999	1.3016	0.199139
Ch10	44	Group_activeCtrlVsTest:Phase_noSleepVsSleep	-0.455946	0.238505	49.0001	-1.91168	0.0617744
Ch10	45	(Intercept)	0.358183	0.063634	49	5.62879	8.68725e-07
Ch10	45	Group_passiveVsActive	0.224884	0.176369	49	1.27508	0.208294
Ch10	45	Group_activeCtrlVsTest	-0.0375171	0.138355	49	-0.271166	0.787403
Ch10	45	Phase_prePostExposure	0.187509	0.143722	48.9998	1.30466	0.198103
Ch10	45	Phase_noSleepVsSleep	0.59969	0.159522	49.0002	3.7593	0.000454454
Ch10	45	Group_passiveVsActive:Phase_prePostExposure	0.583084	0.398342	48.9998	1.46378	0.14964
Ch10	45	Group_passiveVsActive:Phase_noSleepVsSleep	0.742872	0.442132	49.0002	1.6802	0.0992831
Ch10	45	Group_activeCtrlVsTest:Phase_prePostExposure	0.032869	0.312485	48.9998	0.105186	0.916658
Ch10	45	Group_activeCtrlVsTest:Phase_noSleepVsSleep	-0.294114	0.346837	49.0002	-0.847989	0.400568
Ch10	46	(Intercept)	0.142406	0.054841	49.0013	2.5967	0.0123907
Ch10	46	Group_passiveVsActive	0.00444712	0.151998	49.0013	0.0292578	0.976778
Ch10	46	Group_activeCtrlVsTest	0.0222065	0.119237	49.0013	0.186239	0.853027
Ch10	46	Phase_prePostExposure	0.258708	0.0982914	48.999	2.63205	0.0113181
Ch10	46	Phase_noSleepVsSleep	0.324386	0.126122	48.9999	2.57199	0.0131947
Ch10	46	Group_passiveVsActive:Phase_prePostExposure	-0.212212	0.272425	48.999	-0.778973	0.439741
Ch10	46	Group_passiveVsActive:Phase_noSleepVsSleep	0.182995	0.349562	48.9999	0.523497	0.602988
Ch10	46	Group_activeCtrlVsTest:Phase_prePostExposure	-0.00978049	0.213708	48.999	-0.0457657	0.963683
Ch10	46	Group_activeCtrlVsTest:Phase_noSleepVsSleep	0.0655389	0.274219	48.9999	0.239002	0.812101
Ch10	47	(Intercept)	0.173901	0.0406084	48.9998	4.28238	8.58928e-05
Ch10	47	Group_passiveVsActive	0.0391354	0.112551	48.9998	0.347714	0.729544
Ch10	47	Group_activeCtrlVsTest	0.250197	0.088292	48.9998	2.83374	0.006663
Ch10	47	Phase_prePostExposure	-0.0401555	0.100105	48.9996	-0.401132	0.690067
Ch10	47	Phase_noSleepVsSleep	0.218465	0.118843	49.0005	1.83827	0.0720887
Ch10	47	Group_passiveVsActive:Phase_prePostExposure	0.1204	0.277453	48.9996	0.433946	0.666232
Ch10	47	Group_passiveVsActive:Phase_noSleepVsSleep	0.755131	0.329387	49.0005	2.29254	0.0262076
Ch10	47	Group_activeCtrlVsTest:Phase_prePostExposure	0.325276	0.217652	48.9996	1.49448	0.141464
Ch10	47	Group_activeCtrlVsTest:Phase_noSleepVsSleep	-0.029331	0.258392	49.0005	-0.113514	0.910087
Ch10	48	(Intercept)	0.155574	0.0442615	49	3.51489	0.000957622
Ch10	48	Group_passiveVsActive	0.170834	0.122676	49	1.39257	0.170038
Ch10	48	Group_activeCtrlVsTest	-0.124994	0.0962346	49	-1.29885	0.200074
Ch10	48	Phase_prePostExposure	0.108582	0.106274	48.9999	1.02172	0.311934
Ch10	48	Phase_noSleepVsSleep	-0.069569	0.11982	49	-0.580613	0.564162
Ch10	48	Group_passiveVsActive:Phase_prePostExposure	0.315901	0.29455	48.9999	1.07249	0.288754
Ch10	48	Group_passiveVsActive:Phase_noSleepVsSleep	0.181607	0.332094	49	0.546854	0.586961
Ch10	48	Group_activeCtrlVsTest:Phase_prePostExposure	0.0369491	0.231064	48.9999	0.159909	0.87361
Ch10	48	Group_activeCtrlVsTest:Phase_noSleepVsSleep	0.15055	0.260516	49	0.577893	0.565983
Ch10	49	(Intercept)	0.134985	0.0508736	49	2.65333	0.0107141
Ch10	49	Group_passiveVsActive	-0.0626962	0.141002	49	-0.444648	0.658532
Ch10	49	Group_activeCtrlVsTest	-0.167273	0.110611	49	-1.51227	0.136889
Ch10	49	Phase_prePostExposure	0.0606949	0.0949996	48.9999	0.638896	0.525866
Ch10	49	Phase_noSleepVsSleep	0.243387	0.132677	49.0002	1.83444	0.0726644
Ch10	49	Group_passiveVsActive:Phase_prePostExposure	0.137643	0.263302	48.9999	0.522758	0.603499
Ch10	49	Group_passiveVsActive:Phase_noSleepVsSleep	-0.158957	0.367728	49.0002	-0.432267	0.667444
Ch10	49	Group_activeCtrlVsTest:Phase_prePostExposure	-0.280775	0.206551	48.9999	-1.35935	0.18026
Ch10	49	Group_activeCtrlVsTest:Phase_noSleepVsSleep	-0.131156	0.288469	49.0002	-0.454661	0.651361
Ch10	50	(Intercept)	0.0876447	0.0377134	49	2.32397	0.0243176
Ch10	50	Group_passiveVsActive	-0.0872516	0.104527	49	-0.834729	0.407922
Ch10	50	Group_activeCtrlVsTest	0.165899	0.0819976	49	2.02322	0.0485233
Ch10	50	Phase_prePostExposure	-0.00509869	0.092171	49	-0.0553177	0.95611
Ch10	50	Phase_noSleepVsSleep	0.178777	0.155648	49.0001	1.1486	0.256299
Ch10	50	Group_passiveVsActive:Phase_prePostExposure	-0.529872	0.255462	49	-2.07417	0.0433392
Ch10	50	Group_passiveVsActive:Phase_noSleepVsSleep	0.318863	0.431396	49.0001	0.739142	0.463347
Ch10	50	Group_activeCtrlVsTest:Phase_prePostExposure	0.318361	0.200401	49	1.58862	0.118579
Ch10	50	Group_activeCtrlVsTest:Phase_noSleepVsSleep	-0.175292	0.338415	49.0001	-0.517981	0.606803
Ch10	51	(Intercept)	0.177953	0.0457669	49.0003	3.88825	0.000303934
Ch10	51	Group_passiveVsActive	0.0548872	0.126848	49.0003	0.4327	0.667131
Ch10	51	Group_activeCtrlVsTest	-0.203752	0.0995078	49.0003	-2.0476	0.0459791
Ch10	51	Phase_prePostExposure	0.0777168	0.108265	48.9985	0.717839	0.476265
Ch10	51	Phase_noSleepVsSleep	-0.014765	0.1129	49.0009	-0.130779	0.896485
Ch10	51	Group_passiveVsActive:Phase_prePostExposure	-0.0551437	0.300068	48.9985	-0.183771	0.854952
Ch10	51	Group_passiveVsActive:Phase_noSleepVsSleep	0.769843	0.312915	49.0009	2.46023	0.0174582
Ch10	51	Group_activeCtrlVsTest:Phase_prePostExposure	0.0395933	0.235393	48.9985	0.168201	0.867118
Ch10	51	Group_activeCtrlVsTest:Phase_noSleepVsSleep	-0.719148	0.245471	49.0009	-2.92967	0.00513945
Ch10	52	(Intercept)	0.143878	0.0557604	48.9998	2.58029	0.0129197
Ch10	52	Group_passiveVsActive	0.0795199	0.154546	48.9998	0.514538	0.609189
Ch10	52	Group_activeCtrlVsTest	0.0810378	0.121236	48.9998	0.66843	0.506996
Ch10	52	Phase_prePostExposure	0.206503	0.108441	49.0004	1.90429	0.062752
Ch10	52	Phase_noSleepVsSleep	0.174746	0.122289	48.9998	1.42896	0.15936
Ch10	52	Group_passiveVsActive:Phase_prePostExposure	0.200564	0.300556	49.0004	0.66731	0.507705
Ch10	52	Group_passiveVsActive:Phase_noSleepVsSleep	0.33726	0.338938	48.9998	0.995052	0.3246
Ch10	52	Group_activeCtrlVsTest:Phase_prePostExposure	0.122346	0.235776	49.0004	0.518906	0.606162
Ch10	52	Group_activeCtrlVsTest:Phase_noSleepVsSleep	-0.693241	0.265885	48.9998	-2.6073	0.0120598
Ch11	43	(Intercept)	0.141898	0.0437186	48.9993	3.24571	0.00211511
Ch11	43	Group_passiveVsActive	0.105979	0.121171	48.9993	0.874622	0.386047
Ch11	43	Group_activeCtrlVsTest	0.0654934	0.0950543	48.9993	0.68901	0.494067
Ch11	43	Phase_prePostExposure	0.043483	0.0902001	49.001	0.482073	0.631901
Ch11	43	Phase_noSleepVsSleep	0.0889302	0.107983	48.9997	0.823561	0.41418
Ch11	43	Group_passiveVsActive:Phase_prePostExposure	-0.369495	0.249999	49.001	-1.47798	0.145811
Ch11	43	Group_passiveVsActive:Phase_noSleepVsSleep	0.128527	0.299286	48.9997	0.429446	0.669482
Ch11	43	Group_activeCtrlVsTest:Phase_prePostExposure	-0.19131	0.196116	49.001	-0.975495	0.334106
Ch11	43	Group_activeCtrlVsTest:Phase_noSleepVsSleep	-0.00831654	0.234779	48.9997	-0.0354229	0.971886
Ch11	44	(Intercept)	0.169177	0.0410578	48.9971	4.12047	0.000145212
Ch11	44	Group_passiveVsActive	-0.222823	0.113796	48.9971	-1.95808	0.0559268
Ch11	44	Group_activeCtrlVsTest	0.0288832	0.0892691	48.9971	0.323553	0.747654
Ch11	44	Phase_prePostExposure	-0.066027	0.119151	48.9991	-0.554146	0.581999
Ch11	44	Phase_noSleepVsSleep	0.155488	0.112388	48.9976	1.3835	0.172783
Ch11	44	Group_passiveVsActive:Phase_prePostExposure	0.0547997	0.33024	48.9991	0.165939	0.868888
Ch11	44	Group_passiveVsActive:Phase_noSleepVsSleep	0.540164	0.311495	48.9976	1.7341	0.0891884
Ch11	44	Group_activeCtrlVsTest:Phase_prePostExposure	0.11543	0.259061	48.9991	0.445571	0.657869
Ch11	44	Group_activeCtrlVsTest:Phase_noSleepVsSleep	0.130012	0.244357	48.9976	0.532057	0.597091
Ch11	45	(Intercept)	0.0802053	0.0413631	49.0001	1.93905	0.0582647
Ch11	45	Group_passiveVsActive	-0.0123263	0.114642	49.0001	-0.10752	0.914816
Ch11	45	Group_activeCtrlVsTest	-0.132403	0.0899329	49.0001	-1.47225	0.147349
Ch11	45	Phase_prePostExposure	0.0832849	0.0843855	49.0005	0.986957	0.328512
Ch11	45	Phase_noSleepVsSleep	0.142393	0.116941	48.9991	1.21765	0.22919
Ch11	45	Group_passiveVsActive:Phase_prePostExposure	0.166025	0.233884	49.0005	0.709861	0.481155
Ch11	45	Group_passiveVsActive:Phase_noSleepVsSleep	0.0289251	0.324115	48.9991	0.0892434	0.929252
Ch11	45	Group_activeCtrlVsTest:Phase_prePostExposure	0.407319	0.183473	49.0005	2.22004	0.0310735
Ch11	45	Group_activeCtrlVsTest:Phase_noSleepVsSleep	0.189969	0.254257	48.9991	0.747154	0.458541
Ch12	43	(Intercept)	0.184142	0.0468147	49	3.93343	0.000263622
Ch12	43	Group_passiveVsActive	-0.00258882	0.129752	49	-0.0199521	0.984163
Ch12	43	Group_activeCtrlVsTest	0.166992	0.101786	49	1.64062	0.10728
Ch12	43	Phase_prePostExposure	-0.122671	0.0980734	48.9998	-1.25081	0.216945
Ch12	43	Phase_noSleepVsSleep	0.335214	0.137214	48.9999	2.443	0.0182166
Ch12	43	Group_passiveVsActive:Phase_prePostExposure	0.253458	0.271821	48.9998	0.932445	0.355679
Ch12	43	Group_passiveVsActive:Phase_noSleepVsSleep	-0.0705432	0.380305	48.9999	-0.185491	0.853609
Ch12	43	Group_activeCtrlVsTest:Phase_prePostExposure	0.0560417	0.213234	48.9998	0.262818	0.793793
Ch12	43	Group_activeCtrlVsTest:Phase_noSleepVsSleep	-0.334034	0.298335	48.9999	-1.11966	0.268318
Ch12	44	(Intercept)	0.215822	0.0447998	48.9988	4.81746	1.44251e-05
Ch12	44	Group_passiveVsActive	-0.0742751	0.124168	48.9988	-0.598184	0.552472
Ch12	44	Group_activeCtrlVsTest	-0.0298099	0.0974051	48.9988	-0.30604	0.760871
Ch12	44	Phase_prePostExposure	0.0225796	0.0957498	48.9993	0.235818	0.814557
Ch12	44	Phase_noSleepVsSleep	0.109638	0.133548	49.0001	0.820966	0.415642
Ch12	44	Group_passiveVsActive:Phase_prePostExposure	0.700564	0.265381	48.9993	2.63984	0.0110934
Ch12	44	Group_passiveVsActive:Phase_noSleepVsSleep	0.643171	0.370143	49.0001	1.73763	0.088558
Ch12	44	Group_activeCtrlVsTest:Phase_prePostExposure	0.569584	0.208182	48.9993	2.73599	0.00863762
Ch12	44	Group_activeCtrlVsTest:Phase_noSleepVsSleep	-0.448505	0.290364	49.0001	-1.54463	0.12887
Ch12	45	(Intercept)	0.141823	0.047367	49	2.99413	0.00430522
Ch12	45	Group_passiveVsActive	-0.246017	0.131283	49	-1.87394	0.0669072
Ch12	45	Group_activeCtrlVsTest	-0.00811582	0.102987	49	-0.0788046	0.937509
Ch12	45	Phase_prePostExposure	0.175708	0.105808	49.0003	1.66064	0.103172
Ch12	45	Phase_noSleepVsSleep	0.298818	0.11518	48.9983	2.59435	0.0124654
Ch12	45	Group_passiveVsActive:Phase_prePostExposure	-0.353529	0.293257	49.0003	-1.20552	0.23379
Ch12	45	Group_passiveVsActive:Phase_noSleepVsSleep	0.378445	0.319235	48.9983	1.18548	0.241547
Ch12	45	Group_activeCtrlVsTest:Phase_prePostExposure	-0.0735819	0.23005	49.0003	-0.319852	0.750441
Ch12	45	Group_activeCtrlVsTest:Phase_noSleepVsSleep	0.0996258	0.250429	48.9983	0.397821	0.69249
Ch13	43	(Intercept)	0.0485601	0.0442699	48.9997	1.09691	0.278042
[truncated: 1,025 more rows]

## Sheet: Connectivity_signifCounts
Predictor	fromChannel	toChannel	beta	SE	df	t	p	isDuplicateListing	from region	to region	FromCount	(Ch	: β =	, SE =	, t(	) =	~ p =	)
Group (Contrast 1) x Phase (Contrast 2)	2	5	1.07777	0.347612	48.9997	3.10048	0.00319978	0	Inferior frontal gyrus (triangular) left	Superior temporal gyrus left	1	(Ch 2 & 5: β = 1.078, SE = 0.348, t(49) = 3.1 ~ p = 0.003)
Group (Contrast 1) x Phase (Contrast 2)	2	7	1.07754	0.380058	49.0003	2.8352	0.00663687	0	Inferior frontal gyrus (triangular) left	Superior temporal gyrus left	2	(Ch 2 & 7: β = 1.078, SE = 0.38, t(49) = 2.835 ~ p = 0.007)
Group (Contrast 1) x Phase (Contrast 2)	2	10	0.791917	0.388239	48.9998	2.03977	0.046784	0	Inferior frontal gyrus (triangular) left	Superior temporal gyrus left	3	(Ch 2 & 10: β = 0.792, SE = 0.388, t(49) = 2.04 ~ p = 0.047)
Group (Contrast 1) x Phase (Contrast 2)	2	14	-0.850075	0.295197	49.0002	-2.87969	0.00588735	0	Inferior frontal gyrus (triangular) left	Middle occipital gyrus left	4	(Ch 2 & 14: β = -0.85, SE = 0.295, t(49) = -2.88 ~ p = 0.006)
Group (Contrast 1) x Phase (Contrast 2)	2	16	0.862996	0.297869	48.9998	2.89723	0.00561406	0	Inferior frontal gyrus (triangular) left	Inferior frontal gyrus (opercular) left	5	(Ch 2 & 16: β = 0.863, SE = 0.298, t(49) = 2.897 ~ p = 0.006)
Group (Contrast 1) x Phase (Contrast 2)	2	23	0.874045	0.33804	48.9996	2.58563	0.0127454	0	Inferior frontal gyrus (triangular) left	Angular gyrus left	6	(Ch 2 & 23: β = 0.874, SE = 0.338, t(49) = 2.586 ~ p = 0.013)
Group (Contrast 1) x Phase (Contrast 2)	2	25	1.13139	0.382973	49.0003	2.95423	0.00480522	0	Inferior frontal gyrus (triangular) left	Inferior parietal lobule left	7	(Ch 2 & 25: β = 1.131, SE = 0.383, t(49) = 2.954 ~ p = 0.005)
Group (Contrast 1) x Phase (Contrast 2)	2	48	0.684048	0.304207	48.9982	2.24863	0.0290669	0	Inferior frontal gyrus (triangular) left	Superior temporal gyrus right	8	(Ch 2 & 48: β = 0.684, SE = 0.304, t(48.998) = 2.249 ~ p = 0.029)
Group (Contrast 1) x Phase (Contrast 2)	4	7	0.856121	0.402646	49.0001	2.12624	0.0385462	0	Inferior frontal gyrus (triangular) left	Superior temporal gyrus left	9	(Ch 4 & 7: β = 0.856, SE = 0.403, t(49) = 2.126 ~ p = 0.039)
Group (Contrast 1) x Phase (Contrast 2)	5	2	1.07777	0.347612	48.9997	3.10048	0.00319978	1	Superior temporal gyrus left	Inferior frontal gyrus (triangular) left	1	(Ch 5 & 2: β = 1.078, SE = 0.348, t(49) = 3.1 ~ p = 0.003)
Group (Contrast 1) x Phase (Contrast 2)	5	7	1.13955	0.363998	49.0002	3.13064	0.00293859	0	Superior temporal gyrus left	Superior temporal gyrus left	2	(Ch 5 & 7: β = 1.14, SE = 0.364, t(49) = 3.131 ~ p = 0.003)
Group (Contrast 1) x Phase (Contrast 2)	6	7	0.885978	0.398439	49	2.22362	0.0308156	0	Inferior frontal gyrus (opercular) left	Superior temporal gyrus left	1	(Ch 6 & 7: β = 0.886, SE = 0.398, t(49) = 2.224 ~ p = 0.031)
Group (Contrast 1) x Phase (Contrast 2)	6	25	1.07849	0.354211	48.9988	3.04476	0.00374066	0	Inferior frontal gyrus (opercular) left	Inferior parietal lobule left	2	(Ch 6 & 25: β = 1.078, SE = 0.354, t(48.999) = 3.045 ~ p = 0.004)
Group (Contrast 1) x Phase (Contrast 2)	6	32	0.740109	0.317913	49	2.32802	0.024083	0	Inferior frontal gyrus (opercular) left	Middle frontal gyrus right	3	(Ch 6 & 32: β = 0.74, SE = 0.318, t(49) = 2.328 ~ p = 0.024)
Group (Contrast 1) x Phase (Contrast 2)	6	39	0.760421	0.365296	49	2.08166	0.0426193	0	Inferior frontal gyrus (opercular) left	Inferior frontal gyrus (triangular) right	4	(Ch 6 & 39: β = 0.76, SE = 0.365, t(49) = 2.082 ~ p = 0.043)
Group (Contrast 1) x Phase (Contrast 2)	6	41	0.763066	0.29677	49	2.57123	0.0132202	0	Inferior frontal gyrus (opercular) left	Inferior frontal gyrus (triangular) right	5	(Ch 6 & 41: β = 0.763, SE = 0.297, t(49) = 2.571 ~ p = 0.013)
Group (Contrast 1) x Phase (Contrast 2)	6	45	0.894916	0.438623	48.9998	2.04029	0.04673	0	Inferior frontal gyrus (opercular) left	Superior temporal gyrus right	6	(Ch 6 & 45: β = 0.895, SE = 0.439, t(49) = 2.04 ~ p = 0.047)
Group (Contrast 1) x Phase (Contrast 2)	7	2	1.07754	0.380058	49.0003	2.8352	0.00663687	1	Superior temporal gyrus left	Inferior frontal gyrus (triangular) left	1	(Ch 7 & 2: β = 1.078, SE = 0.38, t(49) = 2.835 ~ p = 0.007)
Group (Contrast 1) x Phase (Contrast 2)	7	4	0.856121	0.402646	49.0001	2.12624	0.0385462	1	Superior temporal gyrus left	Inferior frontal gyrus (triangular) left	2	(Ch 7 & 4: β = 0.856, SE = 0.403, t(49) = 2.126 ~ p = 0.039)
Group (Contrast 1) x Phase (Contrast 2)	7	5	1.13955	0.363998	49.0002	3.13064	0.00293859	1	Superior temporal gyrus left	Superior temporal gyrus left	3	(Ch 7 & 5: β = 1.14, SE = 0.364, t(49) = 3.131 ~ p = 0.003)
Group (Contrast 1) x Phase (Contrast 2)	7	6	0.885978	0.398439	49	2.22362	0.0308156	1	Superior temporal gyrus left	Inferior frontal gyrus (opercular) left	4	(Ch 7 & 6: β = 0.886, SE = 0.398, t(49) = 2.224 ~ p = 0.031)
Group (Contrast 1) x Phase (Contrast 2)	7	11	1.00395	0.344163	49.0005	2.91709	0.00531888	0	Superior temporal gyrus left	Middle temporal gyrus left	5	(Ch 7 & 11: β = 1.004, SE = 0.344, t(49) = 2.917 ~ p = 0.005)
Group (Contrast 1) x Phase (Contrast 2)	7	18	0.735071	0.337601	48.9995	2.17734	0.0343002	0	Superior temporal gyrus left	Postcentral gyrus left	6	(Ch 7 & 18: β = 0.735, SE = 0.338, t(49) = 2.177 ~ p = 0.034)
Group (Contrast 1) x Phase (Contrast 2)	7	24	0.801935	0.3618	48.999	2.21651	0.0313299	0	Superior temporal gyrus left	Angular gyrus left	7	(Ch 7 & 24: β = 0.802, SE = 0.362, t(48.999) = 2.217 ~ p = 0.031)
Group (Contrast 1) x Phase (Contrast 2)	7	25	0.950408	0.35872	49.0008	2.64945	0.010822	0	Superior temporal gyrus left	Inferior parietal lobule left	8	(Ch 7 & 25: β = 0.95, SE = 0.359, t(49.001) = 2.649 ~ p = 0.011)
Group (Contrast 1) x Phase (Contrast 2)	7	28	0.568342	0.247185	48.9999	2.29926	0.0257924	0	Superior temporal gyrus left	Middle frontal gyrus right	9	(Ch 7 & 28: β = 0.568, SE = 0.247, t(49) = 2.299 ~ p = 0.026)
Group (Contrast 1) x Phase (Contrast 2)	7	38	0.932829	0.34743	48.9999	2.68494	0.00987108	0	Superior temporal gyrus left	Supramarginal gyrus right	10	(Ch 7 & 38: β = 0.933, SE = 0.347, t(49) = 2.685 ~ p = 0.01)
Group (Contrast 1) x Phase (Contrast 2)	7	45	0.90517	0.431621	48.9996	2.09714	0.0411642	0	Superior temporal gyrus left	Superior temporal gyrus right	11	(Ch 7 & 45: β = 0.905, SE = 0.432, t(49) = 2.097 ~ p = 0.041)
Group (Contrast 1) x Phase (Contrast 2)	8	45	0.915802	0.359267	49.0003	2.54908	0.0139825	0	Postcentral gyrus left	Superior temporal gyrus right	1	(Ch 8 & 45: β = 0.916, SE = 0.359, t(49) = 2.549 ~ p = 0.014)
Group (Contrast 1) x Phase (Contrast 2)	9	43	0.710151	0.308715	49	2.30034	0.0257263	0	Inferior temporal gyrus left	Inferior frontal gyrus (opercular) right	1	(Ch 9 & 43: β = 0.71, SE = 0.309, t(49) = 2.3 ~ p = 0.026)
Group (Contrast 1) x Phase (Contrast 2)	10	2	0.791917	0.388239	48.9998	2.03977	0.046784	1	Superior temporal gyrus left	Inferior frontal gyrus (triangular) left	1	(Ch 10 & 2: β = 0.792, SE = 0.388, t(49) = 2.04 ~ p = 0.047)
Group (Contrast 1) x Phase (Contrast 2)	10	44	0.643319	0.304036	49.0001	2.11593	0.0394562	0	Superior temporal gyrus left	Inferior frontal gyrus (opercular) right	2	(Ch 10 & 44: β = 0.643, SE = 0.304, t(49) = 2.116 ~ p = 0.039)
Group (Contrast 1) x Phase (Contrast 2)	10	47	0.755131	0.329387	49.0005	2.29254	0.0262076	0	Superior temporal gyrus left	Angular gyrus right	3	(Ch 10 & 47: β = 0.755, SE = 0.329, t(49) = 2.293 ~ p = 0.026)
Group (Contrast 1) x Phase (Contrast 2)	10	51	0.769843	0.312915	49.0009	2.46023	0.0174582	0	Superior temporal gyrus left	Middle occipital gyrus right	4	(Ch 10 & 51: β = 0.77, SE = 0.313, t(49.001) = 2.46 ~ p = 0.017)
Group (Contrast 1) x Phase (Contrast 2)	11	7	1.00395	0.344163	49.0005	2.91709	0.00531888	1	Middle temporal gyrus left	Superior temporal gyrus left	1	(Ch 11 & 7: β = 1.004, SE = 0.344, t(49) = 2.917 ~ p = 0.005)
Group (Contrast 1) x Phase (Contrast 2)	14	2	-0.850075	0.295197	49.0002	-2.87969	0.00588735	1	Middle occipital gyrus left	Inferior frontal gyrus (triangular) left	1	(Ch 14 & 2: β = -0.85, SE = 0.295, t(49) = -2.88 ~ p = 0.006)
Group (Contrast 1) x Phase (Contrast 2)	16	2	0.862996	0.297869	48.9998	2.89723	0.00561406	1	Inferior frontal gyrus (opercular) left	Inferior frontal gyrus (triangular) left	1	(Ch 16 & 2: β = 0.863, SE = 0.298, t(49) = 2.897 ~ p = 0.006)
Group (Contrast 1) x Phase (Contrast 2)	17	44	0.638951	0.30768	48.9997	2.07667	0.0430975	0	Supramarginal gyrus left	Inferior frontal gyrus (opercular) right	1	(Ch 17 & 44: β = 0.639, SE = 0.308, t(49) = 2.077 ~ p = 0.043)
Group (Contrast 1) x Phase (Contrast 2)	18	7	0.735071	0.337601	48.9995	2.17734	0.0343002	1	Postcentral gyrus left	Superior temporal gyrus left	1	(Ch 18 & 7: β = 0.735, SE = 0.338, t(49) = 2.177 ~ p = 0.034)
Group (Contrast 1) x Phase (Contrast 2)	23	2	0.874045	0.33804	48.9996	2.58563	0.0127454	1	Angular gyrus left	Inferior frontal gyrus (triangular) left	1	(Ch 23 & 2: β = 0.874, SE = 0.338, t(49) = 2.586 ~ p = 0.013)
Group (Contrast 1) x Phase (Contrast 2)	24	7	0.801935	0.3618	48.999	2.21651	0.0313299	1	Angular gyrus left	Superior temporal gyrus left	2	(Ch 24 & 7: β = 0.802, SE = 0.362, t(48.999) = 2.217 ~ p = 0.031)
Group (Contrast 1) x Phase (Contrast 2)	25	2	1.13139	0.382973	49.0003	2.95423	0.00480522	1	Inferior parietal lobule left	Inferior frontal gyrus (triangular) left	1	(Ch 25 & 2: β = 1.131, SE = 0.383, t(49) = 2.954 ~ p = 0.005)
Group (Contrast 1) x Phase (Contrast 2)	25	6	1.07849	0.354211	48.9988	3.04476	0.00374066	1	Inferior parietal lobule left	Inferior frontal gyrus (opercular) left	2	(Ch 25 & 6: β = 1.078, SE = 0.354, t(48.999) = 3.045 ~ p = 0.004)
Group (Contrast 1) x Phase (Contrast 2)	25	7	0.950408	0.35872	49.0008	2.64945	0.010822	1	Inferior parietal lobule left	Superior temporal gyrus left	3	(Ch 25 & 7: β = 0.95, SE = 0.359, t(49.001) = 2.649 ~ p = 0.011)
Group (Contrast 1) x Phase (Contrast 2)	26	43	0.737474	0.295734	48.9992	2.49371	0.0160661	0	Inferior parietal lobule left	Inferior frontal gyrus (opercular) right	4	(Ch 26 & 43: β = 0.737, SE = 0.296, t(48.999) = 2.494 ~ p = 0.016)
Group (Contrast 1) x Phase (Contrast 2)	28	7	0.568342	0.247185	48.9999	2.29926	0.0257924	1	Middle frontal gyrus right	Superior temporal gyrus left	1	(Ch 28 & 7: β = 0.568, SE = 0.247, t(49) = 2.299 ~ p = 0.026)
Group (Contrast 1) x Phase (Contrast 2)	32	6	0.740109	0.317913	49	2.32802	0.024083	1	Middle frontal gyrus right	Inferior frontal gyrus (opercular) left	2	(Ch 32 & 6: β = 0.74, SE = 0.318, t(49) = 2.328 ~ p = 0.024)
Group (Contrast 1) x Phase (Contrast 2)	38	7	0.932829	0.34743	48.9999	2.68494	0.00987108	1	Supramarginal gyrus right	Superior temporal gyrus left	1	(Ch 38 & 7: β = 0.933, SE = 0.347, t(49) = 2.685 ~ p = 0.01)
Group (Contrast 1) x Phase (Contrast 2)	39	6	0.760421	0.365296	49	2.08166	0.0426193	1	Inferior frontal gyrus (triangular) right	Inferior frontal gyrus (opercular) left	1	(Ch 39 & 6: β = 0.76, SE = 0.365, t(49) = 2.082 ~ p = 0.043)
Group (Contrast 1) x Phase (Contrast 2)	39	45	-0.789992	0.296844	48.9987	-2.6613	0.0104956	0	Inferior frontal gyrus (triangular) right	Superior temporal gyrus right	2	(Ch 39 & 45: β = -0.79, SE = 0.297, t(48.999) = -2.661 ~ p = 0.01)
Group (Contrast 1) x Phase (Contrast 2)	41	6	0.763066	0.29677	49	2.57123	0.0132202	1	Inferior frontal gyrus (triangular) right	Inferior frontal gyrus (opercular) left	3	(Ch 41 & 6: β = 0.763, SE = 0.297, t(49) = 2.571 ~ p = 0.013)
[truncated: 13 more rows]

## Sheet: channelList
Channel	Distance_cm	x	y	z	AAL_neonatal
1	2	-37	10	-12	Temporal pole (superior) left
2	1.8	-39	14	7	Inferior frontal gyrus (triangular) left
[truncated: 50 more rows]
