# Supplementary material for: Rapid learning of a phonemic discrimination in the first hours of life
Source: Nat Hum Behav. 2022 Jun 2;6(8):1169–79. doi: 10.1038/s41562-022-01355-1 (PMC9391223; doi:10.1038/s41562-022-01355-1)
Supplement: Supplementary file 5 — Amplitude data in trials. [file 41562_2022_1355_MOESM5_ESM.xlsx]

## Sheet: 1
cha	group	subject	trial	phase	sound	amplitude
cha1	group1	subject1	trial1	phase0	sound1	0.650215
cha1	group1	subject1	trial2	phase0	sound1	0.520903
cha1	group1	subject1	trial3	phase0	sound1	0.583094
cha1	group1	subject1	trial4	phase0	sound1	0.993052
cha1	group1	subject1	trial5	phase0	sound1	0.761307
cha1	group1	subject1	trial6	phase0	sound1	1.00517
cha1	group1	subject1	trial7	phase0	sound1	0.65293
cha1	group1	subject1	trial8	phase0	sound1	0.814675
cha1	group1	subject1	trial9	phase0	sound1	0.58183
cha1	group1	subject1	trial10	phase0	sound1	0.681166
cha1	group1	subject1	trial11	phase0	sound1	0.668802
cha1	group1	subject1	trial12	phase0	sound1	0.411965
cha1	group1	subject2	trial1	phase0	sound1	0.874743
cha1	group1	subject2	trial2	phase0	sound1	0.527078
cha1	group1	subject2	trial3	phase0	sound1	0.540573
cha1	group1	subject2	trial4	phase0	sound1	0.443563
cha1	group1	subject2	trial5	phase0	sound1	0.911789
cha1	group1	subject2	trial6	phase0	sound1	0.687266
cha1	group1	subject2	trial7	phase0	sound1	0.805588
cha1	group1	subject2	trial8	phase0	sound1	0.932621
cha1	group1	subject2	trial9	phase0	sound1	0.892454
cha1	group1	subject2	trial10	phase0	sound1	0.457027
cha1	group1	subject2	trial11	phase0	sound1	1.08447
cha1	group1	subject2	trial12	phase0	sound1	0.644286
cha1	group1	subject3	trial1	phase0	sound1	2.00093
cha1	group1	subject3	trial2	phase0	sound1	1.45909
cha1	group1	subject3	trial3	phase0	sound1	1.76862
cha1	group1	subject3	trial4	phase0	sound1	1.93534
cha1	group1	subject3	trial5	phase0	sound1	1.59338
cha1	group1	subject3	trial6	phase0	sound1	1.90428
cha1	group1	subject3	trial7	phase0	sound1	1.18394
cha1	group1	subject3	trial8	phase0	sound1	1.72816
cha1	group1	subject3	trial9	phase0	sound1	1.73536
cha1	group1	subject3	trial10	phase0	sound1	1.18373
cha1	group1	subject3	trial11	phase0	sound1	1.78522
cha1	group1	subject3	trial12	phase0	sound1	1.32768
cha1	group1	subject4	trial1	phase0	sound1	0.305907
cha1	group1	subject4	trial2	phase0	sound1	0.208513
cha1	group1	subject4	trial3	phase0	sound1	0.314803
cha1	group1	subject4	trial4	phase0	sound1	0.445762
cha1	group1	subject4	trial5	phase0	sound1	0.585237
cha1	group1	subject4	trial6	phase0	sound1	0.708793
cha1	group1	subject4	trial7	phase0	sound1	0.454746
cha1	group1	subject4	trial8	phase0	sound1	0.390526
cha1	group1	subject4	trial9	phase0	sound1	0.618755
cha1	group1	subject4	trial10	phase0	sound1	0.579654
cha1	group1	subject4	trial11	phase0	sound1	0.472001
cha1	group1	subject4	trial12	phase0	sound1	0.541448
cha1	group1	subject5	trial1	phase0	sound1	1.37871
cha1	group1	subject5	trial2	phase0	sound1	1.01322
cha1	group1	subject5	trial3	phase0	sound1	1.64473
cha1	group1	subject5	trial4	phase0	sound1	1.27846
cha1	group1	subject5	trial5	phase0	sound1	1.52225
cha1	group1	subject5	trial6	phase0	sound1	1.56702
cha1	group1	subject5	trial7	phase0	sound1	1.13216
cha1	group1	subject5	trial8	phase0	sound1	1.54421
cha1	group1	subject5	trial9	phase0	sound1	1.30087
cha1	group1	subject5	trial10	phase0	sound1	1.13544
cha1	group1	subject5	trial11	phase0	sound1	1.16874
cha1	group1	subject5	trial12	phase0	sound1	1.31519
cha1	group1	subject6	trial1	phase0	sound1	1.14187
cha1	group1	subject6	trial2	phase0	sound1	0.819167
cha1	group1	subject6	trial3	phase0	sound1	0.534584
cha1	group1	subject6	trial4	phase0	sound1	0.926574
cha1	group1	subject6	trial5	phase0	sound1	1.01797
cha1	group1	subject6	trial6	phase0	sound1	1.06393
cha1	group1	subject6	trial7	phase0	sound1	1.1546
cha1	group1	subject6	trial8	phase0	sound1	0.918716
cha1	group1	subject6	trial9	phase0	sound1	0.984249
cha1	group1	subject6	trial10	phase0	sound1	1.02435
cha1	group1	subject6	trial11	phase0	sound1	1.24121
cha1	group1	subject6	trial12	phase0	sound1	1.02123
cha1	group1	subject7	trial1	phase0	sound1	0.878881
cha1	group1	subject7	trial2	phase0	sound1	1.61768
cha1	group1	subject7	trial3	phase0	sound1	1.31405
cha1	group1	subject7	trial4	phase0	sound1	0.954344
cha1	group1	subject7	trial5	phase0	sound1	0.872224
cha1	group1	subject7	trial6	phase0	sound1	1.33131
cha1	group1	subject7	trial7	phase0	sound1	1.23793
cha1	group1	subject7	trial8	phase0	sound1	1.38349
cha1	group1	subject7	trial9	phase0	sound1	0.924658
cha1	group1	subject7	trial10	phase0	sound1	1.1395
cha1	group1	subject7	trial11	phase0	sound1	1.45698
cha1	group1	subject7	trial12	phase0	sound1	1.06173
cha1	group1	subject8	trial1	phase0	sound1	0.180096
cha1	group1	subject8	trial2	phase0	sound1	0.317959
cha1	group1	subject8	trial3	phase0	sound1	0.207845
cha1	group1	subject8	trial4	phase0	sound1	-0.032024
cha1	group1	subject8	trial5	phase0	sound1	0.0115661
cha1	group1	subject8	trial6	phase0	sound1	0.208858
cha1	group1	subject8	trial7	phase0	sound1	0.100454
cha1	group1	subject8	trial8	phase0	sound1	0.162133
cha1	group1	subject8	trial9	phase0	sound1	-0.204834
cha1	group1	subject8	trial10	phase0	sound1	0.184955
cha1	group1	subject8	trial11	phase0	sound1	-0.0116847
cha1	group1	subject8	trial12	phase0	sound1	-0.0301972
cha1	group1	subject9	trial1	phase0	sound1	0.939816
cha1	group1	subject9	trial2	phase0	sound1	1.29539
cha1	group1	subject9	trial3	phase0	sound1	1.17358
cha1	group1	subject9	trial4	phase0	sound1	1.34308
cha1	group1	subject9	trial5	phase0	sound1	1.43337
cha1	group1	subject9	trial6	phase0	sound1	1.37461
cha1	group1	subject9	trial7	phase0	sound1	1.23745
cha1	group1	subject9	trial8	phase0	sound1	1.06136
cha1	group1	subject9	trial9	phase0	sound1	1.43793
cha1	group1	subject9	trial10	phase0	sound1	1.58567
cha1	group1	subject9	trial11	phase0	sound1	1.85875
cha1	group1	subject9	trial12	phase0	sound1	1.23051
cha1	group1	subject10	trial1	phase0	sound1	0.107738
cha1	group1	subject10	trial2	phase0	sound1	0.0902048
cha1	group1	subject10	trial3	phase0	sound1	0.1744
cha1	group1	subject10	trial4	phase0	sound1	0.128571
cha1	group1	subject10	trial5	phase0	sound1	0.222173
cha1	group1	subject10	trial6	phase0	sound1	0.192514
cha1	group1	subject10	trial7	phase0	sound1	0.263329
cha1	group1	subject10	trial8	phase0	sound1	0.0945534
cha1	group1	subject10	trial9	phase0	sound1	0.212158
cha1	group1	subject10	trial10	phase0	sound1	-0.0716804
cha1	group1	subject10	trial11	phase0	sound1	0.114935
cha1	group1	subject10	trial12	phase0	sound1	0.151726
cha1	group1	subject11	trial1	phase0	sound1	0.409295
cha1	group1	subject11	trial2	phase0	sound1	0.710885
cha1	group1	subject11	trial3	phase0	sound1	0.377159
cha1	group1	subject11	trial4	phase0	sound1	0.329542
cha1	group1	subject11	trial5	phase0	sound1	0.392841
cha1	group1	subject11	trial6	phase0	sound1	0.472124
cha1	group1	subject11	trial7	phase0	sound1	0.690001
cha1	group1	subject11	trial8	phase0	sound1	0.458673
cha1	group1	subject11	trial9	phase0	sound1	0.338855
cha1	group1	subject11	trial10	phase0	sound1	0.199704
cha1	group1	subject11	trial11	phase0	sound1	0.281186
cha1	group1	subject11	trial12	phase0	sound1	0.587875
cha1	group1	subject12	trial1	phase0	sound1	0.367329
cha1	group1	subject12	trial2	phase0	sound1	0.382794
cha1	group1	subject12	trial3	phase0	sound1	0.63871
cha1	group1	subject12	trial4	phase0	sound1	0.245539
cha1	group1	subject12	trial5	phase0	sound1	0.429938
cha1	group1	subject12	trial6	phase0	sound1	0.53745
cha1	group1	subject12	trial7	phase0	sound1	0.551146
cha1	group1	subject12	trial8	phase0	sound1	0.372311
cha1	group1	subject12	trial9	phase0	sound1	0.642428
cha1	group1	subject12	trial10	phase0	sound1	0.317996
cha1	group1	subject12	trial11	phase0	sound1	0.722746
cha1	group1	subject12	trial12	phase0	sound1	0.618338
cha1	group1	subject13	trial1	phase0	sound1	0.885222
cha1	group1	subject13	trial2	phase0	sound1	0.702439
cha1	group1	subject13	trial3	phase0	sound1	0.862542
cha1	group1	subject13	trial4	phase0	sound1	0.754285
cha1	group1	subject13	trial5	phase0	sound1	1.10921
cha1	group1	subject13	trial6	phase0	sound1	0.611857
cha1	group1	subject13	trial7	phase0	sound1	0.893063
cha1	group1	subject13	trial8	phase0	sound1	0.926667
cha1	group1	subject13	trial9	phase0	sound1	1.14003
cha1	group1	subject13	trial10	phase0	sound1	0.81099
cha1	group1	subject13	trial11	phase0	sound1	0.692669
cha1	group1	subject13	trial12	phase0	sound1	0.776022
cha1	group1	subject14	trial1	phase0	sound1	0.170111
cha1	group1	subject14	trial2	phase0	sound1	0.232806
cha1	group1	subject14	trial3	phase0	sound1	0.309172
cha1	group1	subject14	trial4	phase0	sound1	0.523011
cha1	group1	subject14	trial5	phase0	sound1	0.407132
cha1	group1	subject14	trial6	phase0	sound1	0.114459
cha1	group1	subject14	trial7	phase0	sound1	0.26224
cha1	group1	subject14	trial8	phase0	sound1	0.43872
cha1	group1	subject14	trial9	phase0	sound1	0.336099
cha1	group1	subject14	trial10	phase0	sound1	0.285315
cha1	group1	subject14	trial11	phase0	sound1	0.0554768
cha1	group1	subject14	trial12	phase0	sound1	0.474744
cha1	group1	subject15	trial1	phase0	sound1	0.152036
cha1	group1	subject15	trial2	phase0	sound1	0.168664
cha1	group1	subject15	trial3	phase0	sound1	0.365233
cha1	group1	subject15	trial4	phase0	sound1	0.407289
cha1	group1	subject15	trial5	phase0	sound1	0.507969
cha1	group1	subject15	trial6	phase0	sound1	0.289076
cha1	group1	subject15	trial7	phase0	sound1	0.363359
cha1	group1	subject15	trial8	phase0	sound1	0.133923
cha1	group1	subject15	trial9	phase0	sound1	0.243912
cha1	group1	subject15	trial10	phase0	sound1	0.313345
cha1	group1	subject15	trial11	phase0	sound1	0.374245
cha1	group1	subject15	trial12	phase0	sound1	0.239545
cha1	group1	subject16	trial1	phase0	sound1	0.456846
cha1	group1	subject16	trial2	phase0	sound1	0.325847
cha1	group1	subject16	trial3	phase0	sound1	0.41793
cha1	group1	subject16	trial4	phase0	sound1	0.225058
cha1	group1	subject16	trial5	phase0	sound1	0.36684
cha1	group1	subject16	trial6	phase0	sound1	0.0944132
cha1	group1	subject16	trial7	phase0	sound1	0.325812
cha1	group1	subject16	trial8	phase0	sound1	0.300834
cha1	group1	subject16	trial9	phase0	sound1	0.34887
cha1	group1	subject16	trial10	phase0	sound1	0.331174
cha1	group1	subject16	trial11	phase0	sound1	0.293178
cha1	group1	subject16	trial12	phase0	sound1	0.0438055
cha1	group1	subject17	trial1	phase0	sound1	0.0410936
cha1	group1	subject17	trial2	phase0	sound1	0.515335
cha1	group1	subject17	trial3	phase0	sound1	0.282423
cha1	group1	subject17	trial4	phase0	sound1	0.214424
cha1	group1	subject17	trial5	phase0	sound1	0.0258892
cha1	group1	subject17	trial6	phase0	sound1	0.323356
cha1	group1	subject17	trial7	phase0	sound1	0.488592
cha1	group1	subject17	trial8	phase0	sound1	0.0423882
cha1	group1	subject17	trial9	phase0	sound1	0.105827
cha1	group1	subject17	trial10	phase0	sound1	-0.00345592
cha1	group1	subject17	trial11	phase0	sound1	0.251122
cha1	group1	subject17	trial12	phase0	sound1	0.473795
cha1	group1	subject18	trial1	phase0	sound1	2.06661
cha1	group1	subject18	trial2	phase0	sound1	1.93283
cha1	group1	subject18	trial3	phase0	sound1	1.75722
cha1	group1	subject18	trial4	phase0	sound1	2.00284
cha1	group1	subject18	trial5	phase0	sound1	1.10287
cha1	group1	subject18	trial6	phase0	sound1	2.09439
cha1	group1	subject18	trial7	phase0	sound1	1.4992
cha1	group1	subject18	trial8	phase0	sound1	1.83992
cha1	group1	subject18	trial9	phase0	sound1	1.72998
cha1	group1	subject18	trial10	phase0	sound1	2.32185
cha1	group1	subject18	trial11	phase0	sound1	1.10897
cha1	group1	subject18	trial12	phase0	sound1	1.90352
cha1	group1	subject19	trial1	phase0	sound1	0.690536
cha1	group1	subject19	trial2	phase0	sound1	0.906918
cha1	group1	subject19	trial3	phase0	sound1	0.982816
cha1	group1	subject19	trial4	phase0	sound1	1.00324
cha1	group1	subject19	trial5	phase0	sound1	0.755606
cha1	group1	subject19	trial6	phase0	sound1	0.593581
cha1	group1	subject19	trial7	phase0	sound1	0.761253
cha1	group1	subject19	trial8	phase0	sound1	0.682053
cha1	group1	subject19	trial9	phase0	sound1	0.393551
cha1	group1	subject19	trial10	phase0	sound1	1.00415
cha1	group1	subject19	trial11	phase0	sound1	1.11311
cha1	group1	subject19	trial12	phase0	sound1	0.601027
cha1	group1	subject20	trial1	phase0	sound1	1.55556
cha1	group1	subject20	trial2	phase0	sound1	1.29137
cha1	group1	subject20	trial3	phase0	sound1	1.18097
cha1	group1	subject20	trial4	phase0	sound1	1.60845
cha1	group1	subject20	trial5	phase0	sound1	1.6891
cha1	group1	subject20	trial6	phase0	sound1	1.53088
cha1	group1	subject20	trial7	phase0	sound1	0.978772
cha1	group1	subject20	trial8	phase0	sound1	1.32412
cha1	group1	subject20	trial9	phase0	sound1	1.24033
cha1	group1	subject20	trial10	phase0	sound1	1.53731
cha1	group1	subject20	trial11	phase0	sound1	1.18707
cha1	group1	subject20	trial12	phase0	sound1	0.963705
cha1	group1	subject21	trial1	phase0	sound1	2.06026
cha1	group1	subject21	trial2	phase0	sound1	1.8542
cha1	group1	subject21	trial3	phase0	sound1	1.73002
cha1	group1	subject21	trial4	phase0	sound1	1.95226
cha1	group1	subject21	trial5	phase0	sound1	1.7539
cha1	group1	subject21	trial6	phase0	sound1	1.57873
cha1	group1	subject21	trial7	phase0	sound1	1.89072
cha1	group1	subject21	trial8	phase0	sound1	0.860134
cha1	group1	subject21	trial9	phase0	sound1	1.65777
cha1	group1	subject21	trial10	phase0	sound1	1.34159
cha1	group1	subject21	trial11	phase0	sound1	2.01487
cha1	group1	subject21	trial12	phase0	sound1	1.65373
cha1	group1	subject22	trial1	phase0	sound1	1.55613
cha1	group1	subject22	trial2	phase0	sound1	1.93114
cha1	group1	subject22	trial3	phase0	sound1	2.82567
cha1	group1	subject22	trial4	phase0	sound1	2.0829
cha1	group1	subject22	trial5	phase0	sound1	2.11411
cha1	group1	subject22	trial6	phase0	sound1	2.01771
cha1	group1	subject22	trial7	phase0	sound1	2.4986
cha1	group1	subject22	trial8	phase0	sound1	1.44688
cha1	group1	subject22	trial9	phase0	sound1	1.54712
cha1	group1	subject22	trial10	phase0	sound1	1.27972
cha1	group1	subject22	trial11	phase0	sound1	2.31246
cha1	group1	subject22	trial12	phase0	sound1	2.16122
cha1	group2	subject1	trial1	phase0	sound1	0.227504
cha1	group2	subject1	trial2	phase0	sound1	0.264716
cha1	group2	subject1	trial3	phase0	sound1	0.324151
cha1	group2	subject1	trial4	phase0	sound1	0.356514
cha1	group2	subject1	trial5	phase0	sound1	0.225415
cha1	group2	subject1	trial6	phase0	sound1	0.564289
cha1	group2	subject1	trial7	phase0	sound1	0.168506
cha1	group2	subject1	trial8	phase0	sound1	0.229559
cha1	group2	subject1	trial9	phase0	sound1	0.125785
cha1	group2	subject1	trial10	phase0	sound1	0.495432
cha1	group2	subject1	trial11	phase0	sound1	0.481198
cha1	group2	subject1	trial12	phase0	sound1	0.332339
cha1	group2	subject2	trial1	phase0	sound1	0.872721
cha1	group2	subject2	trial2	phase0	sound1	0.768765
cha1	group2	subject2	trial3	phase0	sound1	0.680682
cha1	group2	subject2	trial4	phase0	sound1	0.695598
cha1	group2	subject2	trial5	phase0	sound1	0.848845
cha1	group2	subject2	trial6	phase0	sound1	0.84795
cha1	group2	subject2	trial7	phase0	sound1	1.09524
cha1	group2	subject2	trial8	phase0	sound1	0.991077
cha1	group2	subject2	trial9	phase0	sound1	0.620518
cha1	group2	subject2	trial10	phase0	sound1	0.796142
cha1	group2	subject2	trial11	phase0	sound1	0.664303
cha1	group2	subject2	trial12	phase0	sound1	0.697434
cha1	group2	subject3	trial1	phase0	sound1	1.40327
cha1	group2	subject3	trial2	phase0	sound1	1.37881
cha1	group2	subject3	trial3	phase0	sound1	1.79024
cha1	group2	subject3	trial4	phase0	sound1	1.23947
cha1	group2	subject3	trial5	phase0	sound1	1.45386
cha1	group2	subject3	trial6	phase0	sound1	1.40919
cha1	group2	subject3	trial7	phase0	sound1	1.54839
cha1	group2	subject3	trial8	phase0	sound1	2.02204
cha1	group2	subject3	trial9	phase0	sound1	1.73804
cha1	group2	subject3	trial10	phase0	sound1	1.82789
cha1	group2	subject3	trial11	phase0	sound1	1.41946
cha1	group2	subject3	trial12	phase0	sound1	2.0152
cha1	group2	subject4	trial1	phase0	sound1	1.31225
cha1	group2	subject4	trial2	phase0	sound1	1.34009
cha1	group2	subject4	trial3	phase0	sound1	1.22266
cha1	group2	subject4	trial4	phase0	sound1	1.44847
cha1	group2	subject4	trial5	phase0	sound1	1.33685
cha1	group2	subject4	trial6	phase0	sound1	1.41194
cha1	group2	subject4	trial7	phase0	sound1	1.5069
cha1	group2	subject4	trial8	phase0	sound1	1.35908
cha1	group2	subject4	trial9	phase0	sound1	1.57471
cha1	group2	subject4	trial10	phase0	sound1	1.22261
cha1	group2	subject4	trial11	phase0	sound1	1.36506
cha1	group2	subject4	trial12	phase0	sound1	1.37683
cha1	group2	subject5	trial1	phase0	sound1	1.1054
cha1	group2	subject5	trial2	phase0	sound1	0.792541
cha1	group2	subject5	trial3	phase0	sound1	1.19652
cha1	group2	subject5	trial4	phase0	sound1	1.1624
cha1	group2	subject5	trial5	phase0	sound1	0.880031
cha1	group2	subject5	trial6	phase0	sound1	0.860685
cha1	group2	subject5	trial7	phase0	sound1	0.8689
cha1	group2	subject5	trial8	phase0	sound1	0.714602
cha1	group2	subject5	trial9	phase0	sound1	0.934974
cha1	group2	subject5	trial10	phase0	sound1	0.652578
cha1	group2	subject5	trial11	phase0	sound1	0.783276
cha1	group2	subject5	trial12	phase0	sound1	1.05231
cha1	group2	subject6	trial1	phase0	sound1	1.56923
cha1	group2	subject6	trial2	phase0	sound1	1.85928
cha1	group2	subject6	trial3	phase0	sound1	2.05567
cha1	group2	subject6	trial4	phase0	sound1	1.33507
cha1	group2	subject6	trial5	phase0	sound1	1.97006
cha1	group2	subject6	trial6	phase0	sound1	2.03525
cha1	group2	subject6	trial7	phase0	sound1	1.55715
cha1	group2	subject6	trial8	phase0	sound1	1.58725
cha1	group2	subject6	trial9	phase0	sound1	2.11099
cha1	group2	subject6	trial10	phase0	sound1	1.88547
cha1	group2	subject6	trial11	phase0	sound1	2.91684
cha1	group2	subject6	trial12	phase0	sound1	1.41806
cha1	group2	subject7	trial1	phase0	sound1	1.07658
cha1	group2	subject7	trial2	phase0	sound1	0.857726
cha1	group2	subject7	trial3	phase0	sound1	1.06593
cha1	group2	subject7	trial4	phase0	sound1	0.935423
cha1	group2	subject7	trial5	phase0	sound1	0.954359
cha1	group2	subject7	trial6	phase0	sound1	1.34624
cha1	group2	subject7	trial7	phase0	sound1	0.777429
cha1	group2	subject7	trial8	phase0	sound1	1.60403
cha1	group2	subject7	trial9	phase0	sound1	1.50064
cha1	group2	subject7	trial10	phase0	sound1	1.1639
cha1	group2	subject7	trial11	phase0	sound1	1.50093
cha1	group2	subject7	trial12	phase0	sound1	1.29564
cha1	group2	subject8	trial1	phase0	sound1	0.68677
cha1	group2	subject8	trial2	phase0	sound1	0.915586
cha1	group2	subject8	trial3	phase0	sound1	0.949726
cha1	group2	subject8	trial4	phase0	sound1	0.786423
cha1	group2	subject8	trial5	phase0	sound1	0.797523
cha1	group2	subject8	trial6	phase0	sound1	0.279277
cha1	group2	subject8	trial7	phase0	sound1	1.23207
cha1	group2	subject8	trial8	phase0	sound1	0.984771
cha1	group2	subject8	trial9	phase0	sound1	0.568107
cha1	group2	subject8	trial10	phase0	sound1	0.759133
cha1	group2	subject8	trial11	phase0	sound1	1.10359
cha1	group2	subject8	trial12	phase0	sound1	0.937623
cha1	group2	subject9	trial1	phase0	sound1	0.414915
cha1	group2	subject9	trial2	phase0	sound1	0.576849
cha1	group2	subject9	trial3	phase0	sound1	0.332569
cha1	group2	subject9	trial4	phase0	sound1	0.275084
cha1	group2	subject9	trial5	phase0	sound1	0.495389
cha1	group2	subject9	trial6	phase0	sound1	0.348387
cha1	group2	subject9	trial7	phase0	sound1	0.413776
cha1	group2	subject9	trial8	phase0	sound1	0.41817
cha1	group2	subject9	trial9	phase0	sound1	0.185721
cha1	group2	subject9	trial10	phase0	sound1	0.520163
cha1	group2	subject9	trial11	phase0	sound1	0.363075
cha1	group2	subject9	trial12	phase0	sound1	0.24669
cha1	group2	subject10	trial1	phase0	sound1	-0.075741
cha1	group2	subject10	trial2	phase0	sound1	0.00256507
cha1	group2	subject10	trial3	phase0	sound1	0.0920371
cha1	group2	subject10	trial4	phase0	sound1	0.0103177
cha1	group2	subject10	trial5	phase0	sound1	0.219584
cha1	group2	subject10	trial6	phase0	sound1	0.0888204
cha1	group2	subject10	trial7	phase0	sound1	-0.0647428
cha1	group2	subject10	trial8	phase0	sound1	-0.032691
cha1	group2	subject10	trial9	phase0	sound1	0.140951
cha1	group2	subject10	trial10	phase0	sound1	-0.136586
cha1	group2	subject10	trial11	phase0	sound1	0.0440916
cha1	group2	subject10	trial12	phase0	sound1	0.171704
cha1	group2	subject11	trial1	phase0	sound1	0.355392
cha1	group2	subject11	trial2	phase0	sound1	0.145487
cha1	group2	subject11	trial3	phase0	sound1	0.472219
cha1	group2	subject11	trial4	phase0	sound1	0.263034
cha1	group2	subject11	trial5	phase0	sound1	0.0453236
cha1	group2	subject11	trial6	phase0	sound1	0.25901
cha1	group2	subject11	trial7	phase0	sound1	0.41594
cha1	group2	subject11	trial8	phase0	sound1	0.323583
cha1	group2	subject11	trial9	phase0	sound1	0.305805
cha1	group2	subject11	trial10	phase0	sound1	0.349563
cha1	group2	subject11	trial11	phase0	sound1	0.284962
cha1	group2	subject11	trial12	phase0	sound1	0.277184
cha1	group2	subject12	trial1	phase0	sound1	0.816941
cha1	group2	subject12	trial2	phase0	sound1	0.774975
cha1	group2	subject12	trial3	phase0	sound1	0.620444
cha1	group2	subject12	trial4	phase0	sound1	0.487532
cha1	group2	subject12	trial5	phase0	sound1	0.87584
cha1	group2	subject12	trial6	phase0	sound1	0.756719
cha1	group2	subject12	trial7	phase0	sound1	0.798084
cha1	group2	subject12	trial8	phase0	sound1	0.72893
cha1	group2	subject12	trial9	phase0	sound1	0.528533
cha1	group2	subject12	trial10	phase0	sound1	0.894715
cha1	group2	subject12	trial11	phase0	sound1	0.781842
cha1	group2	subject12	trial12	phase0	sound1	0.621369
cha1	group2	subject13	trial1	phase0	sound1	1.59248
cha1	group2	subject13	trial2	phase0	sound1	1.6958
cha1	group2	subject13	trial3	phase0	sound1	1.59416
cha1	group2	subject13	trial4	phase0	sound1	2.29282
cha1	group2	subject13	trial5	phase0	sound1	1.34836
cha1	group2	subject13	trial6	phase0	sound1	2.25566
cha1	group2	subject13	trial7	phase0	sound1	1.98178
cha1	group2	subject13	trial8	phase0	sound1	2.0703
cha1	group2	subject13	trial9	phase0	sound1	1.86664
cha1	group2	subject13	trial10	phase0	sound1	1.95058
cha1	group2	subject13	trial11	phase0	sound1	2.08542
cha1	group2	subject13	trial12	phase0	sound1	2.06229
cha1	group2	subject14	trial1	phase0	sound1	0.596416
cha1	group2	subject14	trial2	phase0	sound1	0.986454
cha1	group2	subject14	trial3	phase0	sound1	0.996695
cha1	group2	subject14	trial4	phase0	sound1	0.893128
cha1	group2	subject14	trial5	phase0	sound1	0.410253
cha1	group2	subject14	trial6	phase0	sound1	0.417811
cha1	group2	subject14	trial7	phase0	sound1	0.697239
cha1	group2	subject14	trial8	phase0	sound1	0.914625
cha1	group2	subject14	trial9	phase0	sound1	0.720357
cha1	group2	subject14	trial10	phase0	sound1	0.645975
cha1	group2	subject14	trial11	phase0	sound1	0.561468
cha1	group2	subject14	trial12	phase0	sound1	0.627957
cha1	group2	subject15	trial1	phase0	sound1	0.521381
cha1	group2	subject15	trial2	phase0	sound1	0.460456
cha1	group2	subject15	trial3	phase0	sound1	0.420305
cha1	group2	subject15	trial4	phase0	sound1	0.262875
cha1	group2	subject15	trial5	phase0	sound1	0.348275
cha1	group2	subject15	trial6	phase0	sound1	0.49824
cha1	group2	subject15	trial7	phase0	sound1	0.694943
cha1	group2	subject15	trial8	phase0	sound1	0.760746
cha1	group2	subject15	trial9	phase0	sound1	0.321803
cha1	group2	subject15	trial10	phase0	sound1	0.416955
cha1	group2	subject15	trial11	phase0	sound1	0.509684
cha1	group2	subject15	trial12	phase0	sound1	0.284532
cha1	group2	subject16	trial1	phase0	sound1	1.24964
cha1	group2	subject16	trial2	phase0	sound1	1.79901
cha1	group2	subject16	trial3	phase0	sound1	1.30233
cha1	group2	subject16	trial4	phase0	sound1	1.18251
cha1	group2	subject16	trial5	phase0	sound1	1.72844
cha1	group2	subject16	trial6	phase0	sound1	1.16506
cha1	group2	subject16	trial7	phase0	sound1	1.27501
cha1	group2	subject16	trial8	phase0	sound1	1.37842
cha1	group2	subject16	trial9	phase0	sound1	1.52025
cha1	group2	subject16	trial10	phase0	sound1	1.14734
cha1	group2	subject16	trial11	phase0	sound1	1.47164
cha1	group2	subject16	trial12	phase0	sound1	1.46353
cha1	group2	subject17	trial1	phase0	sound1	1.14606
cha1	group2	subject17	trial2	phase0	sound1	0.797062
cha1	group2	subject17	trial3	phase0	sound1	0.709968
cha1	group2	subject17	trial4	phase0	sound1	1.21333
cha1	group2	subject17	trial5	phase0	sound1	0.906156
cha1	group2	subject17	trial6	phase0	sound1	0.922247
cha1	group2	subject17	trial7	phase0	sound1	0.92766
cha1	group2	subject17	trial8	phase0	sound1	0.694037
cha1	group2	subject17	trial9	phase0	sound1	0.797171
cha1	group2	subject17	trial10	phase0	sound1	0.559809
cha1	group2	subject17	trial11	phase0	sound1	0.953391
cha1	group2	subject17	trial12	phase0	sound1	0.992499
cha1	group2	subject18	trial1	phase0	sound1	0.942526
cha1	group2	subject18	trial2	phase0	sound1	0.851109
cha1	group2	subject18	trial3	phase0	sound1	1.24335
cha1	group2	subject18	trial4	phase0	sound1	1.20624
cha1	group2	subject18	trial5	phase0	sound1	1.70121
cha1	group2	subject18	trial6	phase0	sound1	1.46465
cha1	group2	subject18	trial7	phase0	sound1	1.83278
cha1	group2	subject18	trial8	phase0	sound1	0.92287
cha1	group2	subject18	trial9	phase0	sound1	1.49529
cha1	group2	subject18	trial10	phase0	sound1	1.47529
cha1	group2	subject18	trial11	phase0	sound1	1.1606
cha1	group2	subject18	trial12	phase0	sound1	1.07545
cha1	group2	subject19	trial1	phase0	sound1	0.441611
cha1	group2	subject19	trial2	phase0	sound1	0.426781
cha1	group2	subject19	trial3	phase0	sound1	0.34608
cha1	group2	subject19	trial4	phase0	sound1	0.411128
cha1	group2	subject19	trial5	phase0	sound1	0.391071
cha1	group2	subject19	trial6	phase0	sound1	0.482218
cha1	group2	subject19	trial7	phase0	sound1	0.27833
cha1	group2	subject19	trial8	phase0	sound1	0.110687
cha1	group2	subject19	trial9	phase0	sound1	0.277686
cha1	group2	subject19	trial10	phase0	sound1	0.375981
cha1	group2	subject19	trial11	phase0	sound1	0.252418
cha1	group2	subject19	trial12	phase0	sound1	0.264649
cha1	group2	subject20	trial1	phase0	sound1	0.389419
cha1	group2	subject20	trial2	phase0	sound1	0.486039
cha1	group2	subject20	trial3	phase0	sound1	0.389454
cha1	group2	subject20	trial4	phase0	sound1	0.31898
cha1	group2	subject20	trial5	phase0	sound1	0.441482
cha1	group2	subject20	trial6	phase0	sound1	0.686386
cha1	group2	subject20	trial7	phase0	sound1	0.354207
cha1	group2	subject20	trial8	phase0	sound1	0.641201
cha1	group2	subject20	trial9	phase0	sound1	0.617141
cha1	group2	subject20	trial10	phase0	sound1	0.478957
cha1	group2	subject20	trial11	phase0	sound1	0.176527
cha1	group2	subject20	trial12	phase0	sound1	0.513742
cha1	group2	subject21	trial1	phase0	sound1	0.667255
cha1	group2	subject21	trial2	phase0	sound1	0.485662
cha1	group2	subject21	trial3	phase0	sound1	0.630551
cha1	group2	subject21	trial4	phase0	sound1	0.629224
cha1	group2	subject21	trial5	phase0	sound1	0.747288
cha1	group2	subject21	trial6	phase0	sound1	0.34106
cha1	group2	subject21	trial7	phase0	sound1	0.704444
cha1	group2	subject21	trial8	phase0	sound1	0.8535
cha1	group2	subject21	trial9	phase0	sound1	0.534245
cha1	group2	subject21	trial10	phase0	sound1	0.577833
cha1	group2	subject21	trial11	phase0	sound1	0.773123
cha1	group2	subject21	trial12	phase0	sound1	0.750416
cha1	group2	subject22	trial1	phase0	sound1	1.0432
cha1	group2	subject22	trial2	phase0	sound1	0.924382
cha1	group2	subject22	trial3	phase0	sound1	0.967365
cha1	group2	subject22	trial4	phase0	sound1	0.726685
cha1	group2	subject22	trial5	phase0	sound1	1.23821
cha1	group2	subject22	trial6	phase0	sound1	0.941415
cha1	group2	subject22	trial7	phase0	sound1	0.857148
cha1	group2	subject22	trial8	phase0	sound1	0.768427
cha1	group2	subject22	trial9	phase0	sound1	0.939613
cha1	group2	subject22	trial10	phase0	sound1	0.94058
cha1	group2	subject22	trial11	phase0	sound1	0.98975
cha1	group2	subject22	trial12	phase0	sound1	0.92735
cha1	group2	subject23	trial1	phase0	sound1	0.344306
cha1	group2	subject23	trial2	phase0	sound1	0.602212
cha1	group2	subject23	trial3	phase0	sound1	0.374178
cha1	group2	subject23	trial4	phase0	sound1	0.42964
cha1	group2	subject23	trial5	phase0	sound1	0.309949
cha1	group2	subject23	trial6	phase0	sound1	0.747555
cha1	group2	subject23	trial7	phase0	sound1	0.889224
cha1	group2	subject23	trial8	phase0	sound1	0.828528
cha1	group2	subject23	trial9	phase0	sound1	0.475741
cha1	group2	subject23	trial10	phase0	sound1	0.468794
cha1	group2	subject23	trial11	phase0	sound1	0.692167
cha1	group2	subject23	trial12	phase0	sound1	0.628328
cha1	group3	subject1	trial1	phase0	sound1	0.84324
cha1	group3	subject1	trial2	phase0	sound1	0.4824
cha1	group3	subject1	trial3	phase0	sound1	1.06789
cha1	group3	subject1	trial4	phase0	sound1	0.80698
cha1	group3	subject1	trial5	phase0	sound1	0.760108
cha1	group3	subject1	trial6	phase0	sound1	1.10406
cha1	group3	subject1	trial7	phase0	sound1	0.744787
cha1	group3	subject1	trial8	phase0	sound1	1.00931
cha1	group3	subject1	trial9	phase0	sound1	0.828501
cha1	group3	subject1	trial10	phase0	sound1	0.885581
cha1	group3	subject1	trial11	phase0	sound1	0.900114
cha1	group3	subject1	trial12	phase0	sound1	0.899198
cha1	group3	subject2	trial1	phase0	sound1	0.845468
cha1	group3	subject2	trial2	phase0	sound1	0.693288
cha1	group3	subject2	trial3	phase0	sound1	0.726721
cha1	group3	subject2	trial4	phase0	sound1	0.401454
cha1	group3	subject2	trial5	phase0	sound1	0.542508
cha1	group3	subject2	trial6	phase0	sound1	0.757138
cha1	group3	subject2	trial7	phase0	sound1	0.794491
cha1	group3	subject2	trial8	phase0	sound1	0.487423
cha1	group3	subject2	trial9	phase0	sound1	0.986912
cha1	group3	subject2	trial10	phase0	sound1	0.357488
cha1	group3	subject2	trial11	phase0	sound1	0.619258
cha1	group3	subject2	trial12	phase0	sound1	0.703868
cha1	group3	subject3	trial1	phase0	sound1	0.38671
cha1	group3	subject3	trial2	phase0	sound1	0.834505
cha1	group3	subject3	trial3	phase0	sound1	0.811251
cha1	group3	subject3	trial4	phase0	sound1	1.01269
cha1	group3	subject3	trial5	phase0	sound1	0.600692
cha1	group3	subject3	trial6	phase0	sound1	0.584546
cha1	group3	subject3	trial7	phase0	sound1	0.747831
cha1	group3	subject3	trial8	phase0	sound1	0.772195
cha1	group3	subject3	trial9	phase0	sound1	0.766355
cha1	group3	subject3	trial10	phase0	sound1	0.963834
cha1	group3	subject3	trial11	phase0	sound1	0.897858
cha1	group3	subject3	trial12	phase0	sound1	0.777548
cha1	group3	subject4	trial1	phase0	sound1	0.456224
cha1	group3	subject4	trial2	phase0	sound1	0.229421
cha1	group3	subject4	trial3	phase0	sound1	0.23191
cha1	group3	subject4	trial4	phase0	sound1	0.295632
cha1	group3	subject4	trial5	phase0	sound1	0.0853217
cha1	group3	subject4	trial6	phase0	sound1	0.481837
cha1	group3	subject4	trial7	phase0	sound1	0.357932
cha1	group3	subject4	trial8	phase0	sound1	0.0761405
cha1	group3	subject4	trial9	phase0	sound1	0.142795
cha1	group3	subject4	trial10	phase0	sound1	0.0786197
cha1	group3	subject4	trial11	phase0	sound1	0.0421305
cha1	group3	subject4	trial12	phase0	sound1	0.0853212
cha1	group3	subject5	trial1	phase0	sound1	0.89806
cha1	group3	subject5	trial2	phase0	sound1	0.9778
cha1	group3	subject5	trial3	phase0	sound1	1.1108
cha1	group3	subject5	trial4	phase0	sound1	1.07098
cha1	group3	subject5	trial5	phase0	sound1	0.726639
cha1	group3	subject5	trial6	phase0	sound1	0.749791
cha1	group3	subject5	trial7	phase0	sound1	1.06368
cha1	group3	subject5	trial8	phase0	sound1	0.872783
cha1	group3	subject5	trial9	phase0	sound1	0.996078
cha1	group3	subject5	trial10	phase0	sound1	1.1395
cha1	group3	subject5	trial11	phase0	sound1	0.985151
cha1	group3	subject5	trial12	phase0	sound1	0.686974
cha1	group3	subject6	trial1	phase0	sound1	0.996094
cha1	group3	subject6	trial2	phase0	sound1	1.20742
cha1	group3	subject6	trial3	phase0	sound1	1.13348
cha1	group3	subject6	trial4	phase0	sound1	1.30571
cha1	group3	subject6	trial5	phase0	sound1	1.13316
cha1	group3	subject6	trial6	phase0	sound1	1.73576
cha1	group3	subject6	trial7	phase0	sound1	1.05454
cha1	group3	subject6	trial8	phase0	sound1	1.70667
cha1	group3	subject6	trial9	phase0	sound1	1.71602
cha1	group3	subject6	trial10	phase0	sound1	1.30459
cha1	group3	subject6	trial11	phase0	sound1	1.16656
cha1	group3	subject6	trial12	phase0	sound1	1.2688
cha1	group3	subject7	trial1	phase0	sound1	0.826399
cha1	group3	subject7	trial2	phase0	sound1	1.24449
cha1	group3	subject7	trial3	phase0	sound1	0.88862
cha1	group3	subject7	trial4	phase0	sound1	0.982065
cha1	group3	subject7	trial5	phase0	sound1	0.902506
cha1	group3	subject7	trial6	phase0	sound1	0.822381
cha1	group3	subject7	trial7	phase0	sound1	0.926066
cha1	group3	subject7	trial8	phase0	sound1	1.04785
cha1	group3	subject7	trial9	phase0	sound1	1.2515
cha1	group3	subject7	trial10	phase0	sound1	0.986772
cha1	group3	subject7	trial11	phase0	sound1	1.03518
cha1	group3	subject7	trial12	phase0	sound1	0.663383
cha1	group3	subject8	trial1	phase0	sound1	0.49112
cha1	group3	subject8	trial2	phase0	sound1	0.31491
cha1	group3	subject8	trial3	phase0	sound1	0.194648
cha1	group3	subject8	trial4	phase0	sound1	0.482769
cha1	group3	subject8	trial5	phase0	sound1	0.280704
cha1	group3	subject8	trial6	phase0	sound1	0.307412
cha1	group3	subject8	trial7	phase0	sound1	0.519644
cha1	group3	subject8	trial8	phase0	sound1	0.476097
cha1	group3	subject8	trial9	phase0	sound1	0.546174
cha1	group3	subject8	trial10	phase0	sound1	0.430469
cha1	group3	subject8	trial11	phase0	sound1	0.282923
cha1	group3	subject8	trial12	phase0	sound1	0.264829
cha1	group3	subject9	trial1	phase0	sound1	1.17516
cha1	group3	subject9	trial2	phase0	sound1	1.13733
cha1	group3	subject9	trial3	phase0	sound1	1.17102
cha1	group3	subject9	trial4	phase0	sound1	0.962143
cha1	group3	subject9	trial5	phase0	sound1	1.78061
cha1	group3	subject9	trial6	phase0	sound1	1.52487
cha1	group3	subject9	trial7	phase0	sound1	0.998512
cha1	group3	subject9	trial8	phase0	sound1	1.30941
cha1	group3	subject9	trial9	phase0	sound1	1.3769
cha1	group3	subject9	trial10	phase0	sound1	1.70973
cha1	group3	subject9	trial11	phase0	sound1	1.07062
cha1	group3	subject9	trial12	phase0	sound1	1.41684
cha1	group3	subject10	trial1	phase0	sound1	1.31622
cha1	group3	subject10	trial2	phase0	sound1	1.11004
cha1	group3	subject10	trial3	phase0	sound1	1.7
cha1	group3	subject10	trial4	phase0	sound1	1.51709
cha1	group3	subject10	trial5	phase0	sound1	0.99291
cha1	group3	subject10	trial6	phase0	sound1	1.29937
cha1	group3	subject10	trial7	phase0	sound1	1.66802
cha1	group3	subject10	trial8	phase0	sound1	1.71313
cha1	group3	subject10	trial9	phase0	sound1	1.24019
cha1	group3	subject10	trial10	phase0	sound1	1.4775
cha1	group3	subject10	trial11	phase0	sound1	1.96933
cha1	group3	subject10	trial12	phase0	sound1	0.794084
cha1	group3	subject11	trial1	phase0	sound1	1.45492
cha1	group3	subject11	trial2	phase0	sound1	0.913721
cha1	group3	subject11	trial3	phase0	sound1	1.55548
cha1	group3	subject11	trial4	phase0	sound1	1.13079
cha1	group3	subject11	trial5	phase0	sound1	1.2305
cha1	group3	subject11	trial6	phase0	sound1	1.55873
cha1	group3	subject11	trial7	phase0	sound1	1.368
cha1	group3	subject11	trial8	phase0	sound1	0.932149
cha1	group3	subject11	trial9	phase0	sound1	1.39399
cha1	group3	subject11	trial10	phase0	sound1	1.24131
cha1	group3	subject11	trial11	phase0	sound1	1.05484
cha1	group3	subject11	trial12	phase0	sound1	1.14374
cha1	group3	subject12	trial1	phase0	sound1	1.87769
cha1	group3	subject12	trial2	phase0	sound1	1.6642
cha1	group3	subject12	trial3	phase0	sound1	1.60965
cha1	group3	subject12	trial4	phase0	sound1	1.04264
cha1	group3	subject12	trial5	phase0	sound1	1.10874
cha1	group3	subject12	trial6	phase0	sound1	1.54495
cha1	group3	subject12	trial7	phase0	sound1	1.34251
cha1	group3	subject12	trial8	phase0	sound1	1.74575
cha1	group3	subject12	trial9	phase0	sound1	1.9586
cha1	group3	subject12	trial10	phase0	sound1	1.1248
cha1	group3	subject12	trial11	phase0	sound1	0.773034
cha1	group3	subject12	trial12	phase0	sound1	1.53386
cha1	group3	subject13	trial1	phase0	sound1	0.909473
cha1	group3	subject13	trial2	phase0	sound1	0.942839
cha1	group3	subject13	trial3	phase0	sound1	0.927407
cha1	group3	subject13	trial4	phase0	sound1	0.785048
cha1	group3	subject13	trial5	phase0	sound1	1.19549
cha1	group3	subject13	trial6	phase0	sound1	0.81697
cha1	group3	subject13	trial7	phase0	sound1	0.825082
cha1	group3	subject13	trial8	phase0	sound1	1.20953
cha1	group3	subject13	trial9	phase0	sound1	1.12595
cha1	group3	subject13	trial10	phase0	sound1	0.947743
cha1	group3	subject13	trial11	phase0	sound1	1.07687
cha1	group3	subject13	trial12	phase0	sound1	0.983001
cha1	group3	subject14	trial1	phase0	sound1	0.91376
cha1	group3	subject14	trial2	phase0	sound1	1.10161
cha1	group3	subject14	trial3	phase0	sound1	0.806226
cha1	group3	subject14	trial4	phase0	sound1	1.03657
cha1	group3	subject14	trial5	phase0	sound1	0.986145
cha1	group3	subject14	trial6	phase0	sound1	0.989123
cha1	group3	subject14	trial7	phase0	sound1	1.38048
cha1	group3	subject14	trial8	phase0	sound1	0.980544
cha1	group3	subject14	trial9	phase0	sound1	1.32744
cha1	group3	subject14	trial10	phase0	sound1	0.951434
cha1	group3	subject14	trial11	phase0	sound1	1.34571
cha1	group3	subject14	trial12	phase0	sound1	0.948752
cha1	group3	subject15	trial1	phase0	sound1	0.642453
cha1	group3	subject15	trial2	phase0	sound1	0.902204
cha1	group3	subject15	trial3	phase0	sound1	0.251583
cha1	group3	subject15	trial4	phase0	sound1	0.408553
cha1	group3	subject15	trial5	phase0	sound1	0.539812
cha1	group3	subject15	trial6	phase0	sound1	0.593326
cha1	group3	subject15	trial7	phase0	sound1	0.475999
cha1	group3	subject15	trial8	phase0	sound1	0.829856
cha1	group3	subject15	trial9	phase0	sound1	0.481598
cha1	group3	subject15	trial10	phase0	sound1	0.609236
cha1	group3	subject15	trial11	phase0	sound1	0.584844
cha1	group3	subject15	trial12	phase0	sound1	0.622787
cha1	group3	subject16	trial1	phase0	sound1	0.320568
cha1	group3	subject16	trial2	phase0	sound1	-0.0750857
cha1	group3	subject16	trial3	phase0	sound1	0.245926
cha1	group3	subject16	trial4	phase0	sound1	0.161248
cha1	group3	subject16	trial5	phase0	sound1	0.173726
cha1	group3	subject16	trial6	phase0	sound1	-0.0095536
cha1	group3	subject16	trial7	phase0	sound1	0.0640791
cha1	group3	subject16	trial8	phase0	sound1	0.0988706
cha1	group3	subject16	trial9	phase0	sound1	0.177338
cha1	group3	subject16	trial10	phase0	sound1	0.157225
cha1	group3	subject16	trial11	phase0	sound1	0.197825
cha1	group3	subject16	trial12	phase0	sound1	-0.0514951
cha1	group3	subject17	trial1	phase0	sound1	1.26215
cha1	group3	subject17	trial2	phase0	sound1	1.63266
cha1	group3	subject17	trial3	phase0	sound1	1.1892
cha1	group3	subject17	trial4	phase0	sound1	1.00099
cha1	group3	subject17	trial5	phase0	sound1	1.17547
cha1	group3	subject17	trial6	phase0	sound1	1.42601
cha1	group3	subject17	trial7	phase0	sound1	1.24292
cha1	group3	subject17	trial8	phase0	sound1	0.874349
cha1	group3	subject17	trial9	phase0	sound1	1.13067
cha1	group3	subject17	trial10	phase0	sound1	1.14242
cha1	group3	subject17	trial11	phase0	sound1	1.15887
cha1	group3	subject17	trial12	phase0	sound1	1.46669
cha1	group3	subject18	trial1	phase0	sound1	0.487687
cha1	group3	subject18	trial2	phase0	sound1	0.245379
cha1	group3	subject18	trial3	phase0	sound1	0.470743
cha1	group3	subject18	trial4	phase0	sound1	0.341112
cha1	group3	subject18	trial5	phase0	sound1	0.361653
cha1	group3	subject18	trial6	phase0	sound1	0.546072
cha1	group3	subject18	trial7	phase0	sound1	0.208197
cha1	group3	subject18	trial8	phase0	sound1	0.595993
cha1	group3	subject18	trial9	phase0	sound1	0.438513
cha1	group3	subject18	trial10	phase0	sound1	0.441101
cha1	group3	subject18	trial11	phase0	sound1	0.151395
cha1	group3	subject18	trial12	phase0	sound1	0.483045
cha1	group3	subject19	trial1	phase0	sound1	0.259779
cha1	group3	subject19	trial2	phase0	sound1	0.445004
cha1	group3	subject19	trial3	phase0	sound1	0.499817
cha1	group3	subject19	trial4	phase0	sound1	0.543251
cha1	group3	subject19	trial5	phase0	sound1	0.57899
cha1	group3	subject19	trial6	phase0	sound1	0.436957
cha1	group3	subject19	trial7	phase0	sound1	0.550671
cha1	group3	subject19	trial8	phase0	sound1	0.346385
cha1	group3	subject19	trial9	phase0	sound1	0.478783
cha1	group3	subject19	trial10	phase0	sound1	0.334626
cha1	group3	subject19	trial11	phase0	sound1	0.264424
cha1	group3	subject19	trial12	phase0	sound1	0.274967
cha1	group3	subject20	trial1	phase0	sound1	0.272842
cha1	group3	subject20	trial2	phase0	sound1	0.359227
cha1	group3	subject20	trial3	phase0	sound1	0.124803
cha1	group3	subject20	trial4	phase0	sound1	0.209405
cha1	group3	subject20	trial5	phase0	sound1	0.555663
cha1	group3	subject20	trial6	phase0	sound1	0.288586
cha1	group3	subject20	trial7	phase0	sound1	0.325136
cha1	group3	subject20	trial8	phase0	sound1	0.111878
cha1	group3	subject20	trial9	phase0	sound1	0.375547
cha1	group3	subject20	trial10	phase0	sound1	0.394588
cha1	group3	subject20	trial11	phase0	sound1	0.147792
cha1	group3	subject20	trial12	phase0	sound1	0.529463
cha1	group3	subject21	trial1	phase0	sound1	0.578085
cha1	group3	subject21	trial2	phase0	sound1	0.62193
cha1	group3	subject21	trial3	phase0	sound1	0.798371
cha1	group3	subject21	trial4	phase0	sound1	0.523901
cha1	group3	subject21	trial5	phase0	sound1	0.48483
cha1	group3	subject21	trial6	phase0	sound1	0.665788
cha1	group3	subject21	trial7	phase0	sound1	0.678922
cha1	group3	subject21	trial8	phase0	sound1	0.63073
cha1	group3	subject21	trial9	phase0	sound1	0.48337
cha1	group3	subject21	trial10	phase0	sound1	0.446366
cha1	group3	subject21	trial11	phase0	sound1	0.509512
cha1	group3	subject21	trial12	phase0	sound1	0.608124
cha1	group1	subject1	trial1	phase0	sound2	0.584171
cha1	group1	subject1	trial2	phase0	sound2	0.707821
cha1	group1	subject1	trial3	phase0	sound2	0.632239
cha1	group1	subject1	trial4	phase0	sound2	0.881325
cha1	group1	subject1	trial5	phase0	sound2	0.547264
cha1	group1	subject1	trial6	phase0	sound2	0.565815
cha1	group1	subject1	trial7	phase0	sound2	0.618758
cha1	group1	subject1	trial8	phase0	sound2	0.585359
cha1	group1	subject1	trial9	phase0	sound2	0.53644
cha1	group1	subject1	trial10	phase0	sound2	0.647831
cha1	group1	subject1	trial11	phase0	sound2	0.655117
cha1	group1	subject1	trial12	phase0	sound2	0.878634
cha1	group1	subject2	trial1	phase0	sound2	0.470471
cha1	group1	subject2	trial2	phase0	sound2	0.646241
cha1	group1	subject2	trial3	phase0	sound2	0.584368
cha1	group1	subject2	trial4	phase0	sound2	0.503822
cha1	group1	subject2	trial5	phase0	sound2	0.565952
cha1	group1	subject2	trial6	phase0	sound2	0.621871
cha1	group1	subject2	trial7	phase0	sound2	0.465204
cha1	group1	subject2	trial8	phase0	sound2	0.48775
cha1	group1	subject2	trial9	phase0	sound2	0.511278
cha1	group1	subject2	trial10	phase0	sound2	0.423125
cha1	group1	subject2	trial11	phase0	sound2	0.329504
cha1	group1	subject2	trial12	phase0	sound2	0.378974
cha1	group1	subject3	trial1	phase0	sound2	0.262656
cha1	group1	subject3	trial2	phase0	sound2	0.191297
cha1	group1	subject3	trial3	phase0	sound2	-0.0346286
cha1	group1	subject3	trial4	phase0	sound2	0.34597
cha1	group1	subject3	trial5	phase0	sound2	0.148735
cha1	group1	subject3	trial6	phase0	sound2	0.481526
cha1	group1	subject3	trial7	phase0	sound2	0.16481
cha1	group1	subject3	trial8	phase0	sound2	0.375129
cha1	group1	subject3	trial9	phase0	sound2	0.28664
cha1	group1	subject3	trial10	phase0	sound2	0.333776
cha1	group1	subject3	trial11	phase0	sound2	0.201961
cha1	group1	subject3	trial12	phase0	sound2	0.273656
cha1	group1	subject4	trial1	phase0	sound2	0.835975
cha1	group1	subject4	trial2	phase0	sound2	0.694545
cha1	group1	subject4	trial3	phase0	sound2	0.258008
cha1	group1	subject4	trial4	phase0	sound2	0.711603
cha1	group1	subject4	trial5	phase0	sound2	0.949018
cha1	group1	subject4	trial6	phase0	sound2	0.627209
cha1	group1	subject4	trial7	phase0	sound2	0.904411
cha1	group1	subject4	trial8	phase0	sound2	0.807073
cha1	group1	subject4	trial9	phase0	sound2	0.589469
cha1	group1	subject4	trial10	phase0	sound2	0.637973
cha1	group1	subject4	trial11	phase0	sound2	0.689354
cha1	group1	subject4	trial12	phase0	sound2	0.721536
cha1	group1	subject5	trial1	phase0	sound2	0.887226
cha1	group1	subject5	trial2	phase0	sound2	0.904373
cha1	group1	subject5	trial3	phase0	sound2	0.796289
cha1	group1	subject5	trial4	phase0	sound2	0.543749
cha1	group1	subject5	trial5	phase0	sound2	0.759182
cha1	group1	subject5	trial6	phase0	sound2	0.707885
cha1	group1	subject5	trial7	phase0	sound2	0.879312
cha1	group1	subject5	trial8	phase0	sound2	0.700884
cha1	group1	subject5	trial9	phase0	sound2	0.672753
cha1	group1	subject5	trial10	phase0	sound2	0.796487
cha1	group1	subject5	trial11	phase0	sound2	0.944967
cha1	group1	subject5	trial12	phase0	sound2	0.745248
cha1	group1	subject6	trial1	phase0	sound2	1.26347
cha1	group1	subject6	trial2	phase0	sound2	1.34627
cha1	group1	subject6	trial3	phase0	sound2	1.5754
cha1	group1	subject6	trial4	phase0	sound2	1.56281
cha1	group1	subject6	trial5	phase0	sound2	1.64734
cha1	group1	subject6	trial6	phase0	sound2	1.73741
cha1	group1	subject6	trial7	phase0	sound2	1.73861
cha1	group1	subject6	trial8	phase0	sound2	1.42641
cha1	group1	subject6	trial9	phase0	sound2	1.43384
cha1	group1	subject6	trial10	phase0	sound2	1.99786
cha1	group1	subject6	trial11	phase0	sound2	1.30207
cha1	group1	subject6	trial12	phase0	sound2	1.27042
cha1	group1	subject7	trial1	phase0	sound2	0.922992
cha1	group1	subject7	trial2	phase0	sound2	1.48363
cha1	group1	subject7	trial3	phase0	sound2	1.59661
cha1	group1	subject7	trial4	phase0	sound2	1.68533
cha1	group1	subject7	trial5	phase0	sound2	1.18433
cha1	group1	subject7	trial6	phase0	sound2	1.55153
cha1	group1	subject7	trial7	phase0	sound2	1.07651
cha1	group1	subject7	trial8	phase0	sound2	1.21215
cha1	group1	subject7	trial9	phase0	sound2	1.08866
cha1	group1	subject7	trial10	phase0	sound2	1.90864
cha1	group1	subject7	trial11	phase0	sound2	1.72346
cha1	group1	subject7	trial12	phase0	sound2	1.39079
cha1	group1	subject8	trial1	phase0	sound2	0.0048146
cha1	group1	subject8	trial2	phase0	sound2	0.292024
cha1	group1	subject8	trial3	phase0	sound2	0.177463
cha1	group1	subject8	trial4	phase0	sound2	0.230747
cha1	group1	subject8	trial5	phase0	sound2	0.253959
cha1	group1	subject8	trial6	phase0	sound2	0.145122
cha1	group1	subject8	trial7	phase0	sound2	0.27422
cha1	group1	subject8	trial8	phase0	sound2	0.447637
cha1	group1	subject8	trial9	phase0	sound2	0.142149
cha1	group1	subject8	trial10	phase0	sound2	0.119506
cha1	group1	subject8	trial11	phase0	sound2	0.151406
cha1	group1	subject8	trial12	phase0	sound2	0.24589
cha1	group1	subject9	trial1	phase0	sound2	1.8569
cha1	group1	subject9	trial2	phase0	sound2	0.930222
cha1	group1	subject9	trial3	phase0	sound2	1.09597
cha1	group1	subject9	trial4	phase0	sound2	1.78405
cha1	group1	subject9	trial5	phase0	sound2	2.13731
cha1	group1	subject9	trial6	phase0	sound2	1.24115
cha1	group1	subject9	trial7	phase0	sound2	0.873488
cha1	group1	subject9	trial8	phase0	sound2	1.34561
cha1	group1	subject9	trial9	phase0	sound2	1.75122
cha1	group1	subject9	trial10	phase0	sound2	1.38225
cha1	group1	subject9	trial11	phase0	sound2	2.34638
cha1	group1	subject9	trial12	phase0	sound2	1.42898
cha1	group1	subject10	trial1	phase0	sound2	1.09948
cha1	group1	subject10	trial2	phase0	sound2	0.756634
cha1	group1	subject10	trial3	phase0	sound2	0.593398
cha1	group1	subject10	trial4	phase0	sound2	0.726118
cha1	group1	subject10	trial5	phase0	sound2	0.733511
cha1	group1	subject10	trial6	phase0	sound2	0.721993
cha1	group1	subject10	trial7	phase0	sound2	0.775058
cha1	group1	subject10	trial8	phase0	sound2	0.632059
cha1	group1	subject10	trial9	phase0	sound2	0.558537
cha1	group1	subject10	trial10	phase0	sound2	0.660544
cha1	group1	subject10	trial11	phase0	sound2	0.682791
cha1	group1	subject10	trial12	phase0	sound2	0.602027
cha1	group1	subject11	trial1	phase0	sound2	0.438351
cha1	group1	subject11	trial2	phase0	sound2	0.585877
cha1	group1	subject11	trial3	phase0	sound2	0.557967
cha1	group1	subject11	trial4	phase0	sound2	0.849664
cha1	group1	subject11	trial5	phase0	sound2	0.443481
cha1	group1	subject11	trial6	phase0	sound2	0.770293
cha1	group1	subject11	trial7	phase0	sound2	0.781248
cha1	group1	subject11	trial8	phase0	sound2	0.98679
cha1	group1	subject11	trial9	phase0	sound2	0.689523
cha1	group1	subject11	trial10	phase0	sound2	0.749296
cha1	group1	subject11	trial11	phase0	sound2	0.630738
cha1	group1	subject11	trial12	phase0	sound2	0.484745
cha1	group1	subject12	trial1	phase0	sound2	0.759816
cha1	group1	subject12	trial2	phase0	sound2	1.27278
cha1	group1	subject12	trial3	phase0	sound2	0.700017
cha1	group1	subject12	trial4	phase0	sound2	1.00862
cha1	group1	subject12	trial5	phase0	sound2	0.789261
cha1	group1	subject12	trial6	phase0	sound2	0.619086
cha1	group1	subject12	trial7	phase0	sound2	1.17465
cha1	group1	subject12	trial8	phase0	sound2	0.841499
cha1	group1	subject12	trial9	phase0	sound2	1.05795
cha1	group1	subject12	trial10	phase0	sound2	1.00941
cha1	group1	subject12	trial11	phase0	sound2	0.620084
cha1	group1	subject12	trial12	phase0	sound2	0.627374
cha1	group1	subject13	trial1	phase0	sound2	1.18542
cha1	group1	subject13	trial2	phase0	sound2	0.960835
cha1	group1	subject13	trial3	phase0	sound2	1.22713
cha1	group1	subject13	trial4	phase0	sound2	1.33671
cha1	group1	subject13	trial5	phase0	sound2	0.864187
cha1	group1	subject13	trial6	phase0	sound2	1.47964
cha1	group1	subject13	trial7	phase0	sound2	1.09885
cha1	group1	subject13	trial8	phase0	sound2	0.879689
cha1	group1	subject13	trial9	phase0	sound2	1.25146
cha1	group1	subject13	trial10	phase0	sound2	0.916143
cha1	group1	subject13	trial11	phase0	sound2	0.960861
cha1	group1	subject13	trial12	phase0	sound2	1.15359
cha1	group1	subject14	trial1	phase0	sound2	0.865682
cha1	group1	subject14	trial2	phase0	sound2	1.02859
cha1	group1	subject14	trial3	phase0	sound2	0.808523
cha1	group1	subject14	trial4	phase0	sound2	1.02871
cha1	group1	subject14	trial5	phase0	sound2	0.953213
cha1	group1	subject14	trial6	phase0	sound2	0.687654
cha1	group1	subject14	trial7	phase0	sound2	0.850959
cha1	group1	subject14	trial8	phase0	sound2	0.747649
cha1	group1	subject14	trial9	phase0	sound2	0.756043
cha1	group1	subject14	trial10	phase0	sound2	0.710205
cha1	group1	subject14	trial11	phase0	sound2	0.630178
cha1	group1	subject14	trial12	phase0	sound2	0.64363
cha1	group1	subject15	trial1	phase0	sound2	1.39742
cha1	group1	subject15	trial2	phase0	sound2	1.04579
cha1	group1	subject15	trial3	phase0	sound2	1.29469
cha1	group1	subject15	trial4	phase0	sound2	1.65754
cha1	group1	subject15	trial5	phase0	sound2	1.42808
cha1	group1	subject15	trial6	phase0	sound2	1.42966
cha1	group1	subject15	trial7	phase0	sound2	1.03229
cha1	group1	subject15	trial8	phase0	sound2	1.57052
cha1	group1	subject15	trial9	phase0	sound2	1.13926
cha1	group1	subject15	trial10	phase0	sound2	1.07645
cha1	group1	subject15	trial11	phase0	sound2	0.990881
cha1	group1	subject15	trial12	phase0	sound2	1.35539
cha1	group1	subject16	trial1	phase0	sound2	0.31001
cha1	group1	subject16	trial2	phase0	sound2	0.60563
cha1	group1	subject16	trial3	phase0	sound2	0.695638
cha1	group1	subject16	trial4	phase0	sound2	0.658359
cha1	group1	subject16	trial5	phase0	sound2	0.384814
cha1	group1	subject16	trial6	phase0	sound2	0.587581
cha1	group1	subject16	trial7	phase0	sound2	0.521575
cha1	group1	subject16	trial8	phase0	sound2	0.693465
cha1	group1	subject16	trial9	phase0	sound2	0.757905
cha1	group1	subject16	trial10	phase0	sound2	0.606447
cha1	group1	subject16	trial11	phase0	sound2	0.455842
cha1	group1	subject16	trial12	phase0	sound2	0.967871
cha1	group1	subject17	trial1	phase0	sound2	0.398882
cha1	group1	subject17	trial2	phase0	sound2	0.451814
cha1	group1	subject17	trial3	phase0	sound2	0.658785
cha1	group1	subject17	trial4	phase0	sound2	0.50306
cha1	group1	subject17	trial5	phase0	sound2	0.354995
cha1	group1	subject17	trial6	phase0	sound2	0.602745
cha1	group1	subject17	trial7	phase0	sound2	0.320891
cha1	group1	subject17	trial8	phase0	sound2	0.53723
cha1	group1	subject17	trial9	phase0	sound2	0.473335
cha1	group1	subject17	trial10	phase0	sound2	0.426455
cha1	group1	subject17	trial11	phase0	sound2	0.317775
cha1	group1	subject17	trial12	phase0	sound2	0.497488
cha1	group1	subject18	trial1	phase0	sound2	1.46621
cha1	group1	subject18	trial2	phase0	sound2	1.07506
cha1	group1	subject18	trial3	phase0	sound2	1.77422
cha1	group1	subject18	trial4	phase0	sound2	1.60076
cha1	group1	subject18	trial5	phase0	sound2	1.62086
cha1	group1	subject18	trial6	phase0	sound2	1.26616
cha1	group1	subject18	trial7	phase0	sound2	1.23101
cha1	group1	subject18	trial8	phase0	sound2	1.21568
cha1	group1	subject18	trial9	phase0	sound2	1.23104
cha1	group1	subject18	trial10	phase0	sound2	1.4399
cha1	group1	subject18	trial11	phase0	sound2	1.87907
cha1	group1	subject18	trial12	phase0	sound2	1.07399
cha1	group1	subject19	trial1	phase0	sound2	1.22193
cha1	group1	subject19	trial2	phase0	sound2	0.54235
cha1	group1	subject19	trial3	phase0	sound2	1.26725
cha1	group1	subject19	trial4	phase0	sound2	0.716824
cha1	group1	subject19	trial5	phase0	sound2	0.736303
cha1	group1	subject19	trial6	phase0	sound2	1.12731
cha1	group1	subject19	trial7	phase0	sound2	0.71728
cha1	group1	subject19	trial8	phase0	sound2	0.89652
cha1	group1	subject19	trial9	phase0	sound2	1.30722
cha1	group1	subject19	trial10	phase0	sound2	0.799551
cha1	group1	subject19	trial11	phase0	sound2	0.90826
cha1	group1	subject19	trial12	phase0	sound2	0.97281
cha1	group1	subject20	trial1	phase0	sound2	0.491616
cha1	group1	subject20	trial2	phase0	sound2	0.710638
cha1	group1	subject20	trial3	phase0	sound2	0.649832
cha1	group1	subject20	trial4	phase0	sound2	0.84534
cha1	group1	subject20	trial5	phase0	sound2	0.628122
cha1	group1	subject20	trial6	phase0	sound2	0.642868
cha1	group1	subject20	trial7	phase0	sound2	0.462916
cha1	group1	subject20	trial8	phase0	sound2	1.09944
cha1	group1	subject20	trial9	phase0	sound2	0.854894
cha1	group1	subject20	trial10	phase0	sound2	0.698979
cha1	group1	subject20	trial11	phase0	sound2	0.324586
cha1	group1	subject20	trial12	phase0	sound2	0.378263
cha1	group1	subject21	trial1	phase0	sound2	0.903491
cha1	group1	subject21	trial2	phase0	sound2	1.29355
cha1	group1	subject21	trial3	phase0	sound2	0.719867
cha1	group1	subject21	trial4	phase0	sound2	0.801145
cha1	group1	subject21	trial5	phase0	sound2	1.08077
cha1	group1	subject21	trial6	phase0	sound2	0.812595
cha1	group1	subject21	trial7	phase0	sound2	1.04209
cha1	group1	subject21	trial8	phase0	sound2	1.09054
cha1	group1	subject21	trial9	phase0	sound2	0.937845
cha1	group1	subject21	trial10	phase0	sound2	0.975935
cha1	group1	subject21	trial11	phase0	sound2	0.679662
cha1	group1	subject21	trial12	phase0	sound2	0.756276
cha1	group1	subject22	trial1	phase0	sound2	0.903475
cha1	group1	subject22	trial2	phase0	sound2	0.888899
cha1	group1	subject22	trial3	phase0	sound2	1.26814
cha1	group1	subject22	trial4	phase0	sound2	1.0347
cha1	group1	subject22	trial5	phase0	sound2	1.0076
cha1	group1	subject22	trial6	phase0	sound2	0.819302
cha1	group1	subject22	trial7	phase0	sound2	0.793274
cha1	group1	subject22	trial8	phase0	sound2	1.25489
cha1	group1	subject22	trial9	phase0	sound2	0.940727
cha1	group1	subject22	trial10	phase0	sound2	0.805028
cha1	group1	subject22	trial11	phase0	sound2	0.897671
cha1	group1	subject22	trial12	phase0	sound2	1.14374
cha1	group2	subject1	trial1	phase0	sound2	0.200448
cha1	group2	subject1	trial2	phase0	sound2	0.26301
cha1	group2	subject1	trial3	phase0	sound2	0.0357978
cha1	group2	subject1	trial4	phase0	sound2	0.0815392
cha1	group2	subject1	trial5	phase0	sound2	0.123616
cha1	group2	subject1	trial6	phase0	sound2	-0.168113
cha1	group2	subject1	trial7	phase0	sound2	0.184253
cha1	group2	subject1	trial8	phase0	sound2	0.0890604
cha1	group2	subject1	trial9	phase0	sound2	0.190939
cha1	group2	subject1	trial10	phase0	sound2	0.257868
cha1	group2	subject1	trial11	phase0	sound2	0.116249
cha1	group2	subject1	trial12	phase0	sound2	0.0533494
cha1	group2	subject2	trial1	phase0	sound2	0.693458
cha1	group2	subject2	trial2	phase0	sound2	1.0998
cha1	group2	subject2	trial3	phase0	sound2	1.51416
cha1	group2	subject2	trial4	phase0	sound2	1.45751
cha1	group2	subject2	trial5	phase0	sound2	1.42743
cha1	group2	subject2	trial6	phase0	sound2	1.33117
cha1	group2	subject2	trial7	phase0	sound2	0.911829
cha1	group2	subject2	trial8	phase0	sound2	0.957511
cha1	group2	subject2	trial9	phase0	sound2	1.09116
cha1	group2	subject2	trial10	phase0	sound2	1.1982
cha1	group2	subject2	trial11	phase0	sound2	1.33028
cha1	group2	subject2	trial12	phase0	sound2	1.18972
cha1	group2	subject3	trial1	phase0	sound2	0.673993
cha1	group2	subject3	trial2	phase0	sound2	0.854976
cha1	group2	subject3	trial3	phase0	sound2	0.62461
cha1	group2	subject3	trial4	phase0	sound2	0.687172
cha1	group2	subject3	trial5	phase0	sound2	0.697436
cha1	group2	subject3	trial6	phase0	sound2	0.730948
cha1	group2	subject3	trial7	phase0	sound2	0.681745
cha1	group2	subject3	trial8	phase0	sound2	0.646972
cha1	group2	subject3	trial9	phase0	sound2	0.661243
cha1	group2	subject3	trial10	phase0	sound2	1.0158
cha1	group2	subject3	trial11	phase0	sound2	0.967597
cha1	group2	subject3	trial12	phase0	sound2	0.477315
cha1	group2	subject4	trial1	phase0	sound2	1.82275
cha1	group2	subject4	trial2	phase0	sound2	1.36219
cha1	group2	subject4	trial3	phase0	sound2	1.49081
cha1	group2	subject4	trial4	phase0	sound2	1.83033
cha1	group2	subject4	trial5	phase0	sound2	1.74147
cha1	group2	subject4	trial6	phase0	sound2	1.57655
cha1	group2	subject4	trial7	phase0	sound2	1.89184
cha1	group2	subject4	trial8	phase0	sound2	1.40032
cha1	group2	subject4	trial9	phase0	sound2	2.00187
cha1	group2	subject4	trial10	phase0	sound2	1.76242
cha1	group2	subject4	trial11	phase0	sound2	0.540619
cha1	group2	subject4	trial12	phase0	sound2	1.99947
cha1	group2	subject5	trial1	phase0	sound2	0.56193
cha1	group2	subject5	trial2	phase0	sound2	0.72379
cha1	group2	subject5	trial3	phase0	sound2	0.825745
cha1	group2	subject5	trial4	phase0	sound2	0.56487
cha1	group2	subject5	trial5	phase0	sound2	0.5904
cha1	group2	subject5	trial6	phase0	sound2	0.73912
cha1	group2	subject5	trial7	phase0	sound2	0.678681
cha1	group2	subject5	trial8	phase0	sound2	0.726381
cha1	group2	subject5	trial9	phase0	sound2	0.62529
cha1	group2	subject5	trial10	phase0	sound2	0.738735
cha1	group2	subject5	trial11	phase0	sound2	0.52624
cha1	group2	subject5	trial12	phase0	sound2	0.380324
cha1	group2	subject6	trial1	phase0	sound2	1.64347
cha1	group2	subject6	trial2	phase0	sound2	1.90818
cha1	group2	subject6	trial3	phase0	sound2	1.65555
cha1	group2	subject6	trial4	phase0	sound2	1.18747
cha1	group2	subject6	trial5	phase0	sound2	1.28998
cha1	group2	subject6	trial6	phase0	sound2	1.03263
cha1	group2	subject6	trial7	phase0	sound2	1.35378
cha1	group2	subject6	trial8	phase0	sound2	1.70893
cha1	group2	subject6	trial9	phase0	sound2	1.14081
cha1	group2	subject6	trial10	phase0	sound2	0.654638
cha1	group2	subject6	trial11	phase0	sound2	0.943643
cha1	group2	subject6	trial12	phase0	sound2	1.31861
cha1	group2	subject7	trial1	phase0	sound2	1.31953
cha1	group2	subject7	trial2	phase0	sound2	0.973439
cha1	group2	subject7	trial3	phase0	sound2	0.962519
cha1	group2	subject7	trial4	phase0	sound2	1.51963
cha1	group2	subject7	trial5	phase0	sound2	1.01801
cha1	group2	subject7	trial6	phase0	sound2	1.29902
cha1	group2	subject7	trial7	phase0	sound2	1.47265
cha1	group2	subject7	trial8	phase0	sound2	1.5972
cha1	group2	subject7	trial9	phase0	sound2	0.937485
cha1	group2	subject7	trial10	phase0	sound2	1.21291
cha1	group2	subject7	trial11	phase0	sound2	1.28079
cha1	group2	subject7	trial12	phase0	sound2	1.03659
cha1	group2	subject8	trial1	phase0	sound2	0.772234
cha1	group2	subject8	trial2	phase0	sound2	0.617824
cha1	group2	subject8	trial3	phase0	sound2	0.82169
cha1	group2	subject8	trial4	phase0	sound2	0.945588
cha1	group2	subject8	trial5	phase0	sound2	1.02089
cha1	group2	subject8	trial6	phase0	sound2	0.487082
cha1	group2	subject8	trial7	phase0	sound2	1.04168
cha1	group2	subject8	trial8	phase0	sound2	0.6672
cha1	group2	subject8	trial9	phase0	sound2	0.773374
cha1	group2	subject8	trial10	phase0	sound2	0.879739
cha1	group2	subject8	trial11	phase0	sound2	0.874089
cha1	group2	subject8	trial12	phase0	sound2	1.05572
cha1	group2	subject9	trial1	phase0	sound2	0.575199
cha1	group2	subject9	trial2	phase0	sound2	0.969219
cha1	group2	subject9	trial3	phase0	sound2	0.834504
cha1	group2	subject9	trial4	phase0	sound2	0.81231
cha1	group2	subject9	trial5	phase0	sound2	0.85062
cha1	group2	subject9	trial6	phase0	sound2	0.908018
cha1	group2	subject9	trial7	phase0	sound2	0.962075
cha1	group2	subject9	trial8	phase0	sound2	1.3127
cha1	group2	subject9	trial9	phase0	sound2	0.93008
cha1	group2	subject9	trial10	phase0	sound2	1.0445
cha1	group2	subject9	trial11	phase0	sound2	0.864968
cha1	group2	subject9	trial12	phase0	sound2	0.981906
cha1	group2	subject10	trial1	phase0	sound2	0.0808266
cha1	group2	subject10	trial2	phase0	sound2	0.231556
cha1	group2	subject10	trial3	phase0	sound2	0.127976
cha1	group2	subject10	trial4	phase0	sound2	0.208959
cha1	group2	subject10	trial5	phase0	sound2	0.0847859
cha1	group2	subject10	trial6	phase0	sound2	0.135788
cha1	group2	subject10	trial7	phase0	sound2	0.0918813
cha1	group2	subject10	trial8	phase0	sound2	0.372632
cha1	group2	subject10	trial9	phase0	sound2	0.149219
cha1	group2	subject10	trial10	phase0	sound2	0.273591
cha1	group2	subject10	trial11	phase0	sound2	0.288905
cha1	group2	subject10	trial12	phase0	sound2	0.136558
cha1	group2	subject11	trial1	phase0	sound2	0.263444
cha1	group2	subject11	trial2	phase0	sound2	0.272275
cha1	group2	subject11	trial3	phase0	sound2	0.340553
cha1	group2	subject11	trial4	phase0	sound2	0.220287
cha1	group2	subject11	trial5	phase0	sound2	0.0650861
cha1	group2	subject11	trial6	phase0	sound2	0.134845
cha1	group2	subject11	trial7	phase0	sound2	0.313602
cha1	group2	subject11	trial8	phase0	sound2	0.301695
cha1	group2	subject11	trial9	phase0	sound2	0.387954
cha1	group2	subject11	trial10	phase0	sound2	0.275428
cha1	group2	subject11	trial11	phase0	sound2	0.274037
cha1	group2	subject11	trial12	phase0	sound2	0.303086
cha1	group2	subject12	trial1	phase0	sound2	0.642249
cha1	group2	subject12	trial2	phase0	sound2	0.274912
cha1	group2	subject12	trial3	phase0	sound2	0.463714
cha1	group2	subject12	trial4	phase0	sound2	0.724003
cha1	group2	subject12	trial5	phase0	sound2	0.523029
cha1	group2	subject12	trial6	phase0	sound2	0.553034
cha1	group2	subject12	trial7	phase0	sound2	0.188945
cha1	group2	subject12	trial8	phase0	sound2	0.462434
cha1	group2	subject12	trial9	phase0	sound2	0.685968
cha1	group2	subject12	trial10	phase0	sound2	0.671249
cha1	group2	subject12	trial11	phase0	sound2	0.635
cha1	group2	subject12	trial12	phase0	sound2	0.481158
cha1	group2	subject13	trial1	phase0	sound2	1.27533
cha1	group2	subject13	trial2	phase0	sound2	0.92998
cha1	group2	subject13	trial3	phase0	sound2	1.03497
cha1	group2	subject13	trial4	phase0	sound2	1.16886
cha1	group2	subject13	trial5	phase0	sound2	0.726399
cha1	group2	subject13	trial6	phase0	sound2	0.92615
cha1	group2	subject13	trial7	phase0	sound2	0.542588
cha1	group2	subject13	trial8	phase0	sound2	1.09353
cha1	group2	subject13	trial9	phase0	sound2	0.946238
cha1	group2	subject13	trial10	phase0	sound2	0.838667
cha1	group2	subject13	trial11	phase0	sound2	1.20809
cha1	group2	subject13	trial12	phase0	sound2	0.989449
cha1	group2	subject14	trial1	phase0	sound2	1.70404
cha1	group2	subject14	trial2	phase0	sound2	1.73107
cha1	group2	subject14	trial3	phase0	sound2	1.58937
cha1	group2	subject14	trial4	phase0	sound2	1.563
cha1	group2	subject14	trial5	phase0	sound2	1.52296
cha1	group2	subject14	trial6	phase0	sound2	1.36088
cha1	group2	subject14	trial7	phase0	sound2	1.6601
cha1	group2	subject14	trial8	phase0	sound2	1.51565
cha1	group2	subject14	trial9	phase0	sound2	1.75707
cha1	group2	subject14	trial10	phase0	sound2	1.18468
cha1	group2	subject14	trial11	phase0	sound2	1.22381
cha1	group2	subject14	trial12	phase0	sound2	1.44597
cha1	group2	subject15	trial1	phase0	sound2	1.4137
cha1	group2	subject15	trial2	phase0	sound2	1.56349
cha1	group2	subject15	trial3	phase0	sound2	0.873523
cha1	group2	subject15	trial4	phase0	sound2	1.22141
cha1	group2	subject15	trial5	phase0	sound2	0.875495
cha1	group2	subject15	trial6	phase0	sound2	1.26876
cha1	group2	subject15	trial7	phase0	sound2	1.12314
cha1	group2	subject15	trial8	phase0	sound2	1.24853
cha1	group2	subject15	trial9	phase0	sound2	1.80385
cha1	group2	subject15	trial10	phase0	sound2	1.24088
cha1	group2	subject15	trial11	phase0	sound2	1.64786
cha1	group2	subject15	trial12	phase0	sound2	1.34499
cha1	group2	subject16	trial1	phase0	sound2	0.58845
cha1	group2	subject16	trial2	phase0	sound2	0.835629
cha1	group2	subject16	trial3	phase0	sound2	0.847417
cha1	group2	subject16	trial4	phase0	sound2	0.58104
cha1	group2	subject16	trial5	phase0	sound2	1.14399
cha1	group2	subject16	trial6	phase0	sound2	0.846074
cha1	group2	subject16	trial7	phase0	sound2	1.1398
cha1	group2	subject16	trial8	phase0	sound2	0.84507
cha1	group2	subject16	trial9	phase0	sound2	1.02056
cha1	group2	subject16	trial10	phase0	sound2	1.2456
cha1	group2	subject16	trial11	phase0	sound2	0.731724
cha1	group2	subject16	trial12	phase0	sound2	1.16214
cha1	group2	subject17	trial1	phase0	sound2	1.56748
cha1	group2	subject17	trial2	phase0	sound2	1.3583
cha1	group2	subject17	trial3	phase0	sound2	0.961066
cha1	group2	subject17	trial4	phase0	sound2	1.54155
cha1	group2	subject17	trial5	phase0	sound2	1.00711
cha1	group2	subject17	trial6	phase0	sound2	0.930152
cha1	group2	subject17	trial7	phase0	sound2	1.22197
cha1	group2	subject17	trial8	phase0	sound2	1.09283
cha1	group2	subject17	trial9	phase0	sound2	1.47477
cha1	group2	subject17	trial10	phase0	sound2	1.0203
cha1	group2	subject17	trial11	phase0	sound2	1.85111
cha1	group2	subject17	trial12	phase0	sound2	1.65929
cha1	group2	subject18	trial1	phase0	sound2	0.762514
cha1	group2	subject18	trial2	phase0	sound2	0.546615
cha1	group2	subject18	trial3	phase0	sound2	0.675229
cha1	group2	subject18	trial4	phase0	sound2	1.00898
cha1	group2	subject18	trial5	phase0	sound2	0.63368
cha1	group2	subject18	trial6	phase0	sound2	0.754608
cha1	group2	subject18	trial7	phase0	sound2	0.66232
cha1	group2	subject18	trial8	phase0	sound2	0.535619
cha1	group2	subject18	trial9	phase0	sound2	0.941719
cha1	group2	subject18	trial10	phase0	sound2	0.71167
cha1	group2	subject18	trial11	phase0	sound2	0.831088
cha1	group2	subject18	trial12	phase0	sound2	0.611261
cha1	group2	subject19	trial1	phase0	sound2	1.40205
cha1	group2	subject19	trial2	phase0	sound2	1.37959
cha1	group2	subject19	trial3	phase0	sound2	1.26553
cha1	group2	subject19	trial4	phase0	sound2	1.51406
cha1	group2	subject19	trial5	phase0	sound2	1.02337
cha1	group2	subject19	trial6	phase0	sound2	1.04739
cha1	group2	subject19	trial7	phase0	sound2	1.04384
cha1	group2	subject19	trial8	phase0	sound2	1.33229
cha1	group2	subject19	trial9	phase0	sound2	0.742359
cha1	group2	subject19	trial10	phase0	sound2	1.17886
cha1	group2	subject19	trial11	phase0	sound2	1.57708
cha1	group2	subject19	trial12	phase0	sound2	1.37509
cha1	group2	subject20	trial1	phase0	sound2	0.879538
cha1	group2	subject20	trial2	phase0	sound2	0.536709
cha1	group2	subject20	trial3	phase0	sound2	0.93488
cha1	group2	subject20	trial4	phase0	sound2	0.751695
cha1	group2	subject20	trial5	phase0	sound2	0.95988
cha1	group2	subject20	trial6	phase0	sound2	1.04412
cha1	group2	subject20	trial7	phase0	sound2	0.88983
cha1	group2	subject20	trial8	phase0	sound2	0.709291
cha1	group2	subject20	trial9	phase0	sound2	0.530544
cha1	group2	subject20	trial10	phase0	sound2	0.767993
cha1	group2	subject20	trial11	phase0	sound2	0.888719
cha1	group2	subject20	trial12	phase0	sound2	0.719463
cha1	group2	subject21	trial1	phase0	sound2	0.297746
cha1	group2	subject21	trial2	phase0	sound2	0.160774
cha1	group2	subject21	trial3	phase0	sound2	0.130309
cha1	group2	subject21	trial4	phase0	sound2	0.18577
cha1	group2	subject21	trial5	phase0	sound2	0.0077511
cha1	group2	subject21	trial6	phase0	sound2	0.00273958
cha1	group2	subject21	trial7	phase0	sound2	0.201477
cha1	group2	subject21	trial8	phase0	sound2	0.31649
cha1	group2	subject21	trial9	phase0	sound2	0.25384
cha1	group2	subject21	trial10	phase0	sound2	0.0851859
cha1	group2	subject21	trial11	phase0	sound2	-0.0992566
cha1	group2	subject21	trial12	phase0	sound2	-0.00192039
cha1	group2	subject22	trial1	phase0	sound2	1.39683
cha1	group2	subject22	trial2	phase0	sound2	1.29124
cha1	group2	subject22	trial3	phase0	sound2	1.49088
cha1	group2	subject22	trial4	phase0	sound2	0.938013
cha1	group2	subject22	trial5	phase0	sound2	1.45839
cha1	group2	subject22	trial6	phase0	sound2	1.22314
cha1	group2	subject22	trial7	phase0	sound2	1.43131
cha1	group2	subject22	trial8	phase0	sound2	1.26797
cha1	group2	subject22	trial9	phase0	sound2	1.32155
cha1	group2	subject22	trial10	phase0	sound2	1.02822
cha1	group2	subject22	trial11	phase0	sound2	1.27881
cha1	group2	subject22	trial12	phase0	sound2	1.09252
cha1	group2	subject23	trial1	phase0	sound2	1.07487
cha1	group2	subject23	trial2	phase0	sound2	1.18114
cha1	group2	subject23	trial3	phase0	sound2	0.737373
cha1	group2	subject23	trial4	phase0	sound2	0.665613
cha1	group2	subject23	trial5	phase0	sound2	1.12988
cha1	group2	subject23	trial6	phase0	sound2	1.06546
cha1	group2	subject23	trial7	phase0	sound2	0.898749
cha1	group2	subject23	trial8	phase0	sound2	0.989619
cha1	group2	subject23	trial9	phase0	sound2	1.02217
cha1	group2	subject23	trial10	phase0	sound2	0.965448
cha1	group2	subject23	trial11	phase0	sound2	0.786211
cha1	group2	subject23	trial12	phase0	sound2	1.26357
cha1	group3	subject1	trial1	phase0	sound2	0.997289
cha1	group3	subject1	trial2	phase0	sound2	1.16651
cha1	group3	subject1	trial3	phase0	sound2	0.869509
cha1	group3	subject1	trial4	phase0	sound2	0.987178
cha1	group3	subject1	trial5	phase0	sound2	1.0172
cha1	group3	subject1	trial6	phase0	sound2	0.995414
cha1	group3	subject1	trial7	phase0	sound2	0.937769
cha1	group3	subject1	trial8	phase0	sound2	1.00197
cha1	group3	subject1	trial9	phase0	sound2	0.96385
cha1	group3	subject1	trial10	phase0	sound2	1.15198
cha1	group3	subject1	trial11	phase0	sound2	1.23183
cha1	group3	subject1	trial12	phase0	sound2	1.30361
cha1	group3	subject2	trial1	phase0	sound2	0.157889
cha1	group3	subject2	trial2	phase0	sound2	0.148636
cha1	group3	subject2	trial3	phase0	sound2	0.276205
cha1	group3	subject2	trial4	phase0	sound2	0.216545
cha1	group3	subject2	trial5	phase0	sound2	0.170969
cha1	group3	subject2	trial6	phase0	sound2	0.174249
cha1	group3	subject2	trial7	phase0	sound2	0.348751
cha1	group3	subject2	trial8	phase0	sound2	0.532034
cha1	group3	subject2	trial9	phase0	sound2	0.191169
cha1	group3	subject2	trial10	phase0	sound2	0.233066
cha1	group3	subject2	trial11	phase0	sound2	0.288637
cha1	group3	subject2	trial12	phase0	sound2	0.157314
cha1	group3	subject3	trial1	phase0	sound2	0.363711
cha1	group3	subject3	trial2	phase0	sound2	0.405005
cha1	group3	subject3	trial3	phase0	sound2	0.623614
cha1	group3	subject3	trial4	phase0	sound2	0.425191
cha1	group3	subject3	trial5	phase0	sound2	0.543634
cha1	group3	subject3	trial6	phase0	sound2	0.496729
cha1	group3	subject3	trial7	phase0	sound2	0.206861
cha1	group3	subject3	trial8	phase0	sound2	0.591974
cha1	group3	subject3	trial9	phase0	sound2	0.452434
cha1	group3	subject3	trial10	phase0	sound2	0.437992
cha1	group3	subject3	trial11	phase0	sound2	0.483962
cha1	group3	subject3	trial12	phase0	sound2	0.344993
cha1	group3	subject4	trial1	phase0	sound2	0.401737
cha1	group3	subject4	trial2	phase0	sound2	0.258246
cha1	group3	subject4	trial3	phase0	sound2	0.506816
cha1	group3	subject4	trial4	phase0	sound2	0.235967
cha1	group3	subject4	trial5	phase0	sound2	0.358994
cha1	group3	subject4	trial6	phase0	sound2	0.28394
cha1	group3	subject4	trial7	phase0	sound2	0.230954
cha1	group3	subject4	trial8	phase0	sound2	0.427669
cha1	group3	subject4	trial9	phase0	sound2	0.601707
cha1	group3	subject4	trial10	phase0	sound2	0.281142
cha1	group3	subject4	trial11	phase0	sound2	0.0846057
cha1	group3	subject4	trial12	phase0	sound2	0.578362
cha1	group3	subject5	trial1	phase0	sound2	1.18874
cha1	group3	subject5	trial2	phase0	sound2	1.22079
cha1	group3	subject5	trial3	phase0	sound2	0.967483
cha1	group3	subject5	trial4	phase0	sound2	1.12728
cha1	group3	subject5	trial5	phase0	sound2	0.9404
cha1	group3	subject5	trial6	phase0	sound2	1.21272
cha1	group3	subject5	trial7	phase0	sound2	1.1582
cha1	group3	subject5	trial8	phase0	sound2	1.26224
cha1	group3	subject5	trial9	phase0	sound2	1.02486
cha1	group3	subject5	trial10	phase0	sound2	0.950933
cha1	group3	subject5	trial11	phase0	sound2	0.686082
cha1	group3	subject5	trial12	phase0	sound2	0.738044
cha1	group3	subject6	trial1	phase0	sound2	1.19909
cha1	group3	subject6	trial2	phase0	sound2	0.961652
cha1	group3	subject6	trial3	phase0	sound2	1.02911
cha1	group3	subject6	trial4	phase0	sound2	1.48731
cha1	group3	subject6	trial5	phase0	sound2	1.00103
cha1	group3	subject6	trial6	phase0	sound2	1.49286
cha1	group3	subject6	trial7	phase0	sound2	1.34997
cha1	group3	subject6	trial8	phase0	sound2	1.35385
cha1	group3	subject6	trial9	phase0	sound2	1.39672
cha1	group3	subject6	trial10	phase0	sound2	1.5068
cha1	group3	subject6	trial11	phase0	sound2	1.34662
cha1	group3	subject6	trial12	phase0	sound2	1.16618
cha1	group3	subject7	trial1	phase0	sound2	2.02909
cha1	group3	subject7	trial2	phase0	sound2	1.51705
cha1	group3	subject7	trial3	phase0	sound2	1.8296
cha1	group3	subject7	trial4	phase0	sound2	1.89204
cha1	group3	subject7	trial5	phase0	sound2	1.64216
cha1	group3	subject7	trial6	phase0	sound2	1.92231
cha1	group3	subject7	trial7	phase0	sound2	1.63048
cha1	group3	subject7	trial8	phase0	sound2	1.66008
cha1	group3	subject7	trial9	phase0	sound2	1.48842
cha1	group3	subject7	trial10	phase0	sound2	1.47098
cha1	group3	subject7	trial11	phase0	sound2	1.33794
cha1	group3	subject7	trial12	phase0	sound2	1.88858
cha1	group3	subject8	trial1	phase0	sound2	0.464108
cha1	group3	subject8	trial2	phase0	sound2	0.624568
cha1	group3	subject8	trial3	phase0	sound2	0.472884
cha1	group3	subject8	trial4	phase0	sound2	0.547704
cha1	group3	subject8	trial5	phase0	sound2	0.735934
cha1	group3	subject8	trial6	phase0	sound2	0.918756
cha1	group3	subject8	trial7	phase0	sound2	0.709478
cha1	group3	subject8	trial8	phase0	sound2	0.449035
cha1	group3	subject8	trial9	phase0	sound2	0.862392
cha1	group3	subject8	trial10	phase0	sound2	0.676339
cha1	group3	subject8	trial11	phase0	sound2	0.624017
cha1	group3	subject8	trial12	phase0	sound2	0.520654
cha1	group3	subject9	trial1	phase0	sound2	1.23872
cha1	group3	subject9	trial2	phase0	sound2	0.865306
cha1	group3	subject9	trial3	phase0	sound2	1.1718
cha1	group3	subject9	trial4	phase0	sound2	0.687768
cha1	group3	subject9	trial5	phase0	sound2	0.972504
cha1	group3	subject9	trial6	phase0	sound2	1.0404
cha1	group3	subject9	trial7	phase0	sound2	1.40007
cha1	group3	subject9	trial8	phase0	sound2	1.07102
cha1	group3	subject9	trial9	phase0	sound2	1.15695
cha1	group3	subject9	trial10	phase0	sound2	0.648961
cha1	group3	subject9	trial11	phase0	sound2	1.11219
cha1	group3	subject9	trial12	phase0	sound2	1.28908
cha1	group3	subject10	trial1	phase0	sound2	1.65412
cha1	group3	subject10	trial2	phase0	sound2	1.75773
cha1	group3	subject10	trial3	phase0	sound2	1.43173
cha1	group3	subject10	trial4	phase0	sound2	1.51281
cha1	group3	subject10	trial5	phase0	sound2	1.66205
cha1	group3	subject10	trial6	phase0	sound2	1.31761
cha1	group3	subject10	trial7	phase0	sound2	2.10438
cha1	group3	subject10	trial8	phase0	sound2	1.82085
cha1	group3	subject10	trial9	phase0	sound2	1.63251
cha1	group3	subject10	trial10	phase0	sound2	1.3466
cha1	group3	subject10	trial11	phase0	sound2	1.57321
cha1	group3	subject10	trial12	phase0	sound2	1.31221
cha1	group3	subject11	trial1	phase0	sound2	0.569894
cha1	group3	subject11	trial2	phase0	sound2	1.10182
cha1	group3	subject11	trial3	phase0	sound2	1.17947
cha1	group3	subject11	trial4	phase0	sound2	1.2625
cha1	group3	subject11	trial5	phase0	sound2	1.0847
cha1	group3	subject11	trial6	phase0	sound2	0.929862
cha1	group3	subject11	trial7	phase0	sound2	0.855889
cha1	group3	subject11	trial8	phase0	sound2	0.675468
cha1	group3	subject11	trial9	phase0	sound2	1.0844
cha1	group3	subject11	trial10	phase0	sound2	1.05549
cha1	group3	subject11	trial11	phase0	sound2	1.20087
cha1	group3	subject11	trial12	phase0	sound2	0.794964
cha1	group3	subject12	trial1	phase0	sound2	1.1756
cha1	group3	subject12	trial2	phase0	sound2	0.762955
cha1	group3	subject12	trial3	phase0	sound2	0.718022
cha1	group3	subject12	trial4	phase0	sound2	1.0949
cha1	group3	subject12	trial5	phase0	sound2	1.25183
cha1	group3	subject12	trial6	phase0	sound2	0.962515
cha1	group3	subject12	trial7	phase0	sound2	1.03114
cha1	group3	subject12	trial8	phase0	sound2	0.915511
cha1	group3	subject12	trial9	phase0	sound2	1.06962
cha1	group3	subject12	trial10	phase0	sound2	0.761972
cha1	group3	subject12	trial11	phase0	sound2	0.849618
cha1	group3	subject12	trial12	phase0	sound2	1.1851
cha1	group3	subject13	trial1	phase0	sound2	0.0841897
cha1	group3	subject13	trial2	phase0	sound2	0.221137
cha1	group3	subject13	trial3	phase0	sound2	0.294056
cha1	group3	subject13	trial4	phase0	sound2	-0.0235304
cha1	group3	subject13	trial5	phase0	sound2	0.250176
cha1	group3	subject13	trial6	phase0	sound2	0.135288
cha1	group3	subject13	trial7	phase0	sound2	0.228552
cha1	group3	subject13	trial8	phase0	sound2	0.331397
cha1	group3	subject13	trial9	phase0	sound2	0.132296
cha1	group3	subject13	trial10	phase0	sound2	0.120323
cha1	group3	subject13	trial11	phase0	sound2	0.141059
cha1	group3	subject13	trial12	phase0	sound2	0.206977
cha1	group3	subject14	trial1	phase0	sound2	0.811001
cha1	group3	subject14	trial2	phase0	sound2	0.687416
cha1	group3	subject14	trial3	phase0	sound2	0.5785
cha1	group3	subject14	trial4	phase0	sound2	0.781493
cha1	group3	subject14	trial5	phase0	sound2	0.53654
cha1	group3	subject14	trial6	phase0	sound2	0.923951
cha1	group3	subject14	trial7	phase0	sound2	0.900723
cha1	group3	subject14	trial8	phase0	sound2	0.601871
cha1	group3	subject14	trial9	phase0	sound2	0.672601
cha1	group3	subject14	trial10	phase0	sound2	1.14213
cha1	group3	subject14	trial11	phase0	sound2	0.586928
cha1	group3	subject14	trial12	phase0	sound2	0.845331
cha1	group3	subject15	trial1	phase0	sound2	0.408906
cha1	group3	subject15	trial2	phase0	sound2	0.28314
cha1	group3	subject15	trial3	phase0	sound2	0.456396
cha1	group3	subject15	trial4	phase0	sound2	0.602261
cha1	group3	subject15	trial5	phase0	sound2	0.29967
cha1	group3	subject15	trial6	phase0	sound2	0.395594
cha1	group3	subject15	trial7	phase0	sound2	0.424276
cha1	group3	subject15	trial8	phase0	sound2	0.461584
cha1	group3	subject15	trial9	phase0	sound2	0.141948
cha1	group3	subject15	trial10	phase0	sound2	0.380822
cha1	group3	subject15	trial11	phase0	sound2	0.218119
cha1	group3	subject15	trial12	phase0	sound2	0.336315
cha1	group3	subject16	trial1	phase0	sound2	0.113914
cha1	group3	subject16	trial2	phase0	sound2	0.022707
cha1	group3	subject16	trial3	phase0	sound2	0.12
cha1	group3	subject16	trial4	phase0	sound2	0.177339
cha1	group3	subject16	trial5	phase0	sound2	-0.0285454
cha1	group3	subject16	trial6	phase0	sound2	0.0700645
cha1	group3	subject16	trial7	phase0	sound2	-0.0574243
cha1	group3	subject16	trial8	phase0	sound2	-0.0124309
cha1	group3	subject16	trial9	phase0	sound2	0.214714
cha1	group3	subject16	trial10	phase0	sound2	-0.0402717
cha1	group3	subject16	trial11	phase0	sound2	-0.0825788
cha1	group3	subject16	trial12	phase0	sound2	0.131643
cha1	group3	subject17	trial1	phase0	sound2	0.19786
cha1	group3	subject17	trial2	phase0	sound2	0.0313715
cha1	group3	subject17	trial3	phase0	sound2	-0.055056
cha1	group3	subject17	trial4	phase0	sound2	0.0128138
cha1	group3	subject17	trial5	phase0	sound2	0.0707601
cha1	group3	subject17	trial6	phase0	sound2	0.0982008
cha1	group3	subject17	trial7	phase0	sound2	0.0358574
cha1	group3	subject17	trial8	phase0	sound2	-0.0055182
cha1	group3	subject17	trial9	phase0	sound2	0.158515
cha1	group3	subject17	trial10	phase0	sound2	0.0399294
cha1	group3	subject17	trial11	phase0	sound2	0.0436034
cha1	group3	subject17	trial12	phase0	sound2	0.0992844
cha1	group3	subject18	trial1	phase0	sound2	0.859379
cha1	group3	subject18	trial2	phase0	sound2	0.738082
cha1	group3	subject18	trial3	phase0	sound2	0.714886
cha1	group3	subject18	trial4	phase0	sound2	0.903556
cha1	group3	subject18	trial5	phase0	sound2	0.809923
cha1	group3	subject18	trial6	phase0	sound2	0.562959
cha1	group3	subject18	trial7	phase0	sound2	0.520627
cha1	group3	subject18	trial8	phase0	sound2	0.837849
cha1	group3	subject18	trial9	phase0	sound2	0.699388
cha1	group3	subject18	trial10	phase0	sound2	0.505194
cha1	group3	subject18	trial11	phase0	sound2	0.627179
cha1	group3	subject18	trial12	phase0	sound2	0.679069
cha1	group3	subject19	trial1	phase0	sound2	0.467838
cha1	group3	subject19	trial2	phase0	sound2	0.350979
cha1	group3	subject19	trial3	phase0	sound2	0.218578
cha1	group3	subject19	trial4	phase0	sound2	0.365116
cha1	group3	subject19	trial5	phase0	sound2	0.393333
cha1	group3	subject19	trial6	phase0	sound2	0.250772
cha1	group3	subject19	trial7	phase0	sound2	0.379664
cha1	group3	subject19	trial8	phase0	sound2	0.447432
cha1	group3	subject19	trial9	phase0	sound2	0.350246
cha1	group3	subject19	trial10	phase0	sound2	0.427357
cha1	group3	subject19	trial11	phase0	sound2	0.311727
cha1	group3	subject19	trial12	phase0	sound2	0.308643
cha1	group3	subject20	trial1	phase0	sound2	0.422147
cha1	group3	subject20	trial2	phase0	sound2	0.552806
cha1	group3	subject20	trial3	phase0	sound2	0.306909
cha1	group3	subject20	trial4	phase0	sound2	0.718896
cha1	group3	subject20	trial5	phase0	sound2	0.190358
cha1	group3	subject20	trial6	phase0	sound2	0.502926
cha1	group3	subject20	trial7	phase0	sound2	0.399264
cha1	group3	subject20	trial8	phase0	sound2	0.37393
cha1	group3	subject20	trial9	phase0	sound2	0.472636
cha1	group3	subject20	trial10	phase0	sound2	0.540052
cha1	group3	subject20	trial11	phase0	sound2	0.489588
cha1	group3	subject20	trial12	phase0	sound2	0.535957
cha1	group3	subject21	trial1	phase0	sound2	0.941859
cha1	group3	subject21	trial2	phase0	sound2	1.32626
cha1	group3	subject21	trial3	phase0	sound2	0.6315
cha1	group3	subject21	trial4	phase0	sound2	1.19834
cha1	group3	subject21	trial5	phase0	sound2	1.16725
cha1	group3	subject21	trial6	phase0	sound2	1.39226
cha1	group3	subject21	trial7	phase0	sound2	1.42199
cha1	group3	subject21	trial8	phase0	sound2	1.36114
cha1	group3	subject21	trial9	phase0	sound2	1.33751
cha1	group3	subject21	trial10	phase0	sound2	1.24345
cha1	group3	subject21	trial11	phase0	sound2	1.08788
cha1	group3	subject21	trial12	phase0	sound2	1.1703
cha1	group1	subject1	trial1	phase1	sound1	0.330922
cha1	group1	subject1	trial2	phase1	sound1	0.622079
cha1	group1	subject1	trial3	phase1	sound1	0.631378
cha1	group1	subject1	trial4	phase1	sound1	0.396077
cha1	group1	subject1	trial5	phase1	sound1	0.672417
cha1	group1	subject1	trial6	phase1	sound1	0.700662
cha1	group1	subject1	trial7	phase1	sound1	0.395253
cha1	group1	subject1	trial8	phase1	sound1	0.650663
cha1	group1	subject1	trial9	phase1	sound1	0.640043
cha1	group1	subject1	trial10	phase1	sound1	0.374014
cha1	group1	subject1	trial11	phase1	sound1	0.645294
cha1	group1	subject1	trial12	phase1	sound1	0.535471
cha1	group1	subject2	trial1	phase1	sound1	1.60167
cha1	group1	subject2	trial2	phase1	sound1	1.60239
cha1	group1	subject2	trial3	phase1	sound1	1.33432
cha1	group1	subject2	trial4	phase1	sound1	1.42352
cha1	group1	subject2	trial5	phase1	sound1	1.72207
cha1	group1	subject2	trial6	phase1	sound1	1.27792
cha1	group1	subject2	trial7	phase1	sound1	1.33038
cha1	group1	subject2	trial8	phase1	sound1	1.37789
cha1	group1	subject2	trial9	phase1	sound1	1.41193
cha1	group1	subject2	trial10	phase1	sound1	1.57076
cha1	group1	subject2	trial11	phase1	sound1	1.64838
cha1	group1	subject2	trial12	phase1	sound1	1.33056
cha1	group1	subject3	trial1	phase1	sound1	0.422644
cha1	group1	subject3	trial2	phase1	sound1	0.295382
cha1	group1	subject3	trial3	phase1	sound1	0.604891
cha1	group1	subject3	trial4	phase1	sound1	0.297395
cha1	group1	subject3	trial5	phase1	sound1	0.184012
cha1	group1	subject3	trial6	phase1	sound1	0.5316
cha1	group1	subject3	trial7	phase1	sound1	0.158486
cha1	group1	subject3	trial8	phase1	sound1	0.226972
cha1	group1	subject3	trial9	phase1	sound1	0.470033
cha1	group1	subject3	trial10	phase1	sound1	0.444009
cha1	group1	subject3	trial11	phase1	sound1	0.450797
cha1	group1	subject3	trial12	phase1	sound1	0.262762
cha1	group1	subject4	trial1	phase1	sound1	0.983449
cha1	group1	subject4	trial2	phase1	sound1	1.03028
cha1	group1	subject4	trial3	phase1	sound1	1.04406
cha1	group1	subject4	trial4	phase1	sound1	1.09179
cha1	group1	subject4	trial5	phase1	sound1	1.36696
cha1	group1	subject4	trial6	phase1	sound1	1.4723
cha1	group1	subject4	trial7	phase1	sound1	1.20094
cha1	group1	subject4	trial8	phase1	sound1	1.39234
cha1	group1	subject4	trial9	phase1	sound1	1.60599
cha1	group1	subject4	trial10	phase1	sound1	1.46414
cha1	group1	subject4	trial11	phase1	sound1	1.06767
cha1	group1	subject4	trial12	phase1	sound1	1.10547
cha1	group1	subject5	trial1	phase1	sound1	0.928056
cha1	group1	subject5	trial2	phase1	sound1	0.70212
cha1	group1	subject5	trial3	phase1	sound1	1.00966
cha1	group1	subject5	trial4	phase1	sound1	0.678368
cha1	group1	subject5	trial5	phase1	sound1	0.836583
cha1	group1	subject5	trial6	phase1	sound1	0.68863
cha1	group1	subject5	trial7	phase1	sound1	1.12237
cha1	group1	subject5	trial8	phase1	sound1	0.91545
cha1	group1	subject5	trial9	phase1	sound1	0.683294
cha1	group1	subject5	trial10	phase1	sound1	1.0638
cha1	group1	subject5	trial11	phase1	sound1	0.785455
cha1	group1	subject5	trial12	phase1	sound1	0.767365
cha1	group1	subject6	trial1	phase1	sound1	0.372552
cha1	group1	subject6	trial2	phase1	sound1	0.277178
cha1	group1	subject6	trial3	phase1	sound1	0.0812891
cha1	group1	subject6	trial4	phase1	sound1	0.504813
cha1	group1	subject6	trial5	phase1	sound1	0.435442
cha1	group1	subject6	trial6	phase1	sound1	0.0330596
cha1	group1	subject6	trial7	phase1	sound1	0.485512
cha1	group1	subject6	trial8	phase1	sound1	0.133101
cha1	group1	subject6	trial9	phase1	sound1	0.353043
cha1	group1	subject6	trial10	phase1	sound1	0.183787
cha1	group1	subject6	trial11	phase1	sound1	0.230913
cha1	group1	subject6	trial12	phase1	sound1	0.384147
cha1	group1	subject7	trial1	phase1	sound1	0.711472
cha1	group1	subject7	trial2	phase1	sound1	0.607952
cha1	group1	subject7	trial3	phase1	sound1	0.678479
cha1	group1	subject7	trial4	phase1	sound1	0.664614
cha1	group1	subject7	trial5	phase1	sound1	0.646745
cha1	group1	subject7	trial6	phase1	sound1	0.576899
cha1	group1	subject7	trial7	phase1	sound1	0.599999
cha1	group1	subject7	trial8	phase1	sound1	0.722516
cha1	group1	subject7	trial9	phase1	sound1	0.452292
cha1	group1	subject7	trial10	phase1	sound1	0.742966
cha1	group1	subject7	trial11	phase1	sound1	0.951182
cha1	group1	subject7	trial12	phase1	sound1	0.568907
cha1	group1	subject8	trial1	phase1	sound1	0.619685
cha1	group1	subject8	trial2	phase1	sound1	0.58966
cha1	group1	subject8	trial3	phase1	sound1	0.344012
cha1	group1	subject8	trial4	phase1	sound1	0.859808
cha1	group1	subject8	trial5	phase1	sound1	0.691795
cha1	group1	subject8	trial6	phase1	sound1	0.682003
cha1	group1	subject8	trial7	phase1	sound1	0.674717
cha1	group1	subject8	trial8	phase1	sound1	0.754448
cha1	group1	subject8	trial9	phase1	sound1	0.602129
cha1	group1	subject8	trial10	phase1	sound1	0.776107
cha1	group1	subject8	trial11	phase1	sound1	0.701783
cha1	group1	subject8	trial12	phase1	sound1	0.621488
cha1	group1	subject9	trial1	phase1	sound1	1.05276
cha1	group1	subject9	trial2	phase1	sound1	0.707379
cha1	group1	subject9	trial3	phase1	sound1	0.951757
cha1	group1	subject9	trial4	phase1	sound1	1.5078
cha1	group1	subject9	trial5	phase1	sound1	0.618359
cha1	group1	subject9	trial6	phase1	sound1	0.609707
cha1	group1	subject9	trial7	phase1	sound1	1.06772
cha1	group1	subject9	trial8	phase1	sound1	0.358458
cha1	group1	subject9	trial9	phase1	sound1	0.93472
cha1	group1	subject9	trial10	phase1	sound1	0.823626
cha1	group1	subject9	trial11	phase1	sound1	0.661202
cha1	group1	subject9	trial12	phase1	sound1	0.737491
cha1	group1	subject10	trial1	phase1	sound1	1.38588
cha1	group1	subject10	trial2	phase1	sound1	0.92163
cha1	group1	subject10	trial3	phase1	sound1	1.14009
cha1	group1	subject10	trial4	phase1	sound1	0.929258
cha1	group1	subject10	trial5	phase1	sound1	0.943405
cha1	group1	subject10	trial6	phase1	sound1	1.02704
cha1	group1	subject10	trial7	phase1	sound1	1.1095
cha1	group1	subject10	trial8	phase1	sound1	1.06104
cha1	group1	subject10	trial9	phase1	sound1	1.17444
cha1	group1	subject10	trial10	phase1	sound1	1.05587
cha1	group1	subject10	trial11	phase1	sound1	1.1865
cha1	group1	subject10	trial12	phase1	sound1	1.49731
cha1	group1	subject11	trial1	phase1	sound1	0.757929
cha1	group1	subject11	trial2	phase1	sound1	0.767292
cha1	group1	subject11	trial3	phase1	sound1	0.685418
cha1	group1	subject11	trial4	phase1	sound1	0.71812
cha1	group1	subject11	trial5	phase1	sound1	0.682072
cha1	group1	subject11	trial6	phase1	sound1	0.58345
cha1	group1	subject11	trial7	phase1	sound1	0.799426
cha1	group1	subject11	trial8	phase1	sound1	0.893686
cha1	group1	subject11	trial9	phase1	sound1	0.942651
cha1	group1	subject11	trial10	phase1	sound1	0.644648
cha1	group1	subject11	trial11	phase1	sound1	0.965349
cha1	group1	subject11	trial12	phase1	sound1	0.798969
cha1	group1	subject12	trial1	phase1	sound1	1.51512
cha1	group1	subject12	trial2	phase1	sound1	1.77236
cha1	group1	subject12	trial3	phase1	sound1	2.21588
cha1	group1	subject12	trial4	phase1	sound1	2.53978
cha1	group1	subject12	trial5	phase1	sound1	1.31028
cha1	group1	subject12	trial6	phase1	sound1	1.52062
cha1	group1	subject12	trial7	phase1	sound1	1.41625
cha1	group1	subject12	trial8	phase1	sound1	1.64544
cha1	group1	subject12	trial9	phase1	sound1	1.74923
cha1	group1	subject12	trial10	phase1	sound1	2.11109
cha1	group1	subject12	trial11	phase1	sound1	2.1731
cha1	group1	subject12	trial12	phase1	sound1	1.85261
cha1	group1	subject13	trial1	phase1	sound1	0.213369
cha1	group1	subject13	trial2	phase1	sound1	0.13523
cha1	group1	subject13	trial3	phase1	sound1	0.437583
cha1	group1	subject13	trial4	phase1	sound1	0.598647
cha1	group1	subject13	trial5	phase1	sound1	0.237392
cha1	group1	subject13	trial6	phase1	sound1	0.186687
cha1	group1	subject13	trial7	phase1	sound1	0.720922
cha1	group1	subject13	trial8	phase1	sound1	0.104115
cha1	group1	subject13	trial9	phase1	sound1	0.533154
cha1	group1	subject13	trial10	phase1	sound1	0.447324
cha1	group1	subject13	trial11	phase1	sound1	0.680896
cha1	group1	subject13	trial12	phase1	sound1	0.22564
cha1	group1	subject14	trial1	phase1	sound1	0.38474
cha1	group1	subject14	trial2	phase1	sound1	0.247017
cha1	group1	subject14	trial3	phase1	sound1	0.420261
cha1	group1	subject14	trial4	phase1	sound1	0.328337
cha1	group1	subject14	trial5	phase1	sound1	0.412391
cha1	group1	subject14	trial6	phase1	sound1	0.503034
cha1	group1	subject14	trial7	phase1	sound1	0.202677
cha1	group1	subject14	trial8	phase1	sound1	0.354955
cha1	group1	subject14	trial9	phase1	sound1	0.431673
cha1	group1	subject14	trial10	phase1	sound1	-0.0231531
cha1	group1	subject14	trial11	phase1	sound1	0.208435
cha1	group1	subject14	trial12	phase1	sound1	0.357978
cha1	group1	subject15	trial1	phase1	sound1	0.689096
cha1	group1	subject15	trial2	phase1	sound1	0.923027
cha1	group1	subject15	trial3	phase1	sound1	0.811282
cha1	group1	subject15	trial4	phase1	sound1	0.860223
cha1	group1	subject15	trial5	phase1	sound1	0.679396
cha1	group1	subject15	trial6	phase1	sound1	0.640771
cha1	group1	subject15	trial7	phase1	sound1	0.539374
cha1	group1	subject15	trial8	phase1	sound1	0.833375
cha1	group1	subject15	trial9	phase1	sound1	0.688431
cha1	group1	subject15	trial10	phase1	sound1	0.662054
cha1	group1	subject15	trial11	phase1	sound1	1.15539
cha1	group1	subject15	trial12	phase1	sound1	0.935743
cha1	group1	subject16	trial1	phase1	sound1	0.503566
cha1	group1	subject16	trial2	phase1	sound1	0.492856
cha1	group1	subject16	trial3	phase1	sound1	0.497139
cha1	group1	subject16	trial4	phase1	sound1	0.706101
cha1	group1	subject16	trial5	phase1	sound1	0.610204
cha1	group1	subject16	trial6	phase1	sound1	0.383488
cha1	group1	subject16	trial7	phase1	sound1	0.423623
cha1	group1	subject16	trial8	phase1	sound1	0.930609
cha1	group1	subject16	trial9	phase1	sound1	0.673853
cha1	group1	subject16	trial10	phase1	sound1	0.461261
cha1	group1	subject16	trial11	phase1	sound1	0.243845
cha1	group1	subject16	trial12	phase1	sound1	0.635278
cha1	group1	subject17	trial1	phase1	sound1	0.596048
cha1	group1	subject17	trial2	phase1	sound1	1.0125
cha1	group1	subject17	trial3	phase1	sound1	0.59983
cha1	group1	subject17	trial4	phase1	sound1	0.689268
cha1	group1	subject17	trial5	phase1	sound1	0.339908
cha1	group1	subject17	trial6	phase1	sound1	0.380625
cha1	group1	subject17	trial7	phase1	sound1	0.807128
cha1	group1	subject17	trial8	phase1	sound1	0.343668
cha1	group1	subject17	trial9	phase1	sound1	0.562865
cha1	group1	subject17	trial10	phase1	sound1	0.381961
cha1	group1	subject17	trial11	phase1	sound1	0.519414
cha1	group1	subject17	trial12	phase1	sound1	0.10655
cha1	group1	subject18	trial1	phase1	sound1	0.161401
cha1	group1	subject18	trial2	phase1	sound1	0.219096
cha1	group1	subject18	trial3	phase1	sound1	0.0310836
cha1	group1	subject18	trial4	phase1	sound1	0.326127
cha1	group1	subject18	trial5	phase1	sound1	0.353102
cha1	group1	subject18	trial6	phase1	sound1	0.45409
cha1	group1	subject18	trial7	phase1	sound1	0.200664
cha1	group1	subject18	trial8	phase1	sound1	0.400497
cha1	group1	subject18	trial9	phase1	sound1	0.277377
cha1	group1	subject18	trial10	phase1	sound1	0.445722
cha1	group1	subject18	trial11	phase1	sound1	0.232074
cha1	group1	subject18	trial12	phase1	sound1	0.442708
cha1	group1	subject19	trial1	phase1	sound1	1.14265
cha1	group1	subject19	trial2	phase1	sound1	1.49853
cha1	group1	subject19	trial3	phase1	sound1	1.69146
cha1	group1	subject19	trial4	phase1	sound1	2.01967
cha1	group1	subject19	trial5	phase1	sound1	1.5342
cha1	group1	subject19	trial6	phase1	sound1	1.60659
cha1	group1	subject19	trial7	phase1	sound1	1.14201
cha1	group1	subject19	trial8	phase1	sound1	1.87607
cha1	group1	subject19	trial9	phase1	sound1	1.79056
cha1	group1	subject19	trial10	phase1	sound1	1.65119
cha1	group1	subject19	trial11	phase1	sound1	2.08203
cha1	group1	subject19	trial12	phase1	sound1	1.96573
cha1	group1	subject20	trial1	phase1	sound1	0.525477
cha1	group1	subject20	trial2	phase1	sound1	0.230302
cha1	group1	subject20	trial3	phase1	sound1	0.524705
cha1	group1	subject20	trial4	phase1	sound1	0.279988
cha1	group1	subject20	trial5	phase1	sound1	0.481499
cha1	group1	subject20	trial6	phase1	sound1	0.327056
cha1	group1	subject20	trial7	phase1	sound1	0.569408
cha1	group1	subject20	trial8	phase1	sound1	0.430835
cha1	group1	subject20	trial9	phase1	sound1	0.256987
cha1	group1	subject20	trial10	phase1	sound1	0.274348
cha1	group1	subject20	trial11	phase1	sound1	0.341399
cha1	group1	subject20	trial12	phase1	sound1	0.244848
cha1	group1	subject21	trial1	phase1	sound1	0.653229
cha1	group1	subject21	trial2	phase1	sound1	0.530991
cha1	group1	subject21	trial3	phase1	sound1	0.646458
cha1	group1	subject21	trial4	phase1	sound1	0.611393
cha1	group1	subject21	trial5	phase1	sound1	0.725068
cha1	group1	subject21	trial6	phase1	sound1	0.39251
cha1	group1	subject21	trial7	phase1	sound1	0.601672
cha1	group1	subject21	trial8	phase1	sound1	0.695992
cha1	group1	subject21	trial9	phase1	sound1	0.503092
cha1	group1	subject21	trial10	phase1	sound1	0.772388
cha1	group1	subject21	trial11	phase1	sound1	0.591317
cha1	group1	subject21	trial12	phase1	sound1	0.56417
cha1	group1	subject22	trial1	phase1	sound1	1.16444
cha1	group1	subject22	trial2	phase1	sound1	1.07002
cha1	group1	subject22	trial3	phase1	sound1	1.27745
cha1	group1	subject22	trial4	phase1	sound1	1.38504
cha1	group1	subject22	trial5	phase1	sound1	0.813504
cha1	group1	subject22	trial6	phase1	sound1	0.800327
cha1	group1	subject22	trial7	phase1	sound1	0.584109
cha1	group1	subject22	trial8	phase1	sound1	0.83155
cha1	group1	subject22	trial9	phase1	sound1	0.943241
cha1	group1	subject22	trial10	phase1	sound1	0.751861
cha1	group1	subject22	trial11	phase1	sound1	1.12712
cha1	group1	subject22	trial12	phase1	sound1	0.86545
cha1	group2	subject1	trial1	phase1	sound1	1.2702
cha1	group2	subject1	trial2	phase1	sound1	1.29857
cha1	group2	subject1	trial3	phase1	sound1	1.78793
cha1	group2	subject1	trial4	phase1	sound1	0.902977
cha1	group2	subject1	trial5	phase1	sound1	1.46936
cha1	group2	subject1	trial6	phase1	sound1	0.872008
cha1	group2	subject1	trial7	phase1	sound1	1.43839
cha1	group2	subject1	trial8	phase1	sound1	1.36718
cha1	group2	subject1	trial9	phase1	sound1	1.29245
cha1	group2	subject1	trial10	phase1	sound1	1.8964
cha1	group2	subject1	trial11	phase1	sound1	0.807373
cha1	group2	subject1	trial12	phase1	sound1	1.08724
cha1	group2	subject2	trial1	phase1	sound1	0.873991
cha1	group2	subject2	trial2	phase1	sound1	1.01955
cha1	group2	subject2	trial3	phase1	sound1	0.828104
cha1	group2	subject2	trial4	phase1	sound1	1.20752
cha1	group2	subject2	trial5	phase1	sound1	0.582562
cha1	group2	subject2	trial6	phase1	sound1	1.22473
cha1	group2	subject2	trial7	phase1	sound1	0.701787
cha1	group2	subject2	trial8	phase1	sound1	0.91361
cha1	group2	subject2	trial9	phase1	sound1	0.63782
cha1	group2	subject2	trial10	phase1	sound1	0.964708
cha1	group2	subject2	trial11	phase1	sound1	1.43966
cha1	group2	subject2	trial12	phase1	sound1	0.686441
cha1	group2	subject3	trial1	phase1	sound1	2.38152
cha1	group2	subject3	trial2	phase1	sound1	1.79329
cha1	group2	subject3	trial3	phase1	sound1	2.24451
cha1	group2	subject3	trial4	phase1	sound1	1.47455
cha1	group2	subject3	trial5	phase1	sound1	2.12751
cha1	group2	subject3	trial6	phase1	sound1	2.07025
cha1	group2	subject3	trial7	phase1	sound1	1.27016
cha1	group2	subject3	trial8	phase1	sound1	1.15268
cha1	group2	subject3	trial9	phase1	sound1	2.14858
cha1	group2	subject3	trial10	phase1	sound1	1.59439
cha1	group2	subject3	trial11	phase1	sound1	2.03864
cha1	group2	subject3	trial12	phase1	sound1	1.37567
cha1	group2	subject4	trial1	phase1	sound1	1.05708
cha1	group2	subject4	trial2	phase1	sound1	0.743275
cha1	group2	subject4	trial3	phase1	sound1	0.916575
cha1	group2	subject4	trial4	phase1	sound1	1.1099
cha1	group2	subject4	trial5	phase1	sound1	0.902426
cha1	group2	subject4	trial6	phase1	sound1	0.943758
cha1	group2	subject4	trial7	phase1	sound1	0.778896
cha1	group2	subject4	trial8	phase1	sound1	0.764692
cha1	group2	subject4	trial9	phase1	sound1	1.38046
cha1	group2	subject4	trial10	phase1	sound1	0.909446
cha1	group2	subject4	trial11	phase1	sound1	0.848963
cha1	group2	subject4	trial12	phase1	sound1	0.991998
cha1	group2	subject5	trial1	phase1	sound1	0.121401
cha1	group2	subject5	trial2	phase1	sound1	-0.0826159
cha1	group2	subject5	trial3	phase1	sound1	-0.138617
cha1	group2	subject5	trial4	phase1	sound1	-0.0549542
cha1	group2	subject5	trial5	phase1	sound1	0.0820966
cha1	group2	subject5	trial6	phase1	sound1	0.0750977
cha1	group2	subject5	trial7	phase1	sound1	-0.18247
cha1	group2	subject5	trial8	phase1	sound1	0.155624
cha1	group2	subject5	trial9	phase1	sound1	-0.136767
cha1	group2	subject5	trial10	phase1	sound1	0.0325387
cha1	group2	subject5	trial11	phase1	sound1	-0.130437
cha1	group2	subject5	trial12	phase1	sound1	0.0737315
cha1	group2	subject6	trial1	phase1	sound1	1.26087
cha1	group2	subject6	trial2	phase1	sound1	1.01956
cha1	group2	subject6	trial3	phase1	sound1	0.800893
cha1	group2	subject6	trial4	phase1	sound1	1.05401
cha1	group2	subject6	trial5	phase1	sound1	0.981835
cha1	group2	subject6	trial6	phase1	sound1	0.950913
cha1	group2	subject6	trial7	phase1	sound1	0.640937
cha1	group2	subject6	trial8	phase1	sound1	1.22114
cha1	group2	subject6	trial9	phase1	sound1	0.848894
cha1	group2	subject6	trial10	phase1	sound1	0.943599
cha1	group2	subject6	trial11	phase1	sound1	1.23277
cha1	group2	subject6	trial12	phase1	sound1	1.13804
cha1	group2	subject7	trial1	phase1	sound1	-0.015384
cha1	group2	subject7	trial2	phase1	sound1	0.186379
cha1	group2	subject7	trial3	phase1	sound1	-0.0199862
cha1	group2	subject7	trial4	phase1	sound1	0.192818
cha1	group2	subject7	trial5	phase1	sound1	0.0898702
cha1	group2	subject7	trial6	phase1	sound1	0.0624206
cha1	group2	subject7	trial7	phase1	sound1	-0.0759896
cha1	group2	subject7	trial8	phase1	sound1	-0.0786187
cha1	group2	subject7	trial9	phase1	sound1	0.089912
cha1	group2	subject7	trial10	phase1	sound1	0.0773978
cha1	group2	subject7	trial11	phase1	sound1	0.151532
cha1	group2	subject7	trial12	phase1	sound1	-0.0332284
cha1	group2	subject8	trial1	phase1	sound1	-0.106346
cha1	group2	subject8	trial2	phase1	sound1	0.252997
cha1	group2	subject8	trial3	phase1	sound1	0.236683
cha1	group2	subject8	trial4	phase1	sound1	0.119831
cha1	group2	subject8	trial5	phase1	sound1	0.0966604
cha1	group2	subject8	trial6	phase1	sound1	0.176253
cha1	group2	subject8	trial7	phase1	sound1	0.050319
cha1	group2	subject8	trial8	phase1	sound1	-0.0919216
cha1	group2	subject8	trial9	phase1	sound1	0.0847514
cha1	group2	subject8	trial10	phase1	sound1	-0.00277326
cha1	group2	subject8	trial11	phase1	sound1	0.202899
cha1	group2	subject8	trial12	phase1	sound1	-0.108047
cha1	group2	subject9	trial1	phase1	sound1	0.531884
cha1	group2	subject9	trial2	phase1	sound1	0.423558
cha1	group2	subject9	trial3	phase1	sound1	0.704974
cha1	group2	subject9	trial4	phase1	sound1	0.368736
cha1	group2	subject9	trial5	phase1	sound1	0.610041
cha1	group2	subject9	trial6	phase1	sound1	0.461959
cha1	group2	subject9	trial7	phase1	sound1	0.731456
cha1	group2	subject9	trial8	phase1	sound1	0.918562
cha1	group2	subject9	trial9	phase1	sound1	0.538525
cha1	group2	subject9	trial10	phase1	sound1	0.364443
cha1	group2	subject9	trial11	phase1	sound1	0.384083
cha1	group2	subject9	trial12	phase1	sound1	0.271303
cha1	group2	subject10	trial1	phase1	sound1	0.757143
cha1	group2	subject10	trial2	phase1	sound1	1.03083
cha1	group2	subject10	trial3	phase1	sound1	0.902007
cha1	group2	subject10	trial4	phase1	sound1	1.3122
cha1	group2	subject10	trial5	phase1	sound1	1.06452
cha1	group2	subject10	trial6	phase1	sound1	1.06351
cha1	group2	subject10	trial7	phase1	sound1	0.850162
cha1	group2	subject10	trial8	phase1	sound1	1.3834
cha1	group2	subject10	trial9	phase1	sound1	0.850191
cha1	group2	subject10	trial10	phase1	sound1	0.909604
cha1	group2	subject10	trial11	phase1	sound1	0.991964
cha1	group2	subject10	trial12	phase1	sound1	0.772027
cha1	group2	subject11	trial1	phase1	sound1	0.419992
cha1	group2	subject11	trial2	phase1	sound1	0.404926
cha1	group2	subject11	trial3	phase1	sound1	1.04076
cha1	group2	subject11	trial4	phase1	sound1	0.936619
cha1	group2	subject11	trial5	phase1	sound1	0.927362
cha1	group2	subject11	trial6	phase1	sound1	0.808131
cha1	group2	subject11	trial7	phase1	sound1	0.638756
cha1	group2	subject11	trial8	phase1	sound1	0.691997
cha1	group2	subject11	trial9	phase1	sound1	0.864342
cha1	group2	subject11	trial10	phase1	sound1	0.523289
cha1	group2	subject11	trial11	phase1	sound1	0.763426
cha1	group2	subject11	trial12	phase1	sound1	0.643434
cha1	group2	subject12	trial1	phase1	sound1	0.856429
cha1	group2	subject12	trial2	phase1	sound1	0.742523
cha1	group2	subject12	trial3	phase1	sound1	0.650011
cha1	group2	subject12	trial4	phase1	sound1	0.732567
cha1	group2	subject12	trial5	phase1	sound1	0.758155
cha1	group2	subject12	trial6	phase1	sound1	0.611699
cha1	group2	subject12	trial7	phase1	sound1	0.770323
cha1	group2	subject12	trial8	phase1	sound1	0.878013
cha1	group2	subject12	trial9	phase1	sound1	0.75396
cha1	group2	subject12	trial10	phase1	sound1	0.468539
cha1	group2	subject12	trial11	phase1	sound1	0.820428
cha1	group2	subject12	trial12	phase1	sound1	0.77111
cha1	group2	subject13	trial1	phase1	sound1	0.913307
cha1	group2	subject13	trial2	phase1	sound1	0.53423
cha1	group2	subject13	trial3	phase1	sound1	0.603485
cha1	group2	subject13	trial4	phase1	sound1	0.728635
cha1	group2	subject13	trial5	phase1	sound1	0.73356
cha1	group2	subject13	trial6	phase1	sound1	0.914515
cha1	group2	subject13	trial7	phase1	sound1	0.401994
[truncated: 2,753 more rows]

## Sheet: 2
cha	group	subject	trial	phase	sound	amplitude
cha2	group1	subject1	trial1	phase0	sound1	1.25261
cha2	group1	subject1	trial2	phase0	sound1	1.16502
cha2	group1	subject1	trial3	phase0	sound1	1.2535
cha2	group1	subject1	trial4	phase0	sound1	1.05484
cha2	group1	subject1	trial5	phase0	sound1	1.4588
cha2	group1	subject1	trial6	phase0	sound1	1.18062
cha2	group1	subject1	trial7	phase0	sound1	0.658962
cha2	group1	subject1	trial8	phase0	sound1	0.966744
cha2	group1	subject1	trial9	phase0	sound1	1.32547
cha2	group1	subject1	trial10	phase0	sound1	0.901679
cha2	group1	subject1	trial11	phase0	sound1	1.32385
cha2	group1	subject1	trial12	phase0	sound1	1.39167
cha2	group1	subject2	trial1	phase0	sound1	0.976469
cha2	group1	subject2	trial2	phase0	sound1	0.704817
cha2	group1	subject2	trial3	phase0	sound1	0.926542
cha2	group1	subject2	trial4	phase0	sound1	0.6581
cha2	group1	subject2	trial5	phase0	sound1	0.755276
cha2	group1	subject2	trial6	phase0	sound1	0.778289
cha2	group1	subject2	trial7	phase0	sound1	0.899808
cha2	group1	subject2	trial8	phase0	sound1	1.09408
cha2	group1	subject2	trial9	phase0	sound1	0.930956
cha2	group1	subject2	trial10	phase0	sound1	0.83966
cha2	group1	subject2	trial11	phase0	sound1	0.788942
cha2	group1	subject2	trial12	phase0	sound1	0.684798
cha2	group1	subject3	trial1	phase0	sound1	1.45801
cha2	group1	subject3	trial2	phase0	sound1	1.4676
cha2	group1	subject3	trial3	phase0	sound1	1.59647
cha2	group1	subject3	trial4	phase0	sound1	1.11578
cha2	group1	subject3	trial5	phase0	sound1	1.45846
cha2	group1	subject3	trial6	phase0	sound1	1.14301
cha2	group1	subject3	trial7	phase0	sound1	1.11438
cha2	group1	subject3	trial8	phase0	sound1	1.84914
cha2	group1	subject3	trial9	phase0	sound1	0.781973
cha2	group1	subject3	trial10	phase0	sound1	0.969662
cha2	group1	subject3	trial11	phase0	sound1	1.48961
cha2	group1	subject3	trial12	phase0	sound1	1.73033
cha2	group1	subject4	trial1	phase0	sound1	0.867506
cha2	group1	subject4	trial2	phase0	sound1	0.942662
cha2	group1	subject4	trial3	phase0	sound1	0.995858
cha2	group1	subject4	trial4	phase0	sound1	0.990455
cha2	group1	subject4	trial5	phase0	sound1	1.24159
cha2	group1	subject4	trial6	phase0	sound1	0.861236
cha2	group1	subject4	trial7	phase0	sound1	0.901299
cha2	group1	subject4	trial8	phase0	sound1	1.16159
cha2	group1	subject4	trial9	phase0	sound1	0.812227
cha2	group1	subject4	trial10	phase0	sound1	0.922849
cha2	group1	subject4	trial11	phase0	sound1	0.80125
cha2	group1	subject4	trial12	phase0	sound1	0.411089
cha2	group1	subject5	trial1	phase0	sound1	1.03053
cha2	group1	subject5	trial2	phase0	sound1	0.873682
cha2	group1	subject5	trial3	phase0	sound1	1.17176
cha2	group1	subject5	trial4	phase0	sound1	0.873515
cha2	group1	subject5	trial5	phase0	sound1	1.1541
cha2	group1	subject5	trial6	phase0	sound1	1.38103
cha2	group1	subject5	trial7	phase0	sound1	0.999256
cha2	group1	subject5	trial8	phase0	sound1	0.977076
cha2	group1	subject5	trial9	phase0	sound1	0.880861
cha2	group1	subject5	trial10	phase0	sound1	0.966421
cha2	group1	subject5	trial11	phase0	sound1	1.04913
cha2	group1	subject5	trial12	phase0	sound1	1.13321
cha2	group1	subject6	trial1	phase0	sound1	1.08058
cha2	group1	subject6	trial2	phase0	sound1	0.784946
cha2	group1	subject6	trial3	phase0	sound1	1.16549
cha2	group1	subject6	trial4	phase0	sound1	0.946194
cha2	group1	subject6	trial5	phase0	sound1	0.854289
cha2	group1	subject6	trial6	phase0	sound1	1.38033
cha2	group1	subject6	trial7	phase0	sound1	0.473519
cha2	group1	subject6	trial8	phase0	sound1	0.831558
cha2	group1	subject6	trial9	phase0	sound1	0.990735
cha2	group1	subject6	trial10	phase0	sound1	1.02313
cha2	group1	subject6	trial11	phase0	sound1	1.14605
cha2	group1	subject6	trial12	phase0	sound1	0.98306
cha2	group1	subject7	trial1	phase0	sound1	0.736883
cha2	group1	subject7	trial2	phase0	sound1	0.630938
cha2	group1	subject7	trial3	phase0	sound1	0.582845
cha2	group1	subject7	trial4	phase0	sound1	0.640569
cha2	group1	subject7	trial5	phase0	sound1	0.753076
cha2	group1	subject7	trial6	phase0	sound1	0.547386
cha2	group1	subject7	trial7	phase0	sound1	0.59525
cha2	group1	subject7	trial8	phase0	sound1	0.93534
cha2	group1	subject7	trial9	phase0	sound1	0.754227
cha2	group1	subject7	trial10	phase0	sound1	0.688917
cha2	group1	subject7	trial11	phase0	sound1	0.534125
cha2	group1	subject7	trial12	phase0	sound1	0.519954
cha2	group1	subject8	trial1	phase0	sound1	0.318004
cha2	group1	subject8	trial2	phase0	sound1	-0.16315
cha2	group1	subject8	trial3	phase0	sound1	0.0200642
cha2	group1	subject8	trial4	phase0	sound1	-0.0208693
cha2	group1	subject8	trial5	phase0	sound1	0.303302
cha2	group1	subject8	trial6	phase0	sound1	0.15103
cha2	group1	subject8	trial7	phase0	sound1	-0.105259
cha2	group1	subject8	trial8	phase0	sound1	-0.041633
cha2	group1	subject8	trial9	phase0	sound1	-0.0281511
cha2	group1	subject8	trial10	phase0	sound1	-0.249502
cha2	group1	subject8	trial11	phase0	sound1	0.0162441
cha2	group1	subject8	trial12	phase0	sound1	0.0689556
cha2	group1	subject9	trial1	phase0	sound1	0.521837
cha2	group1	subject9	trial2	phase0	sound1	0.803673
cha2	group1	subject9	trial3	phase0	sound1	0.681224
cha2	group1	subject9	trial4	phase0	sound1	0.831895
cha2	group1	subject9	trial5	phase0	sound1	0.624528
cha2	group1	subject9	trial6	phase0	sound1	0.890841
cha2	group1	subject9	trial7	phase0	sound1	0.892072
cha2	group1	subject9	trial8	phase0	sound1	0.567309
cha2	group1	subject9	trial9	phase0	sound1	0.960676
cha2	group1	subject9	trial10	phase0	sound1	0.655638
cha2	group1	subject9	trial11	phase0	sound1	0.729297
cha2	group1	subject9	trial12	phase0	sound1	0.884011
cha2	group1	subject10	trial1	phase0	sound1	0.199519
cha2	group1	subject10	trial2	phase0	sound1	0.677896
cha2	group1	subject10	trial3	phase0	sound1	0.232052
cha2	group1	subject10	trial4	phase0	sound1	0.196886
cha2	group1	subject10	trial5	phase0	sound1	0.316992
cha2	group1	subject10	trial6	phase0	sound1	0.316073
cha2	group1	subject10	trial7	phase0	sound1	0.442029
cha2	group1	subject10	trial8	phase0	sound1	0.617063
cha2	group1	subject10	trial9	phase0	sound1	0.450111
cha2	group1	subject10	trial10	phase0	sound1	0.344678
cha2	group1	subject10	trial11	phase0	sound1	0.574059
cha2	group1	subject10	trial12	phase0	sound1	0.423857
cha2	group1	subject11	trial1	phase0	sound1	0.638722
cha2	group1	subject11	trial2	phase0	sound1	1.1582
cha2	group1	subject11	trial3	phase0	sound1	0.431876
cha2	group1	subject11	trial4	phase0	sound1	0.802069
cha2	group1	subject11	trial5	phase0	sound1	0.741153
cha2	group1	subject11	trial6	phase0	sound1	0.961628
cha2	group1	subject11	trial7	phase0	sound1	0.784009
cha2	group1	subject11	trial8	phase0	sound1	0.704858
cha2	group1	subject11	trial9	phase0	sound1	0.890707
cha2	group1	subject11	trial10	phase0	sound1	0.394467
cha2	group1	subject11	trial11	phase0	sound1	0.589887
cha2	group1	subject11	trial12	phase0	sound1	0.926722
cha2	group1	subject12	trial1	phase0	sound1	1.25057
cha2	group1	subject12	trial2	phase0	sound1	0.714329
cha2	group1	subject12	trial3	phase0	sound1	0.708917
cha2	group1	subject12	trial4	phase0	sound1	0.82713
cha2	group1	subject12	trial5	phase0	sound1	0.895945
cha2	group1	subject12	trial6	phase0	sound1	1.0782
cha2	group1	subject12	trial7	phase0	sound1	0.76503
cha2	group1	subject12	trial8	phase0	sound1	0.92922
cha2	group1	subject12	trial9	phase0	sound1	0.959665
cha2	group1	subject12	trial10	phase0	sound1	0.933818
cha2	group1	subject12	trial11	phase0	sound1	0.973292
cha2	group1	subject12	trial12	phase0	sound1	1.04827
cha2	group1	subject13	trial1	phase0	sound1	1.09269
cha2	group1	subject13	trial2	phase0	sound1	0.819472
cha2	group1	subject13	trial3	phase0	sound1	0.821332
cha2	group1	subject13	trial4	phase0	sound1	1.26489
cha2	group1	subject13	trial5	phase0	sound1	0.899812
cha2	group1	subject13	trial6	phase0	sound1	0.970365
cha2	group1	subject13	trial7	phase0	sound1	1.35406
cha2	group1	subject13	trial8	phase0	sound1	1.13874
cha2	group1	subject13	trial9	phase0	sound1	1.1299
cha2	group1	subject13	trial10	phase0	sound1	1.17146
cha2	group1	subject13	trial11	phase0	sound1	1.18234
cha2	group1	subject13	trial12	phase0	sound1	0.867959
cha2	group1	subject14	trial1	phase0	sound1	0.917255
cha2	group1	subject14	trial2	phase0	sound1	0.941251
cha2	group1	subject14	trial3	phase0	sound1	1.47279
cha2	group1	subject14	trial4	phase0	sound1	1.27177
cha2	group1	subject14	trial5	phase0	sound1	1.1437
cha2	group1	subject14	trial6	phase0	sound1	1.07792
cha2	group1	subject14	trial7	phase0	sound1	1.30373
cha2	group1	subject14	trial8	phase0	sound1	1.18957
cha2	group1	subject14	trial9	phase0	sound1	1.25715
cha2	group1	subject14	trial10	phase0	sound1	1.04375
cha2	group1	subject14	trial11	phase0	sound1	1.24144
cha2	group1	subject14	trial12	phase0	sound1	1.08745
cha2	group1	subject15	trial1	phase0	sound1	0.0996918
cha2	group1	subject15	trial2	phase0	sound1	0.0501648
cha2	group1	subject15	trial3	phase0	sound1	0.0972864
cha2	group1	subject15	trial4	phase0	sound1	0.125491
cha2	group1	subject15	trial5	phase0	sound1	0.0788607
cha2	group1	subject15	trial6	phase0	sound1	0.228523
cha2	group1	subject15	trial7	phase0	sound1	-0.127404
cha2	group1	subject15	trial8	phase0	sound1	0.197437
cha2	group1	subject15	trial9	phase0	sound1	0.0418102
cha2	group1	subject15	trial10	phase0	sound1	0.110838
cha2	group1	subject15	trial11	phase0	sound1	0.278305
cha2	group1	subject15	trial12	phase0	sound1	0.180928
cha2	group1	subject16	trial1	phase0	sound1	0.572437
cha2	group1	subject16	trial2	phase0	sound1	0.3869
cha2	group1	subject16	trial3	phase0	sound1	0.578063
cha2	group1	subject16	trial4	phase0	sound1	0.483831
cha2	group1	subject16	trial5	phase0	sound1	0.737824
cha2	group1	subject16	trial6	phase0	sound1	0.826966
cha2	group1	subject16	trial7	phase0	sound1	0.678053
cha2	group1	subject16	trial8	phase0	sound1	0.842123
cha2	group1	subject16	trial9	phase0	sound1	0.570943
cha2	group1	subject16	trial10	phase0	sound1	0.528912
cha2	group1	subject16	trial11	phase0	sound1	0.539907
cha2	group1	subject16	trial12	phase0	sound1	0.545942
cha2	group1	subject17	trial1	phase0	sound1	0.188676
cha2	group1	subject17	trial2	phase0	sound1	0.219517
cha2	group1	subject17	trial3	phase0	sound1	-0.0277171
cha2	group1	subject17	trial4	phase0	sound1	0.0378979
cha2	group1	subject17	trial5	phase0	sound1	0.224418
cha2	group1	subject17	trial6	phase0	sound1	0.161615
cha2	group1	subject17	trial7	phase0	sound1	0.0328542
cha2	group1	subject17	trial8	phase0	sound1	0.159113
cha2	group1	subject17	trial9	phase0	sound1	0.0306654
cha2	group1	subject17	trial10	phase0	sound1	0.174332
cha2	group1	subject17	trial11	phase0	sound1	0.079032
cha2	group1	subject17	trial12	phase0	sound1	-0.0699912
cha2	group1	subject18	trial1	phase0	sound1	1.4312
cha2	group1	subject18	trial2	phase0	sound1	1.37399
cha2	group1	subject18	trial3	phase0	sound1	1.71087
cha2	group1	subject18	trial4	phase0	sound1	1.37403
cha2	group1	subject18	trial5	phase0	sound1	0.911715
cha2	group1	subject18	trial6	phase0	sound1	1.58928
cha2	group1	subject18	trial7	phase0	sound1	1.51713
cha2	group1	subject18	trial8	phase0	sound1	1.40942
cha2	group1	subject18	trial9	phase0	sound1	1.43541
cha2	group1	subject18	trial10	phase0	sound1	0.945879
cha2	group1	subject18	trial11	phase0	sound1	1.34765
cha2	group1	subject18	trial12	phase0	sound1	1.49883
cha2	group1	subject19	trial1	phase0	sound1	0.134708
cha2	group1	subject19	trial2	phase0	sound1	-0.377103
cha2	group1	subject19	trial3	phase0	sound1	-0.038277
cha2	group1	subject19	trial4	phase0	sound1	-0.0166606
cha2	group1	subject19	trial5	phase0	sound1	-0.0114703
cha2	group1	subject19	trial6	phase0	sound1	-0.156953
cha2	group1	subject19	trial7	phase0	sound1	-0.127435
cha2	group1	subject19	trial8	phase0	sound1	0.0829781
cha2	group1	subject19	trial9	phase0	sound1	-0.0874638
cha2	group1	subject19	trial10	phase0	sound1	-0.177913
cha2	group1	subject19	trial11	phase0	sound1	-0.0581619
cha2	group1	subject19	trial12	phase0	sound1	-0.0463495
cha2	group1	subject20	trial1	phase0	sound1	0.656293
cha2	group1	subject20	trial2	phase0	sound1	0.450541
cha2	group1	subject20	trial3	phase0	sound1	0.512262
cha2	group1	subject20	trial4	phase0	sound1	0.979998
cha2	group1	subject20	trial5	phase0	sound1	0.658662
cha2	group1	subject20	trial6	phase0	sound1	0.569907
cha2	group1	subject20	trial7	phase0	sound1	0.412366
cha2	group1	subject20	trial8	phase0	sound1	0.481381
cha2	group1	subject20	trial9	phase0	sound1	0.833637
cha2	group1	subject20	trial10	phase0	sound1	0.336295
cha2	group1	subject20	trial11	phase0	sound1	1.03909
cha2	group1	subject20	trial12	phase0	sound1	0.671927
cha2	group1	subject21	trial1	phase0	sound1	1.26831
cha2	group1	subject21	trial2	phase0	sound1	0.999252
cha2	group1	subject21	trial3	phase0	sound1	1.10754
cha2	group1	subject21	trial4	phase0	sound1	1.22151
cha2	group1	subject21	trial5	phase0	sound1	1.11549
cha2	group1	subject21	trial6	phase0	sound1	1.44352
cha2	group1	subject21	trial7	phase0	sound1	0.889047
cha2	group1	subject21	trial8	phase0	sound1	1.13747
cha2	group1	subject21	trial9	phase0	sound1	0.857382
cha2	group1	subject21	trial10	phase0	sound1	1.13673
cha2	group1	subject21	trial11	phase0	sound1	0.79888
cha2	group1	subject21	trial12	phase0	sound1	1.13379
cha2	group1	subject22	trial1	phase0	sound1	1.08241
cha2	group1	subject22	trial2	phase0	sound1	1.04885
cha2	group1	subject22	trial3	phase0	sound1	1.08424
cha2	group1	subject22	trial4	phase0	sound1	1.26288
cha2	group1	subject22	trial5	phase0	sound1	1.06502
cha2	group1	subject22	trial6	phase0	sound1	1.02726
cha2	group1	subject22	trial7	phase0	sound1	1.30974
cha2	group1	subject22	trial8	phase0	sound1	0.538594
cha2	group1	subject22	trial9	phase0	sound1	0.896337
cha2	group1	subject22	trial10	phase0	sound1	1.03827
cha2	group1	subject22	trial11	phase0	sound1	0.971283
cha2	group1	subject22	trial12	phase0	sound1	1.24869
cha2	group2	subject1	trial1	phase0	sound1	0.870759
cha2	group2	subject1	trial2	phase0	sound1	0.75363
cha2	group2	subject1	trial3	phase0	sound1	0.834025
cha2	group2	subject1	trial4	phase0	sound1	0.856617
cha2	group2	subject1	trial5	phase0	sound1	0.700127
cha2	group2	subject1	trial6	phase0	sound1	0.667162
cha2	group2	subject1	trial7	phase0	sound1	0.887261
cha2	group2	subject1	trial8	phase0	sound1	0.616294
cha2	group2	subject1	trial9	phase0	sound1	0.944717
cha2	group2	subject1	trial10	phase0	sound1	0.964944
cha2	group2	subject1	trial11	phase0	sound1	0.85316
cha2	group2	subject1	trial12	phase0	sound1	1.05081
cha2	group2	subject2	trial1	phase0	sound1	1.14895
cha2	group2	subject2	trial2	phase0	sound1	1.03708
cha2	group2	subject2	trial3	phase0	sound1	1.02606
cha2	group2	subject2	trial4	phase0	sound1	0.758143
cha2	group2	subject2	trial5	phase0	sound1	0.833273
cha2	group2	subject2	trial6	phase0	sound1	0.737547
cha2	group2	subject2	trial7	phase0	sound1	0.868096
cha2	group2	subject2	trial8	phase0	sound1	0.657951
cha2	group2	subject2	trial9	phase0	sound1	0.819605
cha2	group2	subject2	trial10	phase0	sound1	0.508205
cha2	group2	subject2	trial11	phase0	sound1	0.749794
cha2	group2	subject2	trial12	phase0	sound1	0.423559
cha2	group2	subject3	trial1	phase0	sound1	1.25123
cha2	group2	subject3	trial2	phase0	sound1	1.0523
cha2	group2	subject3	trial3	phase0	sound1	1.24701
cha2	group2	subject3	trial4	phase0	sound1	1.21728
cha2	group2	subject3	trial5	phase0	sound1	1.14699
cha2	group2	subject3	trial6	phase0	sound1	1.35521
cha2	group2	subject3	trial7	phase0	sound1	1.29843
cha2	group2	subject3	trial8	phase0	sound1	1.69407
cha2	group2	subject3	trial9	phase0	sound1	1.14487
cha2	group2	subject3	trial10	phase0	sound1	1.24068
cha2	group2	subject3	trial11	phase0	sound1	1.25605
cha2	group2	subject3	trial12	phase0	sound1	1.33467
cha2	group2	subject4	trial1	phase0	sound1	0.998929
cha2	group2	subject4	trial2	phase0	sound1	1.3184
cha2	group2	subject4	trial3	phase0	sound1	0.842468
cha2	group2	subject4	trial4	phase0	sound1	1.41498
cha2	group2	subject4	trial5	phase0	sound1	1.507
cha2	group2	subject4	trial6	phase0	sound1	1.84307
cha2	group2	subject4	trial7	phase0	sound1	1.20618
cha2	group2	subject4	trial8	phase0	sound1	1.69297
cha2	group2	subject4	trial9	phase0	sound1	1.28659
cha2	group2	subject4	trial10	phase0	sound1	0.83803
cha2	group2	subject4	trial11	phase0	sound1	1.31614
cha2	group2	subject4	trial12	phase0	sound1	1.41285
cha2	group2	subject5	trial1	phase0	sound1	0.0857014
cha2	group2	subject5	trial2	phase0	sound1	0.201741
cha2	group2	subject5	trial3	phase0	sound1	0.166476
cha2	group2	subject5	trial4	phase0	sound1	0.173105
cha2	group2	subject5	trial5	phase0	sound1	0.0442739
cha2	group2	subject5	trial6	phase0	sound1	0.0227202
cha2	group2	subject5	trial7	phase0	sound1	-0.0647296
cha2	group2	subject5	trial8	phase0	sound1	0.141999
cha2	group2	subject5	trial9	phase0	sound1	0.00968897
cha2	group2	subject5	trial10	phase0	sound1	0.226639
cha2	group2	subject5	trial11	phase0	sound1	-0.0385117
cha2	group2	subject5	trial12	phase0	sound1	0.0687022
cha2	group2	subject6	trial1	phase0	sound1	1.15629
cha2	group2	subject6	trial2	phase0	sound1	1.01538
cha2	group2	subject6	trial3	phase0	sound1	1.11154
cha2	group2	subject6	trial4	phase0	sound1	0.917461
cha2	group2	subject6	trial5	phase0	sound1	1.03821
cha2	group2	subject6	trial6	phase0	sound1	0.807863
cha2	group2	subject6	trial7	phase0	sound1	0.927015
cha2	group2	subject6	trial8	phase0	sound1	1.16141
cha2	group2	subject6	trial9	phase0	sound1	1.20745
cha2	group2	subject6	trial10	phase0	sound1	1.29374
cha2	group2	subject6	trial11	phase0	sound1	1.20946
cha2	group2	subject6	trial12	phase0	sound1	1.11344
cha2	group2	subject7	trial1	phase0	sound1	1.43878
cha2	group2	subject7	trial2	phase0	sound1	1.29362
cha2	group2	subject7	trial3	phase0	sound1	1.15835
cha2	group2	subject7	trial4	phase0	sound1	0.872137
cha2	group2	subject7	trial5	phase0	sound1	1.48287
cha2	group2	subject7	trial6	phase0	sound1	1.59839
cha2	group2	subject7	trial7	phase0	sound1	0.918787
cha2	group2	subject7	trial8	phase0	sound1	1.24086
cha2	group2	subject7	trial9	phase0	sound1	1.75937
cha2	group2	subject7	trial10	phase0	sound1	0.830156
cha2	group2	subject7	trial11	phase0	sound1	1.12446
cha2	group2	subject7	trial12	phase0	sound1	1.50351
cha2	group2	subject8	trial1	phase0	sound1	2.00881
cha2	group2	subject8	trial2	phase0	sound1	1.43962
cha2	group2	subject8	trial3	phase0	sound1	1.62683
cha2	group2	subject8	trial4	phase0	sound1	1.92156
cha2	group2	subject8	trial5	phase0	sound1	1.43256
cha2	group2	subject8	trial6	phase0	sound1	1.57361
cha2	group2	subject8	trial7	phase0	sound1	1.49309
cha2	group2	subject8	trial8	phase0	sound1	1.97892
cha2	group2	subject8	trial9	phase0	sound1	1.22888
cha2	group2	subject8	trial10	phase0	sound1	1.26329
cha2	group2	subject8	trial11	phase0	sound1	2.13861
cha2	group2	subject8	trial12	phase0	sound1	1.38662
cha2	group2	subject9	trial1	phase0	sound1	1.69204
cha2	group2	subject9	trial2	phase0	sound1	1.53569
cha2	group2	subject9	trial3	phase0	sound1	1.01149
cha2	group2	subject9	trial4	phase0	sound1	1.86254
cha2	group2	subject9	trial5	phase0	sound1	1.42952
cha2	group2	subject9	trial6	phase0	sound1	1.74748
cha2	group2	subject9	trial7	phase0	sound1	1.48995
cha2	group2	subject9	trial8	phase0	sound1	1.0974
cha2	group2	subject9	trial9	phase0	sound1	1.55979
cha2	group2	subject9	trial10	phase0	sound1	1.72054
cha2	group2	subject9	trial11	phase0	sound1	1.84298
cha2	group2	subject9	trial12	phase0	sound1	1.67548
cha2	group2	subject10	trial1	phase0	sound1	0.129507
cha2	group2	subject10	trial2	phase0	sound1	-0.0452474
cha2	group2	subject10	trial3	phase0	sound1	-0.101082
cha2	group2	subject10	trial4	phase0	sound1	0.0742622
cha2	group2	subject10	trial5	phase0	sound1	0.0170157
cha2	group2	subject10	trial6	phase0	sound1	0.017682
cha2	group2	subject10	trial7	phase0	sound1	-0.0284488
cha2	group2	subject10	trial8	phase0	sound1	0.303133
cha2	group2	subject10	trial9	phase0	sound1	0.145195
cha2	group2	subject10	trial10	phase0	sound1	-0.24447
cha2	group2	subject10	trial11	phase0	sound1	0.102468
cha2	group2	subject10	trial12	phase0	sound1	0.232977
cha2	group2	subject11	trial1	phase0	sound1	0.774669
cha2	group2	subject11	trial2	phase0	sound1	1.03359
cha2	group2	subject11	trial3	phase0	sound1	1.231
cha2	group2	subject11	trial4	phase0	sound1	1.04272
cha2	group2	subject11	trial5	phase0	sound1	1.49114
cha2	group2	subject11	trial6	phase0	sound1	0.872374
cha2	group2	subject11	trial7	phase0	sound1	1.11673
cha2	group2	subject11	trial8	phase0	sound1	0.95137
cha2	group2	subject11	trial9	phase0	sound1	1.37053
cha2	group2	subject11	trial10	phase0	sound1	0.971325
cha2	group2	subject11	trial11	phase0	sound1	1.0243
cha2	group2	subject11	trial12	phase0	sound1	1.08394
cha2	group2	subject12	trial1	phase0	sound1	-0.260378
cha2	group2	subject12	trial2	phase0	sound1	-0.0918744
cha2	group2	subject12	trial3	phase0	sound1	0.0275076
cha2	group2	subject12	trial4	phase0	sound1	0.0187539
cha2	group2	subject12	trial5	phase0	sound1	-0.180812
cha2	group2	subject12	trial6	phase0	sound1	-0.155863
cha2	group2	subject12	trial7	phase0	sound1	-0.0570772
cha2	group2	subject12	trial8	phase0	sound1	-0.126322
cha2	group2	subject12	trial9	phase0	sound1	-0.0426174
cha2	group2	subject12	trial10	phase0	sound1	-0.234361
cha2	group2	subject12	trial11	phase0	sound1	-0.151696
cha2	group2	subject12	trial12	phase0	sound1	-0.284295
cha2	group2	subject13	trial1	phase0	sound1	1.52767
cha2	group2	subject13	trial2	phase0	sound1	0.927077
cha2	group2	subject13	trial3	phase0	sound1	1.14852
cha2	group2	subject13	trial4	phase0	sound1	1.17273
cha2	group2	subject13	trial5	phase0	sound1	0.846303
cha2	group2	subject13	trial6	phase0	sound1	0.91121
cha2	group2	subject13	trial7	phase0	sound1	1.28702
cha2	group2	subject13	trial8	phase0	sound1	1.25224
cha2	group2	subject13	trial9	phase0	sound1	1.21184
cha2	group2	subject13	trial10	phase0	sound1	1.22771
cha2	group2	subject13	trial11	phase0	sound1	1.09526
cha2	group2	subject13	trial12	phase0	sound1	0.926192
cha2	group2	subject14	trial1	phase0	sound1	1.65402
cha2	group2	subject14	trial2	phase0	sound1	0.992976
cha2	group2	subject14	trial3	phase0	sound1	1.76479
cha2	group2	subject14	trial4	phase0	sound1	1.55561
cha2	group2	subject14	trial5	phase0	sound1	1.22505
cha2	group2	subject14	trial6	phase0	sound1	1.18666
cha2	group2	subject14	trial7	phase0	sound1	1.71039
cha2	group2	subject14	trial8	phase0	sound1	1.48808
cha2	group2	subject14	trial9	phase0	sound1	1.93636
cha2	group2	subject14	trial10	phase0	sound1	1.64116
cha2	group2	subject14	trial11	phase0	sound1	0.98287
cha2	group2	subject14	trial12	phase0	sound1	1.4931
cha2	group2	subject15	trial1	phase0	sound1	-0.11987
cha2	group2	subject15	trial2	phase0	sound1	-0.152557
cha2	group2	subject15	trial3	phase0	sound1	-0.0993841
cha2	group2	subject15	trial4	phase0	sound1	-0.293367
cha2	group2	subject15	trial5	phase0	sound1	0.122058
cha2	group2	subject15	trial6	phase0	sound1	-0.197303
cha2	group2	subject15	trial7	phase0	sound1	-0.0458389
cha2	group2	subject15	trial8	phase0	sound1	-0.00657369
cha2	group2	subject15	trial9	phase0	sound1	-0.158194
cha2	group2	subject15	trial10	phase0	sound1	-0.0856131
cha2	group2	subject15	trial11	phase0	sound1	0.0168645
cha2	group2	subject15	trial12	phase0	sound1	-0.0515421
cha2	group2	subject16	trial1	phase0	sound1	0.906126
cha2	group2	subject16	trial2	phase0	sound1	0.917503
cha2	group2	subject16	trial3	phase0	sound1	0.68735
cha2	group2	subject16	trial4	phase0	sound1	0.834673
cha2	group2	subject16	trial5	phase0	sound1	1.09906
cha2	group2	subject16	trial6	phase0	sound1	0.644358
cha2	group2	subject16	trial7	phase0	sound1	1.02938
cha2	group2	subject16	trial8	phase0	sound1	0.799734
cha2	group2	subject16	trial9	phase0	sound1	0.859702
cha2	group2	subject16	trial10	phase0	sound1	1.04248
cha2	group2	subject16	trial11	phase0	sound1	1.13994
cha2	group2	subject16	trial12	phase0	sound1	1.13198
cha2	group2	subject17	trial1	phase0	sound1	0.958875
cha2	group2	subject17	trial2	phase0	sound1	0.881232
cha2	group2	subject17	trial3	phase0	sound1	1.16057
cha2	group2	subject17	trial4	phase0	sound1	0.685354
cha2	group2	subject17	trial5	phase0	sound1	1.04121
cha2	group2	subject17	trial6	phase0	sound1	1.01143
cha2	group2	subject17	trial7	phase0	sound1	1.05156
cha2	group2	subject17	trial8	phase0	sound1	0.912004
cha2	group2	subject17	trial9	phase0	sound1	0.812055
cha2	group2	subject17	trial10	phase0	sound1	1.13192
cha2	group2	subject17	trial11	phase0	sound1	0.868203
cha2	group2	subject17	trial12	phase0	sound1	0.984523
cha2	group2	subject18	trial1	phase0	sound1	1.10568
cha2	group2	subject18	trial2	phase0	sound1	1.05023
cha2	group2	subject18	trial3	phase0	sound1	0.899909
cha2	group2	subject18	trial4	phase0	sound1	0.614959
cha2	group2	subject18	trial5	phase0	sound1	0.891608
cha2	group2	subject18	trial6	phase0	sound1	0.924722
cha2	group2	subject18	trial7	phase0	sound1	1.12664
cha2	group2	subject18	trial8	phase0	sound1	0.825388
cha2	group2	subject18	trial9	phase0	sound1	1.0875
cha2	group2	subject18	trial10	phase0	sound1	1.34065
cha2	group2	subject18	trial11	phase0	sound1	0.784281
cha2	group2	subject18	trial12	phase0	sound1	0.921453
cha2	group2	subject19	trial1	phase0	sound1	-0.0848008
cha2	group2	subject19	trial2	phase0	sound1	-0.0784854
cha2	group2	subject19	trial3	phase0	sound1	-0.0324725
cha2	group2	subject19	trial4	phase0	sound1	-0.0267037
cha2	group2	subject19	trial5	phase0	sound1	0.0314626
cha2	group2	subject19	trial6	phase0	sound1	0.127855
cha2	group2	subject19	trial7	phase0	sound1	0.0705067
cha2	group2	subject19	trial8	phase0	sound1	0.207254
cha2	group2	subject19	trial9	phase0	sound1	-0.150063
cha2	group2	subject19	trial10	phase0	sound1	-0.0291663
cha2	group2	subject19	trial11	phase0	sound1	0.0665716
cha2	group2	subject19	trial12	phase0	sound1	0.0155545
cha2	group2	subject20	trial1	phase0	sound1	0.379523
cha2	group2	subject20	trial2	phase0	sound1	0.309411
cha2	group2	subject20	trial3	phase0	sound1	0.446443
cha2	group2	subject20	trial4	phase0	sound1	0.224371
cha2	group2	subject20	trial5	phase0	sound1	0.37493
cha2	group2	subject20	trial6	phase0	sound1	0.35773
cha2	group2	subject20	trial7	phase0	sound1	0.514607
cha2	group2	subject20	trial8	phase0	sound1	0.799528
cha2	group2	subject20	trial9	phase0	sound1	0.418293
cha2	group2	subject20	trial10	phase0	sound1	0.389768
cha2	group2	subject20	trial11	phase0	sound1	0.264963
cha2	group2	subject20	trial12	phase0	sound1	0.474137
cha2	group2	subject21	trial1	phase0	sound1	1.00315
cha2	group2	subject21	trial2	phase0	sound1	1.47291
cha2	group2	subject21	trial3	phase0	sound1	0.925581
cha2	group2	subject21	trial4	phase0	sound1	0.965306
cha2	group2	subject21	trial5	phase0	sound1	1.05457
cha2	group2	subject21	trial6	phase0	sound1	1.05569
cha2	group2	subject21	trial7	phase0	sound1	1.21977
cha2	group2	subject21	trial8	phase0	sound1	0.811857
cha2	group2	subject21	trial9	phase0	sound1	0.798857
cha2	group2	subject21	trial10	phase0	sound1	1.28049
cha2	group2	subject21	trial11	phase0	sound1	0.8137
cha2	group2	subject21	trial12	phase0	sound1	1.18153
cha2	group2	subject22	trial1	phase0	sound1	1.17795
cha2	group2	subject22	trial2	phase0	sound1	1.26853
cha2	group2	subject22	trial3	phase0	sound1	1.2542
cha2	group2	subject22	trial4	phase0	sound1	1.02041
cha2	group2	subject22	trial5	phase0	sound1	1.08712
cha2	group2	subject22	trial6	phase0	sound1	1.44499
cha2	group2	subject22	trial7	phase0	sound1	1.05184
cha2	group2	subject22	trial8	phase0	sound1	1.36695
cha2	group2	subject22	trial9	phase0	sound1	1.03889
cha2	group2	subject22	trial10	phase0	sound1	1.52676
cha2	group2	subject22	trial11	phase0	sound1	1.30916
cha2	group2	subject22	trial12	phase0	sound1	1.10012
cha2	group2	subject23	trial1	phase0	sound1	0.368066
cha2	group2	subject23	trial2	phase0	sound1	0.417564
cha2	group2	subject23	trial3	phase0	sound1	0.544947
cha2	group2	subject23	trial4	phase0	sound1	0.412891
cha2	group2	subject23	trial5	phase0	sound1	0.353413
cha2	group2	subject23	trial6	phase0	sound1	0.554448
cha2	group2	subject23	trial7	phase0	sound1	0.362279
cha2	group2	subject23	trial8	phase0	sound1	0.332445
cha2	group2	subject23	trial9	phase0	sound1	0.20091
cha2	group2	subject23	trial10	phase0	sound1	0.298467
cha2	group2	subject23	trial11	phase0	sound1	0.60953
cha2	group2	subject23	trial12	phase0	sound1	0.478004
cha2	group3	subject1	trial1	phase0	sound1	0.238614
cha2	group3	subject1	trial2	phase0	sound1	0.272104
cha2	group3	subject1	trial3	phase0	sound1	0.0966778
cha2	group3	subject1	trial4	phase0	sound1	0.316682
cha2	group3	subject1	trial5	phase0	sound1	-0.156583
cha2	group3	subject1	trial6	phase0	sound1	-0.0581477
cha2	group3	subject1	trial7	phase0	sound1	0.100988
cha2	group3	subject1	trial8	phase0	sound1	0.0335609
cha2	group3	subject1	trial9	phase0	sound1	0.05363
cha2	group3	subject1	trial10	phase0	sound1	0.0134688
cha2	group3	subject1	trial11	phase0	sound1	-0.0342857
cha2	group3	subject1	trial12	phase0	sound1	0.0739543
cha2	group3	subject2	trial1	phase0	sound1	-0.128663
cha2	group3	subject2	trial2	phase0	sound1	-0.0307051
cha2	group3	subject2	trial3	phase0	sound1	-0.102689
cha2	group3	subject2	trial4	phase0	sound1	-0.022883
cha2	group3	subject2	trial5	phase0	sound1	0.105745
cha2	group3	subject2	trial6	phase0	sound1	-0.0897794
cha2	group3	subject2	trial7	phase0	sound1	0.239459
cha2	group3	subject2	trial8	phase0	sound1	-0.187005
cha2	group3	subject2	trial9	phase0	sound1	-0.0747673
cha2	group3	subject2	trial10	phase0	sound1	0.0174051
cha2	group3	subject2	trial11	phase0	sound1	0.08908
cha2	group3	subject2	trial12	phase0	sound1	0.0878854
cha2	group3	subject3	trial1	phase0	sound1	0.346884
cha2	group3	subject3	trial2	phase0	sound1	0.370933
cha2	group3	subject3	trial3	phase0	sound1	0.325923
cha2	group3	subject3	trial4	phase0	sound1	0.283131
cha2	group3	subject3	trial5	phase0	sound1	0.249037
cha2	group3	subject3	trial6	phase0	sound1	0.306816
cha2	group3	subject3	trial7	phase0	sound1	0.18562
cha2	group3	subject3	trial8	phase0	sound1	0.211374
cha2	group3	subject3	trial9	phase0	sound1	0.226521
cha2	group3	subject3	trial10	phase0	sound1	0.185258
cha2	group3	subject3	trial11	phase0	sound1	0.276834
cha2	group3	subject3	trial12	phase0	sound1	0.0651098
cha2	group3	subject4	trial1	phase0	sound1	0.759734
cha2	group3	subject4	trial2	phase0	sound1	0.65171
cha2	group3	subject4	trial3	phase0	sound1	0.825479
cha2	group3	subject4	trial4	phase0	sound1	0.776587
cha2	group3	subject4	trial5	phase0	sound1	0.732664
cha2	group3	subject4	trial6	phase0	sound1	0.654868
cha2	group3	subject4	trial7	phase0	sound1	0.780494
cha2	group3	subject4	trial8	phase0	sound1	0.446757
cha2	group3	subject4	trial9	phase0	sound1	0.562364
cha2	group3	subject4	trial10	phase0	sound1	0.936808
cha2	group3	subject4	trial11	phase0	sound1	0.87835
cha2	group3	subject4	trial12	phase0	sound1	0.498231
cha2	group3	subject5	trial1	phase0	sound1	1.75268
cha2	group3	subject5	trial2	phase0	sound1	1.06715
cha2	group3	subject5	trial3	phase0	sound1	0.934455
cha2	group3	subject5	trial4	phase0	sound1	0.961373
cha2	group3	subject5	trial5	phase0	sound1	1.73658
cha2	group3	subject5	trial6	phase0	sound1	1.36853
cha2	group3	subject5	trial7	phase0	sound1	1.48488
cha2	group3	subject5	trial8	phase0	sound1	1.01726
cha2	group3	subject5	trial9	phase0	sound1	1.24663
cha2	group3	subject5	trial10	phase0	sound1	0.937413
cha2	group3	subject5	trial11	phase0	sound1	1.71446
cha2	group3	subject5	trial12	phase0	sound1	1.14005
cha2	group3	subject6	trial1	phase0	sound1	0.533136
cha2	group3	subject6	trial2	phase0	sound1	0.50268
cha2	group3	subject6	trial3	phase0	sound1	0.550434
cha2	group3	subject6	trial4	phase0	sound1	0.566
cha2	group3	subject6	trial5	phase0	sound1	0.692182
cha2	group3	subject6	trial6	phase0	sound1	0.552261
cha2	group3	subject6	trial7	phase0	sound1	0.71089
cha2	group3	subject6	trial8	phase0	sound1	0.734858
cha2	group3	subject6	trial9	phase0	sound1	0.879601
cha2	group3	subject6	trial10	phase0	sound1	0.439377
cha2	group3	subject6	trial11	phase0	sound1	0.771164
cha2	group3	subject6	trial12	phase0	sound1	0.579034
cha2	group3	subject7	trial1	phase0	sound1	0.79488
cha2	group3	subject7	trial2	phase0	sound1	0.980951
cha2	group3	subject7	trial3	phase0	sound1	0.951459
cha2	group3	subject7	trial4	phase0	sound1	0.905144
cha2	group3	subject7	trial5	phase0	sound1	0.745714
cha2	group3	subject7	trial6	phase0	sound1	1.34004
cha2	group3	subject7	trial7	phase0	sound1	1.06632
cha2	group3	subject7	trial8	phase0	sound1	0.96542
cha2	group3	subject7	trial9	phase0	sound1	0.77303
cha2	group3	subject7	trial10	phase0	sound1	0.933541
cha2	group3	subject7	trial11	phase0	sound1	1.19172
cha2	group3	subject7	trial12	phase0	sound1	0.977833
cha2	group3	subject8	trial1	phase0	sound1	0.356183
cha2	group3	subject8	trial2	phase0	sound1	0.439491
cha2	group3	subject8	trial3	phase0	sound1	0.234628
cha2	group3	subject8	trial4	phase0	sound1	0.430369
cha2	group3	subject8	trial5	phase0	sound1	0.0537505
cha2	group3	subject8	trial6	phase0	sound1	0.253574
cha2	group3	subject8	trial7	phase0	sound1	0.0668471
cha2	group3	subject8	trial8	phase0	sound1	0.427129
cha2	group3	subject8	trial9	phase0	sound1	0.219356
cha2	group3	subject8	trial10	phase0	sound1	0.343523
cha2	group3	subject8	trial11	phase0	sound1	0.426062
cha2	group3	subject8	trial12	phase0	sound1	0.18797
cha2	group3	subject9	trial1	phase0	sound1	1.86784
cha2	group3	subject9	trial2	phase0	sound1	1.21948
cha2	group3	subject9	trial3	phase0	sound1	1.76395
cha2	group3	subject9	trial4	phase0	sound1	2.11887
cha2	group3	subject9	trial5	phase0	sound1	1.36248
cha2	group3	subject9	trial6	phase0	sound1	1.64548
cha2	group3	subject9	trial7	phase0	sound1	1.6537
cha2	group3	subject9	trial8	phase0	sound1	1.5191
cha2	group3	subject9	trial9	phase0	sound1	1.26138
cha2	group3	subject9	trial10	phase0	sound1	1.89123
cha2	group3	subject9	trial11	phase0	sound1	1.88456
cha2	group3	subject9	trial12	phase0	sound1	2.03525
cha2	group3	subject10	trial1	phase0	sound1	0.577773
cha2	group3	subject10	trial2	phase0	sound1	0.426808
cha2	group3	subject10	trial3	phase0	sound1	0.592184
cha2	group3	subject10	trial4	phase0	sound1	0.237974
cha2	group3	subject10	trial5	phase0	sound1	0.864514
cha2	group3	subject10	trial6	phase0	sound1	0.762151
cha2	group3	subject10	trial7	phase0	sound1	0.487882
cha2	group3	subject10	trial8	phase0	sound1	0.460727
cha2	group3	subject10	trial9	phase0	sound1	0.653571
cha2	group3	subject10	trial10	phase0	sound1	0.626888
cha2	group3	subject10	trial11	phase0	sound1	0.793296
cha2	group3	subject10	trial12	phase0	sound1	0.712839
cha2	group3	subject11	trial1	phase0	sound1	1.33713
cha2	group3	subject11	trial2	phase0	sound1	1.66004
cha2	group3	subject11	trial3	phase0	sound1	1.35974
cha2	group3	subject11	trial4	phase0	sound1	1.05204
cha2	group3	subject11	trial5	phase0	sound1	1.3253
cha2	group3	subject11	trial6	phase0	sound1	1.0783
cha2	group3	subject11	trial7	phase0	sound1	1.77158
cha2	group3	subject11	trial8	phase0	sound1	0.81503
cha2	group3	subject11	trial9	phase0	sound1	1.22157
cha2	group3	subject11	trial10	phase0	sound1	1.41519
cha2	group3	subject11	trial11	phase0	sound1	1.12687
cha2	group3	subject11	trial12	phase0	sound1	1.24244
cha2	group3	subject12	trial1	phase0	sound1	0.792047
cha2	group3	subject12	trial2	phase0	sound1	1.42728
cha2	group3	subject12	trial3	phase0	sound1	0.759038
cha2	group3	subject12	trial4	phase0	sound1	0.883605
cha2	group3	subject12	trial5	phase0	sound1	0.860143
cha2	group3	subject12	trial6	phase0	sound1	1.21868
cha2	group3	subject12	trial7	phase0	sound1	1.31014
cha2	group3	subject12	trial8	phase0	sound1	1.0463
cha2	group3	subject12	trial9	phase0	sound1	1.04202
cha2	group3	subject12	trial10	phase0	sound1	1.22213
cha2	group3	subject12	trial11	phase0	sound1	1.05899
cha2	group3	subject12	trial12	phase0	sound1	1.18466
cha2	group3	subject13	trial1	phase0	sound1	-0.16921
cha2	group3	subject13	trial2	phase0	sound1	-0.0913039
cha2	group3	subject13	trial3	phase0	sound1	-0.0892786
cha2	group3	subject13	trial4	phase0	sound1	-0.110251
cha2	group3	subject13	trial5	phase0	sound1	-0.0211496
cha2	group3	subject13	trial6	phase0	sound1	-0.0156573
cha2	group3	subject13	trial7	phase0	sound1	0.00709262
cha2	group3	subject13	trial8	phase0	sound1	-0.0433254
cha2	group3	subject13	trial9	phase0	sound1	-0.207836
cha2	group3	subject13	trial10	phase0	sound1	0.228317
cha2	group3	subject13	trial11	phase0	sound1	-0.0972665
cha2	group3	subject13	trial12	phase0	sound1	0.0170345
cha2	group3	subject14	trial1	phase0	sound1	1.13997
cha2	group3	subject14	trial2	phase0	sound1	1.28812
cha2	group3	subject14	trial3	phase0	sound1	1.47049
cha2	group3	subject14	trial4	phase0	sound1	1.18279
cha2	group3	subject14	trial5	phase0	sound1	1.37863
cha2	group3	subject14	trial6	phase0	sound1	1.58734
cha2	group3	subject14	trial7	phase0	sound1	1.4575
cha2	group3	subject14	trial8	phase0	sound1	1.46024
cha2	group3	subject14	trial9	phase0	sound1	1.42222
cha2	group3	subject14	trial10	phase0	sound1	0.839948
cha2	group3	subject14	trial11	phase0	sound1	1.70647
cha2	group3	subject14	trial12	phase0	sound1	1.17649
cha2	group3	subject15	trial1	phase0	sound1	1.45228
cha2	group3	subject15	trial2	phase0	sound1	1.36986
cha2	group3	subject15	trial3	phase0	sound1	1.5047
cha2	group3	subject15	trial4	phase0	sound1	1.54742
cha2	group3	subject15	trial5	phase0	sound1	1.08272
cha2	group3	subject15	trial6	phase0	sound1	1.33675
cha2	group3	subject15	trial7	phase0	sound1	1.50656
cha2	group3	subject15	trial8	phase0	sound1	1.3682
cha2	group3	subject15	trial9	phase0	sound1	1.13778
cha2	group3	subject15	trial10	phase0	sound1	1.5317
cha2	group3	subject15	trial11	phase0	sound1	1.09779
cha2	group3	subject15	trial12	phase0	sound1	1.16622
cha2	group3	subject16	trial1	phase0	sound1	0.948839
cha2	group3	subject16	trial2	phase0	sound1	1.23985
cha2	group3	subject16	trial3	phase0	sound1	1.1923
cha2	group3	subject16	trial4	phase0	sound1	1.22122
cha2	group3	subject16	trial5	phase0	sound1	1.01336
cha2	group3	subject16	trial6	phase0	sound1	1.12107
cha2	group3	subject16	trial7	phase0	sound1	1.16778
cha2	group3	subject16	trial8	phase0	sound1	1.21026
cha2	group3	subject16	trial9	phase0	sound1	0.780656
cha2	group3	subject16	trial10	phase0	sound1	1.00646
cha2	group3	subject16	trial11	phase0	sound1	1.13885
cha2	group3	subject16	trial12	phase0	sound1	0.881216
cha2	group3	subject17	trial1	phase0	sound1	1.20866
cha2	group3	subject17	trial2	phase0	sound1	1.35954
cha2	group3	subject17	trial3	phase0	sound1	1.46675
cha2	group3	subject17	trial4	phase0	sound1	1.53192
cha2	group3	subject17	trial5	phase0	sound1	1.16569
cha2	group3	subject17	trial6	phase0	sound1	1.07093
cha2	group3	subject17	trial7	phase0	sound1	1.20736
cha2	group3	subject17	trial8	phase0	sound1	1.40382
cha2	group3	subject17	trial9	phase0	sound1	1.47474
cha2	group3	subject17	trial10	phase0	sound1	1.11248
cha2	group3	subject17	trial11	phase0	sound1	1.44209
cha2	group3	subject17	trial12	phase0	sound1	1.07263
cha2	group3	subject18	trial1	phase0	sound1	1.00619
cha2	group3	subject18	trial2	phase0	sound1	1.02639
cha2	group3	subject18	trial3	phase0	sound1	1.17068
cha2	group3	subject18	trial4	phase0	sound1	1.37547
cha2	group3	subject18	trial5	phase0	sound1	1.28084
cha2	group3	subject18	trial6	phase0	sound1	0.886855
cha2	group3	subject18	trial7	phase0	sound1	1.18967
cha2	group3	subject18	trial8	phase0	sound1	0.82879
cha2	group3	subject18	trial9	phase0	sound1	0.797687
cha2	group3	subject18	trial10	phase0	sound1	0.893547
cha2	group3	subject18	trial11	phase0	sound1	0.988379
cha2	group3	subject18	trial12	phase0	sound1	1.18077
cha2	group3	subject19	trial1	phase0	sound1	0.38877
cha2	group3	subject19	trial2	phase0	sound1	0.713602
cha2	group3	subject19	trial3	phase0	sound1	0.459037
cha2	group3	subject19	trial4	phase0	sound1	0.603569
cha2	group3	subject19	trial5	phase0	sound1	0.755231
cha2	group3	subject19	trial6	phase0	sound1	0.600859
cha2	group3	subject19	trial7	phase0	sound1	0.557241
cha2	group3	subject19	trial8	phase0	sound1	0.86809
cha2	group3	subject19	trial9	phase0	sound1	0.826705
cha2	group3	subject19	trial10	phase0	sound1	0.516051
cha2	group3	subject19	trial11	phase0	sound1	0.547067
cha2	group3	subject19	trial12	phase0	sound1	0.773216
cha2	group3	subject20	trial1	phase0	sound1	0.641994
cha2	group3	subject20	trial2	phase0	sound1	0.665287
cha2	group3	subject20	trial3	phase0	sound1	0.319015
cha2	group3	subject20	trial4	phase0	sound1	0.896883
cha2	group3	subject20	trial5	phase0	sound1	0.605503
cha2	group3	subject20	trial6	phase0	sound1	0.552058
cha2	group3	subject20	trial7	phase0	sound1	1.06878
cha2	group3	subject20	trial8	phase0	sound1	0.748056
cha2	group3	subject20	trial9	phase0	sound1	0.777876
cha2	group3	subject20	trial10	phase0	sound1	0.684365
cha2	group3	subject20	trial11	phase0	sound1	0.738784
cha2	group3	subject20	trial12	phase0	sound1	0.916301
cha2	group3	subject21	trial1	phase0	sound1	0.515342
cha2	group3	subject21	trial2	phase0	sound1	0.800176
cha2	group3	subject21	trial3	phase0	sound1	1.09994
cha2	group3	subject21	trial4	phase0	sound1	0.649777
cha2	group3	subject21	trial5	phase0	sound1	0.931025
cha2	group3	subject21	trial6	phase0	sound1	1.20979
cha2	group3	subject21	trial7	phase0	sound1	1.00449
cha2	group3	subject21	trial8	phase0	sound1	1.3934
cha2	group3	subject21	trial9	phase0	sound1	0.915515
cha2	group3	subject21	trial10	phase0	sound1	1.09268
cha2	group3	subject21	trial11	phase0	sound1	1.17795
cha2	group3	subject21	trial12	phase0	sound1	1.12545
cha2	group1	subject1	trial1	phase0	sound2	0.60568
cha2	group1	subject1	trial2	phase0	sound2	0.476387
cha2	group1	subject1	trial3	phase0	sound2	0.319441
cha2	group1	subject1	trial4	phase0	sound2	0.53542
cha2	group1	subject1	trial5	phase0	sound2	0.583288
cha2	group1	subject1	trial6	phase0	sound2	0.587988
cha2	group1	subject1	trial7	phase0	sound2	0.432629
cha2	group1	subject1	trial8	phase0	sound2	0.871527
cha2	group1	subject1	trial9	phase0	sound2	0.69236
cha2	group1	subject1	trial10	phase0	sound2	0.574328
cha2	group1	subject1	trial11	phase0	sound2	0.432359
cha2	group1	subject1	trial12	phase0	sound2	0.638366
cha2	group1	subject2	trial1	phase0	sound2	0.583074
cha2	group1	subject2	trial2	phase0	sound2	0.569881
cha2	group1	subject2	trial3	phase0	sound2	0.472503
cha2	group1	subject2	trial4	phase0	sound2	0.274213
cha2	group1	subject2	trial5	phase0	sound2	0.333707
cha2	group1	subject2	trial6	phase0	sound2	0.170185
cha2	group1	subject2	trial7	phase0	sound2	0.175254
cha2	group1	subject2	trial8	phase0	sound2	0.390668
cha2	group1	subject2	trial9	phase0	sound2	0.307108
cha2	group1	subject2	trial10	phase0	sound2	0.491266
cha2	group1	subject2	trial11	phase0	sound2	0.609148
cha2	group1	subject2	trial12	phase0	sound2	0.582329
cha2	group1	subject3	trial1	phase0	sound2	1.61838
cha2	group1	subject3	trial2	phase0	sound2	1.69409
cha2	group1	subject3	trial3	phase0	sound2	0.720522
cha2	group1	subject3	trial4	phase0	sound2	1.41594
cha2	group1	subject3	trial5	phase0	sound2	1.40979
cha2	group1	subject3	trial6	phase0	sound2	1.38378
cha2	group1	subject3	trial7	phase0	sound2	0.85435
cha2	group1	subject3	trial8	phase0	sound2	1.15287
cha2	group1	subject3	trial9	phase0	sound2	1.23398
cha2	group1	subject3	trial10	phase0	sound2	1.48151
cha2	group1	subject3	trial11	phase0	sound2	1.01221
cha2	group1	subject3	trial12	phase0	sound2	1.76471
cha2	group1	subject4	trial1	phase0	sound2	0.472228
cha2	group1	subject4	trial2	phase0	sound2	0.356657
cha2	group1	subject4	trial3	phase0	sound2	0.331802
cha2	group1	subject4	trial4	phase0	sound2	0.411625
cha2	group1	subject4	trial5	phase0	sound2	0.529077
cha2	group1	subject4	trial6	phase0	sound2	0.604334
cha2	group1	subject4	trial7	phase0	sound2	0.454483
cha2	group1	subject4	trial8	phase0	sound2	0.532615
cha2	group1	subject4	trial9	phase0	sound2	0.390033
cha2	group1	subject4	trial10	phase0	sound2	0.382326
cha2	group1	subject4	trial11	phase0	sound2	0.454273
cha2	group1	subject4	trial12	phase0	sound2	0.401187
cha2	group1	subject5	trial1	phase0	sound2	1.57349
cha2	group1	subject5	trial2	phase0	sound2	1.58133
cha2	group1	subject5	trial3	phase0	sound2	0.81206
cha2	group1	subject5	trial4	phase0	sound2	1.75059
cha2	group1	subject5	trial5	phase0	sound2	1.08076
cha2	group1	subject5	trial6	phase0	sound2	1.13097
cha2	group1	subject5	trial7	phase0	sound2	1.49986
cha2	group1	subject5	trial8	phase0	sound2	1.05162
cha2	group1	subject5	trial9	phase0	sound2	1.03913
cha2	group1	subject5	trial10	phase0	sound2	0.84188
cha2	group1	subject5	trial11	phase0	sound2	1.3384
cha2	group1	subject5	trial12	phase0	sound2	1.57466
cha2	group1	subject6	trial1	phase0	sound2	0.960521
cha2	group1	subject6	trial2	phase0	sound2	0.915267
cha2	group1	subject6	trial3	phase0	sound2	1.16251
cha2	group1	subject6	trial4	phase0	sound2	1.19959
cha2	group1	subject6	trial5	phase0	sound2	0.918673
cha2	group1	subject6	trial6	phase0	sound2	1.04727
cha2	group1	subject6	trial7	phase0	sound2	1.23331
cha2	group1	subject6	trial8	phase0	sound2	1.01426
cha2	group1	subject6	trial9	phase0	sound2	1.20089
cha2	group1	subject6	trial10	phase0	sound2	1.14118
cha2	group1	subject6	trial11	phase0	sound2	1.27669
cha2	group1	subject6	trial12	phase0	sound2	0.803752
cha2	group1	subject7	trial1	phase0	sound2	-0.0144689
cha2	group1	subject7	trial2	phase0	sound2	0.0335558
cha2	group1	subject7	trial3	phase0	sound2	0.184033
cha2	group1	subject7	trial4	phase0	sound2	-0.0589645
cha2	group1	subject7	trial5	phase0	sound2	0.00731427
cha2	group1	subject7	trial6	phase0	sound2	-0.114838
cha2	group1	subject7	trial7	phase0	sound2	-0.0989074
cha2	group1	subject7	trial8	phase0	sound2	0.178027
cha2	group1	subject7	trial9	phase0	sound2	0.0913417
cha2	group1	subject7	trial10	phase0	sound2	0.301772
cha2	group1	subject7	trial11	phase0	sound2	0.0362338
cha2	group1	subject7	trial12	phase0	sound2	0.0361401
cha2	group1	subject8	trial1	phase0	sound2	0.644705
cha2	group1	subject8	trial2	phase0	sound2	0.386469
cha2	group1	subject8	trial3	phase0	sound2	0.596894
cha2	group1	subject8	trial4	phase0	sound2	0.330445
cha2	group1	subject8	trial5	phase0	sound2	0.577412
cha2	group1	subject8	trial6	phase0	sound2	0.332524
cha2	group1	subject8	trial7	phase0	sound2	0.53282
cha2	group1	subject8	trial8	phase0	sound2	0.470622
cha2	group1	subject8	trial9	phase0	sound2	0.418537
cha2	group1	subject8	trial10	phase0	sound2	0.614413
cha2	group1	subject8	trial11	phase0	sound2	0.864586
cha2	group1	subject8	trial12	phase0	sound2	0.633461
cha2	group1	subject9	trial1	phase0	sound2	1.41699
cha2	group1	subject9	trial2	phase0	sound2	1.48177
cha2	group1	subject9	trial3	phase0	sound2	0.862276
cha2	group1	subject9	trial4	phase0	sound2	1.25772
cha2	group1	subject9	trial5	phase0	sound2	1.29921
cha2	group1	subject9	trial6	phase0	sound2	1.40748
cha2	group1	subject9	trial7	phase0	sound2	1.06282
cha2	group1	subject9	trial8	phase0	sound2	1.38552
cha2	group1	subject9	trial9	phase0	sound2	1.39023
cha2	group1	subject9	trial10	phase0	sound2	1.36889
cha2	group1	subject9	trial11	phase0	sound2	1.40507
cha2	group1	subject9	trial12	phase0	sound2	1.41257
cha2	group1	subject10	trial1	phase0	sound2	0.630619
cha2	group1	subject10	trial2	phase0	sound2	0.542085
cha2	group1	subject10	trial3	phase0	sound2	0.558234
cha2	group1	subject10	trial4	phase0	sound2	0.556445
cha2	group1	subject10	trial5	phase0	sound2	0.817718
cha2	group1	subject10	trial6	phase0	sound2	0.535789
cha2	group1	subject10	trial7	phase0	sound2	0.889778
cha2	group1	subject10	trial8	phase0	sound2	0.729604
cha2	group1	subject10	trial9	phase0	sound2	0.574468
cha2	group1	subject10	trial10	phase0	sound2	0.835017
cha2	group1	subject10	trial11	phase0	sound2	0.28671
cha2	group1	subject10	trial12	phase0	sound2	0.647228
cha2	group1	subject11	trial1	phase0	sound2	1.13622
cha2	group1	subject11	trial2	phase0	sound2	1.21428
cha2	group1	subject11	trial3	phase0	sound2	1.16125
cha2	group1	subject11	trial4	phase0	sound2	0.927188
cha2	group1	subject11	trial5	phase0	sound2	1.41354
cha2	group1	subject11	trial6	phase0	sound2	1.1377
cha2	group1	subject11	trial7	phase0	sound2	0.940345
cha2	group1	subject11	trial8	phase0	sound2	1.43601
cha2	group1	subject11	trial9	phase0	sound2	1.46082
cha2	group1	subject11	trial10	phase0	sound2	1.67532
cha2	group1	subject11	trial11	phase0	sound2	1.07438
cha2	group1	subject11	trial12	phase0	sound2	1.41145
cha2	group1	subject12	trial1	phase0	sound2	0.549631
cha2	group1	subject12	trial2	phase0	sound2	0.430531
cha2	group1	subject12	trial3	phase0	sound2	0.372796
cha2	group1	subject12	trial4	phase0	sound2	0.845964
cha2	group1	subject12	trial5	phase0	sound2	0.623348
cha2	group1	subject12	trial6	phase0	sound2	0.412823
cha2	group1	subject12	trial7	phase0	sound2	0.714768
cha2	group1	subject12	trial8	phase0	sound2	0.594761
cha2	group1	subject12	trial9	phase0	sound2	0.355237
cha2	group1	subject12	trial10	phase0	sound2	0.650225
cha2	group1	subject12	trial11	phase0	sound2	0.464867
cha2	group1	subject12	trial12	phase0	sound2	0.743002
cha2	group1	subject13	trial1	phase0	sound2	1.80052
cha2	group1	subject13	trial2	phase0	sound2	1.28181
cha2	group1	subject13	trial3	phase0	sound2	1.09557
cha2	group1	subject13	trial4	phase0	sound2	0.889738
cha2	group1	subject13	trial5	phase0	sound2	1.59922
cha2	group1	subject13	trial6	phase0	sound2	1.1943
cha2	group1	subject13	trial7	phase0	sound2	1.24625
cha2	group1	subject13	trial8	phase0	sound2	0.872585
cha2	group1	subject13	trial9	phase0	sound2	1.34503
cha2	group1	subject13	trial10	phase0	sound2	0.816716
cha2	group1	subject13	trial11	phase0	sound2	1.23348
cha2	group1	subject13	trial12	phase0	sound2	0.830457
cha2	group1	subject14	trial1	phase0	sound2	1.37729
cha2	group1	subject14	trial2	phase0	sound2	0.937538
cha2	group1	subject14	trial3	phase0	sound2	1.15953
cha2	group1	subject14	trial4	phase0	sound2	1.18308
cha2	group1	subject14	trial5	phase0	sound2	1.44322
cha2	group1	subject14	trial6	phase0	sound2	1.52745
cha2	group1	subject14	trial7	phase0	sound2	1.34604
cha2	group1	subject14	trial8	phase0	sound2	1.35867
cha2	group1	subject14	trial9	phase0	sound2	1.09463
cha2	group1	subject14	trial10	phase0	sound2	1.84851
cha2	group1	subject14	trial11	phase0	sound2	1.08246
cha2	group1	subject14	trial12	phase0	sound2	1.19723
cha2	group1	subject15	trial1	phase0	sound2	1.56717
cha2	group1	subject15	trial2	phase0	sound2	1.65061
cha2	group1	subject15	trial3	phase0	sound2	1.87629
cha2	group1	subject15	trial4	phase0	sound2	1.01945
cha2	group1	subject15	trial5	phase0	sound2	1.64272
cha2	group1	subject15	trial6	phase0	sound2	1.40252
cha2	group1	subject15	trial7	phase0	sound2	1.40902
cha2	group1	subject15	trial8	phase0	sound2	2.08302
cha2	group1	subject15	trial9	phase0	sound2	1.63996
cha2	group1	subject15	trial10	phase0	sound2	2.05241
cha2	group1	subject15	trial11	phase0	sound2	1.13922
cha2	group1	subject15	trial12	phase0	sound2	1.34347
cha2	group1	subject16	trial1	phase0	sound2	1.13158
cha2	group1	subject16	trial2	phase0	sound2	0.905986
cha2	group1	subject16	trial3	phase0	sound2	1.03989
cha2	group1	subject16	trial4	phase0	sound2	1.17651
cha2	group1	subject16	trial5	phase0	sound2	0.549622
cha2	group1	subject16	trial6	phase0	sound2	0.889014
cha2	group1	subject16	trial7	phase0	sound2	0.900482
cha2	group1	subject16	trial8	phase0	sound2	0.890812
cha2	group1	subject16	trial9	phase0	sound2	0.510115
cha2	group1	subject16	trial10	phase0	sound2	1.13873
cha2	group1	subject16	trial11	phase0	sound2	0.375823
cha2	group1	subject16	trial12	phase0	sound2	0.826201
cha2	group1	subject17	trial1	phase0	sound2	0.468023
cha2	group1	subject17	trial2	phase0	sound2	0.476764
cha2	group1	subject17	trial3	phase0	sound2	0.607042
cha2	group1	subject17	trial4	phase0	sound2	0.661847
cha2	group1	subject17	trial5	phase0	sound2	0.640223
cha2	group1	subject17	trial6	phase0	sound2	0.439456
cha2	group1	subject17	trial7	phase0	sound2	0.82975
cha2	group1	subject17	trial8	phase0	sound2	0.688126
cha2	group1	subject17	trial9	phase0	sound2	0.725123
cha2	group1	subject17	trial10	phase0	sound2	0.600129
cha2	group1	subject17	trial11	phase0	sound2	0.767165
cha2	group1	subject17	trial12	phase0	sound2	0.646977
cha2	group1	subject18	trial1	phase0	sound2	1.15058
cha2	group1	subject18	trial2	phase0	sound2	0.666656
cha2	group1	subject18	trial3	phase0	sound2	0.766581
cha2	group1	subject18	trial4	phase0	sound2	1.07001
cha2	group1	subject18	trial5	phase0	sound2	1.39945
cha2	group1	subject18	trial6	phase0	sound2	1.25487
cha2	group1	subject18	trial7	phase0	sound2	1.36107
cha2	group1	subject18	trial8	phase0	sound2	1.43792
cha2	group1	subject18	trial9	phase0	sound2	1.31287
cha2	group1	subject18	trial10	phase0	sound2	0.95744
cha2	group1	subject18	trial11	phase0	sound2	1.10853
cha2	group1	subject18	trial12	phase0	sound2	0.978118
cha2	group1	subject19	trial1	phase0	sound2	0.49833
cha2	group1	subject19	trial2	phase0	sound2	0.577073
cha2	group1	subject19	trial3	phase0	sound2	0.659144
cha2	group1	subject19	trial4	phase0	sound2	0.677277
cha2	group1	subject19	trial5	phase0	sound2	0.534941
cha2	group1	subject19	trial6	phase0	sound2	0.438497
cha2	group1	subject19	trial7	phase0	sound2	0.600976
cha2	group1	subject19	trial8	phase0	sound2	0.327855
cha2	group1	subject19	trial9	phase0	sound2	0.474631
cha2	group1	subject19	trial10	phase0	sound2	0.334011
cha2	group1	subject19	trial11	phase0	sound2	0.452324
cha2	group1	subject19	trial12	phase0	sound2	0.603511
cha2	group1	subject20	trial1	phase0	sound2	0.515404
cha2	group1	subject20	trial2	phase0	sound2	0.522737
cha2	group1	subject20	trial3	phase0	sound2	0.45591
cha2	group1	subject20	trial4	phase0	sound2	0.682019
cha2	group1	subject20	trial5	phase0	sound2	0.709665
cha2	group1	subject20	trial6	phase0	sound2	0.693005
cha2	group1	subject20	trial7	phase0	sound2	0.757182
cha2	group1	subject20	trial8	phase0	sound2	0.551475
cha2	group1	subject20	trial9	phase0	sound2	0.737301
cha2	group1	subject20	trial10	phase0	sound2	0.527607
cha2	group1	subject20	trial11	phase0	sound2	0.580782
cha2	group1	subject20	trial12	phase0	sound2	0.304315
cha2	group1	subject21	trial1	phase0	sound2	0.818359
cha2	group1	subject21	trial2	phase0	sound2	0.917484
cha2	group1	subject21	trial3	phase0	sound2	0.817395
cha2	group1	subject21	trial4	phase0	sound2	0.462619
cha2	group1	subject21	trial5	phase0	sound2	0.760208
cha2	group1	subject21	trial6	phase0	sound2	0.639385
cha2	group1	subject21	trial7	phase0	sound2	0.878065
cha2	group1	subject21	trial8	phase0	sound2	0.93816
cha2	group1	subject21	trial9	phase0	sound2	0.604317
cha2	group1	subject21	trial10	phase0	sound2	0.507691
cha2	group1	subject21	trial11	phase0	sound2	0.721138
cha2	group1	subject21	trial12	phase0	sound2	0.617794
cha2	group1	subject22	trial1	phase0	sound2	0.824038
cha2	group1	subject22	trial2	phase0	sound2	0.469267
cha2	group1	subject22	trial3	phase0	sound2	0.395691
cha2	group1	subject22	trial4	phase0	sound2	0.478584
cha2	group1	subject22	trial5	phase0	sound2	0.311894
cha2	group1	subject22	trial6	phase0	sound2	0.440796
cha2	group1	subject22	trial7	phase0	sound2	0.492587
cha2	group1	subject22	trial8	phase0	sound2	0.218884
cha2	group1	subject22	trial9	phase0	sound2	0.228932
cha2	group1	subject22	trial10	phase0	sound2	0.716523
cha2	group1	subject22	trial11	phase0	sound2	0.470585
cha2	group1	subject22	trial12	phase0	sound2	0.213874
cha2	group2	subject1	trial1	phase0	sound2	-0.0106625
cha2	group2	subject1	trial2	phase0	sound2	-0.0674493
cha2	group2	subject1	trial3	phase0	sound2	-0.0824921
cha2	group2	subject1	trial4	phase0	sound2	0.0106536
cha2	group2	subject1	trial5	phase0	sound2	-0.0532367
cha2	group2	subject1	trial6	phase0	sound2	0.215476
cha2	group2	subject1	trial7	phase0	sound2	0.0379085
cha2	group2	subject1	trial8	phase0	sound2	-0.082576
cha2	group2	subject1	trial9	phase0	sound2	0.206522
cha2	group2	subject1	trial10	phase0	sound2	0.0277873
cha2	group2	subject1	trial11	phase0	sound2	0.227773
cha2	group2	subject1	trial12	phase0	sound2	-0.115337
cha2	group2	subject2	trial1	phase0	sound2	0.849013
cha2	group2	subject2	trial2	phase0	sound2	0.773297
cha2	group2	subject2	trial3	phase0	sound2	0.702595
cha2	group2	subject2	trial4	phase0	sound2	0.736582
cha2	group2	subject2	trial5	phase0	sound2	0.872976
cha2	group2	subject2	trial6	phase0	sound2	1.02196
cha2	group2	subject2	trial7	phase0	sound2	0.803434
cha2	group2	subject2	trial8	phase0	sound2	0.78813
cha2	group2	subject2	trial9	phase0	sound2	1.04792
cha2	group2	subject2	trial10	phase0	sound2	0.611664
cha2	group2	subject2	trial11	phase0	sound2	0.866884
cha2	group2	subject2	trial12	phase0	sound2	0.636116
cha2	group2	subject3	trial1	phase0	sound2	0.419676
cha2	group2	subject3	trial2	phase0	sound2	0.379809
cha2	group2	subject3	trial3	phase0	sound2	0.647264
cha2	group2	subject3	trial4	phase0	sound2	0.375795
cha2	group2	subject3	trial5	phase0	sound2	0.665963
cha2	group2	subject3	trial6	phase0	sound2	0.442411
cha2	group2	subject3	trial7	phase0	sound2	0.637331
cha2	group2	subject3	trial8	phase0	sound2	0.474515
cha2	group2	subject3	trial9	phase0	sound2	0.386207
cha2	group2	subject3	trial10	phase0	sound2	0.397381
cha2	group2	subject3	trial11	phase0	sound2	0.346689
cha2	group2	subject3	trial12	phase0	sound2	0.273177
cha2	group2	subject4	trial1	phase0	sound2	0.733622
cha2	group2	subject4	trial2	phase0	sound2	1.09354
cha2	group2	subject4	trial3	phase0	sound2	0.588995
cha2	group2	subject4	trial4	phase0	sound2	0.589507
cha2	group2	subject4	trial5	phase0	sound2	0.66988
cha2	group2	subject4	trial6	phase0	sound2	0.501183
cha2	group2	subject4	trial7	phase0	sound2	0.629158
cha2	group2	subject4	trial8	phase0	sound2	0.847698
cha2	group2	subject4	trial9	phase0	sound2	1.06979
cha2	group2	subject4	trial10	phase0	sound2	0.828383
cha2	group2	subject4	trial11	phase0	sound2	0.608089
cha2	group2	subject4	trial12	phase0	sound2	0.800819
cha2	group2	subject5	trial1	phase0	sound2	0.761943
cha2	group2	subject5	trial2	phase0	sound2	0.666265
cha2	group2	subject5	trial3	phase0	sound2	0.655278
cha2	group2	subject5	trial4	phase0	sound2	0.722008
cha2	group2	subject5	trial5	phase0	sound2	0.808889
cha2	group2	subject5	trial6	phase0	sound2	0.696984
cha2	group2	subject5	trial7	phase0	sound2	0.640872
cha2	group2	subject5	trial8	phase0	sound2	0.970281
cha2	group2	subject5	trial9	phase0	sound2	0.68981
cha2	group2	subject5	trial10	phase0	sound2	0.618129
cha2	group2	subject5	trial11	phase0	sound2	0.900573
cha2	group2	subject5	trial12	phase0	sound2	0.759284
cha2	group2	subject6	trial1	phase0	sound2	0.679496
cha2	group2	subject6	trial2	phase0	sound2	1.26849
cha2	group2	subject6	trial3	phase0	sound2	1.38427
cha2	group2	subject6	trial4	phase0	sound2	1.18235
cha2	group2	subject6	trial5	phase0	sound2	0.767486
cha2	group2	subject6	trial6	phase0	sound2	1.84091
cha2	group2	subject6	trial7	phase0	sound2	1.31291
cha2	group2	subject6	trial8	phase0	sound2	1.07289
cha2	group2	subject6	trial9	phase0	sound2	1.21289
cha2	group2	subject6	trial10	phase0	sound2	0.753561
cha2	group2	subject6	trial11	phase0	sound2	1.67087
cha2	group2	subject6	trial12	phase0	sound2	1.38654
cha2	group2	subject7	trial1	phase0	sound2	1.73657
cha2	group2	subject7	trial2	phase0	sound2	1.19826
cha2	group2	subject7	trial3	phase0	sound2	1.58178
cha2	group2	subject7	trial4	phase0	sound2	1.3615
cha2	group2	subject7	trial5	phase0	sound2	1.42279
cha2	group2	subject7	trial6	phase0	sound2	1.63536
cha2	group2	subject7	trial7	phase0	sound2	1.17322
cha2	group2	subject7	trial8	phase0	sound2	2.07176
cha2	group2	subject7	trial9	phase0	sound2	1.65665
cha2	group2	subject7	trial10	phase0	sound2	1.20387
cha2	group2	subject7	trial11	phase0	sound2	1.50271
cha2	group2	subject7	trial12	phase0	sound2	2.01482
cha2	group2	subject8	trial1	phase0	sound2	1.44682
cha2	group2	subject8	trial2	phase0	sound2	1.39388
cha2	group2	subject8	trial3	phase0	sound2	1.28391
cha2	group2	subject8	trial4	phase0	sound2	1.64506
cha2	group2	subject8	trial5	phase0	sound2	1.50601
cha2	group2	subject8	trial6	phase0	sound2	1.46433
cha2	group2	subject8	trial7	phase0	sound2	1.40251
cha2	group2	subject8	trial8	phase0	sound2	1.58147
cha2	group2	subject8	trial9	phase0	sound2	1.18738
cha2	group2	subject8	trial10	phase0	sound2	2.00785
cha2	group2	subject8	trial11	phase0	sound2	1.53926
cha2	group2	subject8	trial12	phase0	sound2	1.30295
cha2	group2	subject9	trial1	phase0	sound2	1.20859
cha2	group2	subject9	trial2	phase0	sound2	0.715456
cha2	group2	subject9	trial3	phase0	sound2	0.994328
cha2	group2	subject9	trial4	phase0	sound2	0.665918
cha2	group2	subject9	trial5	phase0	sound2	1.0645
cha2	group2	subject9	trial6	phase0	sound2	1.06536
cha2	group2	subject9	trial7	phase0	sound2	1.24945
cha2	group2	subject9	trial8	phase0	sound2	0.975143
cha2	group2	subject9	trial9	phase0	sound2	0.874717
cha2	group2	subject9	trial10	phase0	sound2	0.865765
cha2	group2	subject9	trial11	phase0	sound2	0.947682
cha2	group2	subject9	trial12	phase0	sound2	1.18611
cha2	group2	subject10	trial1	phase0	sound2	1.1404
cha2	group2	subject10	trial2	phase0	sound2	1.53294
cha2	group2	subject10	trial3	phase0	sound2	1.30156
cha2	group2	subject10	trial4	phase0	sound2	1.67651
cha2	group2	subject10	trial5	phase0	sound2	1.59744
cha2	group2	subject10	trial6	phase0	sound2	1.35941
cha2	group2	subject10	trial7	phase0	sound2	1.4683
cha2	group2	subject10	trial8	phase0	sound2	1.10963
cha2	group2	subject10	trial9	phase0	sound2	1.39653
cha2	group2	subject10	trial10	phase0	sound2	0.817797
cha2	group2	subject10	trial11	phase0	sound2	1.16452
cha2	group2	subject10	trial12	phase0	sound2	1.367
cha2	group2	subject11	trial1	phase0	sound2	0.863157
cha2	group2	subject11	trial2	phase0	sound2	1.07123
cha2	group2	subject11	trial3	phase0	sound2	1.1428
cha2	group2	subject11	trial4	phase0	sound2	1.20573
cha2	group2	subject11	trial5	phase0	sound2	1.17165
cha2	group2	subject11	trial6	phase0	sound2	1.11576
cha2	group2	subject11	trial7	phase0	sound2	0.881896
cha2	group2	subject11	trial8	phase0	sound2	0.549207
cha2	group2	subject11	trial9	phase0	sound2	0.849208
cha2	group2	subject11	trial10	phase0	sound2	1.06712
cha2	group2	subject11	trial11	phase0	sound2	0.905687
cha2	group2	subject11	trial12	phase0	sound2	0.993796
cha2	group2	subject12	trial1	phase0	sound2	0.751664
cha2	group2	subject12	trial2	phase0	sound2	0.444856
cha2	group2	subject12	trial3	phase0	sound2	0.748793
cha2	group2	subject12	trial4	phase0	sound2	0.738812
cha2	group2	subject12	trial5	phase0	sound2	0.417267
cha2	group2	subject12	trial6	phase0	sound2	0.772453
cha2	group2	subject12	trial7	phase0	sound2	0.41887
cha2	group2	subject12	trial8	phase0	sound2	0.484805
cha2	group2	subject12	trial9	phase0	sound2	0.569152
cha2	group2	subject12	trial10	phase0	sound2	0.41816
cha2	group2	subject12	trial11	phase0	sound2	0.855201
cha2	group2	subject12	trial12	phase0	sound2	0.648899
cha2	group2	subject13	trial1	phase0	sound2	0.791883
cha2	group2	subject13	trial2	phase0	sound2	0.67175
cha2	group2	subject13	trial3	phase0	sound2	0.738638
cha2	group2	subject13	trial4	phase0	sound2	0.806269
cha2	group2	subject13	trial5	phase0	sound2	0.707942
cha2	group2	subject13	trial6	phase0	sound2	0.900981
cha2	group2	subject13	trial7	phase0	sound2	0.496222
cha2	group2	subject13	trial8	phase0	sound2	0.850845
cha2	group2	subject13	trial9	phase0	sound2	0.741473
cha2	group2	subject13	trial10	phase0	sound2	0.380726
cha2	group2	subject13	trial11	phase0	sound2	0.772201
cha2	group2	subject13	trial12	phase0	sound2	0.150189
cha2	group2	subject14	trial1	phase0	sound2	0.610932
cha2	group2	subject14	trial2	phase0	sound2	0.915423
cha2	group2	subject14	trial3	phase0	sound2	0.783647
cha2	group2	subject14	trial4	phase0	sound2	0.909817
cha2	group2	subject14	trial5	phase0	sound2	1.00226
cha2	group2	subject14	trial6	phase0	sound2	0.726101
cha2	group2	subject14	trial7	phase0	sound2	0.663769
cha2	group2	subject14	trial8	phase0	sound2	0.572885
cha2	group2	subject14	trial9	phase0	sound2	0.852296
cha2	group2	subject14	trial10	phase0	sound2	0.65088
cha2	group2	subject14	trial11	phase0	sound2	0.762871
cha2	group2	subject14	trial12	phase0	sound2	0.978261
cha2	group2	subject15	trial1	phase0	sound2	0.41453
cha2	group2	subject15	trial2	phase0	sound2	0.248264
cha2	group2	subject15	trial3	phase0	sound2	0.266108
cha2	group2	subject15	trial4	phase0	sound2	0.18875
cha2	group2	subject15	trial5	phase0	sound2	0.046213
cha2	group2	subject15	trial6	phase0	sound2	0.403644
cha2	group2	subject15	trial7	phase0	sound2	0.131038
cha2	group2	subject15	trial8	phase0	sound2	0.206168
cha2	group2	subject15	trial9	phase0	sound2	0.38533
cha2	group2	subject15	trial10	phase0	sound2	0.147292
cha2	group2	subject15	trial11	phase0	sound2	0.231263
cha2	group2	subject15	trial12	phase0	sound2	0.28153
cha2	group2	subject16	trial1	phase0	sound2	0.540983
cha2	group2	subject16	trial2	phase0	sound2	0.369175
cha2	group2	subject16	trial3	phase0	sound2	0.535537
cha2	group2	subject16	trial4	phase0	sound2	0.452997
cha2	group2	subject16	trial5	phase0	sound2	0.557592
cha2	group2	subject16	trial6	phase0	sound2	0.36885
cha2	group2	subject16	trial7	phase0	sound2	0.661332
cha2	group2	subject16	trial8	phase0	sound2	0.425314
cha2	group2	subject16	trial9	phase0	sound2	0.49121
cha2	group2	subject16	trial10	phase0	sound2	0.550978
cha2	group2	subject16	trial11	phase0	sound2	0.5111
cha2	group2	subject16	trial12	phase0	sound2	0.273514
cha2	group2	subject17	trial1	phase0	sound2	0.343828
cha2	group2	subject17	trial2	phase0	sound2	0.520437
cha2	group2	subject17	trial3	phase0	sound2	0.500008
cha2	group2	subject17	trial4	phase0	sound2	0.412533
cha2	group2	subject17	trial5	phase0	sound2	0.364089
cha2	group2	subject17	trial6	phase0	sound2	0.816856
cha2	group2	subject17	trial7	phase0	sound2	0.432779
cha2	group2	subject17	trial8	phase0	sound2	0.396101
cha2	group2	subject17	trial9	phase0	sound2	0.379608
cha2	group2	subject17	trial10	phase0	sound2	0.604929
cha2	group2	subject17	trial11	phase0	sound2	0.609922
cha2	group2	subject17	trial12	phase0	sound2	0.31392
cha2	group2	subject18	trial1	phase0	sound2	0.722266
cha2	group2	subject18	trial2	phase0	sound2	0.632229
cha2	group2	subject18	trial3	phase0	sound2	1.25764
cha2	group2	subject18	trial4	phase0	sound2	0.884936
cha2	group2	subject18	trial5	phase0	sound2	1.00949
cha2	group2	subject18	trial6	phase0	sound2	0.945306
cha2	group2	subject18	trial7	phase0	sound2	1.13931
cha2	group2	subject18	trial8	phase0	sound2	0.571163
cha2	group2	subject18	trial9	phase0	sound2	0.839541
cha2	group2	subject18	trial10	phase0	sound2	1.05079
cha2	group2	subject18	trial11	phase0	sound2	0.76754
cha2	group2	subject18	trial12	phase0	sound2	0.630295
cha2	group2	subject19	trial1	phase0	sound2	0.0596842
cha2	group2	subject19	trial2	phase0	sound2	0.17212
cha2	group2	subject19	trial3	phase0	sound2	0.214733
cha2	group2	subject19	trial4	phase0	sound2	-0.129899
cha2	group2	subject19	trial5	phase0	sound2	-0.0370456
cha2	group2	subject19	trial6	phase0	sound2	-0.00504983
cha2	group2	subject19	trial7	phase0	sound2	0.0353053
cha2	group2	subject19	trial8	phase0	sound2	0.162015
cha2	group2	subject19	trial9	phase0	sound2	-0.141749
cha2	group2	subject19	trial10	phase0	sound2	0.195044
cha2	group2	subject19	trial11	phase0	sound2	0.0264584
cha2	group2	subject19	trial12	phase0	sound2	-0.00355999
cha2	group2	subject20	trial1	phase0	sound2	1.43967
cha2	group2	subject20	trial2	phase0	sound2	1.43079
cha2	group2	subject20	trial3	phase0	sound2	1.29633
cha2	group2	subject20	trial4	phase0	sound2	1.22621
cha2	group2	subject20	trial5	phase0	sound2	0.831984
cha2	group2	subject20	trial6	phase0	sound2	1.06099
cha2	group2	subject20	trial7	phase0	sound2	1.56527
cha2	group2	subject20	trial8	phase0	sound2	1.27986
cha2	group2	subject20	trial9	phase0	sound2	2.03704
cha2	group2	subject20	trial10	phase0	sound2	1.5778
cha2	group2	subject20	trial11	phase0	sound2	1.3224
cha2	group2	subject20	trial12	phase0	sound2	1.54537
cha2	group2	subject21	trial1	phase0	sound2	0.970261
cha2	group2	subject21	trial2	phase0	sound2	0.891837
cha2	group2	subject21	trial3	phase0	sound2	1.27875
cha2	group2	subject21	trial4	phase0	sound2	0.883827
cha2	group2	subject21	trial5	phase0	sound2	0.889433
cha2	group2	subject21	trial6	phase0	sound2	0.831223
cha2	group2	subject21	trial7	phase0	sound2	0.766218
cha2	group2	subject21	trial8	phase0	sound2	1.00637
cha2	group2	subject21	trial9	phase0	sound2	0.820394
cha2	group2	subject21	trial10	phase0	sound2	1.29425
cha2	group2	subject21	trial11	phase0	sound2	1.23828
cha2	group2	subject21	trial12	phase0	sound2	1.19615
cha2	group2	subject22	trial1	phase0	sound2	1.17593
cha2	group2	subject22	trial2	phase0	sound2	1.27534
cha2	group2	subject22	trial3	phase0	sound2	1.43651
cha2	group2	subject22	trial4	phase0	sound2	1.37755
cha2	group2	subject22	trial5	phase0	sound2	1.69525
cha2	group2	subject22	trial6	phase0	sound2	1.22054
cha2	group2	subject22	trial7	phase0	sound2	1.10884
cha2	group2	subject22	trial8	phase0	sound2	1.29619
cha2	group2	subject22	trial9	phase0	sound2	1.55311
cha2	group2	subject22	trial10	phase0	sound2	1.48785
cha2	group2	subject22	trial11	phase0	sound2	1.57324
cha2	group2	subject22	trial12	phase0	sound2	1.12782
cha2	group2	subject23	trial1	phase0	sound2	1.34871
cha2	group2	subject23	trial2	phase0	sound2	1.12287
cha2	group2	subject23	trial3	phase0	sound2	1.65068
cha2	group2	subject23	trial4	phase0	sound2	0.819552
cha2	group2	subject23	trial5	phase0	sound2	1.09579
cha2	group2	subject23	trial6	phase0	sound2	1.96083
cha2	group2	subject23	trial7	phase0	sound2	1.58428
cha2	group2	subject23	trial8	phase0	sound2	1.30533
cha2	group2	subject23	trial9	phase0	sound2	1.29135
cha2	group2	subject23	trial10	phase0	sound2	1.07733
cha2	group2	subject23	trial11	phase0	sound2	1.33156
cha2	group2	subject23	trial12	phase0	sound2	1.15727
cha2	group3	subject1	trial1	phase0	sound2	0.775791
cha2	group3	subject1	trial2	phase0	sound2	0.903821
cha2	group3	subject1	trial3	phase0	sound2	0.863689
cha2	group3	subject1	trial4	phase0	sound2	1.35124
cha2	group3	subject1	trial5	phase0	sound2	1.13879
cha2	group3	subject1	trial6	phase0	sound2	0.920037
cha2	group3	subject1	trial7	phase0	sound2	1.15506
cha2	group3	subject1	trial8	phase0	sound2	1.13568
cha2	group3	subject1	trial9	phase0	sound2	1.37787
cha2	group3	subject1	trial10	phase0	sound2	1.08082
cha2	group3	subject1	trial11	phase0	sound2	0.778737
cha2	group3	subject1	trial12	phase0	sound2	0.731166
cha2	group3	subject2	trial1	phase0	sound2	1.37864
cha2	group3	subject2	trial2	phase0	sound2	0.848527
cha2	group3	subject2	trial3	phase0	sound2	0.924018
cha2	group3	subject2	trial4	phase0	sound2	0.729757
cha2	group3	subject2	trial5	phase0	sound2	0.984902
cha2	group3	subject2	trial6	phase0	sound2	1.07931
cha2	group3	subject2	trial7	phase0	sound2	0.820382
cha2	group3	subject2	trial8	phase0	sound2	0.859376
cha2	group3	subject2	trial9	phase0	sound2	0.642406
cha2	group3	subject2	trial10	phase0	sound2	1.29888
cha2	group3	subject2	trial11	phase0	sound2	1.1272
cha2	group3	subject2	trial12	phase0	sound2	0.747252
cha2	group3	subject3	trial1	phase0	sound2	0.0061393
cha2	group3	subject3	trial2	phase0	sound2	0.0296394
cha2	group3	subject3	trial3	phase0	sound2	0.035438
cha2	group3	subject3	trial4	phase0	sound2	0.304431
cha2	group3	subject3	trial5	phase0	sound2	0.000584922
cha2	group3	subject3	trial6	phase0	sound2	0.327877
cha2	group3	subject3	trial7	phase0	sound2	0.112751
cha2	group3	subject3	trial8	phase0	sound2	0.402277
cha2	group3	subject3	trial9	phase0	sound2	0.247613
cha2	group3	subject3	trial10	phase0	sound2	0.0706475
cha2	group3	subject3	trial11	phase0	sound2	-0.0173769
cha2	group3	subject3	trial12	phase0	sound2	0.167948
cha2	group3	subject4	trial1	phase0	sound2	1.32935
cha2	group3	subject4	trial2	phase0	sound2	0.775682
cha2	group3	subject4	trial3	phase0	sound2	1.19277
cha2	group3	subject4	trial4	phase0	sound2	1.17508
cha2	group3	subject4	trial5	phase0	sound2	1.0874
cha2	group3	subject4	trial6	phase0	sound2	1.10951
cha2	group3	subject4	trial7	phase0	sound2	0.979807
cha2	group3	subject4	trial8	phase0	sound2	1.18203
cha2	group3	subject4	trial9	phase0	sound2	1.34939
cha2	group3	subject4	trial10	phase0	sound2	0.803908
cha2	group3	subject4	trial11	phase0	sound2	1.15967
cha2	group3	subject4	trial12	phase0	sound2	0.805521
cha2	group3	subject5	trial1	phase0	sound2	1.10571
cha2	group3	subject5	trial2	phase0	sound2	1.54915
cha2	group3	subject5	trial3	phase0	sound2	1.44598
cha2	group3	subject5	trial4	phase0	sound2	1.29543
cha2	group3	subject5	trial5	phase0	sound2	1.43592
cha2	group3	subject5	trial6	phase0	sound2	1.45638
cha2	group3	subject5	trial7	phase0	sound2	1.48385
cha2	group3	subject5	trial8	phase0	sound2	1.15876
cha2	group3	subject5	trial9	phase0	sound2	1.35146
cha2	group3	subject5	trial10	phase0	sound2	1.41038
cha2	group3	subject5	trial11	phase0	sound2	1.71646
cha2	group3	subject5	trial12	phase0	sound2	1.46186
cha2	group3	subject6	trial1	phase0	sound2	0.56757
cha2	group3	subject6	trial2	phase0	sound2	0.737459
cha2	group3	subject6	trial3	phase0	sound2	0.643995
cha2	group3	subject6	trial4	phase0	sound2	0.227864
cha2	group3	subject6	trial5	phase0	sound2	0.783742
cha2	group3	subject6	trial6	phase0	sound2	0.733237
cha2	group3	subject6	trial7	phase0	sound2	0.519573
cha2	group3	subject6	trial8	phase0	sound2	0.744649
cha2	group3	subject6	trial9	phase0	sound2	0.900825
cha2	group3	subject6	trial10	phase0	sound2	0.890618
cha2	group3	subject6	trial11	phase0	sound2	0.888016
cha2	group3	subject6	trial12	phase0	sound2	0.933883
cha2	group3	subject7	trial1	phase0	sound2	1.41247
cha2	group3	subject7	trial2	phase0	sound2	1.22349
cha2	group3	subject7	trial3	phase0	sound2	1.06012
cha2	group3	subject7	trial4	phase0	sound2	1.42922
cha2	group3	subject7	trial5	phase0	sound2	1.86096
cha2	group3	subject7	trial6	phase0	sound2	1.44713
cha2	group3	subject7	trial7	phase0	sound2	1.92615
cha2	group3	subject7	trial8	phase0	sound2	1.51388
cha2	group3	subject7	trial9	phase0	sound2	1.89227
cha2	group3	subject7	trial10	phase0	sound2	0.988968
cha2	group3	subject7	trial11	phase0	sound2	1.13994
cha2	group3	subject7	trial12	phase0	sound2	1.80701
cha2	group3	subject8	trial1	phase0	sound2	1.68307
cha2	group3	subject8	trial2	phase0	sound2	1.61528
cha2	group3	subject8	trial3	phase0	sound2	1.56133
cha2	group3	subject8	trial4	phase0	sound2	1.68325
cha2	group3	subject8	trial5	phase0	sound2	1.69596
cha2	group3	subject8	trial6	phase0	sound2	1.36057
cha2	group3	subject8	trial7	phase0	sound2	1.08628
cha2	group3	subject8	trial8	phase0	sound2	1.8289
cha2	group3	subject8	trial9	phase0	sound2	1.49185
cha2	group3	subject8	trial10	phase0	sound2	1.27216
cha2	group3	subject8	trial11	phase0	sound2	1.51161
cha2	group3	subject8	trial12	phase0	sound2	1.72813
cha2	group3	subject9	trial1	phase0	sound2	0.758187
cha2	group3	subject9	trial2	phase0	sound2	0.93573
cha2	group3	subject9	trial3	phase0	sound2	0.859926
cha2	group3	subject9	trial4	phase0	sound2	0.656237
cha2	group3	subject9	trial5	phase0	sound2	0.606177
cha2	group3	subject9	trial6	phase0	sound2	0.54908
cha2	group3	subject9	trial7	phase0	sound2	0.806216
cha2	group3	subject9	trial8	phase0	sound2	0.533926
cha2	group3	subject9	trial9	phase0	sound2	0.829144
cha2	group3	subject9	trial10	phase0	sound2	0.682629
cha2	group3	subject9	trial11	phase0	sound2	0.372695
cha2	group3	subject9	trial12	phase0	sound2	0.314769
cha2	group3	subject10	trial1	phase0	sound2	0.34572
cha2	group3	subject10	trial2	phase0	sound2	0.556079
cha2	group3	subject10	trial3	phase0	sound2	0.443048
cha2	group3	subject10	trial4	phase0	sound2	0.516607
cha2	group3	subject10	trial5	phase0	sound2	0.520243
cha2	group3	subject10	trial6	phase0	sound2	0.756133
cha2	group3	subject10	trial7	phase0	sound2	0.469315
cha2	group3	subject10	trial8	phase0	sound2	0.316312
cha2	group3	subject10	trial9	phase0	sound2	0.469879
cha2	group3	subject10	trial10	phase0	sound2	0.517586
cha2	group3	subject10	trial11	phase0	sound2	0.655559
cha2	group3	subject10	trial12	phase0	sound2	0.529307
cha2	group3	subject11	trial1	phase0	sound2	0.967443
cha2	group3	subject11	trial2	phase0	sound2	1.1378
cha2	group3	subject11	trial3	phase0	sound2	1.84162
cha2	group3	subject11	trial4	phase0	sound2	1.2455
cha2	group3	subject11	trial5	phase0	sound2	1.29308
cha2	group3	subject11	trial6	phase0	sound2	1.69898
cha2	group3	subject11	trial7	phase0	sound2	1.14643
cha2	group3	subject11	trial8	phase0	sound2	1.26631
cha2	group3	subject11	trial9	phase0	sound2	1.55099
cha2	group3	subject11	trial10	phase0	sound2	1.32686
cha2	group3	subject11	trial11	phase0	sound2	1.09965
cha2	group3	subject11	trial12	phase0	sound2	1.33868
cha2	group3	subject12	trial1	phase0	sound2	0.864805
cha2	group3	subject12	trial2	phase0	sound2	0.824293
cha2	group3	subject12	trial3	phase0	sound2	0.873721
cha2	group3	subject12	trial4	phase0	sound2	0.665805
cha2	group3	subject12	trial5	phase0	sound2	0.853589
cha2	group3	subject12	trial6	phase0	sound2	0.866834
cha2	group3	subject12	trial7	phase0	sound2	0.79144
cha2	group3	subject12	trial8	phase0	sound2	0.696348
cha2	group3	subject12	trial9	phase0	sound2	0.610708
cha2	group3	subject12	trial10	phase0	sound2	0.538065
cha2	group3	subject12	trial11	phase0	sound2	0.716552
cha2	group3	subject12	trial12	phase0	sound2	0.862422
cha2	group3	subject13	trial1	phase0	sound2	0.75538
cha2	group3	subject13	trial2	phase0	sound2	0.441159
cha2	group3	subject13	trial3	phase0	sound2	0.557507
cha2	group3	subject13	trial4	phase0	sound2	0.722295
cha2	group3	subject13	trial5	phase0	sound2	0.500425
cha2	group3	subject13	trial6	phase0	sound2	0.553651
cha2	group3	subject13	trial7	phase0	sound2	0.429315
cha2	group3	subject13	trial8	phase0	sound2	0.26432
cha2	group3	subject13	trial9	phase0	sound2	0.395493
cha2	group3	subject13	trial10	phase0	sound2	0.617603
cha2	group3	subject13	trial11	phase0	sound2	0.597735
cha2	group3	subject13	trial12	phase0	sound2	0.436871
cha2	group3	subject14	trial1	phase0	sound2	0.989975
cha2	group3	subject14	trial2	phase0	sound2	0.943575
cha2	group3	subject14	trial3	phase0	sound2	1.00467
cha2	group3	subject14	trial4	phase0	sound2	0.966778
cha2	group3	subject14	trial5	phase0	sound2	1.23473
cha2	group3	subject14	trial6	phase0	sound2	1.30674
cha2	group3	subject14	trial7	phase0	sound2	1.18438
cha2	group3	subject14	trial8	phase0	sound2	1.03971
cha2	group3	subject14	trial9	phase0	sound2	0.953341
cha2	group3	subject14	trial10	phase0	sound2	0.93403
cha2	group3	subject14	trial11	phase0	sound2	0.770481
cha2	group3	subject14	trial12	phase0	sound2	1.22863
cha2	group3	subject15	trial1	phase0	sound2	0.901428
cha2	group3	subject15	trial2	phase0	sound2	0.688042
cha2	group3	subject15	trial3	phase0	sound2	0.84765
cha2	group3	subject15	trial4	phase0	sound2	1.18948
cha2	group3	subject15	trial5	phase0	sound2	1.04124
cha2	group3	subject15	trial6	phase0	sound2	0.975302
cha2	group3	subject15	trial7	phase0	sound2	1.19264
cha2	group3	subject15	trial8	phase0	sound2	1.09804
cha2	group3	subject15	trial9	phase0	sound2	0.736161
cha2	group3	subject15	trial10	phase0	sound2	0.93774
cha2	group3	subject15	trial11	phase0	sound2	1.17551
cha2	group3	subject15	trial12	phase0	sound2	0.93816
cha2	group3	subject16	trial1	phase0	sound2	1.89957
cha2	group3	subject16	trial2	phase0	sound2	0.754516
cha2	group3	subject16	trial3	phase0	sound2	1.51305
cha2	group3	subject16	trial4	phase0	sound2	1.49909
cha2	group3	subject16	trial5	phase0	sound2	1.3254
cha2	group3	subject16	trial6	phase0	sound2	1.61709
cha2	group3	subject16	trial7	phase0	sound2	1.17902
cha2	group3	subject16	trial8	phase0	sound2	1.21104
cha2	group3	subject16	trial9	phase0	sound2	1.91362
cha2	group3	subject16	trial10	phase0	sound2	1.65594
cha2	group3	subject16	trial11	phase0	sound2	1.95499
cha2	group3	subject16	trial12	phase0	sound2	1.35129
cha2	group3	subject17	trial1	phase0	sound2	0.438521
cha2	group3	subject17	trial2	phase0	sound2	0.973153
cha2	group3	subject17	trial3	phase0	sound2	1.03571
cha2	group3	subject17	trial4	phase0	sound2	0.790282
cha2	group3	subject17	trial5	phase0	sound2	0.799493
cha2	group3	subject17	trial6	phase0	sound2	0.668599
cha2	group3	subject17	trial7	phase0	sound2	0.686994
cha2	group3	subject17	trial8	phase0	sound2	0.937825
cha2	group3	subject17	trial9	phase0	sound2	0.815784
cha2	group3	subject17	trial10	phase0	sound2	0.921457
cha2	group3	subject17	trial11	phase0	sound2	0.814007
cha2	group3	subject17	trial12	phase0	sound2	0.714238
cha2	group3	subject18	trial1	phase0	sound2	0.735869
cha2	group3	subject18	trial2	phase0	sound2	0.874529
cha2	group3	subject18	trial3	phase0	sound2	0.575821
cha2	group3	subject18	trial4	phase0	sound2	0.827036
cha2	group3	subject18	trial5	phase0	sound2	0.677413
cha2	group3	subject18	trial6	phase0	sound2	1.0599
cha2	group3	subject18	trial7	phase0	sound2	0.56015
cha2	group3	subject18	trial8	phase0	sound2	1.36402
cha2	group3	subject18	trial9	phase0	sound2	1.04661
cha2	group3	subject18	trial10	phase0	sound2	0.769178
cha2	group3	subject18	trial11	phase0	sound2	1.05778
cha2	group3	subject18	trial12	phase0	sound2	0.600403
cha2	group3	subject19	trial1	phase0	sound2	0.860095
cha2	group3	subject19	trial2	phase0	sound2	0.999111
cha2	group3	subject19	trial3	phase0	sound2	0.563011
cha2	group3	subject19	trial4	phase0	sound2	0.861967
cha2	group3	subject19	trial5	phase0	sound2	0.969765
cha2	group3	subject19	trial6	phase0	sound2	0.597079
cha2	group3	subject19	trial7	phase0	sound2	0.830397
cha2	group3	subject19	trial8	phase0	sound2	0.621425
cha2	group3	subject19	trial9	phase0	sound2	0.851968
cha2	group3	subject19	trial10	phase0	sound2	0.994122
cha2	group3	subject19	trial11	phase0	sound2	0.708143
cha2	group3	subject19	trial12	phase0	sound2	0.788035
cha2	group3	subject20	trial1	phase0	sound2	0.149274
cha2	group3	subject20	trial2	phase0	sound2	0.189573
cha2	group3	subject20	trial3	phase0	sound2	0.292379
cha2	group3	subject20	trial4	phase0	sound2	0.271349
cha2	group3	subject20	trial5	phase0	sound2	0.118592
cha2	group3	subject20	trial6	phase0	sound2	0.44912
cha2	group3	subject20	trial7	phase0	sound2	0.261588
cha2	group3	subject20	trial8	phase0	sound2	0.383347
cha2	group3	subject20	trial9	phase0	sound2	0.275549
cha2	group3	subject20	trial10	phase0	sound2	0.515393
cha2	group3	subject20	trial11	phase0	sound2	0.158345
cha2	group3	subject20	trial12	phase0	sound2	0.176148
cha2	group3	subject21	trial1	phase0	sound2	-0.147222
cha2	group3	subject21	trial2	phase0	sound2	0.0522627
cha2	group3	subject21	trial3	phase0	sound2	-0.100542
cha2	group3	subject21	trial4	phase0	sound2	-0.130343
cha2	group3	subject21	trial5	phase0	sound2	-0.0174847
cha2	group3	subject21	trial6	phase0	sound2	-0.0673028
cha2	group3	subject21	trial7	phase0	sound2	-0.0943825
cha2	group3	subject21	trial8	phase0	sound2	-0.0659035
cha2	group3	subject21	trial9	phase0	sound2	0.106554
cha2	group3	subject21	trial10	phase0	sound2	-0.0935913
cha2	group3	subject21	trial11	phase0	sound2	0.136269
cha2	group3	subject21	trial12	phase0	sound2	-0.0648321
cha2	group1	subject1	trial1	phase1	sound1	0.126891
cha2	group1	subject1	trial2	phase1	sound1	0.181345
cha2	group1	subject1	trial3	phase1	sound1	0.520778
cha2	group1	subject1	trial4	phase1	sound1	0.331369
cha2	group1	subject1	trial5	phase1	sound1	0.320619
cha2	group1	subject1	trial6	phase1	sound1	0.51705
cha2	group1	subject1	trial7	phase1	sound1	0.194539
cha2	group1	subject1	trial8	phase1	sound1	0.27722
cha2	group1	subject1	trial9	phase1	sound1	0.117216
cha2	group1	subject1	trial10	phase1	sound1	0.31384
cha2	group1	subject1	trial11	phase1	sound1	0.158745
cha2	group1	subject1	trial12	phase1	sound1	0.430485
cha2	group1	subject2	trial1	phase1	sound1	1.17114
cha2	group1	subject2	trial2	phase1	sound1	1.11505
cha2	group1	subject2	trial3	phase1	sound1	1.18066
cha2	group1	subject2	trial4	phase1	sound1	1.08192
cha2	group1	subject2	trial5	phase1	sound1	1.30911
cha2	group1	subject2	trial6	phase1	sound1	1.38925
cha2	group1	subject2	trial7	phase1	sound1	1.19412
cha2	group1	subject2	trial8	phase1	sound1	1.14496
cha2	group1	subject2	trial9	phase1	sound1	1.30917
cha2	group1	subject2	trial10	phase1	sound1	1.2594
cha2	group1	subject2	trial11	phase1	sound1	1.09967
cha2	group1	subject2	trial12	phase1	sound1	1.25948
cha2	group1	subject3	trial1	phase1	sound1	1.49483
cha2	group1	subject3	trial2	phase1	sound1	1.51551
cha2	group1	subject3	trial3	phase1	sound1	1.5398
cha2	group1	subject3	trial4	phase1	sound1	1.45749
cha2	group1	subject3	trial5	phase1	sound1	1.38428
cha2	group1	subject3	trial6	phase1	sound1	1.54738
cha2	group1	subject3	trial7	phase1	sound1	1.48718
cha2	group1	subject3	trial8	phase1	sound1	0.822612
cha2	group1	subject3	trial9	phase1	sound1	1.28992
cha2	group1	subject3	trial10	phase1	sound1	1.59513
cha2	group1	subject3	trial11	phase1	sound1	1.28488
cha2	group1	subject3	trial12	phase1	sound1	1.29004
cha2	group1	subject4	trial1	phase1	sound1	0.835993
cha2	group1	subject4	trial2	phase1	sound1	0.59316
cha2	group1	subject4	trial3	phase1	sound1	0.489544
cha2	group1	subject4	trial4	phase1	sound1	0.72029
cha2	group1	subject4	trial5	phase1	sound1	0.480199
cha2	group1	subject4	trial6	phase1	sound1	0.219638
cha2	group1	subject4	trial7	phase1	sound1	0.311088
cha2	group1	subject4	trial8	phase1	sound1	0.579656
cha2	group1	subject4	trial9	phase1	sound1	0.534012
cha2	group1	subject4	trial10	phase1	sound1	0.309458
cha2	group1	subject4	trial11	phase1	sound1	0.506302
cha2	group1	subject4	trial12	phase1	sound1	0.522858
cha2	group1	subject5	trial1	phase1	sound1	0.263598
cha2	group1	subject5	trial2	phase1	sound1	0.372379
cha2	group1	subject5	trial3	phase1	sound1	0.246089
cha2	group1	subject5	trial4	phase1	sound1	0.259812
cha2	group1	subject5	trial5	phase1	sound1	0.408475
cha2	group1	subject5	trial6	phase1	sound1	0.387662
cha2	group1	subject5	trial7	phase1	sound1	0.625317
cha2	group1	subject5	trial8	phase1	sound1	0.334871
cha2	group1	subject5	trial9	phase1	sound1	0.357539
cha2	group1	subject5	trial10	phase1	sound1	0.220682
cha2	group1	subject5	trial11	phase1	sound1	0.499282
cha2	group1	subject5	trial12	phase1	sound1	0.54967
cha2	group1	subject6	trial1	phase1	sound1	0.443012
cha2	group1	subject6	trial2	phase1	sound1	0.546437
cha2	group1	subject6	trial3	phase1	sound1	0.724299
cha2	group1	subject6	trial4	phase1	sound1	0.47685
cha2	group1	subject6	trial5	phase1	sound1	0.43451
cha2	group1	subject6	trial6	phase1	sound1	0.702962
cha2	group1	subject6	trial7	phase1	sound1	0.632893
cha2	group1	subject6	trial8	phase1	sound1	0.605825
cha2	group1	subject6	trial9	phase1	sound1	0.492182
cha2	group1	subject6	trial10	phase1	sound1	0.566112
cha2	group1	subject6	trial11	phase1	sound1	0.805029
cha2	group1	subject6	trial12	phase1	sound1	0.736603
cha2	group1	subject7	trial1	phase1	sound1	1.34438
cha2	group1	subject7	trial2	phase1	sound1	1.37573
cha2	group1	subject7	trial3	phase1	sound1	1.00519
cha2	group1	subject7	trial4	phase1	sound1	1.27867
cha2	group1	subject7	trial5	phase1	sound1	0.947673
cha2	group1	subject7	trial6	phase1	sound1	1.20017
cha2	group1	subject7	trial7	phase1	sound1	1.14662
cha2	group1	subject7	trial8	phase1	sound1	1.23653
cha2	group1	subject7	trial9	phase1	sound1	1.32337
cha2	group1	subject7	trial10	phase1	sound1	1.42342
cha2	group1	subject7	trial11	phase1	sound1	1.03259
cha2	group1	subject7	trial12	phase1	sound1	1.16373
cha2	group1	subject8	trial1	phase1	sound1	0.619257
cha2	group1	subject8	trial2	phase1	sound1	0.446746
cha2	group1	subject8	trial3	phase1	sound1	0.520655
cha2	group1	subject8	trial4	phase1	sound1	0.433513
cha2	group1	subject8	trial5	phase1	sound1	0.453527
cha2	group1	subject8	trial6	phase1	sound1	0.360624
cha2	group1	subject8	trial7	phase1	sound1	0.653847
cha2	group1	subject8	trial8	phase1	sound1	0.376417
cha2	group1	subject8	trial9	phase1	sound1	0.666726
cha2	group1	subject8	trial10	phase1	sound1	0.433118
cha2	group1	subject8	trial11	phase1	sound1	0.361773
cha2	group1	subject8	trial12	phase1	sound1	0.497166
cha2	group1	subject9	trial1	phase1	sound1	1.22056
cha2	group1	subject9	trial2	phase1	sound1	0.429953
cha2	group1	subject9	trial3	phase1	sound1	0.640691
cha2	group1	subject9	trial4	phase1	sound1	0.77877
cha2	group1	subject9	trial5	phase1	sound1	0.744043
cha2	group1	subject9	trial6	phase1	sound1	1.08973
cha2	group1	subject9	trial7	phase1	sound1	0.729858
cha2	group1	subject9	trial8	phase1	sound1	0.768206
cha2	group1	subject9	trial9	phase1	sound1	0.941946
cha2	group1	subject9	trial10	phase1	sound1	0.896168
cha2	group1	subject9	trial11	phase1	sound1	0.974411
cha2	group1	subject9	trial12	phase1	sound1	0.936101
cha2	group1	subject10	trial1	phase1	sound1	1.76378
cha2	group1	subject10	trial2	phase1	sound1	1.87791
cha2	group1	subject10	trial3	phase1	sound1	2.21366
cha2	group1	subject10	trial4	phase1	sound1	2.15407
cha2	group1	subject10	trial5	phase1	sound1	1.77213
cha2	group1	subject10	trial6	phase1	sound1	1.36263
cha2	group1	subject10	trial7	phase1	sound1	2
cha2	group1	subject10	trial8	phase1	sound1	1.53433
cha2	group1	subject10	trial9	phase1	sound1	1.82017
cha2	group1	subject10	trial10	phase1	sound1	1.55441
cha2	group1	subject10	trial11	phase1	sound1	2.13075
cha2	group1	subject10	trial12	phase1	sound1	1.21304
cha2	group1	subject11	trial1	phase1	sound1	0.689755
cha2	group1	subject11	trial2	phase1	sound1	0.767659
cha2	group1	subject11	trial3	phase1	sound1	0.948578
cha2	group1	subject11	trial4	phase1	sound1	1.07993
cha2	group1	subject11	trial5	phase1	sound1	0.642158
cha2	group1	subject11	trial6	phase1	sound1	0.540883
cha2	group1	subject11	trial7	phase1	sound1	0.741114
cha2	group1	subject11	trial8	phase1	sound1	0.795974
cha2	group1	subject11	trial9	phase1	sound1	0.531276
cha2	group1	subject11	trial10	phase1	sound1	0.42517
cha2	group1	subject11	trial11	phase1	sound1	0.410431
cha2	group1	subject11	trial12	phase1	sound1	0.35394
cha2	group1	subject12	trial1	phase1	sound1	1.52792
cha2	group1	subject12	trial2	phase1	sound1	0.707722
cha2	group1	subject12	trial3	phase1	sound1	1.0724
cha2	group1	subject12	trial4	phase1	sound1	0.912105
cha2	group1	subject12	trial5	phase1	sound1	1.01991
cha2	group1	subject12	trial6	phase1	sound1	0.967149
cha2	group1	subject12	trial7	phase1	sound1	0.983571
cha2	group1	subject12	trial8	phase1	sound1	1.31234
cha2	group1	subject12	trial9	phase1	sound1	1.34814
cha2	group1	subject12	trial10	phase1	sound1	1.16724
cha2	group1	subject12	trial11	phase1	sound1	1.08843
cha2	group1	subject12	trial12	phase1	sound1	1.32807
cha2	group1	subject13	trial1	phase1	sound1	0.336762
cha2	group1	subject13	trial2	phase1	sound1	0.430414
cha2	group1	subject13	trial3	phase1	sound1	0.196514
cha2	group1	subject13	trial4	phase1	sound1	0.757476
cha2	group1	subject13	trial5	phase1	sound1	0.273843
cha2	group1	subject13	trial6	phase1	sound1	0.533055
cha2	group1	subject13	trial7	phase1	sound1	0.487849
cha2	group1	subject13	trial8	phase1	sound1	0.644155
cha2	group1	subject13	trial9	phase1	sound1	0.635405
cha2	group1	subject13	trial10	phase1	sound1	0.580732
cha2	group1	subject13	trial11	phase1	sound1	0.68501
cha2	group1	subject13	trial12	phase1	sound1	0.231387
cha2	group1	subject14	trial1	phase1	sound1	0.696668
cha2	group1	subject14	trial2	phase1	sound1	0.967183
cha2	group1	subject14	trial3	phase1	sound1	1.12978
cha2	group1	subject14	trial4	phase1	sound1	1.00813
cha2	group1	subject14	trial5	phase1	sound1	0.682822
cha2	group1	subject14	trial6	phase1	sound1	0.86129
cha2	group1	subject14	trial7	phase1	sound1	1.09415
cha2	group1	subject14	trial8	phase1	sound1	1.07661
cha2	group1	subject14	trial9	phase1	sound1	0.936306
cha2	group1	subject14	trial10	phase1	sound1	0.518173
cha2	group1	subject14	trial11	phase1	sound1	1.13815
cha2	group1	subject14	trial12	phase1	sound1	1.0218
cha2	group1	subject15	trial1	phase1	sound1	0.563476
cha2	group1	subject15	trial2	phase1	sound1	0.630648
cha2	group1	subject15	trial3	phase1	sound1	0.651472
cha2	group1	subject15	trial4	phase1	sound1	0.521375
cha2	group1	subject15	trial5	phase1	sound1	0.648012
cha2	group1	subject15	trial6	phase1	sound1	0.537186
cha2	group1	subject15	trial7	phase1	sound1	0.681363
cha2	group1	subject15	trial8	phase1	sound1	0.62533
cha2	group1	subject15	trial9	phase1	sound1	0.647996
cha2	group1	subject15	trial10	phase1	sound1	0.549859
cha2	group1	subject15	trial11	phase1	sound1	0.503263
cha2	group1	subject15	trial12	phase1	sound1	0.707285
cha2	group1	subject16	trial1	phase1	sound1	1.0253
cha2	group1	subject16	trial2	phase1	sound1	1.71689
cha2	group1	subject16	trial3	phase1	sound1	0.503919
cha2	group1	subject16	trial4	phase1	sound1	1.17195
cha2	group1	subject16	trial5	phase1	sound1	1.07976
cha2	group1	subject16	trial6	phase1	sound1	1.18025
cha2	group1	subject16	trial7	phase1	sound1	0.927819
cha2	group1	subject16	trial8	phase1	sound1	1.17756
cha2	group1	subject16	trial9	phase1	sound1	1.56842
cha2	group1	subject16	trial10	phase1	sound1	0.953689
cha2	group1	subject16	trial11	phase1	sound1	1.44549
cha2	group1	subject16	trial12	phase1	sound1	1.30321
cha2	group1	subject17	trial1	phase1	sound1	1.16204
cha2	group1	subject17	trial2	phase1	sound1	1.34574
cha2	group1	subject17	trial3	phase1	sound1	1.3849
cha2	group1	subject17	trial4	phase1	sound1	1.06041
cha2	group1	subject17	trial5	phase1	sound1	0.950781
cha2	group1	subject17	trial6	phase1	sound1	1.27451
cha2	group1	subject17	trial7	phase1	sound1	0.937947
cha2	group1	subject17	trial8	phase1	sound1	1.24551
cha2	group1	subject17	trial9	phase1	sound1	1.07158
cha2	group1	subject17	trial10	phase1	sound1	1.25364
cha2	group1	subject17	trial11	phase1	sound1	1.23675
cha2	group1	subject17	trial12	phase1	sound1	1.00462
cha2	group1	subject18	trial1	phase1	sound1	0.0277096
cha2	group1	subject18	trial2	phase1	sound1	0.161752
cha2	group1	subject18	trial3	phase1	sound1	0.0786212
cha2	group1	subject18	trial4	phase1	sound1	-0.000452542
cha2	group1	subject18	trial5	phase1	sound1	-0.205795
cha2	group1	subject18	trial6	phase1	sound1	0.0353588
cha2	group1	subject18	trial7	phase1	sound1	0.177336
cha2	group1	subject18	trial8	phase1	sound1	0.106598
cha2	group1	subject18	trial9	phase1	sound1	-0.0917606
cha2	group1	subject18	trial10	phase1	sound1	-0.250167
cha2	group1	subject18	trial11	phase1	sound1	0.147277
cha2	group1	subject18	trial12	phase1	sound1	0.250509
cha2	group1	subject19	trial1	phase1	sound1	1.09097
cha2	group1	subject19	trial2	phase1	sound1	0.832888
cha2	group1	subject19	trial3	phase1	sound1	0.634019
cha2	group1	subject19	trial4	phase1	sound1	0.493262
cha2	group1	subject19	trial5	phase1	sound1	1.11543
cha2	group1	subject19	trial6	phase1	sound1	0.847237
cha2	group1	subject19	trial7	phase1	sound1	0.642802
cha2	group1	subject19	trial8	phase1	sound1	0.870989
cha2	group1	subject19	trial9	phase1	sound1	1.04841
cha2	group1	subject19	trial10	phase1	sound1	0.676943
cha2	group1	subject19	trial11	phase1	sound1	1.00748
cha2	group1	subject19	trial12	phase1	sound1	0.791029
cha2	group1	subject20	trial1	phase1	sound1	1.20662
cha2	group1	subject20	trial2	phase1	sound1	1.40761
cha2	group1	subject20	trial3	phase1	sound1	1.2172
cha2	group1	subject20	trial4	phase1	sound1	1.66027
cha2	group1	subject20	trial5	phase1	sound1	1.36753
cha2	group1	subject20	trial6	phase1	sound1	1.56643
cha2	group1	subject20	trial7	phase1	sound1	1.51003
cha2	group1	subject20	trial8	phase1	sound1	1.33997
cha2	group1	subject20	trial9	phase1	sound1	1.07168
cha2	group1	subject20	trial10	phase1	sound1	1.72621
cha2	group1	subject20	trial11	phase1	sound1	1.52945
cha2	group1	subject20	trial12	phase1	sound1	1.21162
cha2	group1	subject21	trial1	phase1	sound1	0.631196
cha2	group1	subject21	trial2	phase1	sound1	0.614964
cha2	group1	subject21	trial3	phase1	sound1	0.502051
cha2	group1	subject21	trial4	phase1	sound1	0.802496
cha2	group1	subject21	trial5	phase1	sound1	0.620858
cha2	group1	subject21	trial6	phase1	sound1	0.678596
cha2	group1	subject21	trial7	phase1	sound1	0.570839
cha2	group1	subject21	trial8	phase1	sound1	0.84673
cha2	group1	subject21	trial9	phase1	sound1	0.745292
cha2	group1	subject21	trial10	phase1	sound1	0.68759
cha2	group1	subject21	trial11	phase1	sound1	0.609964
cha2	group1	subject21	trial12	phase1	sound1	0.839347
cha2	group1	subject22	trial1	phase1	sound1	0.692193
cha2	group1	subject22	trial2	phase1	sound1	0.457666
cha2	group1	subject22	trial3	phase1	sound1	0.448314
cha2	group1	subject22	trial4	phase1	sound1	0.744169
cha2	group1	subject22	trial5	phase1	sound1	0.661084
cha2	group1	subject22	trial6	phase1	sound1	0.864478
cha2	group1	subject22	trial7	phase1	sound1	0.735024
cha2	group1	subject22	trial8	phase1	sound1	0.811258
cha2	group1	subject22	trial9	phase1	sound1	0.928651
cha2	group1	subject22	trial10	phase1	sound1	0.742041
cha2	group1	subject22	trial11	phase1	sound1	0.750576
cha2	group1	subject22	trial12	phase1	sound1	0.640684
cha2	group2	subject1	trial1	phase1	sound1	0.792142
cha2	group2	subject1	trial2	phase1	sound1	0.860624
cha2	group2	subject1	trial3	phase1	sound1	0.604525
cha2	group2	subject1	trial4	phase1	sound1	0.650929
cha2	group2	subject1	trial5	phase1	sound1	0.880917
cha2	group2	subject1	trial6	phase1	sound1	0.742383
cha2	group2	subject1	trial7	phase1	sound1	0.642236
cha2	group2	subject1	trial8	phase1	sound1	0.841604
cha2	group2	subject1	trial9	phase1	sound1	0.481805
cha2	group2	subject1	trial10	phase1	sound1	0.593039
cha2	group2	subject1	trial11	phase1	sound1	0.686651
cha2	group2	subject1	trial12	phase1	sound1	0.551496
cha2	group2	subject2	trial1	phase1	sound1	0.791143
cha2	group2	subject2	trial2	phase1	sound1	0.890364
cha2	group2	subject2	trial3	phase1	sound1	0.794661
cha2	group2	subject2	trial4	phase1	sound1	0.526417
cha2	group2	subject2	trial5	phase1	sound1	1.1222
cha2	group2	subject2	trial6	phase1	sound1	1.01789
cha2	group2	subject2	trial7	phase1	sound1	0.676869
cha2	group2	subject2	trial8	phase1	sound1	1.15453
cha2	group2	subject2	trial9	phase1	sound1	1.00931
cha2	group2	subject2	trial10	phase1	sound1	0.893687
cha2	group2	subject2	trial11	phase1	sound1	1.08208
cha2	group2	subject2	trial12	phase1	sound1	0.984274
cha2	group2	subject3	trial1	phase1	sound1	1.54612
cha2	group2	subject3	trial2	phase1	sound1	1.15437
cha2	group2	subject3	trial3	phase1	sound1	1.0432
cha2	group2	subject3	trial4	phase1	sound1	0.814343
cha2	group2	subject3	trial5	phase1	sound1	1.09719
cha2	group2	subject3	trial6	phase1	sound1	1.19052
cha2	group2	subject3	trial7	phase1	sound1	2.00602
cha2	group2	subject3	trial8	phase1	sound1	0.862757
cha2	group2	subject3	trial9	phase1	sound1	0.997497
cha2	group2	subject3	trial10	phase1	sound1	1.24299
cha2	group2	subject3	trial11	phase1	sound1	1.36332
cha2	group2	subject3	trial12	phase1	sound1	2.00581
cha2	group2	subject4	trial1	phase1	sound1	2.15552
cha2	group2	subject4	trial2	phase1	sound1	2.80633
cha2	group2	subject4	trial3	phase1	sound1	1.99277
cha2	group2	subject4	trial4	phase1	sound1	2.49811
cha2	group2	subject4	trial5	phase1	sound1	1.60263
cha2	group2	subject4	trial6	phase1	sound1	1.99405
cha2	group2	subject4	trial7	phase1	sound1	1.93812
cha2	group2	subject4	trial8	phase1	sound1	1.85699
cha2	group2	subject4	trial9	phase1	sound1	2.12277
cha2	group2	subject4	trial10	phase1	sound1	2.16779
cha2	group2	subject4	trial11	phase1	sound1	2.45669
cha2	group2	subject4	trial12	phase1	sound1	2.01674
cha2	group2	subject5	trial1	phase1	sound1	1.9848
cha2	group2	subject5	trial2	phase1	sound1	2.1628
cha2	group2	subject5	trial3	phase1	sound1	1.79106
cha2	group2	subject5	trial4	phase1	sound1	1.72991
cha2	group2	subject5	trial5	phase1	sound1	1.59103
cha2	group2	subject5	trial6	phase1	sound1	1.44155
cha2	group2	subject5	trial7	phase1	sound1	1.72955
cha2	group2	subject5	trial8	phase1	sound1	1.21843
cha2	group2	subject5	trial9	phase1	sound1	1.50571
cha2	group2	subject5	trial10	phase1	sound1	1.9206
cha2	group2	subject5	trial11	phase1	sound1	1.74927
cha2	group2	subject5	trial12	phase1	sound1	1.98719
cha2	group2	subject6	trial1	phase1	sound1	0.896892
cha2	group2	subject6	trial2	phase1	sound1	0.668279
cha2	group2	subject6	trial3	phase1	sound1	0.66494
cha2	group2	subject6	trial4	phase1	sound1	0.818639
cha2	group2	subject6	trial5	phase1	sound1	0.512921
cha2	group2	subject6	trial6	phase1	sound1	0.542911
cha2	group2	subject6	trial7	phase1	sound1	0.850126
cha2	group2	subject6	trial8	phase1	sound1	0.824732
cha2	group2	subject6	trial9	phase1	sound1	0.561684
cha2	group2	subject6	trial10	phase1	sound1	0.742526
cha2	group2	subject6	trial11	phase1	sound1	0.923634
cha2	group2	subject6	trial12	phase1	sound1	0.929692
cha2	group2	subject7	trial1	phase1	sound1	1.07818
cha2	group2	subject7	trial2	phase1	sound1	0.84575
cha2	group2	subject7	trial3	phase1	sound1	0.853407
cha2	group2	subject7	trial4	phase1	sound1	0.968961
cha2	group2	subject7	trial5	phase1	sound1	0.679274
cha2	group2	subject7	trial6	phase1	sound1	0.552545
cha2	group2	subject7	trial7	phase1	sound1	1.17106
cha2	group2	subject7	trial8	phase1	sound1	0.993201
cha2	group2	subject7	trial9	phase1	sound1	0.927796
cha2	group2	subject7	trial10	phase1	sound1	0.830747
cha2	group2	subject7	trial11	phase1	sound1	0.829616
cha2	group2	subject7	trial12	phase1	sound1	0.692455
cha2	group2	subject8	trial1	phase1	sound1	0.360658
cha2	group2	subject8	trial2	phase1	sound1	0.201304
cha2	group2	subject8	trial3	phase1	sound1	0.069475
cha2	group2	subject8	trial4	phase1	sound1	0.199072
cha2	group2	subject8	trial5	phase1	sound1	0.456753
cha2	group2	subject8	trial6	phase1	sound1	-0.101738
cha2	group2	subject8	trial7	phase1	sound1	0.174739
cha2	group2	subject8	trial8	phase1	sound1	0.296759
cha2	group2	subject8	trial9	phase1	sound1	0.405798
cha2	group2	subject8	trial10	phase1	sound1	0.140393
cha2	group2	subject8	trial11	phase1	sound1	0.257052
cha2	group2	subject8	trial12	phase1	sound1	0.15529
cha2	group2	subject9	trial1	phase1	sound1	0.0231143
cha2	group2	subject9	trial2	phase1	sound1	0.116494
cha2	group2	subject9	trial3	phase1	sound1	0.233639
cha2	group2	subject9	trial4	phase1	sound1	0.407138
cha2	group2	subject9	trial5	phase1	sound1	0.143605
cha2	group2	subject9	trial6	phase1	sound1	0.247575
cha2	group2	subject9	trial7	phase1	sound1	0.00895918
cha2	group2	subject9	trial8	phase1	sound1	0.561286
cha2	group2	subject9	trial9	phase1	sound1	0.138729
cha2	group2	subject9	trial10	phase1	sound1	0.357006
cha2	group2	subject9	trial11	phase1	sound1	0.277268
cha2	group2	subject9	trial12	phase1	sound1	0.280985
cha2	group2	subject10	trial1	phase1	sound1	0.941592
cha2	group2	subject10	trial2	phase1	sound1	1.12526
cha2	group2	subject10	trial3	phase1	sound1	0.822447
cha2	group2	subject10	trial4	phase1	sound1	1.2538
cha2	group2	subject10	trial5	phase1	sound1	0.994398
cha2	group2	subject10	trial6	phase1	sound1	1.19932
cha2	group2	subject10	trial7	phase1	sound1	0.935018
cha2	group2	subject10	trial8	phase1	sound1	0.847685
cha2	group2	subject10	trial9	phase1	sound1	0.71583
cha2	group2	subject10	trial10	phase1	sound1	1.2633
cha2	group2	subject10	trial11	phase1	sound1	1.335
cha2	group2	subject10	trial12	phase1	sound1	1.45875
cha2	group2	subject11	trial1	phase1	sound1	0.653453
cha2	group2	subject11	trial2	phase1	sound1	0.914862
cha2	group2	subject11	trial3	phase1	sound1	0.773937
cha2	group2	subject11	trial4	phase1	sound1	0.828269
cha2	group2	subject11	trial5	phase1	sound1	0.678329
cha2	group2	subject11	trial6	phase1	sound1	0.619662
cha2	group2	subject11	trial7	phase1	sound1	1.16669
cha2	group2	subject11	trial8	phase1	sound1	0.739788
cha2	group2	subject11	trial9	phase1	sound1	0.758413
cha2	group2	subject11	trial10	phase1	sound1	1.1991
cha2	group2	subject11	trial11	phase1	sound1	0.849391
cha2	group2	subject11	trial12	phase1	sound1	0.717773
cha2	group2	subject12	trial1	phase1	sound1	0.550573
cha2	group2	subject12	trial2	phase1	sound1	0.62581
cha2	group2	subject12	trial3	phase1	sound1	0.514047
cha2	group2	subject12	trial4	phase1	sound1	0.399205
cha2	group2	subject12	trial5	phase1	sound1	0.368803
cha2	group2	subject12	trial6	phase1	sound1	0.455823
cha2	group2	subject12	trial7	phase1	sound1	0.396096
cha2	group2	subject12	trial8	phase1	sound1	0.383685
cha2	group2	subject12	trial9	phase1	sound1	0.560226
cha2	group2	subject12	trial10	phase1	sound1	0.705181
cha2	group2	subject12	trial11	phase1	sound1	0.480319
cha2	group2	subject12	trial12	phase1	sound1	0.405939
cha2	group2	subject13	trial1	phase1	sound1	0.521062
cha2	group2	subject13	trial2	phase1	sound1	0.672176
cha2	group2	subject13	trial3	phase1	sound1	0.767978
cha2	group2	subject13	trial4	phase1	sound1	0.840234
cha2	group2	subject13	trial5	phase1	sound1	0.69447
cha2	group2	subject13	trial6	phase1	sound1	0.778554
cha2	group2	subject13	trial7	phase1	sound1	0.993914
[truncated: 2,753 more rows]

## Sheet: 3
cha	group	subject	trial	phase	sound	amplitude
cha3	group1	subject1	trial1	phase0	sound1	0.667793
cha3	group1	subject1	trial2	phase0	sound1	0.705779
cha3	group1	subject1	trial3	phase0	sound1	0.724167
cha3	group1	subject1	trial4	phase0	sound1	0.68608
cha3	group1	subject1	trial5	phase0	sound1	0.804634
cha3	group1	subject1	trial6	phase0	sound1	0.619573
cha3	group1	subject1	trial7	phase0	sound1	1.00446
cha3	group1	subject1	trial8	phase0	sound1	0.457677
cha3	group1	subject1	trial9	phase0	sound1	0.567577
cha3	group1	subject1	trial10	phase0	sound1	0.691282
cha3	group1	subject1	trial11	phase0	sound1	0.781963
cha3	group1	subject1	trial12	phase0	sound1	0.712837
cha3	group1	subject2	trial1	phase0	sound1	1.10878
cha3	group1	subject2	trial2	phase0	sound1	1.47483
cha3	group1	subject2	trial3	phase0	sound1	1.02443
cha3	group1	subject2	trial4	phase0	sound1	1.03073
cha3	group1	subject2	trial5	phase0	sound1	1.23505
cha3	group1	subject2	trial6	phase0	sound1	1.28403
cha3	group1	subject2	trial7	phase0	sound1	1.47887
cha3	group1	subject2	trial8	phase0	sound1	1.39425
cha3	group1	subject2	trial9	phase0	sound1	1.33934
cha3	group1	subject2	trial10	phase0	sound1	1.42205
cha3	group1	subject2	trial11	phase0	sound1	1.49799
cha3	group1	subject2	trial12	phase0	sound1	1.34703
cha3	group1	subject3	trial1	phase0	sound1	0.539252
cha3	group1	subject3	trial2	phase0	sound1	0.649906
cha3	group1	subject3	trial3	phase0	sound1	0.43587
cha3	group1	subject3	trial4	phase0	sound1	0.634813
cha3	group1	subject3	trial5	phase0	sound1	0.825029
cha3	group1	subject3	trial6	phase0	sound1	0.554228
cha3	group1	subject3	trial7	phase0	sound1	0.791124
cha3	group1	subject3	trial8	phase0	sound1	0.77824
cha3	group1	subject3	trial9	phase0	sound1	0.500418
cha3	group1	subject3	trial10	phase0	sound1	0.652405
cha3	group1	subject3	trial11	phase0	sound1	0.386986
cha3	group1	subject3	trial12	phase0	sound1	0.817254
cha3	group1	subject4	trial1	phase0	sound1	0.659108
cha3	group1	subject4	trial2	phase0	sound1	0.686606
cha3	group1	subject4	trial3	phase0	sound1	0.812566
cha3	group1	subject4	trial4	phase0	sound1	0.693208
cha3	group1	subject4	trial5	phase0	sound1	0.682008
cha3	group1	subject4	trial6	phase0	sound1	1.01247
cha3	group1	subject4	trial7	phase0	sound1	0.856986
cha3	group1	subject4	trial8	phase0	sound1	0.664713
cha3	group1	subject4	trial9	phase0	sound1	1.03997
cha3	group1	subject4	trial10	phase0	sound1	0.45221
cha3	group1	subject4	trial11	phase0	sound1	0.70605
cha3	group1	subject4	trial12	phase0	sound1	0.975724
cha3	group1	subject5	trial1	phase0	sound1	0.595155
cha3	group1	subject5	trial2	phase0	sound1	0.575389
cha3	group1	subject5	trial3	phase0	sound1	0.382415
cha3	group1	subject5	trial4	phase0	sound1	0.813202
cha3	group1	subject5	trial5	phase0	sound1	0.410864
cha3	group1	subject5	trial6	phase0	sound1	0.482198
cha3	group1	subject5	trial7	phase0	sound1	0.479747
cha3	group1	subject5	trial8	phase0	sound1	0.651407
cha3	group1	subject5	trial9	phase0	sound1	0.473626
cha3	group1	subject5	trial10	phase0	sound1	0.649348
cha3	group1	subject5	trial11	phase0	sound1	0.372931
cha3	group1	subject5	trial12	phase0	sound1	0.77064
cha3	group1	subject6	trial1	phase0	sound1	1.26038
cha3	group1	subject6	trial2	phase0	sound1	1.17729
cha3	group1	subject6	trial3	phase0	sound1	1.56073
cha3	group1	subject6	trial4	phase0	sound1	1.12827
cha3	group1	subject6	trial5	phase0	sound1	1.34571
cha3	group1	subject6	trial6	phase0	sound1	1.32287
cha3	group1	subject6	trial7	phase0	sound1	1.61332
cha3	group1	subject6	trial8	phase0	sound1	1.33017
cha3	group1	subject6	trial9	phase0	sound1	1.31247
cha3	group1	subject6	trial10	phase0	sound1	1.46687
cha3	group1	subject6	trial11	phase0	sound1	0.665743
cha3	group1	subject6	trial12	phase0	sound1	1.21915
cha3	group1	subject7	trial1	phase0	sound1	0.625102
cha3	group1	subject7	trial2	phase0	sound1	0.904046
cha3	group1	subject7	trial3	phase0	sound1	0.500977
cha3	group1	subject7	trial4	phase0	sound1	0.655071
cha3	group1	subject7	trial5	phase0	sound1	0.873569
cha3	group1	subject7	trial6	phase0	sound1	0.71198
cha3	group1	subject7	trial7	phase0	sound1	0.936913
cha3	group1	subject7	trial8	phase0	sound1	1.00964
cha3	group1	subject7	trial9	phase0	sound1	1.02402
cha3	group1	subject7	trial10	phase0	sound1	0.834855
cha3	group1	subject7	trial11	phase0	sound1	0.937918
cha3	group1	subject7	trial12	phase0	sound1	0.604051
cha3	group1	subject8	trial1	phase0	sound1	0.599799
cha3	group1	subject8	trial2	phase0	sound1	0.433735
cha3	group1	subject8	trial3	phase0	sound1	0.609825
cha3	group1	subject8	trial4	phase0	sound1	0.400849
cha3	group1	subject8	trial5	phase0	sound1	0.549601
cha3	group1	subject8	trial6	phase0	sound1	0.553446
cha3	group1	subject8	trial7	phase0	sound1	0.677602
cha3	group1	subject8	trial8	phase0	sound1	0.443362
cha3	group1	subject8	trial9	phase0	sound1	0.629623
cha3	group1	subject8	trial10	phase0	sound1	0.771187
cha3	group1	subject8	trial11	phase0	sound1	0.525217
cha3	group1	subject8	trial12	phase0	sound1	0.44622
cha3	group1	subject9	trial1	phase0	sound1	1.63239
cha3	group1	subject9	trial2	phase0	sound1	1.99848
cha3	group1	subject9	trial3	phase0	sound1	2.09359
cha3	group1	subject9	trial4	phase0	sound1	2.03169
cha3	group1	subject9	trial5	phase0	sound1	1.42744
cha3	group1	subject9	trial6	phase0	sound1	2.53449
cha3	group1	subject9	trial7	phase0	sound1	1.80589
cha3	group1	subject9	trial8	phase0	sound1	2.07672
cha3	group1	subject9	trial9	phase0	sound1	2.31063
cha3	group1	subject9	trial10	phase0	sound1	2.36316
cha3	group1	subject9	trial11	phase0	sound1	2.05477
cha3	group1	subject9	trial12	phase0	sound1	1.58545
cha3	group1	subject10	trial1	phase0	sound1	0.29171
cha3	group1	subject10	trial2	phase0	sound1	0.611821
cha3	group1	subject10	trial3	phase0	sound1	0.337207
cha3	group1	subject10	trial4	phase0	sound1	0.559483
cha3	group1	subject10	trial5	phase0	sound1	0.226823
cha3	group1	subject10	trial6	phase0	sound1	0.415678
cha3	group1	subject10	trial7	phase0	sound1	0.386533
cha3	group1	subject10	trial8	phase0	sound1	0.367599
cha3	group1	subject10	trial9	phase0	sound1	0.120675
cha3	group1	subject10	trial10	phase0	sound1	0.153359
cha3	group1	subject10	trial11	phase0	sound1	0.292323
cha3	group1	subject10	trial12	phase0	sound1	0.163596
cha3	group1	subject11	trial1	phase0	sound1	0.262114
cha3	group1	subject11	trial2	phase0	sound1	0.49605
cha3	group1	subject11	trial3	phase0	sound1	0.249982
cha3	group1	subject11	trial4	phase0	sound1	0.472336
cha3	group1	subject11	trial5	phase0	sound1	0.156068
cha3	group1	subject11	trial6	phase0	sound1	0.336242
cha3	group1	subject11	trial7	phase0	sound1	0.227118
cha3	group1	subject11	trial8	phase0	sound1	0.238695
cha3	group1	subject11	trial9	phase0	sound1	0.229363
cha3	group1	subject11	trial10	phase0	sound1	0.258042
cha3	group1	subject11	trial11	phase0	sound1	0.471574
cha3	group1	subject11	trial12	phase0	sound1	0.245403
cha3	group1	subject12	trial1	phase0	sound1	1.55025
cha3	group1	subject12	trial2	phase0	sound1	1.72486
cha3	group1	subject12	trial3	phase0	sound1	1.20832
cha3	group1	subject12	trial4	phase0	sound1	2.11495
cha3	group1	subject12	trial5	phase0	sound1	0.857911
cha3	group1	subject12	trial6	phase0	sound1	1.04811
cha3	group1	subject12	trial7	phase0	sound1	1.31649
cha3	group1	subject12	trial8	phase0	sound1	1.32539
cha3	group1	subject12	trial9	phase0	sound1	1.43044
cha3	group1	subject12	trial10	phase0	sound1	1.33783
cha3	group1	subject12	trial11	phase0	sound1	0.85262
cha3	group1	subject12	trial12	phase0	sound1	1.41877
cha3	group1	subject13	trial1	phase0	sound1	1.0851
cha3	group1	subject13	trial2	phase0	sound1	1.30919
cha3	group1	subject13	trial3	phase0	sound1	1.15533
cha3	group1	subject13	trial4	phase0	sound1	1.08629
cha3	group1	subject13	trial5	phase0	sound1	1.15707
cha3	group1	subject13	trial6	phase0	sound1	0.778009
cha3	group1	subject13	trial7	phase0	sound1	1.37414
cha3	group1	subject13	trial8	phase0	sound1	1.04018
cha3	group1	subject13	trial9	phase0	sound1	0.984031
cha3	group1	subject13	trial10	phase0	sound1	0.791313
cha3	group1	subject13	trial11	phase0	sound1	1.28676
cha3	group1	subject13	trial12	phase0	sound1	1.07358
cha3	group1	subject14	trial1	phase0	sound1	0.953755
cha3	group1	subject14	trial2	phase0	sound1	0.802902
cha3	group1	subject14	trial3	phase0	sound1	1.00429
cha3	group1	subject14	trial4	phase0	sound1	1.00168
cha3	group1	subject14	trial5	phase0	sound1	0.939679
cha3	group1	subject14	trial6	phase0	sound1	1.204
cha3	group1	subject14	trial7	phase0	sound1	0.812314
cha3	group1	subject14	trial8	phase0	sound1	0.885969
cha3	group1	subject14	trial9	phase0	sound1	0.922662
cha3	group1	subject14	trial10	phase0	sound1	1.03852
cha3	group1	subject14	trial11	phase0	sound1	1.1561
cha3	group1	subject14	trial12	phase0	sound1	1.21913
cha3	group1	subject15	trial1	phase0	sound1	0.122258
cha3	group1	subject15	trial2	phase0	sound1	0.28589
cha3	group1	subject15	trial3	phase0	sound1	0.134891
cha3	group1	subject15	trial4	phase0	sound1	-0.0616504
cha3	group1	subject15	trial5	phase0	sound1	0.0241689
cha3	group1	subject15	trial6	phase0	sound1	0.262502
cha3	group1	subject15	trial7	phase0	sound1	0.192962
cha3	group1	subject15	trial8	phase0	sound1	0.184249
cha3	group1	subject15	trial9	phase0	sound1	0.209232
cha3	group1	subject15	trial10	phase0	sound1	0.141352
cha3	group1	subject15	trial11	phase0	sound1	0.194967
cha3	group1	subject15	trial12	phase0	sound1	0.0974333
cha3	group1	subject16	trial1	phase0	sound1	0.65048
cha3	group1	subject16	trial2	phase0	sound1	0.587947
cha3	group1	subject16	trial3	phase0	sound1	1.01062
cha3	group1	subject16	trial4	phase0	sound1	0.675856
cha3	group1	subject16	trial5	phase0	sound1	0.662415
cha3	group1	subject16	trial6	phase0	sound1	0.626514
cha3	group1	subject16	trial7	phase0	sound1	0.838323
cha3	group1	subject16	trial8	phase0	sound1	0.566774
cha3	group1	subject16	trial9	phase0	sound1	0.890257
cha3	group1	subject16	trial10	phase0	sound1	0.765878
cha3	group1	subject16	trial11	phase0	sound1	0.639766
cha3	group1	subject16	trial12	phase0	sound1	0.816695
cha3	group1	subject17	trial1	phase0	sound1	0.152251
cha3	group1	subject17	trial2	phase0	sound1	0.169459
cha3	group1	subject17	trial3	phase0	sound1	0.19107
cha3	group1	subject17	trial4	phase0	sound1	0.129369
cha3	group1	subject17	trial5	phase0	sound1	0.252137
cha3	group1	subject17	trial6	phase0	sound1	0.37879
cha3	group1	subject17	trial7	phase0	sound1	0.163086
cha3	group1	subject17	trial8	phase0	sound1	0.198852
cha3	group1	subject17	trial9	phase0	sound1	-0.0795764
cha3	group1	subject17	trial10	phase0	sound1	0.296218
cha3	group1	subject17	trial11	phase0	sound1	0.187648
cha3	group1	subject17	trial12	phase0	sound1	0.354613
cha3	group1	subject18	trial1	phase0	sound1	0.883911
cha3	group1	subject18	trial2	phase0	sound1	1.5115
cha3	group1	subject18	trial3	phase0	sound1	1.62515
cha3	group1	subject18	trial4	phase0	sound1	1.29678
cha3	group1	subject18	trial5	phase0	sound1	0.78952
cha3	group1	subject18	trial6	phase0	sound1	1.42552
cha3	group1	subject18	trial7	phase0	sound1	1.13695
cha3	group1	subject18	trial8	phase0	sound1	1.50452
cha3	group1	subject18	trial9	phase0	sound1	1.20662
cha3	group1	subject18	trial10	phase0	sound1	1.32525
cha3	group1	subject18	trial11	phase0	sound1	1.16994
cha3	group1	subject18	trial12	phase0	sound1	1.45498
cha3	group1	subject19	trial1	phase0	sound1	1.55141
cha3	group1	subject19	trial2	phase0	sound1	1.81782
cha3	group1	subject19	trial3	phase0	sound1	1.60491
cha3	group1	subject19	trial4	phase0	sound1	1.13862
cha3	group1	subject19	trial5	phase0	sound1	1.05805
cha3	group1	subject19	trial6	phase0	sound1	1.90777
cha3	group1	subject19	trial7	phase0	sound1	1.93109
cha3	group1	subject19	trial8	phase0	sound1	2.12778
cha3	group1	subject19	trial9	phase0	sound1	1.76124
cha3	group1	subject19	trial10	phase0	sound1	1.58203
cha3	group1	subject19	trial11	phase0	sound1	1.74224
cha3	group1	subject19	trial12	phase0	sound1	1.60032
cha3	group1	subject20	trial1	phase0	sound1	0.708947
cha3	group1	subject20	trial2	phase0	sound1	1.04269
cha3	group1	subject20	trial3	phase0	sound1	0.90909
cha3	group1	subject20	trial4	phase0	sound1	0.976291
cha3	group1	subject20	trial5	phase0	sound1	0.64415
cha3	group1	subject20	trial6	phase0	sound1	0.786175
cha3	group1	subject20	trial7	phase0	sound1	1.00812
cha3	group1	subject20	trial8	phase0	sound1	0.747263
cha3	group1	subject20	trial9	phase0	sound1	0.615464
cha3	group1	subject20	trial10	phase0	sound1	0.384415
cha3	group1	subject20	trial11	phase0	sound1	0.821318
cha3	group1	subject20	trial12	phase0	sound1	0.81477
cha3	group1	subject21	trial1	phase0	sound1	1.57353
cha3	group1	subject21	trial2	phase0	sound1	1.32593
cha3	group1	subject21	trial3	phase0	sound1	0.97564
cha3	group1	subject21	trial4	phase0	sound1	0.916031
cha3	group1	subject21	trial5	phase0	sound1	1.38832
cha3	group1	subject21	trial6	phase0	sound1	1.32563
cha3	group1	subject21	trial7	phase0	sound1	1.52312
cha3	group1	subject21	trial8	phase0	sound1	1.47379
cha3	group1	subject21	trial9	phase0	sound1	1.09197
cha3	group1	subject21	trial10	phase0	sound1	1.2006
cha3	group1	subject21	trial11	phase0	sound1	1.27321
cha3	group1	subject21	trial12	phase0	sound1	1.15665
cha3	group1	subject22	trial1	phase0	sound1	0.993776
cha3	group1	subject22	trial2	phase0	sound1	0.700841
cha3	group1	subject22	trial3	phase0	sound1	1.10104
cha3	group1	subject22	trial4	phase0	sound1	1.04085
cha3	group1	subject22	trial5	phase0	sound1	0.861704
cha3	group1	subject22	trial6	phase0	sound1	0.981077
cha3	group1	subject22	trial7	phase0	sound1	0.745926
cha3	group1	subject22	trial8	phase0	sound1	1.0461
cha3	group1	subject22	trial9	phase0	sound1	0.906583
cha3	group1	subject22	trial10	phase0	sound1	1.01126
cha3	group1	subject22	trial11	phase0	sound1	0.920107
cha3	group1	subject22	trial12	phase0	sound1	0.769301
cha3	group2	subject1	trial1	phase0	sound1	0.276291
cha3	group2	subject1	trial2	phase0	sound1	0.261638
cha3	group2	subject1	trial3	phase0	sound1	0.0978189
cha3	group2	subject1	trial4	phase0	sound1	0.422362
cha3	group2	subject1	trial5	phase0	sound1	0.282699
cha3	group2	subject1	trial6	phase0	sound1	0.269668
cha3	group2	subject1	trial7	phase0	sound1	0.190023
cha3	group2	subject1	trial8	phase0	sound1	0.332331
cha3	group2	subject1	trial9	phase0	sound1	0.225129
cha3	group2	subject1	trial10	phase0	sound1	0.154159
cha3	group2	subject1	trial11	phase0	sound1	0.365408
cha3	group2	subject1	trial12	phase0	sound1	0.182319
cha3	group2	subject2	trial1	phase0	sound1	2.08089
cha3	group2	subject2	trial2	phase0	sound1	2.04613
cha3	group2	subject2	trial3	phase0	sound1	2.52592
cha3	group2	subject2	trial4	phase0	sound1	2.20003
cha3	group2	subject2	trial5	phase0	sound1	1.37976
cha3	group2	subject2	trial6	phase0	sound1	2.76663
cha3	group2	subject2	trial7	phase0	sound1	1.92311
cha3	group2	subject2	trial8	phase0	sound1	2.14913
cha3	group2	subject2	trial9	phase0	sound1	1.71728
cha3	group2	subject2	trial10	phase0	sound1	2.3383
cha3	group2	subject2	trial11	phase0	sound1	2.014
cha3	group2	subject2	trial12	phase0	sound1	2.15406
cha3	group2	subject3	trial1	phase0	sound1	1.17447
cha3	group2	subject3	trial2	phase0	sound1	1.75444
cha3	group2	subject3	trial3	phase0	sound1	1.75379
cha3	group2	subject3	trial4	phase0	sound1	1.50202
cha3	group2	subject3	trial5	phase0	sound1	2.21233
cha3	group2	subject3	trial6	phase0	sound1	1.31002
cha3	group2	subject3	trial7	phase0	sound1	2.09624
cha3	group2	subject3	trial8	phase0	sound1	1.73202
cha3	group2	subject3	trial9	phase0	sound1	2.03633
cha3	group2	subject3	trial10	phase0	sound1	1.88032
cha3	group2	subject3	trial11	phase0	sound1	1.84288
cha3	group2	subject3	trial12	phase0	sound1	1.99245
cha3	group2	subject4	trial1	phase0	sound1	0.974573
cha3	group2	subject4	trial2	phase0	sound1	0.879168
cha3	group2	subject4	trial3	phase0	sound1	0.870167
cha3	group2	subject4	trial4	phase0	sound1	1.17412
cha3	group2	subject4	trial5	phase0	sound1	1.11455
cha3	group2	subject4	trial6	phase0	sound1	1.11661
cha3	group2	subject4	trial7	phase0	sound1	0.920868
cha3	group2	subject4	trial8	phase0	sound1	0.773124
cha3	group2	subject4	trial9	phase0	sound1	0.960866
cha3	group2	subject4	trial10	phase0	sound1	1.04751
cha3	group2	subject4	trial11	phase0	sound1	1.03412
cha3	group2	subject4	trial12	phase0	sound1	0.890243
cha3	group2	subject5	trial1	phase0	sound1	0.28037
cha3	group2	subject5	trial2	phase0	sound1	0.701357
cha3	group2	subject5	trial3	phase0	sound1	0.757495
cha3	group2	subject5	trial4	phase0	sound1	0.836124
cha3	group2	subject5	trial5	phase0	sound1	0.886109
cha3	group2	subject5	trial6	phase0	sound1	0.435953
cha3	group2	subject5	trial7	phase0	sound1	0.938227
cha3	group2	subject5	trial8	phase0	sound1	0.639942
cha3	group2	subject5	trial9	phase0	sound1	0.746558
cha3	group2	subject5	trial10	phase0	sound1	0.888829
cha3	group2	subject5	trial11	phase0	sound1	0.728121
cha3	group2	subject5	trial12	phase0	sound1	0.553636
cha3	group2	subject6	trial1	phase0	sound1	0.594926
cha3	group2	subject6	trial2	phase0	sound1	0.58344
cha3	group2	subject6	trial3	phase0	sound1	0.939053
cha3	group2	subject6	trial4	phase0	sound1	0.722343
cha3	group2	subject6	trial5	phase0	sound1	0.823071
cha3	group2	subject6	trial6	phase0	sound1	0.602299
cha3	group2	subject6	trial7	phase0	sound1	0.637274
cha3	group2	subject6	trial8	phase0	sound1	0.302729
cha3	group2	subject6	trial9	phase0	sound1	0.528284
cha3	group2	subject6	trial10	phase0	sound1	0.742661
cha3	group2	subject6	trial11	phase0	sound1	0.7789
cha3	group2	subject6	trial12	phase0	sound1	0.801718
cha3	group2	subject7	trial1	phase0	sound1	2.14091
cha3	group2	subject7	trial2	phase0	sound1	1.70426
cha3	group2	subject7	trial3	phase0	sound1	1.4429
cha3	group2	subject7	trial4	phase0	sound1	1.56013
cha3	group2	subject7	trial5	phase0	sound1	1.48799
cha3	group2	subject7	trial6	phase0	sound1	2.00723
cha3	group2	subject7	trial7	phase0	sound1	2.14452
cha3	group2	subject7	trial8	phase0	sound1	1.84017
cha3	group2	subject7	trial9	phase0	sound1	2.00428
cha3	group2	subject7	trial10	phase0	sound1	1.56544
cha3	group2	subject7	trial11	phase0	sound1	1.74393
cha3	group2	subject7	trial12	phase0	sound1	1.8261
cha3	group2	subject8	trial1	phase0	sound1	0.883529
cha3	group2	subject8	trial2	phase0	sound1	0.787326
cha3	group2	subject8	trial3	phase0	sound1	0.74337
cha3	group2	subject8	trial4	phase0	sound1	0.907413
cha3	group2	subject8	trial5	phase0	sound1	0.826117
cha3	group2	subject8	trial6	phase0	sound1	0.555254
cha3	group2	subject8	trial7	phase0	sound1	1.18465
cha3	group2	subject8	trial8	phase0	sound1	1.04068
cha3	group2	subject8	trial9	phase0	sound1	0.457835
cha3	group2	subject8	trial10	phase0	sound1	0.913176
cha3	group2	subject8	trial11	phase0	sound1	1.19302
cha3	group2	subject8	trial12	phase0	sound1	0.841995
cha3	group2	subject9	trial1	phase0	sound1	0.674956
cha3	group2	subject9	trial2	phase0	sound1	0.884278
cha3	group2	subject9	trial3	phase0	sound1	0.76139
cha3	group2	subject9	trial4	phase0	sound1	0.362284
cha3	group2	subject9	trial5	phase0	sound1	0.481348
cha3	group2	subject9	trial6	phase0	sound1	0.550427
cha3	group2	subject9	trial7	phase0	sound1	0.519822
cha3	group2	subject9	trial8	phase0	sound1	0.638541
cha3	group2	subject9	trial9	phase0	sound1	0.731451
cha3	group2	subject9	trial10	phase0	sound1	0.730889
cha3	group2	subject9	trial11	phase0	sound1	0.458267
cha3	group2	subject9	trial12	phase0	sound1	0.306866
cha3	group2	subject10	trial1	phase0	sound1	0.780109
cha3	group2	subject10	trial2	phase0	sound1	0.547201
cha3	group2	subject10	trial3	phase0	sound1	0.797723
cha3	group2	subject10	trial4	phase0	sound1	0.829913
cha3	group2	subject10	trial5	phase0	sound1	0.648161
cha3	group2	subject10	trial6	phase0	sound1	0.541724
cha3	group2	subject10	trial7	phase0	sound1	0.564407
cha3	group2	subject10	trial8	phase0	sound1	0.679235
cha3	group2	subject10	trial9	phase0	sound1	0.922246
cha3	group2	subject10	trial10	phase0	sound1	0.693347
cha3	group2	subject10	trial11	phase0	sound1	0.384586
cha3	group2	subject10	trial12	phase0	sound1	0.299109
cha3	group2	subject11	trial1	phase0	sound1	0.118101
cha3	group2	subject11	trial2	phase0	sound1	0.257652
cha3	group2	subject11	trial3	phase0	sound1	-0.00236321
cha3	group2	subject11	trial4	phase0	sound1	0.451323
cha3	group2	subject11	trial5	phase0	sound1	-0.00824252
cha3	group2	subject11	trial6	phase0	sound1	0.308203
cha3	group2	subject11	trial7	phase0	sound1	0.128789
cha3	group2	subject11	trial8	phase0	sound1	0.103548
cha3	group2	subject11	trial9	phase0	sound1	0.296161
cha3	group2	subject11	trial10	phase0	sound1	0.360322
cha3	group2	subject11	trial11	phase0	sound1	-0.0636666
cha3	group2	subject11	trial12	phase0	sound1	0.180573
cha3	group2	subject12	trial1	phase0	sound1	1.54794
cha3	group2	subject12	trial2	phase0	sound1	1.34873
cha3	group2	subject12	trial3	phase0	sound1	1.69307
cha3	group2	subject12	trial4	phase0	sound1	1.79585
cha3	group2	subject12	trial5	phase0	sound1	1.3857
cha3	group2	subject12	trial6	phase0	sound1	1.64746
cha3	group2	subject12	trial7	phase0	sound1	1.87306
cha3	group2	subject12	trial8	phase0	sound1	1.59524
cha3	group2	subject12	trial9	phase0	sound1	1.6071
cha3	group2	subject12	trial10	phase0	sound1	1.60313
cha3	group2	subject12	trial11	phase0	sound1	1.22013
cha3	group2	subject12	trial12	phase0	sound1	1.66295
cha3	group2	subject13	trial1	phase0	sound1	-0.132736
cha3	group2	subject13	trial2	phase0	sound1	0.164313
cha3	group2	subject13	trial3	phase0	sound1	0.213917
cha3	group2	subject13	trial4	phase0	sound1	0.225319
cha3	group2	subject13	trial5	phase0	sound1	0.143686
cha3	group2	subject13	trial6	phase0	sound1	-0.0349996
cha3	group2	subject13	trial7	phase0	sound1	0.186883
cha3	group2	subject13	trial8	phase0	sound1	0.0452179
cha3	group2	subject13	trial9	phase0	sound1	0.0429142
cha3	group2	subject13	trial10	phase0	sound1	0.0561851
cha3	group2	subject13	trial11	phase0	sound1	0.128868
cha3	group2	subject13	trial12	phase0	sound1	0.233333
cha3	group2	subject14	trial1	phase0	sound1	1.2232
cha3	group2	subject14	trial2	phase0	sound1	1.45046
cha3	group2	subject14	trial3	phase0	sound1	0.713745
cha3	group2	subject14	trial4	phase0	sound1	1.55101
cha3	group2	subject14	trial5	phase0	sound1	1.34322
cha3	group2	subject14	trial6	phase0	sound1	1.60225
cha3	group2	subject14	trial7	phase0	sound1	1.03721
cha3	group2	subject14	trial8	phase0	sound1	1.79734
cha3	group2	subject14	trial9	phase0	sound1	1.46649
cha3	group2	subject14	trial10	phase0	sound1	1.18685
cha3	group2	subject14	trial11	phase0	sound1	1.15147
cha3	group2	subject14	trial12	phase0	sound1	1.56927
cha3	group2	subject15	trial1	phase0	sound1	0.770333
cha3	group2	subject15	trial2	phase0	sound1	0.903211
cha3	group2	subject15	trial3	phase0	sound1	0.891159
cha3	group2	subject15	trial4	phase0	sound1	1.06531
cha3	group2	subject15	trial5	phase0	sound1	0.987415
cha3	group2	subject15	trial6	phase0	sound1	1.17183
cha3	group2	subject15	trial7	phase0	sound1	0.724646
cha3	group2	subject15	trial8	phase0	sound1	0.659335
cha3	group2	subject15	trial9	phase0	sound1	1.10211
cha3	group2	subject15	trial10	phase0	sound1	0.881141
cha3	group2	subject15	trial11	phase0	sound1	0.772204
cha3	group2	subject15	trial12	phase0	sound1	0.855432
cha3	group2	subject16	trial1	phase0	sound1	1.35553
cha3	group2	subject16	trial2	phase0	sound1	1.48095
cha3	group2	subject16	trial3	phase0	sound1	1.51508
cha3	group2	subject16	trial4	phase0	sound1	1.39438
cha3	group2	subject16	trial5	phase0	sound1	1.39166
cha3	group2	subject16	trial6	phase0	sound1	0.877475
cha3	group2	subject16	trial7	phase0	sound1	1.788
cha3	group2	subject16	trial8	phase0	sound1	1.42305
cha3	group2	subject16	trial9	phase0	sound1	1.33278
cha3	group2	subject16	trial10	phase0	sound1	1.56749
cha3	group2	subject16	trial11	phase0	sound1	0.914195
cha3	group2	subject16	trial12	phase0	sound1	1.47801
cha3	group2	subject17	trial1	phase0	sound1	0.752785
cha3	group2	subject17	trial2	phase0	sound1	0.648976
cha3	group2	subject17	trial3	phase0	sound1	0.707531
cha3	group2	subject17	trial4	phase0	sound1	0.614427
cha3	group2	subject17	trial5	phase0	sound1	0.533312
cha3	group2	subject17	trial6	phase0	sound1	1.00101
cha3	group2	subject17	trial7	phase0	sound1	0.722651
cha3	group2	subject17	trial8	phase0	sound1	0.70343
cha3	group2	subject17	trial9	phase0	sound1	0.645375
cha3	group2	subject17	trial10	phase0	sound1	0.494518
cha3	group2	subject17	trial11	phase0	sound1	0.731326
cha3	group2	subject17	trial12	phase0	sound1	0.628247
cha3	group2	subject18	trial1	phase0	sound1	1.04516
cha3	group2	subject18	trial2	phase0	sound1	0.942328
cha3	group2	subject18	trial3	phase0	sound1	0.892504
cha3	group2	subject18	trial4	phase0	sound1	0.789056
cha3	group2	subject18	trial5	phase0	sound1	0.83638
cha3	group2	subject18	trial6	phase0	sound1	1.09106
cha3	group2	subject18	trial7	phase0	sound1	0.899051
cha3	group2	subject18	trial8	phase0	sound1	0.724146
cha3	group2	subject18	trial9	phase0	sound1	1.20651
cha3	group2	subject18	trial10	phase0	sound1	0.918877
cha3	group2	subject18	trial11	phase0	sound1	0.713627
cha3	group2	subject18	trial12	phase0	sound1	0.988993
cha3	group2	subject19	trial1	phase0	sound1	1.15109
cha3	group2	subject19	trial2	phase0	sound1	1.22462
cha3	group2	subject19	trial3	phase0	sound1	0.926777
cha3	group2	subject19	trial4	phase0	sound1	1.18586
cha3	group2	subject19	trial5	phase0	sound1	1.55493
cha3	group2	subject19	trial6	phase0	sound1	0.560084
cha3	group2	subject19	trial7	phase0	sound1	1.5763
cha3	group2	subject19	trial8	phase0	sound1	1.09379
cha3	group2	subject19	trial9	phase0	sound1	1.16382
cha3	group2	subject19	trial10	phase0	sound1	0.987762
cha3	group2	subject19	trial11	phase0	sound1	1.56964
cha3	group2	subject19	trial12	phase0	sound1	1.38912
cha3	group2	subject20	trial1	phase0	sound1	0.232808
cha3	group2	subject20	trial2	phase0	sound1	0.180373
cha3	group2	subject20	trial3	phase0	sound1	0.459948
cha3	group2	subject20	trial4	phase0	sound1	0.377205
cha3	group2	subject20	trial5	phase0	sound1	0.0992101
cha3	group2	subject20	trial6	phase0	sound1	0.471635
cha3	group2	subject20	trial7	phase0	sound1	0.441935
cha3	group2	subject20	trial8	phase0	sound1	0.144557
cha3	group2	subject20	trial9	phase0	sound1	0.180111
cha3	group2	subject20	trial10	phase0	sound1	0.457524
cha3	group2	subject20	trial11	phase0	sound1	0.381777
cha3	group2	subject20	trial12	phase0	sound1	0.567855
cha3	group2	subject21	trial1	phase0	sound1	0.387615
cha3	group2	subject21	trial2	phase0	sound1	0.611992
cha3	group2	subject21	trial3	phase0	sound1	0.643805
cha3	group2	subject21	trial4	phase0	sound1	0.114121
cha3	group2	subject21	trial5	phase0	sound1	0.698313
cha3	group2	subject21	trial6	phase0	sound1	0.462395
cha3	group2	subject21	trial7	phase0	sound1	0.577322
cha3	group2	subject21	trial8	phase0	sound1	0.499211
cha3	group2	subject21	trial9	phase0	sound1	0.479508
cha3	group2	subject21	trial10	phase0	sound1	0.551794
cha3	group2	subject21	trial11	phase0	sound1	0.435604
cha3	group2	subject21	trial12	phase0	sound1	0.452155
cha3	group2	subject22	trial1	phase0	sound1	0.680583
cha3	group2	subject22	trial2	phase0	sound1	0.644871
cha3	group2	subject22	trial3	phase0	sound1	0.683927
cha3	group2	subject22	trial4	phase0	sound1	0.585524
cha3	group2	subject22	trial5	phase0	sound1	1.14656
cha3	group2	subject22	trial6	phase0	sound1	0.791667
cha3	group2	subject22	trial7	phase0	sound1	0.992283
cha3	group2	subject22	trial8	phase0	sound1	0.611674
cha3	group2	subject22	trial9	phase0	sound1	0.790899
cha3	group2	subject22	trial10	phase0	sound1	0.622444
cha3	group2	subject22	trial11	phase0	sound1	0.405976
cha3	group2	subject22	trial12	phase0	sound1	0.700822
cha3	group2	subject23	trial1	phase0	sound1	-0.0856108
cha3	group2	subject23	trial2	phase0	sound1	0.028021
cha3	group2	subject23	trial3	phase0	sound1	-0.0493565
cha3	group2	subject23	trial4	phase0	sound1	0.163043
cha3	group2	subject23	trial5	phase0	sound1	0.242964
cha3	group2	subject23	trial6	phase0	sound1	-0.0148353
cha3	group2	subject23	trial7	phase0	sound1	0.0739816
cha3	group2	subject23	trial8	phase0	sound1	-0.021223
cha3	group2	subject23	trial9	phase0	sound1	0.399067
cha3	group2	subject23	trial10	phase0	sound1	0.282337
cha3	group2	subject23	trial11	phase0	sound1	0.146682
cha3	group2	subject23	trial12	phase0	sound1	0.170824
cha3	group3	subject1	trial1	phase0	sound1	0.581364
cha3	group3	subject1	trial2	phase0	sound1	0.925859
cha3	group3	subject1	trial3	phase0	sound1	0.803345
cha3	group3	subject1	trial4	phase0	sound1	0.944694
cha3	group3	subject1	trial5	phase0	sound1	0.568303
cha3	group3	subject1	trial6	phase0	sound1	0.843604
cha3	group3	subject1	trial7	phase0	sound1	0.743684
cha3	group3	subject1	trial8	phase0	sound1	0.800793
cha3	group3	subject1	trial9	phase0	sound1	0.790403
cha3	group3	subject1	trial10	phase0	sound1	1.03293
cha3	group3	subject1	trial11	phase0	sound1	0.805334
cha3	group3	subject1	trial12	phase0	sound1	1.04192
cha3	group3	subject2	trial1	phase0	sound1	1.06686
cha3	group3	subject2	trial2	phase0	sound1	1.44747
cha3	group3	subject2	trial3	phase0	sound1	1.41547
cha3	group3	subject2	trial4	phase0	sound1	1.06889
cha3	group3	subject2	trial5	phase0	sound1	1.11843
cha3	group3	subject2	trial6	phase0	sound1	1.02503
cha3	group3	subject2	trial7	phase0	sound1	1.31367
cha3	group3	subject2	trial8	phase0	sound1	1.27536
cha3	group3	subject2	trial9	phase0	sound1	0.827538
cha3	group3	subject2	trial10	phase0	sound1	0.926549
cha3	group3	subject2	trial11	phase0	sound1	0.694461
cha3	group3	subject2	trial12	phase0	sound1	1.05045
cha3	group3	subject3	trial1	phase0	sound1	0.352519
cha3	group3	subject3	trial2	phase0	sound1	0.21913
cha3	group3	subject3	trial3	phase0	sound1	0.330083
cha3	group3	subject3	trial4	phase0	sound1	0.141064
cha3	group3	subject3	trial5	phase0	sound1	0.25021
cha3	group3	subject3	trial6	phase0	sound1	0.329794
cha3	group3	subject3	trial7	phase0	sound1	0.448653
cha3	group3	subject3	trial8	phase0	sound1	0.0824837
cha3	group3	subject3	trial9	phase0	sound1	0.174013
cha3	group3	subject3	trial10	phase0	sound1	0.283016
cha3	group3	subject3	trial11	phase0	sound1	0.262838
cha3	group3	subject3	trial12	phase0	sound1	0.431339
cha3	group3	subject4	trial1	phase0	sound1	0.889442
cha3	group3	subject4	trial2	phase0	sound1	0.702226
cha3	group3	subject4	trial3	phase0	sound1	0.454211
cha3	group3	subject4	trial4	phase0	sound1	0.535458
cha3	group3	subject4	trial5	phase0	sound1	0.789767
cha3	group3	subject4	trial6	phase0	sound1	0.601471
cha3	group3	subject4	trial7	phase0	sound1	0.816004
cha3	group3	subject4	trial8	phase0	sound1	0.457978
cha3	group3	subject4	trial9	phase0	sound1	0.250793
cha3	group3	subject4	trial10	phase0	sound1	0.733644
cha3	group3	subject4	trial11	phase0	sound1	0.660883
cha3	group3	subject4	trial12	phase0	sound1	0.543617
cha3	group3	subject5	trial1	phase0	sound1	0.19501
cha3	group3	subject5	trial2	phase0	sound1	0.440107
cha3	group3	subject5	trial3	phase0	sound1	0.445579
cha3	group3	subject5	trial4	phase0	sound1	0.173916
cha3	group3	subject5	trial5	phase0	sound1	0.421205
cha3	group3	subject5	trial6	phase0	sound1	0.43101
cha3	group3	subject5	trial7	phase0	sound1	0.503522
cha3	group3	subject5	trial8	phase0	sound1	0.299866
cha3	group3	subject5	trial9	phase0	sound1	0.314622
cha3	group3	subject5	trial10	phase0	sound1	0.166552
cha3	group3	subject5	trial11	phase0	sound1	0.315478
cha3	group3	subject5	trial12	phase0	sound1	0.200088
cha3	group3	subject6	trial1	phase0	sound1	2.8291
cha3	group3	subject6	trial2	phase0	sound1	2.90964
cha3	group3	subject6	trial3	phase0	sound1	1.62438
cha3	group3	subject6	trial4	phase0	sound1	1.78442
cha3	group3	subject6	trial5	phase0	sound1	2.23136
cha3	group3	subject6	trial6	phase0	sound1	2.17626
cha3	group3	subject6	trial7	phase0	sound1	1.22473
cha3	group3	subject6	trial8	phase0	sound1	1.65679
cha3	group3	subject6	trial9	phase0	sound1	2.13635
cha3	group3	subject6	trial10	phase0	sound1	2.25895
cha3	group3	subject6	trial11	phase0	sound1	1.95525
cha3	group3	subject6	trial12	phase0	sound1	1.95068
cha3	group3	subject7	trial1	phase0	sound1	1.91469
cha3	group3	subject7	trial2	phase0	sound1	1.5041
cha3	group3	subject7	trial3	phase0	sound1	1.72685
cha3	group3	subject7	trial4	phase0	sound1	1.97034
cha3	group3	subject7	trial5	phase0	sound1	1.46688
cha3	group3	subject7	trial6	phase0	sound1	2.29846
cha3	group3	subject7	trial7	phase0	sound1	1.86017
cha3	group3	subject7	trial8	phase0	sound1	1.77779
cha3	group3	subject7	trial9	phase0	sound1	2.0191
cha3	group3	subject7	trial10	phase0	sound1	1.06862
cha3	group3	subject7	trial11	phase0	sound1	1.81698
cha3	group3	subject7	trial12	phase0	sound1	2.33481
cha3	group3	subject8	trial1	phase0	sound1	1.58669
cha3	group3	subject8	trial2	phase0	sound1	1.28702
cha3	group3	subject8	trial3	phase0	sound1	1.47224
cha3	group3	subject8	trial4	phase0	sound1	1.2933
cha3	group3	subject8	trial5	phase0	sound1	1.00976
cha3	group3	subject8	trial6	phase0	sound1	1.39924
cha3	group3	subject8	trial7	phase0	sound1	1.44479
cha3	group3	subject8	trial8	phase0	sound1	1.17989
cha3	group3	subject8	trial9	phase0	sound1	1.35213
cha3	group3	subject8	trial10	phase0	sound1	1.05699
cha3	group3	subject8	trial11	phase0	sound1	1.02667
cha3	group3	subject8	trial12	phase0	sound1	1.51467
cha3	group3	subject9	trial1	phase0	sound1	0.520734
cha3	group3	subject9	trial2	phase0	sound1	0.468565
cha3	group3	subject9	trial3	phase0	sound1	0.554578
cha3	group3	subject9	trial4	phase0	sound1	0.521833
cha3	group3	subject9	trial5	phase0	sound1	0.715588
cha3	group3	subject9	trial6	phase0	sound1	0.397342
cha3	group3	subject9	trial7	phase0	sound1	0.534454
cha3	group3	subject9	trial8	phase0	sound1	0.472366
cha3	group3	subject9	trial9	phase0	sound1	0.551801
cha3	group3	subject9	trial10	phase0	sound1	0.370787
cha3	group3	subject9	trial11	phase0	sound1	0.52529
cha3	group3	subject9	trial12	phase0	sound1	0.208814
cha3	group3	subject10	trial1	phase0	sound1	1.72983
cha3	group3	subject10	trial2	phase0	sound1	1.45796
cha3	group3	subject10	trial3	phase0	sound1	1.19194
cha3	group3	subject10	trial4	phase0	sound1	0.928866
cha3	group3	subject10	trial5	phase0	sound1	1.26289
cha3	group3	subject10	trial6	phase0	sound1	1.16628
cha3	group3	subject10	trial7	phase0	sound1	1.77437
cha3	group3	subject10	trial8	phase0	sound1	1.44581
cha3	group3	subject10	trial9	phase0	sound1	1.399
cha3	group3	subject10	trial10	phase0	sound1	1.48736
cha3	group3	subject10	trial11	phase0	sound1	1.33817
cha3	group3	subject10	trial12	phase0	sound1	1.01567
cha3	group3	subject11	trial1	phase0	sound1	1.832
cha3	group3	subject11	trial2	phase0	sound1	1.25079
cha3	group3	subject11	trial3	phase0	sound1	1.47435
cha3	group3	subject11	trial4	phase0	sound1	1.17532
cha3	group3	subject11	trial5	phase0	sound1	1.23946
cha3	group3	subject11	trial6	phase0	sound1	1.3386
cha3	group3	subject11	trial7	phase0	sound1	1.44047
cha3	group3	subject11	trial8	phase0	sound1	1.4953
cha3	group3	subject11	trial9	phase0	sound1	1.7203
cha3	group3	subject11	trial10	phase0	sound1	1.54155
cha3	group3	subject11	trial11	phase0	sound1	2.05004
cha3	group3	subject11	trial12	phase0	sound1	1.3513
cha3	group3	subject12	trial1	phase0	sound1	1.13654
cha3	group3	subject12	trial2	phase0	sound1	0.986968
cha3	group3	subject12	trial3	phase0	sound1	0.916868
cha3	group3	subject12	trial4	phase0	sound1	1.01064
cha3	group3	subject12	trial5	phase0	sound1	0.996187
cha3	group3	subject12	trial6	phase0	sound1	1.02911
cha3	group3	subject12	trial7	phase0	sound1	1.12295
cha3	group3	subject12	trial8	phase0	sound1	0.882688
cha3	group3	subject12	trial9	phase0	sound1	1.37419
cha3	group3	subject12	trial10	phase0	sound1	1.35219
cha3	group3	subject12	trial11	phase0	sound1	1.48028
cha3	group3	subject12	trial12	phase0	sound1	0.912354
cha3	group3	subject13	trial1	phase0	sound1	0.905531
cha3	group3	subject13	trial2	phase0	sound1	1.01782
cha3	group3	subject13	trial3	phase0	sound1	0.862641
cha3	group3	subject13	trial4	phase0	sound1	0.964998
cha3	group3	subject13	trial5	phase0	sound1	0.82597
cha3	group3	subject13	trial6	phase0	sound1	0.699569
cha3	group3	subject13	trial7	phase0	sound1	0.844091
cha3	group3	subject13	trial8	phase0	sound1	0.830097
cha3	group3	subject13	trial9	phase0	sound1	1.11386
cha3	group3	subject13	trial10	phase0	sound1	1.22802
cha3	group3	subject13	trial11	phase0	sound1	0.551564
cha3	group3	subject13	trial12	phase0	sound1	1.08073
cha3	group3	subject14	trial1	phase0	sound1	1.25765
cha3	group3	subject14	trial2	phase0	sound1	1.28615
cha3	group3	subject14	trial3	phase0	sound1	1.41834
cha3	group3	subject14	trial4	phase0	sound1	1.1287
cha3	group3	subject14	trial5	phase0	sound1	0.985148
cha3	group3	subject14	trial6	phase0	sound1	1.0185
cha3	group3	subject14	trial7	phase0	sound1	1.42337
cha3	group3	subject14	trial8	phase0	sound1	1.43588
cha3	group3	subject14	trial9	phase0	sound1	1.27244
cha3	group3	subject14	trial10	phase0	sound1	1.23445
cha3	group3	subject14	trial11	phase0	sound1	1.10676
cha3	group3	subject14	trial12	phase0	sound1	1.80537
cha3	group3	subject15	trial1	phase0	sound1	1.02561
cha3	group3	subject15	trial2	phase0	sound1	1.14278
cha3	group3	subject15	trial3	phase0	sound1	1.00006
cha3	group3	subject15	trial4	phase0	sound1	1.05463
cha3	group3	subject15	trial5	phase0	sound1	1.26838
cha3	group3	subject15	trial6	phase0	sound1	0.851141
cha3	group3	subject15	trial7	phase0	sound1	1.06761
cha3	group3	subject15	trial8	phase0	sound1	0.924541
cha3	group3	subject15	trial9	phase0	sound1	0.812076
cha3	group3	subject15	trial10	phase0	sound1	0.822403
cha3	group3	subject15	trial11	phase0	sound1	1.02697
cha3	group3	subject15	trial12	phase0	sound1	0.72228
cha3	group3	subject16	trial1	phase0	sound1	1.25357
cha3	group3	subject16	trial2	phase0	sound1	1.49796
cha3	group3	subject16	trial3	phase0	sound1	1.10816
cha3	group3	subject16	trial4	phase0	sound1	1.09493
cha3	group3	subject16	trial5	phase0	sound1	1.14508
cha3	group3	subject16	trial6	phase0	sound1	0.774599
cha3	group3	subject16	trial7	phase0	sound1	1.82885
cha3	group3	subject16	trial8	phase0	sound1	1.32493
cha3	group3	subject16	trial9	phase0	sound1	1.47062
cha3	group3	subject16	trial10	phase0	sound1	1.15432
cha3	group3	subject16	trial11	phase0	sound1	0.573891
cha3	group3	subject16	trial12	phase0	sound1	0.874647
cha3	group3	subject17	trial1	phase0	sound1	0.258438
cha3	group3	subject17	trial2	phase0	sound1	0.410864
cha3	group3	subject17	trial3	phase0	sound1	0.0848326
cha3	group3	subject17	trial4	phase0	sound1	0.421054
cha3	group3	subject17	trial5	phase0	sound1	0.407778
cha3	group3	subject17	trial6	phase0	sound1	0.0819171
cha3	group3	subject17	trial7	phase0	sound1	0.180721
cha3	group3	subject17	trial8	phase0	sound1	0.257923
cha3	group3	subject17	trial9	phase0	sound1	0.290285
cha3	group3	subject17	trial10	phase0	sound1	0.377573
cha3	group3	subject17	trial11	phase0	sound1	0.303066
cha3	group3	subject17	trial12	phase0	sound1	0.25735
cha3	group3	subject18	trial1	phase0	sound1	0.27163
cha3	group3	subject18	trial2	phase0	sound1	0.0192917
cha3	group3	subject18	trial3	phase0	sound1	0.151109
cha3	group3	subject18	trial4	phase0	sound1	0.12173
cha3	group3	subject18	trial5	phase0	sound1	0.022625
cha3	group3	subject18	trial6	phase0	sound1	0.030444
cha3	group3	subject18	trial7	phase0	sound1	0.209558
cha3	group3	subject18	trial8	phase0	sound1	0.120152
cha3	group3	subject18	trial9	phase0	sound1	0.119107
cha3	group3	subject18	trial10	phase0	sound1	0.143782
cha3	group3	subject18	trial11	phase0	sound1	0.246842
cha3	group3	subject18	trial12	phase0	sound1	-0.00528864
cha3	group3	subject19	trial1	phase0	sound1	0.331675
cha3	group3	subject19	trial2	phase0	sound1	0.357539
cha3	group3	subject19	trial3	phase0	sound1	0.227799
cha3	group3	subject19	trial4	phase0	sound1	0.47211
cha3	group3	subject19	trial5	phase0	sound1	0.384108
cha3	group3	subject19	trial6	phase0	sound1	0.154479
cha3	group3	subject19	trial7	phase0	sound1	0.0542894
cha3	group3	subject19	trial8	phase0	sound1	0.266834
cha3	group3	subject19	trial9	phase0	sound1	0.0954978
cha3	group3	subject19	trial10	phase0	sound1	0.222736
cha3	group3	subject19	trial11	phase0	sound1	0.338088
cha3	group3	subject19	trial12	phase0	sound1	0.251327
cha3	group3	subject20	trial1	phase0	sound1	0.320749
cha3	group3	subject20	trial2	phase0	sound1	0.257698
cha3	group3	subject20	trial3	phase0	sound1	0.747617
cha3	group3	subject20	trial4	phase0	sound1	0.601159
cha3	group3	subject20	trial5	phase0	sound1	0.469167
cha3	group3	subject20	trial6	phase0	sound1	0.477428
cha3	group3	subject20	trial7	phase0	sound1	0.679843
cha3	group3	subject20	trial8	phase0	sound1	0.250478
cha3	group3	subject20	trial9	phase0	sound1	0.598481
cha3	group3	subject20	trial10	phase0	sound1	0.467703
cha3	group3	subject20	trial11	phase0	sound1	0.42195
cha3	group3	subject20	trial12	phase0	sound1	0.531538
cha3	group3	subject21	trial1	phase0	sound1	0.746836
cha3	group3	subject21	trial2	phase0	sound1	0.820896
cha3	group3	subject21	trial3	phase0	sound1	1.18826
cha3	group3	subject21	trial4	phase0	sound1	1.25387
cha3	group3	subject21	trial5	phase0	sound1	1.20125
cha3	group3	subject21	trial6	phase0	sound1	0.985045
cha3	group3	subject21	trial7	phase0	sound1	1.54468
cha3	group3	subject21	trial8	phase0	sound1	1.23176
cha3	group3	subject21	trial9	phase0	sound1	0.872142
cha3	group3	subject21	trial10	phase0	sound1	1.24888
cha3	group3	subject21	trial11	phase0	sound1	0.939989
cha3	group3	subject21	trial12	phase0	sound1	0.70977
cha3	group1	subject1	trial1	phase0	sound2	0.503825
cha3	group1	subject1	trial2	phase0	sound2	0.572403
cha3	group1	subject1	trial3	phase0	sound2	0.54315
cha3	group1	subject1	trial4	phase0	sound2	0.620183
cha3	group1	subject1	trial5	phase0	sound2	0.748182
cha3	group1	subject1	trial6	phase0	sound2	0.235199
cha3	group1	subject1	trial7	phase0	sound2	0.480013
cha3	group1	subject1	trial8	phase0	sound2	0.384347
cha3	group1	subject1	trial9	phase0	sound2	0.709151
cha3	group1	subject1	trial10	phase0	sound2	0.677247
cha3	group1	subject1	trial11	phase0	sound2	0.161948
cha3	group1	subject1	trial12	phase0	sound2	0.265876
cha3	group1	subject2	trial1	phase0	sound2	0.722832
cha3	group1	subject2	trial2	phase0	sound2	0.840642
cha3	group1	subject2	trial3	phase0	sound2	0.323648
cha3	group1	subject2	trial4	phase0	sound2	0.69815
cha3	group1	subject2	trial5	phase0	sound2	0.696522
cha3	group1	subject2	trial6	phase0	sound2	0.50882
cha3	group1	subject2	trial7	phase0	sound2	1.06455
cha3	group1	subject2	trial8	phase0	sound2	1.03458
cha3	group1	subject2	trial9	phase0	sound2	0.526257
cha3	group1	subject2	trial10	phase0	sound2	0.934008
cha3	group1	subject2	trial11	phase0	sound2	1.00148
cha3	group1	subject2	trial12	phase0	sound2	0.853747
cha3	group1	subject3	trial1	phase0	sound2	1.22489
cha3	group1	subject3	trial2	phase0	sound2	1.15662
cha3	group1	subject3	trial3	phase0	sound2	0.91896
cha3	group1	subject3	trial4	phase0	sound2	1.41481
cha3	group1	subject3	trial5	phase0	sound2	1.0632
cha3	group1	subject3	trial6	phase0	sound2	1.14598
cha3	group1	subject3	trial7	phase0	sound2	1.02696
cha3	group1	subject3	trial8	phase0	sound2	0.881866
cha3	group1	subject3	trial9	phase0	sound2	1.1807
cha3	group1	subject3	trial10	phase0	sound2	0.62764
cha3	group1	subject3	trial11	phase0	sound2	1.05472
cha3	group1	subject3	trial12	phase0	sound2	1.10137
cha3	group1	subject4	trial1	phase0	sound2	0.520495
cha3	group1	subject4	trial2	phase0	sound2	0.245118
cha3	group1	subject4	trial3	phase0	sound2	0.534444
cha3	group1	subject4	trial4	phase0	sound2	0.548989
cha3	group1	subject4	trial5	phase0	sound2	0.530688
cha3	group1	subject4	trial6	phase0	sound2	0.205602
cha3	group1	subject4	trial7	phase0	sound2	0.593561
cha3	group1	subject4	trial8	phase0	sound2	0.429594
cha3	group1	subject4	trial9	phase0	sound2	0.368576
cha3	group1	subject4	trial10	phase0	sound2	0.506743
cha3	group1	subject4	trial11	phase0	sound2	0.403622
cha3	group1	subject4	trial12	phase0	sound2	0.195514
cha3	group1	subject5	trial1	phase0	sound2	1.40862
cha3	group1	subject5	trial2	phase0	sound2	1.14623
cha3	group1	subject5	trial3	phase0	sound2	1.13228
cha3	group1	subject5	trial4	phase0	sound2	1.80365
cha3	group1	subject5	trial5	phase0	sound2	1.33929
cha3	group1	subject5	trial6	phase0	sound2	1.39931
cha3	group1	subject5	trial7	phase0	sound2	1.1955
cha3	group1	subject5	trial8	phase0	sound2	0.832695
cha3	group1	subject5	trial9	phase0	sound2	1.65823
cha3	group1	subject5	trial10	phase0	sound2	1.14448
cha3	group1	subject5	trial11	phase0	sound2	1.42295
cha3	group1	subject5	trial12	phase0	sound2	1.79314
cha3	group1	subject6	trial1	phase0	sound2	0.518217
cha3	group1	subject6	trial2	phase0	sound2	0.546897
cha3	group1	subject6	trial3	phase0	sound2	0.301592
cha3	group1	subject6	trial4	phase0	sound2	0.420237
cha3	group1	subject6	trial5	phase0	sound2	0.0920815
cha3	group1	subject6	trial6	phase0	sound2	0.543623
cha3	group1	subject6	trial7	phase0	sound2	0.486332
cha3	group1	subject6	trial8	phase0	sound2	0.568923
cha3	group1	subject6	trial9	phase0	sound2	0.595661
cha3	group1	subject6	trial10	phase0	sound2	0.234096
cha3	group1	subject6	trial11	phase0	sound2	0.50353
cha3	group1	subject6	trial12	phase0	sound2	0.645387
cha3	group1	subject7	trial1	phase0	sound2	1.23573
cha3	group1	subject7	trial2	phase0	sound2	1.05285
cha3	group1	subject7	trial3	phase0	sound2	1.09736
cha3	group1	subject7	trial4	phase0	sound2	1.08492
cha3	group1	subject7	trial5	phase0	sound2	0.711511
cha3	group1	subject7	trial6	phase0	sound2	1.07975
cha3	group1	subject7	trial7	phase0	sound2	1.10594
cha3	group1	subject7	trial8	phase0	sound2	1.12577
cha3	group1	subject7	trial9	phase0	sound2	0.956531
cha3	group1	subject7	trial10	phase0	sound2	1.02122
cha3	group1	subject7	trial11	phase0	sound2	1.07594
cha3	group1	subject7	trial12	phase0	sound2	1.07644
cha3	group1	subject8	trial1	phase0	sound2	0.889399
cha3	group1	subject8	trial2	phase0	sound2	0.715879
cha3	group1	subject8	trial3	phase0	sound2	0.943121
cha3	group1	subject8	trial4	phase0	sound2	0.667884
cha3	group1	subject8	trial5	phase0	sound2	0.575553
cha3	group1	subject8	trial6	phase0	sound2	0.631433
cha3	group1	subject8	trial7	phase0	sound2	0.864739
cha3	group1	subject8	trial8	phase0	sound2	0.830543
cha3	group1	subject8	trial9	phase0	sound2	1.00557
cha3	group1	subject8	trial10	phase0	sound2	0.544196
cha3	group1	subject8	trial11	phase0	sound2	0.65712
cha3	group1	subject8	trial12	phase0	sound2	0.897523
cha3	group1	subject9	trial1	phase0	sound2	1.50917
cha3	group1	subject9	trial2	phase0	sound2	1.40289
cha3	group1	subject9	trial3	phase0	sound2	1.0467
cha3	group1	subject9	trial4	phase0	sound2	1.32312
cha3	group1	subject9	trial5	phase0	sound2	1.12525
cha3	group1	subject9	trial6	phase0	sound2	1.0673
cha3	group1	subject9	trial7	phase0	sound2	1.51779
cha3	group1	subject9	trial8	phase0	sound2	1.44151
cha3	group1	subject9	trial9	phase0	sound2	0.981019
cha3	group1	subject9	trial10	phase0	sound2	1.41177
cha3	group1	subject9	trial11	phase0	sound2	1.59442
cha3	group1	subject9	trial12	phase0	sound2	1.35823
cha3	group1	subject10	trial1	phase0	sound2	0.839729
cha3	group1	subject10	trial2	phase0	sound2	0.787151
cha3	group1	subject10	trial3	phase0	sound2	0.848805
cha3	group1	subject10	trial4	phase0	sound2	0.855001
cha3	group1	subject10	trial5	phase0	sound2	0.485656
cha3	group1	subject10	trial6	phase0	sound2	0.969416
cha3	group1	subject10	trial7	phase0	sound2	1.02319
cha3	group1	subject10	trial8	phase0	sound2	0.807771
cha3	group1	subject10	trial9	phase0	sound2	0.728436
cha3	group1	subject10	trial10	phase0	sound2	0.993885
cha3	group1	subject10	trial11	phase0	sound2	0.767358
cha3	group1	subject10	trial12	phase0	sound2	0.968798
cha3	group1	subject11	trial1	phase0	sound2	0.443466
cha3	group1	subject11	trial2	phase0	sound2	0.727046
cha3	group1	subject11	trial3	phase0	sound2	0.358148
cha3	group1	subject11	trial4	phase0	sound2	0.52804
cha3	group1	subject11	trial5	phase0	sound2	0.390714
cha3	group1	subject11	trial6	phase0	sound2	0.350472
cha3	group1	subject11	trial7	phase0	sound2	0.360262
cha3	group1	subject11	trial8	phase0	sound2	0.521774
cha3	group1	subject11	trial9	phase0	sound2	0.110847
cha3	group1	subject11	trial10	phase0	sound2	0.453214
cha3	group1	subject11	trial11	phase0	sound2	0.322992
cha3	group1	subject11	trial12	phase0	sound2	0.231969
cha3	group1	subject12	trial1	phase0	sound2	0.651533
cha3	group1	subject12	trial2	phase0	sound2	0.674815
cha3	group1	subject12	trial3	phase0	sound2	0.693161
cha3	group1	subject12	trial4	phase0	sound2	0.629264
cha3	group1	subject12	trial5	phase0	sound2	0.867016
cha3	group1	subject12	trial6	phase0	sound2	1.3487
cha3	group1	subject12	trial7	phase0	sound2	0.689131
cha3	group1	subject12	trial8	phase0	sound2	0.834738
cha3	group1	subject12	trial9	phase0	sound2	0.81334
cha3	group1	subject12	trial10	phase0	sound2	1.02679
cha3	group1	subject12	trial11	phase0	sound2	0.920753
cha3	group1	subject12	trial12	phase0	sound2	0.893936
cha3	group1	subject13	trial1	phase0	sound2	2.0121
cha3	group1	subject13	trial2	phase0	sound2	1.93392
cha3	group1	subject13	trial3	phase0	sound2	1.91482
cha3	group1	subject13	trial4	phase0	sound2	2.12968
cha3	group1	subject13	trial5	phase0	sound2	1.14118
cha3	group1	subject13	trial6	phase0	sound2	1.97811
cha3	group1	subject13	trial7	phase0	sound2	1.94544
cha3	group1	subject13	trial8	phase0	sound2	1.71797
cha3	group1	subject13	trial9	phase0	sound2	1.43419
cha3	group1	subject13	trial10	phase0	sound2	1.98497
cha3	group1	subject13	trial11	phase0	sound2	1.12595
cha3	group1	subject13	trial12	phase0	sound2	2.11246
cha3	group1	subject14	trial1	phase0	sound2	1.16331
cha3	group1	subject14	trial2	phase0	sound2	1.0943
cha3	group1	subject14	trial3	phase0	sound2	0.948482
cha3	group1	subject14	trial4	phase0	sound2	1.15603
cha3	group1	subject14	trial5	phase0	sound2	1.03728
cha3	group1	subject14	trial6	phase0	sound2	0.991538
cha3	group1	subject14	trial7	phase0	sound2	1.29386
cha3	group1	subject14	trial8	phase0	sound2	1.043
cha3	group1	subject14	trial9	phase0	sound2	1.26753
cha3	group1	subject14	trial10	phase0	sound2	0.664147
cha3	group1	subject14	trial11	phase0	sound2	1.01924
cha3	group1	subject14	trial12	phase0	sound2	1.1313
cha3	group1	subject15	trial1	phase0	sound2	0.138907
cha3	group1	subject15	trial2	phase0	sound2	0.0444812
cha3	group1	subject15	trial3	phase0	sound2	0.172962
cha3	group1	subject15	trial4	phase0	sound2	0.204853
cha3	group1	subject15	trial5	phase0	sound2	0.136801
cha3	group1	subject15	trial6	phase0	sound2	0.0762162
cha3	group1	subject15	trial7	phase0	sound2	0.240863
cha3	group1	subject15	trial8	phase0	sound2	0.0529319
cha3	group1	subject15	trial9	phase0	sound2	0.401138
cha3	group1	subject15	trial10	phase0	sound2	0.328721
cha3	group1	subject15	trial11	phase0	sound2	0.298077
cha3	group1	subject15	trial12	phase0	sound2	0.195709
cha3	group1	subject16	trial1	phase0	sound2	1.06825
cha3	group1	subject16	trial2	phase0	sound2	1.09874
cha3	group1	subject16	trial3	phase0	sound2	1.31895
cha3	group1	subject16	trial4	phase0	sound2	1.12506
cha3	group1	subject16	trial5	phase0	sound2	0.99447
cha3	group1	subject16	trial6	phase0	sound2	1.39897
cha3	group1	subject16	trial7	phase0	sound2	0.995989
cha3	group1	subject16	trial8	phase0	sound2	0.816149
cha3	group1	subject16	trial9	phase0	sound2	1.1085
cha3	group1	subject16	trial10	phase0	sound2	0.733123
cha3	group1	subject16	trial11	phase0	sound2	0.937664
cha3	group1	subject16	trial12	phase0	sound2	1.24823
cha3	group1	subject17	trial1	phase0	sound2	0.41264
cha3	group1	subject17	trial2	phase0	sound2	0.381854
cha3	group1	subject17	trial3	phase0	sound2	0.315585
cha3	group1	subject17	trial4	phase0	sound2	0.476616
cha3	group1	subject17	trial5	phase0	sound2	0.131541
cha3	group1	subject17	trial6	phase0	sound2	0.179342
cha3	group1	subject17	trial7	phase0	sound2	0.240108
cha3	group1	subject17	trial8	phase0	sound2	0.27765
cha3	group1	subject17	trial9	phase0	sound2	0.0907862
cha3	group1	subject17	trial10	phase0	sound2	0.175699
cha3	group1	subject17	trial11	phase0	sound2	0.394968
cha3	group1	subject17	trial12	phase0	sound2	0.0650605
cha3	group1	subject18	trial1	phase0	sound2	1.49356
cha3	group1	subject18	trial2	phase0	sound2	1.41489
cha3	group1	subject18	trial3	phase0	sound2	0.807943
cha3	group1	subject18	trial4	phase0	sound2	0.967041
cha3	group1	subject18	trial5	phase0	sound2	1.37767
cha3	group1	subject18	trial6	phase0	sound2	1.42949
cha3	group1	subject18	trial7	phase0	sound2	1.17743
cha3	group1	subject18	trial8	phase0	sound2	1.16926
cha3	group1	subject18	trial9	phase0	sound2	1.21404
cha3	group1	subject18	trial10	phase0	sound2	1.27786
cha3	group1	subject18	trial11	phase0	sound2	1.46125
cha3	group1	subject18	trial12	phase0	sound2	1.23857
cha3	group1	subject19	trial1	phase0	sound2	1.11157
cha3	group1	subject19	trial2	phase0	sound2	1.06573
cha3	group1	subject19	trial3	phase0	sound2	0.959296
cha3	group1	subject19	trial4	phase0	sound2	1.36216
cha3	group1	subject19	trial5	phase0	sound2	1.26915
cha3	group1	subject19	trial6	phase0	sound2	0.967605
cha3	group1	subject19	trial7	phase0	sound2	1.45927
cha3	group1	subject19	trial8	phase0	sound2	1.14385
cha3	group1	subject19	trial9	phase0	sound2	1.13979
cha3	group1	subject19	trial10	phase0	sound2	1.17104
cha3	group1	subject19	trial11	phase0	sound2	1.17827
cha3	group1	subject19	trial12	phase0	sound2	1.75484
cha3	group1	subject20	trial1	phase0	sound2	0.453944
cha3	group1	subject20	trial2	phase0	sound2	0.363464
cha3	group1	subject20	trial3	phase0	sound2	0.111199
cha3	group1	subject20	trial4	phase0	sound2	0.298825
cha3	group1	subject20	trial5	phase0	sound2	0.541174
cha3	group1	subject20	trial6	phase0	sound2	0.195888
cha3	group1	subject20	trial7	phase0	sound2	0.0682381
cha3	group1	subject20	trial8	phase0	sound2	0.285989
cha3	group1	subject20	trial9	phase0	sound2	0.232612
cha3	group1	subject20	trial10	phase0	sound2	0.319935
cha3	group1	subject20	trial11	phase0	sound2	0.269283
cha3	group1	subject20	trial12	phase0	sound2	0.490253
cha3	group1	subject21	trial1	phase0	sound2	0.387901
cha3	group1	subject21	trial2	phase0	sound2	0.260016
cha3	group1	subject21	trial3	phase0	sound2	0.461546
cha3	group1	subject21	trial4	phase0	sound2	0.300449
cha3	group1	subject21	trial5	phase0	sound2	0.293067
cha3	group1	subject21	trial6	phase0	sound2	0.542309
cha3	group1	subject21	trial7	phase0	sound2	0.515771
cha3	group1	subject21	trial8	phase0	sound2	0.330706
cha3	group1	subject21	trial9	phase0	sound2	0.517172
cha3	group1	subject21	trial10	phase0	sound2	-0.0714668
cha3	group1	subject21	trial11	phase0	sound2	0.225418
cha3	group1	subject21	trial12	phase0	sound2	0.356947
cha3	group1	subject22	trial1	phase0	sound2	1.54182
cha3	group1	subject22	trial2	phase0	sound2	1.14928
cha3	group1	subject22	trial3	phase0	sound2	1.38513
cha3	group1	subject22	trial4	phase0	sound2	1.5497
cha3	group1	subject22	trial5	phase0	sound2	1.7509
cha3	group1	subject22	trial6	phase0	sound2	1.30881
cha3	group1	subject22	trial7	phase0	sound2	1.28783
cha3	group1	subject22	trial8	phase0	sound2	1.69886
cha3	group1	subject22	trial9	phase0	sound2	1.98747
cha3	group1	subject22	trial10	phase0	sound2	1.31489
cha3	group1	subject22	trial11	phase0	sound2	1.4563
cha3	group1	subject22	trial12	phase0	sound2	1.20517
cha3	group2	subject1	trial1	phase0	sound2	0.938136
cha3	group2	subject1	trial2	phase0	sound2	1.26263
cha3	group2	subject1	trial3	phase0	sound2	1.16762
cha3	group2	subject1	trial4	phase0	sound2	1.00104
cha3	group2	subject1	trial5	phase0	sound2	1.01981
cha3	group2	subject1	trial6	phase0	sound2	0.708844
cha3	group2	subject1	trial7	phase0	sound2	0.869478
cha3	group2	subject1	trial8	phase0	sound2	1.15372
cha3	group2	subject1	trial9	phase0	sound2	0.980777
cha3	group2	subject1	trial10	phase0	sound2	1.01938
cha3	group2	subject1	trial11	phase0	sound2	0.786377
cha3	group2	subject1	trial12	phase0	sound2	0.790622
cha3	group2	subject2	trial1	phase0	sound2	0.8558
cha3	group2	subject2	trial2	phase0	sound2	1.20071
cha3	group2	subject2	trial3	phase0	sound2	0.970645
cha3	group2	subject2	trial4	phase0	sound2	1.01644
cha3	group2	subject2	trial5	phase0	sound2	1.09846
cha3	group2	subject2	trial6	phase0	sound2	0.86416
cha3	group2	subject2	trial7	phase0	sound2	0.800149
cha3	group2	subject2	trial8	phase0	sound2	0.943101
cha3	group2	subject2	trial9	phase0	sound2	1.14003
cha3	group2	subject2	trial10	phase0	sound2	0.776814
cha3	group2	subject2	trial11	phase0	sound2	0.876183
cha3	group2	subject2	trial12	phase0	sound2	0.837991
cha3	group2	subject3	trial1	phase0	sound2	1.22407
cha3	group2	subject3	trial2	phase0	sound2	1.20064
cha3	group2	subject3	trial3	phase0	sound2	1.47092
cha3	group2	subject3	trial4	phase0	sound2	1.52999
cha3	group2	subject3	trial5	phase0	sound2	0.987277
cha3	group2	subject3	trial6	phase0	sound2	1.10408
cha3	group2	subject3	trial7	phase0	sound2	1.08067
cha3	group2	subject3	trial8	phase0	sound2	1.2879
cha3	group2	subject3	trial9	phase0	sound2	1.33596
cha3	group2	subject3	trial10	phase0	sound2	1.00946
cha3	group2	subject3	trial11	phase0	sound2	1.51919
cha3	group2	subject3	trial12	phase0	sound2	1.25819
cha3	group2	subject4	trial1	phase0	sound2	0.903773
cha3	group2	subject4	trial2	phase0	sound2	1.23934
cha3	group2	subject4	trial3	phase0	sound2	1.17005
cha3	group2	subject4	trial4	phase0	sound2	0.833504
cha3	group2	subject4	trial5	phase0	sound2	1.00173
cha3	group2	subject4	trial6	phase0	sound2	1.49864
cha3	group2	subject4	trial7	phase0	sound2	1.08512
cha3	group2	subject4	trial8	phase0	sound2	1.23939
cha3	group2	subject4	trial9	phase0	sound2	0.951115
cha3	group2	subject4	trial10	phase0	sound2	1.10368
cha3	group2	subject4	trial11	phase0	sound2	1.02264
cha3	group2	subject4	trial12	phase0	sound2	1.02688
cha3	group2	subject5	trial1	phase0	sound2	0.18415
cha3	group2	subject5	trial2	phase0	sound2	0.236832
cha3	group2	subject5	trial3	phase0	sound2	0.090907
cha3	group2	subject5	trial4	phase0	sound2	0.526096
cha3	group2	subject5	trial5	phase0	sound2	0.188679
cha3	group2	subject5	trial6	phase0	sound2	0.258038
cha3	group2	subject5	trial7	phase0	sound2	0.153286
cha3	group2	subject5	trial8	phase0	sound2	0.365914
cha3	group2	subject5	trial9	phase0	sound2	0.255398
cha3	group2	subject5	trial10	phase0	sound2	0.310544
cha3	group2	subject5	trial11	phase0	sound2	0.496824
cha3	group2	subject5	trial12	phase0	sound2	0.362229
cha3	group2	subject6	trial1	phase0	sound2	0.67403
cha3	group2	subject6	trial2	phase0	sound2	1.06347
cha3	group2	subject6	trial3	phase0	sound2	0.554977
cha3	group2	subject6	trial4	phase0	sound2	1.26895
cha3	group2	subject6	trial5	phase0	sound2	0.911716
cha3	group2	subject6	trial6	phase0	sound2	0.974867
cha3	group2	subject6	trial7	phase0	sound2	1.08135
cha3	group2	subject6	trial8	phase0	sound2	0.74503
cha3	group2	subject6	trial9	phase0	sound2	0.718186
cha3	group2	subject6	trial10	phase0	sound2	0.811407
cha3	group2	subject6	trial11	phase0	sound2	1.17201
cha3	group2	subject6	trial12	phase0	sound2	0.789312
cha3	group2	subject7	trial1	phase0	sound2	1.11408
cha3	group2	subject7	trial2	phase0	sound2	1.93679
cha3	group2	subject7	trial3	phase0	sound2	1.56733
cha3	group2	subject7	trial4	phase0	sound2	1.63778
cha3	group2	subject7	trial5	phase0	sound2	1.47928
cha3	group2	subject7	trial6	phase0	sound2	1.83251
cha3	group2	subject7	trial7	phase0	sound2	2.13582
cha3	group2	subject7	trial8	phase0	sound2	1.68852
cha3	group2	subject7	trial9	phase0	sound2	1.61649
cha3	group2	subject7	trial10	phase0	sound2	1.81195
cha3	group2	subject7	trial11	phase0	sound2	1.51059
cha3	group2	subject7	trial12	phase0	sound2	1.65864
cha3	group2	subject8	trial1	phase0	sound2	-0.106104
cha3	group2	subject8	trial2	phase0	sound2	0.0830135
cha3	group2	subject8	trial3	phase0	sound2	0.00594576
cha3	group2	subject8	trial4	phase0	sound2	0.0528571
cha3	group2	subject8	trial5	phase0	sound2	-0.208475
cha3	group2	subject8	trial6	phase0	sound2	0.0663524
cha3	group2	subject8	trial7	phase0	sound2	-0.00171748
cha3	group2	subject8	trial8	phase0	sound2	-0.233409
cha3	group2	subject8	trial9	phase0	sound2	-0.0666106
cha3	group2	subject8	trial10	phase0	sound2	-0.16551
cha3	group2	subject8	trial11	phase0	sound2	-0.0321539
cha3	group2	subject8	trial12	phase0	sound2	0.0129311
cha3	group2	subject9	trial1	phase0	sound2	0.912617
cha3	group2	subject9	trial2	phase0	sound2	1.0163
cha3	group2	subject9	trial3	phase0	sound2	1.18095
cha3	group2	subject9	trial4	phase0	sound2	0.987424
cha3	group2	subject9	trial5	phase0	sound2	0.996323
cha3	group2	subject9	trial6	phase0	sound2	0.860182
cha3	group2	subject9	trial7	phase0	sound2	1.08986
cha3	group2	subject9	trial8	phase0	sound2	1.31029
cha3	group2	subject9	trial9	phase0	sound2	1.08999
cha3	group2	subject9	trial10	phase0	sound2	1.0391
cha3	group2	subject9	trial11	phase0	sound2	1.30959
cha3	group2	subject9	trial12	phase0	sound2	1.19447
cha3	group2	subject10	trial1	phase0	sound2	-0.108781
cha3	group2	subject10	trial2	phase0	sound2	0.277253
cha3	group2	subject10	trial3	phase0	sound2	0.0940885
cha3	group2	subject10	trial4	phase0	sound2	0.257784
cha3	group2	subject10	trial5	phase0	sound2	0.302066
cha3	group2	subject10	trial6	phase0	sound2	-0.0152707
cha3	group2	subject10	trial7	phase0	sound2	0.302759
cha3	group2	subject10	trial8	phase0	sound2	0.209273
cha3	group2	subject10	trial9	phase0	sound2	0.266764
cha3	group2	subject10	trial10	phase0	sound2	0.0700485
cha3	group2	subject10	trial11	phase0	sound2	0.285674
cha3	group2	subject10	trial12	phase0	sound2	0.316693
cha3	group2	subject11	trial1	phase0	sound2	0.449026
cha3	group2	subject11	trial2	phase0	sound2	0.384228
cha3	group2	subject11	trial3	phase0	sound2	0.320377
cha3	group2	subject11	trial4	phase0	sound2	0.338014
cha3	group2	subject11	trial5	phase0	sound2	0.303326
cha3	group2	subject11	trial6	phase0	sound2	0.35447
cha3	group2	subject11	trial7	phase0	sound2	0.39084
cha3	group2	subject11	trial8	phase0	sound2	0.415479
cha3	group2	subject11	trial9	phase0	sound2	0.387373
cha3	group2	subject11	trial10	phase0	sound2	0.584472
cha3	group2	subject11	trial11	phase0	sound2	0.245026
cha3	group2	subject11	trial12	phase0	sound2	0.377146
cha3	group2	subject12	trial1	phase0	sound2	0.017487
cha3	group2	subject12	trial2	phase0	sound2	0.0943315
cha3	group2	subject12	trial3	phase0	sound2	0.021415
cha3	group2	subject12	trial4	phase0	sound2	0.116823
cha3	group2	subject12	trial5	phase0	sound2	0.112934
cha3	group2	subject12	trial6	phase0	sound2	0.100626
cha3	group2	subject12	trial7	phase0	sound2	0.102869
cha3	group2	subject12	trial8	phase0	sound2	0.105099
cha3	group2	subject12	trial9	phase0	sound2	0.0615984
cha3	group2	subject12	trial10	phase0	sound2	-0.140771
cha3	group2	subject12	trial11	phase0	sound2	0.27215
cha3	group2	subject12	trial12	phase0	sound2	0.0810631
cha3	group2	subject13	trial1	phase0	sound2	0.805833
cha3	group2	subject13	trial2	phase0	sound2	0.732941
cha3	group2	subject13	trial3	phase0	sound2	0.879037
cha3	group2	subject13	trial4	phase0	sound2	1.48427
cha3	group2	subject13	trial5	phase0	sound2	0.89549
cha3	group2	subject13	trial6	phase0	sound2	1.06
cha3	group2	subject13	trial7	phase0	sound2	0.713658
cha3	group2	subject13	trial8	phase0	sound2	0.930706
cha3	group2	subject13	trial9	phase0	sound2	1.15542
cha3	group2	subject13	trial10	phase0	sound2	0.854938
cha3	group2	subject13	trial11	phase0	sound2	0.910276
cha3	group2	subject13	trial12	phase0	sound2	1.10447
cha3	group2	subject14	trial1	phase0	sound2	1.93135
cha3	group2	subject14	trial2	phase0	sound2	1.91973
cha3	group2	subject14	trial3	phase0	sound2	1.75721
cha3	group2	subject14	trial4	phase0	sound2	1.54931
cha3	group2	subject14	trial5	phase0	sound2	2.18463
cha3	group2	subject14	trial6	phase0	sound2	1.19311
cha3	group2	subject14	trial7	phase0	sound2	1.51906
cha3	group2	subject14	trial8	phase0	sound2	1.47744
cha3	group2	subject14	trial9	phase0	sound2	1.3545
cha3	group2	subject14	trial10	phase0	sound2	1.91991
cha3	group2	subject14	trial11	phase0	sound2	1.65125
cha3	group2	subject14	trial12	phase0	sound2	1.39456
cha3	group2	subject15	trial1	phase0	sound2	0.621171
cha3	group2	subject15	trial2	phase0	sound2	1.31782
cha3	group2	subject15	trial3	phase0	sound2	0.71806
cha3	group2	subject15	trial4	phase0	sound2	0.947845
cha3	group2	subject15	trial5	phase0	sound2	1.03074
cha3	group2	subject15	trial6	phase0	sound2	0.632202
cha3	group2	subject15	trial7	phase0	sound2	0.94186
cha3	group2	subject15	trial8	phase0	sound2	0.628305
cha3	group2	subject15	trial9	phase0	sound2	0.739238
cha3	group2	subject15	trial10	phase0	sound2	0.421661
cha3	group2	subject15	trial11	phase0	sound2	0.71774
cha3	group2	subject15	trial12	phase0	sound2	1.13142
cha3	group2	subject16	trial1	phase0	sound2	2.25736
cha3	group2	subject16	trial2	phase0	sound2	2.02839
cha3	group2	subject16	trial3	phase0	sound2	1.77605
cha3	group2	subject16	trial4	phase0	sound2	1.00683
cha3	group2	subject16	trial5	phase0	sound2	1.67597
cha3	group2	subject16	trial6	phase0	sound2	1.58946
cha3	group2	subject16	trial7	phase0	sound2	1.89551
cha3	group2	subject16	trial8	phase0	sound2	1.81194
cha3	group2	subject16	trial9	phase0	sound2	1.5837
cha3	group2	subject16	trial10	phase0	sound2	1.9637
cha3	group2	subject16	trial11	phase0	sound2	2.35954
cha3	group2	subject16	trial12	phase0	sound2	1.90349
cha3	group2	subject17	trial1	phase0	sound2	0.76836
cha3	group2	subject17	trial2	phase0	sound2	1.36547
cha3	group2	subject17	trial3	phase0	sound2	1.42858
cha3	group2	subject17	trial4	phase0	sound2	1.08073
cha3	group2	subject17	trial5	phase0	sound2	1.27565
cha3	group2	subject17	trial6	phase0	sound2	1.22662
cha3	group2	subject17	trial7	phase0	sound2	1.52342
cha3	group2	subject17	trial8	phase0	sound2	1.51927
cha3	group2	subject17	trial9	phase0	sound2	0.878159
cha3	group2	subject17	trial10	phase0	sound2	1.46926
cha3	group2	subject17	trial11	phase0	sound2	1.39102
cha3	group2	subject17	trial12	phase0	sound2	1.19234
cha3	group2	subject18	trial1	phase0	sound2	0.241976
cha3	group2	subject18	trial2	phase0	sound2	0.241565
cha3	group2	subject18	trial3	phase0	sound2	0.0124627
cha3	group2	subject18	trial4	phase0	sound2	0.262723
cha3	group2	subject18	trial5	phase0	sound2	0.0202235
cha3	group2	subject18	trial6	phase0	sound2	-0.0235337
cha3	group2	subject18	trial7	phase0	sound2	-0.133859
cha3	group2	subject18	trial8	phase0	sound2	0.134288
cha3	group2	subject18	trial9	phase0	sound2	-0.0158561
cha3	group2	subject18	trial10	phase0	sound2	-0.000712747
cha3	group2	subject18	trial11	phase0	sound2	-0.0397378
cha3	group2	subject18	trial12	phase0	sound2	0.180796
cha3	group2	subject19	trial1	phase0	sound2	1.23638
cha3	group2	subject19	trial2	phase0	sound2	0.907636
cha3	group2	subject19	trial3	phase0	sound2	1.06111
cha3	group2	subject19	trial4	phase0	sound2	0.816561
cha3	group2	subject19	trial5	phase0	sound2	0.985019
cha3	group2	subject19	trial6	phase0	sound2	1.24832
cha3	group2	subject19	trial7	phase0	sound2	0.89902
cha3	group2	subject19	trial8	phase0	sound2	0.748313
cha3	group2	subject19	trial9	phase0	sound2	0.833789
cha3	group2	subject19	trial10	phase0	sound2	1.09831
cha3	group2	subject19	trial11	phase0	sound2	1.03758
cha3	group2	subject19	trial12	phase0	sound2	0.955121
cha3	group2	subject20	trial1	phase0	sound2	1.29551
cha3	group2	subject20	trial2	phase0	sound2	1.78646
cha3	group2	subject20	trial3	phase0	sound2	1.50209
cha3	group2	subject20	trial4	phase0	sound2	1.62885
cha3	group2	subject20	trial5	phase0	sound2	1.86788
cha3	group2	subject20	trial6	phase0	sound2	1.13343
cha3	group2	subject20	trial7	phase0	sound2	1.55
cha3	group2	subject20	trial8	phase0	sound2	1.32873
cha3	group2	subject20	trial9	phase0	sound2	1.32641
cha3	group2	subject20	trial10	phase0	sound2	1.24949
cha3	group2	subject20	trial11	phase0	sound2	1.75334
cha3	group2	subject20	trial12	phase0	sound2	1.80612
cha3	group2	subject21	trial1	phase0	sound2	0.283518
cha3	group2	subject21	trial2	phase0	sound2	0.0433427
cha3	group2	subject21	trial3	phase0	sound2	0.199014
cha3	group2	subject21	trial4	phase0	sound2	0.320273
cha3	group2	subject21	trial5	phase0	sound2	0.182728
cha3	group2	subject21	trial6	phase0	sound2	-0.0922189
cha3	group2	subject21	trial7	phase0	sound2	0.0317317
cha3	group2	subject21	trial8	phase0	sound2	0.150215
cha3	group2	subject21	trial9	phase0	sound2	0.269349
cha3	group2	subject21	trial10	phase0	sound2	0.12787
cha3	group2	subject21	trial11	phase0	sound2	0.00727415
cha3	group2	subject21	trial12	phase0	sound2	0.0695739
cha3	group2	subject22	trial1	phase0	sound2	1.35299
cha3	group2	subject22	trial2	phase0	sound2	1.27025
cha3	group2	subject22	trial3	phase0	sound2	1.26816
cha3	group2	subject22	trial4	phase0	sound2	1.29963
cha3	group2	subject22	trial5	phase0	sound2	1.48115
cha3	group2	subject22	trial6	phase0	sound2	1.09917
cha3	group2	subject22	trial7	phase0	sound2	1.34227
cha3	group2	subject22	trial8	phase0	sound2	1.45606
cha3	group2	subject22	trial9	phase0	sound2	1.563
cha3	group2	subject22	trial10	phase0	sound2	1.82354
cha3	group2	subject22	trial11	phase0	sound2	1.51719
cha3	group2	subject22	trial12	phase0	sound2	1.27021
cha3	group2	subject23	trial1	phase0	sound2	0.65068
cha3	group2	subject23	trial2	phase0	sound2	0.240898
cha3	group2	subject23	trial3	phase0	sound2	0.388376
cha3	group2	subject23	trial4	phase0	sound2	0.561168
cha3	group2	subject23	trial5	phase0	sound2	0.417155
cha3	group2	subject23	trial6	phase0	sound2	0.332149
cha3	group2	subject23	trial7	phase0	sound2	0.460615
cha3	group2	subject23	trial8	phase0	sound2	0.681919
cha3	group2	subject23	trial9	phase0	sound2	0.38689
cha3	group2	subject23	trial10	phase0	sound2	0.238426
cha3	group2	subject23	trial11	phase0	sound2	0.524183
cha3	group2	subject23	trial12	phase0	sound2	0.499947
cha3	group3	subject1	trial1	phase0	sound2	0.747708
cha3	group3	subject1	trial2	phase0	sound2	1.08928
cha3	group3	subject1	trial3	phase0	sound2	0.819568
cha3	group3	subject1	trial4	phase0	sound2	0.779733
cha3	group3	subject1	trial5	phase0	sound2	0.605654
cha3	group3	subject1	trial6	phase0	sound2	0.792803
cha3	group3	subject1	trial7	phase0	sound2	0.744922
cha3	group3	subject1	trial8	phase0	sound2	0.802882
cha3	group3	subject1	trial9	phase0	sound2	0.70341
cha3	group3	subject1	trial10	phase0	sound2	0.668184
cha3	group3	subject1	trial11	phase0	sound2	0.702155
cha3	group3	subject1	trial12	phase0	sound2	0.94144
cha3	group3	subject2	trial1	phase0	sound2	0.881923
cha3	group3	subject2	trial2	phase0	sound2	0.908463
cha3	group3	subject2	trial3	phase0	sound2	1.17387
cha3	group3	subject2	trial4	phase0	sound2	0.763073
cha3	group3	subject2	trial5	phase0	sound2	0.652355
cha3	group3	subject2	trial6	phase0	sound2	0.97968
cha3	group3	subject2	trial7	phase0	sound2	1.02587
cha3	group3	subject2	trial8	phase0	sound2	0.945013
cha3	group3	subject2	trial9	phase0	sound2	1.43294
cha3	group3	subject2	trial10	phase0	sound2	0.874868
cha3	group3	subject2	trial11	phase0	sound2	1.34099
cha3	group3	subject2	trial12	phase0	sound2	1.28081
cha3	group3	subject3	trial1	phase0	sound2	0.919689
cha3	group3	subject3	trial2	phase0	sound2	0.492439
cha3	group3	subject3	trial3	phase0	sound2	0.73005
cha3	group3	subject3	trial4	phase0	sound2	0.531711
cha3	group3	subject3	trial5	phase0	sound2	0.403555
cha3	group3	subject3	trial6	phase0	sound2	0.695731
cha3	group3	subject3	trial7	phase0	sound2	0.780089
cha3	group3	subject3	trial8	phase0	sound2	0.750842
cha3	group3	subject3	trial9	phase0	sound2	0.79129
cha3	group3	subject3	trial10	phase0	sound2	0.903557
cha3	group3	subject3	trial11	phase0	sound2	0.591242
cha3	group3	subject3	trial12	phase0	sound2	0.535658
cha3	group3	subject4	trial1	phase0	sound2	0.997391
cha3	group3	subject4	trial2	phase0	sound2	1.10104
cha3	group3	subject4	trial3	phase0	sound2	0.802978
cha3	group3	subject4	trial4	phase0	sound2	0.983094
cha3	group3	subject4	trial5	phase0	sound2	1.21224
cha3	group3	subject4	trial6	phase0	sound2	1.20555
cha3	group3	subject4	trial7	phase0	sound2	0.793968
cha3	group3	subject4	trial8	phase0	sound2	1.5487
cha3	group3	subject4	trial9	phase0	sound2	1.46932
cha3	group3	subject4	trial10	phase0	sound2	0.741645
cha3	group3	subject4	trial11	phase0	sound2	0.873025
cha3	group3	subject4	trial12	phase0	sound2	1.08726
cha3	group3	subject5	trial1	phase0	sound2	0.484735
cha3	group3	subject5	trial2	phase0	sound2	0.198388
cha3	group3	subject5	trial3	phase0	sound2	0.604798
cha3	group3	subject5	trial4	phase0	sound2	0.395737
cha3	group3	subject5	trial5	phase0	sound2	0.68299
cha3	group3	subject5	trial6	phase0	sound2	0.467649
cha3	group3	subject5	trial7	phase0	sound2	0.256389
cha3	group3	subject5	trial8	phase0	sound2	0.552402
cha3	group3	subject5	trial9	phase0	sound2	0.404881
cha3	group3	subject5	trial10	phase0	sound2	0.568783
cha3	group3	subject5	trial11	phase0	sound2	0.381529
cha3	group3	subject5	trial12	phase0	sound2	0.60153
cha3	group3	subject6	trial1	phase0	sound2	1.63473
cha3	group3	subject6	trial2	phase0	sound2	1.38571
cha3	group3	subject6	trial3	phase0	sound2	1.95556
cha3	group3	subject6	trial4	phase0	sound2	1.20378
cha3	group3	subject6	trial5	phase0	sound2	1.95126
cha3	group3	subject6	trial6	phase0	sound2	1.21919
cha3	group3	subject6	trial7	phase0	sound2	1.45073
cha3	group3	subject6	trial8	phase0	sound2	1.81314
cha3	group3	subject6	trial9	phase0	sound2	1.75456
cha3	group3	subject6	trial10	phase0	sound2	1.69614
cha3	group3	subject6	trial11	phase0	sound2	1.49863
cha3	group3	subject6	trial12	phase0	sound2	1.26725
cha3	group3	subject7	trial1	phase0	sound2	1.64945
cha3	group3	subject7	trial2	phase0	sound2	2.63495
cha3	group3	subject7	trial3	phase0	sound2	2.46324
cha3	group3	subject7	trial4	phase0	sound2	2.15986
cha3	group3	subject7	trial5	phase0	sound2	2.36231
cha3	group3	subject7	trial6	phase0	sound2	1.88267
cha3	group3	subject7	trial7	phase0	sound2	1.9357
cha3	group3	subject7	trial8	phase0	sound2	2.62976
cha3	group3	subject7	trial9	phase0	sound2	2.145
cha3	group3	subject7	trial10	phase0	sound2	2.89046
cha3	group3	subject7	trial11	phase0	sound2	2.72697
cha3	group3	subject7	trial12	phase0	sound2	2.21498
cha3	group3	subject8	trial1	phase0	sound2	1.18162
cha3	group3	subject8	trial2	phase0	sound2	0.372882
cha3	group3	subject8	trial3	phase0	sound2	1.35803
cha3	group3	subject8	trial4	phase0	sound2	0.971453
cha3	group3	subject8	trial5	phase0	sound2	1.1276
cha3	group3	subject8	trial6	phase0	sound2	1.19903
cha3	group3	subject8	trial7	phase0	sound2	1.30684
cha3	group3	subject8	trial8	phase0	sound2	1.0752
cha3	group3	subject8	trial9	phase0	sound2	0.900659
cha3	group3	subject8	trial10	phase0	sound2	1.00173
cha3	group3	subject8	trial11	phase0	sound2	0.750665
cha3	group3	subject8	trial12	phase0	sound2	0.632863
cha3	group3	subject9	trial1	phase0	sound2	0.987123
cha3	group3	subject9	trial2	phase0	sound2	0.954482
cha3	group3	subject9	trial3	phase0	sound2	1.10608
cha3	group3	subject9	trial4	phase0	sound2	1.0803
cha3	group3	subject9	trial5	phase0	sound2	0.691066
cha3	group3	subject9	trial6	phase0	sound2	0.933858
cha3	group3	subject9	trial7	phase0	sound2	0.90858
cha3	group3	subject9	trial8	phase0	sound2	1.06448
cha3	group3	subject9	trial9	phase0	sound2	1.04176
cha3	group3	subject9	trial10	phase0	sound2	1.07333
cha3	group3	subject9	trial11	phase0	sound2	1.0962
cha3	group3	subject9	trial12	phase0	sound2	0.883283
cha3	group3	subject10	trial1	phase0	sound2	1.41405
cha3	group3	subject10	trial2	phase0	sound2	1.28222
cha3	group3	subject10	trial3	phase0	sound2	0.988523
cha3	group3	subject10	trial4	phase0	sound2	1.11295
cha3	group3	subject10	trial5	phase0	sound2	1.67262
cha3	group3	subject10	trial6	phase0	sound2	1.73795
cha3	group3	subject10	trial7	phase0	sound2	1.77354
cha3	group3	subject10	trial8	phase0	sound2	2.24006
cha3	group3	subject10	trial9	phase0	sound2	1.08346
cha3	group3	subject10	trial10	phase0	sound2	1.65567
cha3	group3	subject10	trial11	phase0	sound2	1.47864
cha3	group3	subject10	trial12	phase0	sound2	1.66441
cha3	group3	subject11	trial1	phase0	sound2	0.92012
cha3	group3	subject11	trial2	phase0	sound2	1.03797
cha3	group3	subject11	trial3	phase0	sound2	0.836967
cha3	group3	subject11	trial4	phase0	sound2	1.37518
cha3	group3	subject11	trial5	phase0	sound2	0.836998
cha3	group3	subject11	trial6	phase0	sound2	0.722127
cha3	group3	subject11	trial7	phase0	sound2	0.637083
cha3	group3	subject11	trial8	phase0	sound2	0.732003
cha3	group3	subject11	trial9	phase0	sound2	0.729625
cha3	group3	subject11	trial10	phase0	sound2	1.13706
cha3	group3	subject11	trial11	phase0	sound2	1.02215
cha3	group3	subject11	trial12	phase0	sound2	0.961145
cha3	group3	subject12	trial1	phase0	sound2	0.425133
cha3	group3	subject12	trial2	phase0	sound2	0.352323
cha3	group3	subject12	trial3	phase0	sound2	0.768738
cha3	group3	subject12	trial4	phase0	sound2	0.372756
cha3	group3	subject12	trial5	phase0	sound2	0.243119
cha3	group3	subject12	trial6	phase0	sound2	0.386383
cha3	group3	subject12	trial7	phase0	sound2	0.28936
cha3	group3	subject12	trial8	phase0	sound2	0.397936
cha3	group3	subject12	trial9	phase0	sound2	0.238231
cha3	group3	subject12	trial10	phase0	sound2	0.491087
cha3	group3	subject12	trial11	phase0	sound2	0.329534
cha3	group3	subject12	trial12	phase0	sound2	0.419146
cha3	group3	subject13	trial1	phase0	sound2	0.766374
cha3	group3	subject13	trial2	phase0	sound2	0.684155
cha3	group3	subject13	trial3	phase0	sound2	1.0396
cha3	group3	subject13	trial4	phase0	sound2	0.876959
cha3	group3	subject13	trial5	phase0	sound2	0.631093
cha3	group3	subject13	trial6	phase0	sound2	0.947497
cha3	group3	subject13	trial7	phase0	sound2	0.760513
cha3	group3	subject13	trial8	phase0	sound2	0.319723
cha3	group3	subject13	trial9	phase0	sound2	1.16228
cha3	group3	subject13	trial10	phase0	sound2	0.768869
cha3	group3	subject13	trial11	phase0	sound2	0.773837
cha3	group3	subject13	trial12	phase0	sound2	0.83919
cha3	group3	subject14	trial1	phase0	sound2	1.37782
cha3	group3	subject14	trial2	phase0	sound2	1.10319
cha3	group3	subject14	trial3	phase0	sound2	1.59302
cha3	group3	subject14	trial4	phase0	sound2	1.81886
cha3	group3	subject14	trial5	phase0	sound2	1.77768
cha3	group3	subject14	trial6	phase0	sound2	1.0313
cha3	group3	subject14	trial7	phase0	sound2	1.23169
cha3	group3	subject14	trial8	phase0	sound2	1.00043
cha3	group3	subject14	trial9	phase0	sound2	1.17177
cha3	group3	subject14	trial10	phase0	sound2	1.47879
cha3	group3	subject14	trial11	phase0	sound2	1.6566
cha3	group3	subject14	trial12	phase0	sound2	1.80091
cha3	group3	subject15	trial1	phase0	sound2	-0.145366
cha3	group3	subject15	trial2	phase0	sound2	0.18227
cha3	group3	subject15	trial3	phase0	sound2	0.00712244
cha3	group3	subject15	trial4	phase0	sound2	-0.0530571
cha3	group3	subject15	trial5	phase0	sound2	0.261232
cha3	group3	subject15	trial6	phase0	sound2	0.101718
cha3	group3	subject15	trial7	phase0	sound2	0.340481
cha3	group3	subject15	trial8	phase0	sound2	0.0494145
cha3	group3	subject15	trial9	phase0	sound2	-0.0396268
cha3	group3	subject15	trial10	phase0	sound2	0.256685
cha3	group3	subject15	trial11	phase0	sound2	0.224473
cha3	group3	subject15	trial12	phase0	sound2	-0.0463502
cha3	group3	subject16	trial1	phase0	sound2	0.667579
cha3	group3	subject16	trial2	phase0	sound2	0.933305
cha3	group3	subject16	trial3	phase0	sound2	0.6469
cha3	group3	subject16	trial4	phase0	sound2	0.614949
cha3	group3	subject16	trial5	phase0	sound2	0.843137
cha3	group3	subject16	trial6	phase0	sound2	0.923659
cha3	group3	subject16	trial7	phase0	sound2	0.652481
cha3	group3	subject16	trial8	phase0	sound2	0.738546
cha3	group3	subject16	trial9	phase0	sound2	0.882911
cha3	group3	subject16	trial10	phase0	sound2	0.9049
cha3	group3	subject16	trial11	phase0	sound2	0.699015
cha3	group3	subject16	trial12	phase0	sound2	0.942457
cha3	group3	subject17	trial1	phase0	sound2	0.328844
cha3	group3	subject17	trial2	phase0	sound2	0.36547
cha3	group3	subject17	trial3	phase0	sound2	0.537427
cha3	group3	subject17	trial4	phase0	sound2	0.280306
cha3	group3	subject17	trial5	phase0	sound2	0.46509
cha3	group3	subject17	trial6	phase0	sound2	0.411156
cha3	group3	subject17	trial7	phase0	sound2	0.538478
cha3	group3	subject17	trial8	phase0	sound2	0.627232
cha3	group3	subject17	trial9	phase0	sound2	0.410298
cha3	group3	subject17	trial10	phase0	sound2	0.290756
cha3	group3	subject17	trial11	phase0	sound2	0.37746
cha3	group3	subject17	trial12	phase0	sound2	0.452926
cha3	group3	subject18	trial1	phase0	sound2	0.109454
cha3	group3	subject18	trial2	phase0	sound2	0.180965
cha3	group3	subject18	trial3	phase0	sound2	0.205515
cha3	group3	subject18	trial4	phase0	sound2	0.0680842
cha3	group3	subject18	trial5	phase0	sound2	-0.117328
cha3	group3	subject18	trial6	phase0	sound2	0.301965
cha3	group3	subject18	trial7	phase0	sound2	-0.0139253
cha3	group3	subject18	trial8	phase0	sound2	0.103974
cha3	group3	subject18	trial9	phase0	sound2	0.0584768
cha3	group3	subject18	trial10	phase0	sound2	0.15871
cha3	group3	subject18	trial11	phase0	sound2	0.0928356
cha3	group3	subject18	trial12	phase0	sound2	0.366191
cha3	group3	subject19	trial1	phase0	sound2	0.66334
cha3	group3	subject19	trial2	phase0	sound2	1.00265
cha3	group3	subject19	trial3	phase0	sound2	0.940879
cha3	group3	subject19	trial4	phase0	sound2	0.942544
cha3	group3	subject19	trial5	phase0	sound2	0.692871
cha3	group3	subject19	trial6	phase0	sound2	1.0126
cha3	group3	subject19	trial7	phase0	sound2	0.82107
cha3	group3	subject19	trial8	phase0	sound2	1.21106
cha3	group3	subject19	trial9	phase0	sound2	1.2462
cha3	group3	subject19	trial10	phase0	sound2	0.836304
cha3	group3	subject19	trial11	phase0	sound2	1.44445
cha3	group3	subject19	trial12	phase0	sound2	1.11536
cha3	group3	subject20	trial1	phase0	sound2	0.0777781
cha3	group3	subject20	trial2	phase0	sound2	0.144628
cha3	group3	subject20	trial3	phase0	sound2	0.229402
cha3	group3	subject20	trial4	phase0	sound2	-0.0270813
cha3	group3	subject20	trial5	phase0	sound2	0.367903
cha3	group3	subject20	trial6	phase0	sound2	0.0441177
cha3	group3	subject20	trial7	phase0	sound2	0.186406
cha3	group3	subject20	trial8	phase0	sound2	0.185898
cha3	group3	subject20	trial9	phase0	sound2	0.225155
cha3	group3	subject20	trial10	phase0	sound2	-0.0508021
cha3	group3	subject20	trial11	phase0	sound2	0.132935
cha3	group3	subject20	trial12	phase0	sound2	0.348876
cha3	group3	subject21	trial1	phase0	sound2	1.07886
cha3	group3	subject21	trial2	phase0	sound2	1.00011
cha3	group3	subject21	trial3	phase0	sound2	0.940064
cha3	group3	subject21	trial4	phase0	sound2	1.12226
cha3	group3	subject21	trial5	phase0	sound2	0.445885
cha3	group3	subject21	trial6	phase0	sound2	0.992291
cha3	group3	subject21	trial7	phase0	sound2	0.7411
cha3	group3	subject21	trial8	phase0	sound2	0.809944
cha3	group3	subject21	trial9	phase0	sound2	0.998877
cha3	group3	subject21	trial10	phase0	sound2	1.65123
cha3	group3	subject21	trial11	phase0	sound2	0.867624
cha3	group3	subject21	trial12	phase0	sound2	0.995457
cha3	group1	subject1	trial1	phase1	sound1	0.363432
cha3	group1	subject1	trial2	phase1	sound1	0.522962
cha3	group1	subject1	trial3	phase1	sound1	0.210951
cha3	group1	subject1	trial4	phase1	sound1	0.596063
cha3	group1	subject1	trial5	phase1	sound1	0.383807
cha3	group1	subject1	trial6	phase1	sound1	0.120702
cha3	group1	subject1	trial7	phase1	sound1	0.253333
cha3	group1	subject1	trial8	phase1	sound1	0.381191
cha3	group1	subject1	trial9	phase1	sound1	0.257892
cha3	group1	subject1	trial10	phase1	sound1	0.252534
cha3	group1	subject1	trial11	phase1	sound1	0.499136
cha3	group1	subject1	trial12	phase1	sound1	0.327335
cha3	group1	subject2	trial1	phase1	sound1	0.122306
cha3	group1	subject2	trial2	phase1	sound1	0.571927
cha3	group1	subject2	trial3	phase1	sound1	0.596426
cha3	group1	subject2	trial4	phase1	sound1	0.31721
cha3	group1	subject2	trial5	phase1	sound1	0.41046
cha3	group1	subject2	trial6	phase1	sound1	0.890031
cha3	group1	subject2	trial7	phase1	sound1	0.820462
cha3	group1	subject2	trial8	phase1	sound1	0.681261
cha3	group1	subject2	trial9	phase1	sound1	0.7323
cha3	group1	subject2	trial10	phase1	sound1	0.735998
cha3	group1	subject2	trial11	phase1	sound1	0.793312
cha3	group1	subject2	trial12	phase1	sound1	0.638274
cha3	group1	subject3	trial1	phase1	sound1	1.60813
cha3	group1	subject3	trial2	phase1	sound1	1.55035
cha3	group1	subject3	trial3	phase1	sound1	2.00458
cha3	group1	subject3	trial4	phase1	sound1	1.5582
cha3	group1	subject3	trial5	phase1	sound1	1.26223
cha3	group1	subject3	trial6	phase1	sound1	1.66965
cha3	group1	subject3	trial7	phase1	sound1	2.10318
cha3	group1	subject3	trial8	phase1	sound1	1.60428
cha3	group1	subject3	trial9	phase1	sound1	1.15741
cha3	group1	subject3	trial10	phase1	sound1	1.76917
cha3	group1	subject3	trial11	phase1	sound1	1.33252
cha3	group1	subject3	trial12	phase1	sound1	1.90706
cha3	group1	subject4	trial1	phase1	sound1	0.27382
cha3	group1	subject4	trial2	phase1	sound1	0.195369
cha3	group1	subject4	trial3	phase1	sound1	0.159383
cha3	group1	subject4	trial4	phase1	sound1	0.160631
cha3	group1	subject4	trial5	phase1	sound1	0.148585
cha3	group1	subject4	trial6	phase1	sound1	0.293758
cha3	group1	subject4	trial7	phase1	sound1	0.262676
cha3	group1	subject4	trial8	phase1	sound1	0.111401
cha3	group1	subject4	trial9	phase1	sound1	0.191368
cha3	group1	subject4	trial10	phase1	sound1	0.0902533
cha3	group1	subject4	trial11	phase1	sound1	-0.0049153
cha3	group1	subject4	trial12	phase1	sound1	0.291176
cha3	group1	subject5	trial1	phase1	sound1	0.623879
cha3	group1	subject5	trial2	phase1	sound1	0.714574
cha3	group1	subject5	trial3	phase1	sound1	0.721659
cha3	group1	subject5	trial4	phase1	sound1	0.655593
cha3	group1	subject5	trial5	phase1	sound1	1.04735
cha3	group1	subject5	trial6	phase1	sound1	0.967871
cha3	group1	subject5	trial7	phase1	sound1	0.950239
cha3	group1	subject5	trial8	phase1	sound1	0.836456
cha3	group1	subject5	trial9	phase1	sound1	0.843941
cha3	group1	subject5	trial10	phase1	sound1	1.28143
cha3	group1	subject5	trial11	phase1	sound1	0.947555
cha3	group1	subject5	trial12	phase1	sound1	0.628827
cha3	group1	subject6	trial1	phase1	sound1	0.808872
cha3	group1	subject6	trial2	phase1	sound1	0.799852
cha3	group1	subject6	trial3	phase1	sound1	0.795842
cha3	group1	subject6	trial4	phase1	sound1	1.00333
cha3	group1	subject6	trial5	phase1	sound1	1.15357
cha3	group1	subject6	trial6	phase1	sound1	0.817665
cha3	group1	subject6	trial7	phase1	sound1	1.00493
cha3	group1	subject6	trial8	phase1	sound1	1.31993
cha3	group1	subject6	trial9	phase1	sound1	1.11268
cha3	group1	subject6	trial10	phase1	sound1	0.952673
cha3	group1	subject6	trial11	phase1	sound1	0.653836
cha3	group1	subject6	trial12	phase1	sound1	0.737126
cha3	group1	subject7	trial1	phase1	sound1	0.917835
cha3	group1	subject7	trial2	phase1	sound1	1.1041
cha3	group1	subject7	trial3	phase1	sound1	0.853932
cha3	group1	subject7	trial4	phase1	sound1	1.01342
cha3	group1	subject7	trial5	phase1	sound1	0.682366
cha3	group1	subject7	trial6	phase1	sound1	0.976396
cha3	group1	subject7	trial7	phase1	sound1	0.748554
cha3	group1	subject7	trial8	phase1	sound1	1.03849
cha3	group1	subject7	trial9	phase1	sound1	0.816792
cha3	group1	subject7	trial10	phase1	sound1	0.633909
cha3	group1	subject7	trial11	phase1	sound1	1.12302
cha3	group1	subject7	trial12	phase1	sound1	0.797353
cha3	group1	subject8	trial1	phase1	sound1	0.528602
cha3	group1	subject8	trial2	phase1	sound1	0.823115
cha3	group1	subject8	trial3	phase1	sound1	1.01409
cha3	group1	subject8	trial4	phase1	sound1	1.14586
cha3	group1	subject8	trial5	phase1	sound1	0.976197
cha3	group1	subject8	trial6	phase1	sound1	0.838049
cha3	group1	subject8	trial7	phase1	sound1	0.984088
cha3	group1	subject8	trial8	phase1	sound1	1.22366
cha3	group1	subject8	trial9	phase1	sound1	1.2186
cha3	group1	subject8	trial10	phase1	sound1	0.961412
cha3	group1	subject8	trial11	phase1	sound1	0.696624
cha3	group1	subject8	trial12	phase1	sound1	0.904267
cha3	group1	subject9	trial1	phase1	sound1	1.03932
cha3	group1	subject9	trial2	phase1	sound1	0.908941
cha3	group1	subject9	trial3	phase1	sound1	1.12257
cha3	group1	subject9	trial4	phase1	sound1	0.948331
cha3	group1	subject9	trial5	phase1	sound1	0.903858
cha3	group1	subject9	trial6	phase1	sound1	0.954164
cha3	group1	subject9	trial7	phase1	sound1	1.06548
cha3	group1	subject9	trial8	phase1	sound1	0.811967
cha3	group1	subject9	trial9	phase1	sound1	0.792742
cha3	group1	subject9	trial10	phase1	sound1	0.858801
cha3	group1	subject9	trial11	phase1	sound1	0.923849
cha3	group1	subject9	trial12	phase1	sound1	1.11758
cha3	group1	subject10	trial1	phase1	sound1	1.34243
cha3	group1	subject10	trial2	phase1	sound1	1.51829
cha3	group1	subject10	trial3	phase1	sound1	1.74159
cha3	group1	subject10	trial4	phase1	sound1	2.35799
cha3	group1	subject10	trial5	phase1	sound1	2.03686
cha3	group1	subject10	trial6	phase1	sound1	1.91966
cha3	group1	subject10	trial7	phase1	sound1	1.89894
cha3	group1	subject10	trial8	phase1	sound1	1.72112
cha3	group1	subject10	trial9	phase1	sound1	2.01975
cha3	group1	subject10	trial10	phase1	sound1	1.91366
cha3	group1	subject10	trial11	phase1	sound1	1.54587
cha3	group1	subject10	trial12	phase1	sound1	2.15654
cha3	group1	subject11	trial1	phase1	sound1	0.716079
cha3	group1	subject11	trial2	phase1	sound1	0.513579
cha3	group1	subject11	trial3	phase1	sound1	0.707898
cha3	group1	subject11	trial4	phase1	sound1	0.90827
cha3	group1	subject11	trial5	phase1	sound1	1.00616
cha3	group1	subject11	trial6	phase1	sound1	0.690253
cha3	group1	subject11	trial7	phase1	sound1	1.06072
cha3	group1	subject11	trial8	phase1	sound1	0.789012
cha3	group1	subject11	trial9	phase1	sound1	0.976202
cha3	group1	subject11	trial10	phase1	sound1	0.881651
cha3	group1	subject11	trial11	phase1	sound1	0.244887
cha3	group1	subject11	trial12	phase1	sound1	0.869869
cha3	group1	subject12	trial1	phase1	sound1	1.34877
cha3	group1	subject12	trial2	phase1	sound1	1.23922
cha3	group1	subject12	trial3	phase1	sound1	1.07278
cha3	group1	subject12	trial4	phase1	sound1	1.20798
cha3	group1	subject12	trial5	phase1	sound1	1.34752
cha3	group1	subject12	trial6	phase1	sound1	1.23709
cha3	group1	subject12	trial7	phase1	sound1	1.16444
cha3	group1	subject12	trial8	phase1	sound1	1.13786
cha3	group1	subject12	trial9	phase1	sound1	0.791666
cha3	group1	subject12	trial10	phase1	sound1	0.900194
cha3	group1	subject12	trial11	phase1	sound1	1.15105
cha3	group1	subject12	trial12	phase1	sound1	1.06928
cha3	group1	subject13	trial1	phase1	sound1	0.953664
cha3	group1	subject13	trial2	phase1	sound1	0.758102
cha3	group1	subject13	trial3	phase1	sound1	1.26776
cha3	group1	subject13	trial4	phase1	sound1	1.12736
cha3	group1	subject13	trial5	phase1	sound1	1.2627
cha3	group1	subject13	trial6	phase1	sound1	0.641733
cha3	group1	subject13	trial7	phase1	sound1	0.703486
cha3	group1	subject13	trial8	phase1	sound1	1.07209
cha3	group1	subject13	trial9	phase1	sound1	0.75992
cha3	group1	subject13	trial10	phase1	sound1	0.820134
cha3	group1	subject13	trial11	phase1	sound1	1.21169
cha3	group1	subject13	trial12	phase1	sound1	0.902855
cha3	group1	subject14	trial1	phase1	sound1	0.645607
cha3	group1	subject14	trial2	phase1	sound1	0.783027
cha3	group1	subject14	trial3	phase1	sound1	0.678886
cha3	group1	subject14	trial4	phase1	sound1	0.690623
cha3	group1	subject14	trial5	phase1	sound1	0.705302
cha3	group1	subject14	trial6	phase1	sound1	0.301963
cha3	group1	subject14	trial7	phase1	sound1	0.70358
cha3	group1	subject14	trial8	phase1	sound1	0.727571
cha3	group1	subject14	trial9	phase1	sound1	0.636783
cha3	group1	subject14	trial10	phase1	sound1	0.652973
cha3	group1	subject14	trial11	phase1	sound1	0.459333
cha3	group1	subject14	trial12	phase1	sound1	0.539086
cha3	group1	subject15	trial1	phase1	sound1	0.704881
cha3	group1	subject15	trial2	phase1	sound1	0.603505
cha3	group1	subject15	trial3	phase1	sound1	0.830957
cha3	group1	subject15	trial4	phase1	sound1	0.542528
cha3	group1	subject15	trial5	phase1	sound1	1.02287
cha3	group1	subject15	trial6	phase1	sound1	0.571415
cha3	group1	subject15	trial7	phase1	sound1	0.911409
cha3	group1	subject15	trial8	phase1	sound1	0.65572
cha3	group1	subject15	trial9	phase1	sound1	0.620247
cha3	group1	subject15	trial10	phase1	sound1	0.646769
cha3	group1	subject15	trial11	phase1	sound1	1.00856
cha3	group1	subject15	trial12	phase1	sound1	0.916997
cha3	group1	subject16	trial1	phase1	sound1	0.741887
cha3	group1	subject16	trial2	phase1	sound1	0.804265
cha3	group1	subject16	trial3	phase1	sound1	0.626606
cha3	group1	subject16	trial4	phase1	sound1	0.934091
cha3	group1	subject16	trial5	phase1	sound1	0.674976
cha3	group1	subject16	trial6	phase1	sound1	0.501993
cha3	group1	subject16	trial7	phase1	sound1	0.554838
cha3	group1	subject16	trial8	phase1	sound1	0.692968
cha3	group1	subject16	trial9	phase1	sound1	0.626534
cha3	group1	subject16	trial10	phase1	sound1	0.600598
cha3	group1	subject16	trial11	phase1	sound1	0.927285
cha3	group1	subject16	trial12	phase1	sound1	0.900437
cha3	group1	subject17	trial1	phase1	sound1	0.933607
cha3	group1	subject17	trial2	phase1	sound1	0.897402
cha3	group1	subject17	trial3	phase1	sound1	0.971786
cha3	group1	subject17	trial4	phase1	sound1	0.926087
cha3	group1	subject17	trial5	phase1	sound1	0.698912
cha3	group1	subject17	trial6	phase1	sound1	0.810602
cha3	group1	subject17	trial7	phase1	sound1	0.982689
cha3	group1	subject17	trial8	phase1	sound1	0.76112
cha3	group1	subject17	trial9	phase1	sound1	0.887646
cha3	group1	subject17	trial10	phase1	sound1	0.859147
cha3	group1	subject17	trial11	phase1	sound1	0.88045
cha3	group1	subject17	trial12	phase1	sound1	0.781532
cha3	group1	subject18	trial1	phase1	sound1	0.182644
cha3	group1	subject18	trial2	phase1	sound1	0.30545
cha3	group1	subject18	trial3	phase1	sound1	-0.070446
cha3	group1	subject18	trial4	phase1	sound1	0.261106
cha3	group1	subject18	trial5	phase1	sound1	0.18993
cha3	group1	subject18	trial6	phase1	sound1	0.448222
cha3	group1	subject18	trial7	phase1	sound1	0.258344
cha3	group1	subject18	trial8	phase1	sound1	0.53555
cha3	group1	subject18	trial9	phase1	sound1	0.189242
cha3	group1	subject18	trial10	phase1	sound1	0.339093
cha3	group1	subject18	trial11	phase1	sound1	0.301571
cha3	group1	subject18	trial12	phase1	sound1	0.461363
cha3	group1	subject19	trial1	phase1	sound1	1.84244
cha3	group1	subject19	trial2	phase1	sound1	1.37299
cha3	group1	subject19	trial3	phase1	sound1	1.13605
cha3	group1	subject19	trial4	phase1	sound1	1.59103
cha3	group1	subject19	trial5	phase1	sound1	1.46163
cha3	group1	subject19	trial6	phase1	sound1	1.36947
cha3	group1	subject19	trial7	phase1	sound1	1.53677
cha3	group1	subject19	trial8	phase1	sound1	1.72959
cha3	group1	subject19	trial9	phase1	sound1	1.61632
cha3	group1	subject19	trial10	phase1	sound1	1.03883
cha3	group1	subject19	trial11	phase1	sound1	1.30522
cha3	group1	subject19	trial12	phase1	sound1	1.56235
cha3	group1	subject20	trial1	phase1	sound1	0.395812
cha3	group1	subject20	trial2	phase1	sound1	0.127332
cha3	group1	subject20	trial3	phase1	sound1	0.210831
cha3	group1	subject20	trial4	phase1	sound1	0.310409
cha3	group1	subject20	trial5	phase1	sound1	0.356837
cha3	group1	subject20	trial6	phase1	sound1	0.0933617
cha3	group1	subject20	trial7	phase1	sound1	0.365613
cha3	group1	subject20	trial8	phase1	sound1	0.0327833
cha3	group1	subject20	trial9	phase1	sound1	0.23398
cha3	group1	subject20	trial10	phase1	sound1	0.126728
cha3	group1	subject20	trial11	phase1	sound1	0.0901961
cha3	group1	subject20	trial12	phase1	sound1	0.386814
cha3	group1	subject21	trial1	phase1	sound1	0.461487
cha3	group1	subject21	trial2	phase1	sound1	0.275181
cha3	group1	subject21	trial3	phase1	sound1	0.427188
cha3	group1	subject21	trial4	phase1	sound1	0.595499
cha3	group1	subject21	trial5	phase1	sound1	0.560554
cha3	group1	subject21	trial6	phase1	sound1	0.434393
cha3	group1	subject21	trial7	phase1	sound1	0.557988
cha3	group1	subject21	trial8	phase1	sound1	0.769618
cha3	group1	subject21	trial9	phase1	sound1	0.200779
cha3	group1	subject21	trial10	phase1	sound1	0.431688
cha3	group1	subject21	trial11	phase1	sound1	0.711119
cha3	group1	subject21	trial12	phase1	sound1	0.43692
cha3	group1	subject22	trial1	phase1	sound1	0.754788
cha3	group1	subject22	trial2	phase1	sound1	0.780852
cha3	group1	subject22	trial3	phase1	sound1	0.816985
cha3	group1	subject22	trial4	phase1	sound1	0.679836
cha3	group1	subject22	trial5	phase1	sound1	0.573706
cha3	group1	subject22	trial6	phase1	sound1	1.01849
cha3	group1	subject22	trial7	phase1	sound1	0.697305
cha3	group1	subject22	trial8	phase1	sound1	0.850488
cha3	group1	subject22	trial9	phase1	sound1	0.487661
cha3	group1	subject22	trial10	phase1	sound1	0.839492
cha3	group1	subject22	trial11	phase1	sound1	0.492369
cha3	group1	subject22	trial12	phase1	sound1	0.616235
cha3	group2	subject1	trial1	phase1	sound1	0.113779
cha3	group2	subject1	trial2	phase1	sound1	0.0738522
cha3	group2	subject1	trial3	phase1	sound1	0.0459771
cha3	group2	subject1	trial4	phase1	sound1	0.10987
cha3	group2	subject1	trial5	phase1	sound1	0.160152
cha3	group2	subject1	trial6	phase1	sound1	0.124268
cha3	group2	subject1	trial7	phase1	sound1	0.392688
cha3	group2	subject1	trial8	phase1	sound1	0.103163
cha3	group2	subject1	trial9	phase1	sound1	-0.0363468
cha3	group2	subject1	trial10	phase1	sound1	0.0627622
cha3	group2	subject1	trial11	phase1	sound1	0.265296
cha3	group2	subject1	trial12	phase1	sound1	0.14874
cha3	group2	subject2	trial1	phase1	sound1	1.16141
cha3	group2	subject2	trial2	phase1	sound1	1.80293
cha3	group2	subject2	trial3	phase1	sound1	1.24095
cha3	group2	subject2	trial4	phase1	sound1	1.99445
cha3	group2	subject2	trial5	phase1	sound1	0.810912
cha3	group2	subject2	trial6	phase1	sound1	1.26017
cha3	group2	subject2	trial7	phase1	sound1	1.81777
cha3	group2	subject2	trial8	phase1	sound1	1.28201
cha3	group2	subject2	trial9	phase1	sound1	1.14501
cha3	group2	subject2	trial10	phase1	sound1	1.50286
cha3	group2	subject2	trial11	phase1	sound1	1.67545
cha3	group2	subject2	trial12	phase1	sound1	1.55472
cha3	group2	subject3	trial1	phase1	sound1	1.40286
cha3	group2	subject3	trial2	phase1	sound1	1.73379
cha3	group2	subject3	trial3	phase1	sound1	1.56963
cha3	group2	subject3	trial4	phase1	sound1	2.00815
cha3	group2	subject3	trial5	phase1	sound1	1.84407
cha3	group2	subject3	trial6	phase1	sound1	1.66191
cha3	group2	subject3	trial7	phase1	sound1	2.11229
cha3	group2	subject3	trial8	phase1	sound1	1.64821
cha3	group2	subject3	trial9	phase1	sound1	1.37864
cha3	group2	subject3	trial10	phase1	sound1	1.82295
cha3	group2	subject3	trial11	phase1	sound1	1.27266
cha3	group2	subject3	trial12	phase1	sound1	1.54287
cha3	group2	subject4	trial1	phase1	sound1	0.457245
cha3	group2	subject4	trial2	phase1	sound1	0.289427
cha3	group2	subject4	trial3	phase1	sound1	0.236733
cha3	group2	subject4	trial4	phase1	sound1	0.195155
cha3	group2	subject4	trial5	phase1	sound1	0.0812994
cha3	group2	subject4	trial6	phase1	sound1	0.211048
cha3	group2	subject4	trial7	phase1	sound1	0.0654075
cha3	group2	subject4	trial8	phase1	sound1	0.374499
cha3	group2	subject4	trial9	phase1	sound1	0.209682
cha3	group2	subject4	trial10	phase1	sound1	0.173323
cha3	group2	subject4	trial11	phase1	sound1	0.0116896
cha3	group2	subject4	trial12	phase1	sound1	0.0480565
cha3	group2	subject5	trial1	phase1	sound1	0.444464
cha3	group2	subject5	trial2	phase1	sound1	0.0585383
cha3	group2	subject5	trial3	phase1	sound1	0.408781
cha3	group2	subject5	trial4	phase1	sound1	0.520046
cha3	group2	subject5	trial5	phase1	sound1	0.602033
cha3	group2	subject5	trial6	phase1	sound1	0.346653
cha3	group2	subject5	trial7	phase1	sound1	0.37495
cha3	group2	subject5	trial8	phase1	sound1	0.32185
cha3	group2	subject5	trial9	phase1	sound1	0.50241
cha3	group2	subject5	trial10	phase1	sound1	0.409076
cha3	group2	subject5	trial11	phase1	sound1	0.405314
cha3	group2	subject5	trial12	phase1	sound1	0.561126
cha3	group2	subject6	trial1	phase1	sound1	1.17643
cha3	group2	subject6	trial2	phase1	sound1	1.02053
cha3	group2	subject6	trial3	phase1	sound1	0.7919
cha3	group2	subject6	trial4	phase1	sound1	1.33436
cha3	group2	subject6	trial5	phase1	sound1	1.02756
cha3	group2	subject6	trial6	phase1	sound1	1.37727
cha3	group2	subject6	trial7	phase1	sound1	0.890424
cha3	group2	subject6	trial8	phase1	sound1	1.34445
cha3	group2	subject6	trial9	phase1	sound1	0.747417
cha3	group2	subject6	trial10	phase1	sound1	0.94073
cha3	group2	subject6	trial11	phase1	sound1	0.644659
cha3	group2	subject6	trial12	phase1	sound1	1.04303
cha3	group2	subject7	trial1	phase1	sound1	0.132087
cha3	group2	subject7	trial2	phase1	sound1	0.289654
cha3	group2	subject7	trial3	phase1	sound1	0.509578
cha3	group2	subject7	trial4	phase1	sound1	0.224605
cha3	group2	subject7	trial5	phase1	sound1	0.242558
cha3	group2	subject7	trial6	phase1	sound1	0.261775
cha3	group2	subject7	trial7	phase1	sound1	0.24203
cha3	group2	subject7	trial8	phase1	sound1	0.0452931
cha3	group2	subject7	trial9	phase1	sound1	0.368821
cha3	group2	subject7	trial10	phase1	sound1	0.204622
cha3	group2	subject7	trial11	phase1	sound1	0.314842
cha3	group2	subject7	trial12	phase1	sound1	0.137858
cha3	group2	subject8	trial1	phase1	sound1	0.925372
cha3	group2	subject8	trial2	phase1	sound1	1.09513
cha3	group2	subject8	trial3	phase1	sound1	1.23768
cha3	group2	subject8	trial4	phase1	sound1	1.33876
cha3	group2	subject8	trial5	phase1	sound1	1.10206
cha3	group2	subject8	trial6	phase1	sound1	1.03287
cha3	group2	subject8	trial7	phase1	sound1	1.28681
cha3	group2	subject8	trial8	phase1	sound1	1.2443
cha3	group2	subject8	trial9	phase1	sound1	1.27947
cha3	group2	subject8	trial10	phase1	sound1	1.24017
cha3	group2	subject8	trial11	phase1	sound1	0.97978
cha3	group2	subject8	trial12	phase1	sound1	1.51665
cha3	group2	subject9	trial1	phase1	sound1	1.5564
cha3	group2	subject9	trial2	phase1	sound1	1.88917
cha3	group2	subject9	trial3	phase1	sound1	1.55156
cha3	group2	subject9	trial4	phase1	sound1	1.69514
cha3	group2	subject9	trial5	phase1	sound1	1.77652
cha3	group2	subject9	trial6	phase1	sound1	1.15736
cha3	group2	subject9	trial7	phase1	sound1	1.44332
cha3	group2	subject9	trial8	phase1	sound1	1.30173
cha3	group2	subject9	trial9	phase1	sound1	1.3082
cha3	group2	subject9	trial10	phase1	sound1	1.3754
cha3	group2	subject9	trial11	phase1	sound1	1.71454
cha3	group2	subject9	trial12	phase1	sound1	2.0774
cha3	group2	subject10	trial1	phase1	sound1	0.4532
cha3	group2	subject10	trial2	phase1	sound1	0.56168
cha3	group2	subject10	trial3	phase1	sound1	0.283014
cha3	group2	subject10	trial4	phase1	sound1	0.415784
cha3	group2	subject10	trial5	phase1	sound1	0.233696
cha3	group2	subject10	trial6	phase1	sound1	0.273565
cha3	group2	subject10	trial7	phase1	sound1	0.210657
cha3	group2	subject10	trial8	phase1	sound1	0.365206
cha3	group2	subject10	trial9	phase1	sound1	0.0839932
cha3	group2	subject10	trial10	phase1	sound1	0.377044
cha3	group2	subject10	trial11	phase1	sound1	0.240849
cha3	group2	subject10	trial12	phase1	sound1	0.387394
cha3	group2	subject11	trial1	phase1	sound1	1.31759
cha3	group2	subject11	trial2	phase1	sound1	1.24364
cha3	group2	subject11	trial3	phase1	sound1	1.46527
cha3	group2	subject11	trial4	phase1	sound1	1.09794
cha3	group2	subject11	trial5	phase1	sound1	1.62839
cha3	group2	subject11	trial6	phase1	sound1	1.20745
cha3	group2	subject11	trial7	phase1	sound1	1.72863
cha3	group2	subject11	trial8	phase1	sound1	1.52588
cha3	group2	subject11	trial9	phase1	sound1	1.36137
cha3	group2	subject11	trial10	phase1	sound1	1.19781
cha3	group2	subject11	trial11	phase1	sound1	1.47765
cha3	group2	subject11	trial12	phase1	sound1	1.04423
cha3	group2	subject12	trial1	phase1	sound1	0.737528
cha3	group2	subject12	trial2	phase1	sound1	0.489361
cha3	group2	subject12	trial3	phase1	sound1	0.674673
cha3	group2	subject12	trial4	phase1	sound1	0.793878
cha3	group2	subject12	trial5	phase1	sound1	0.895917
cha3	group2	subject12	trial6	phase1	sound1	0.459342
cha3	group2	subject12	trial7	phase1	sound1	0.571678
cha3	group2	subject12	trial8	phase1	sound1	0.760057
cha3	group2	subject12	trial9	phase1	sound1	0.485646
cha3	group2	subject12	trial10	phase1	sound1	0.644149
cha3	group2	subject12	trial11	phase1	sound1	0.618769
cha3	group2	subject12	trial12	phase1	sound1	0.721822
cha3	group2	subject13	trial1	phase1	sound1	0.810925
cha3	group2	subject13	trial2	phase1	sound1	1.06666
cha3	group2	subject13	trial3	phase1	sound1	0.997567
cha3	group2	subject13	trial4	phase1	sound1	1.34937
cha3	group2	subject13	trial5	phase1	sound1	0.984557
cha3	group2	subject13	trial6	phase1	sound1	0.650306
cha3	group2	subject13	trial7	phase1	sound1	0.973445
[truncated: 2,753 more rows]

## Sheet: 4
cha	group	subject	trial	phase	sound	amplitude
cha4	group1	subject1	trial1	phase0	sound1	2.0454
cha4	group1	subject1	trial2	phase0	sound1	2.04658
cha4	group1	subject1	trial3	phase0	sound1	1.7857
cha4	group1	subject1	trial4	phase0	sound1	1.65583
cha4	group1	subject1	trial5	phase0	sound1	1.61465
cha4	group1	subject1	trial6	phase0	sound1	1.42921
cha4	group1	subject1	trial7	phase0	sound1	2.1678
cha4	group1	subject1	trial8	phase0	sound1	2.22467
cha4	group1	subject1	trial9	phase0	sound1	1.45585
cha4	group1	subject1	trial10	phase0	sound1	1.26435
cha4	group1	subject1	trial11	phase0	sound1	2.0192
cha4	group1	subject1	trial12	phase0	sound1	1.94809
cha4	group1	subject2	trial1	phase0	sound1	2.1534
cha4	group1	subject2	trial2	phase0	sound1	1.55506
cha4	group1	subject2	trial3	phase0	sound1	1.98956
cha4	group1	subject2	trial4	phase0	sound1	1.55629
cha4	group1	subject2	trial5	phase0	sound1	2.05473
cha4	group1	subject2	trial6	phase0	sound1	1.80151
cha4	group1	subject2	trial7	phase0	sound1	2.49426
cha4	group1	subject2	trial8	phase0	sound1	1.96409
cha4	group1	subject2	trial9	phase0	sound1	2.43698
cha4	group1	subject2	trial10	phase0	sound1	2.48248
cha4	group1	subject2	trial11	phase0	sound1	1.97741
cha4	group1	subject2	trial12	phase0	sound1	1.53811
cha4	group1	subject3	trial1	phase0	sound1	1.24406
cha4	group1	subject3	trial2	phase0	sound1	0.866108
cha4	group1	subject3	trial3	phase0	sound1	0.740921
cha4	group1	subject3	trial4	phase0	sound1	0.951401
cha4	group1	subject3	trial5	phase0	sound1	0.98356
cha4	group1	subject3	trial6	phase0	sound1	0.865882
cha4	group1	subject3	trial7	phase0	sound1	0.789926
cha4	group1	subject3	trial8	phase0	sound1	0.979437
cha4	group1	subject3	trial9	phase0	sound1	1.04595
cha4	group1	subject3	trial10	phase0	sound1	1.29003
cha4	group1	subject3	trial11	phase0	sound1	0.815884
cha4	group1	subject3	trial12	phase0	sound1	1.27431
cha4	group1	subject4	trial1	phase0	sound1	-0.0203385
cha4	group1	subject4	trial2	phase0	sound1	0.0331068
cha4	group1	subject4	trial3	phase0	sound1	0.0348049
cha4	group1	subject4	trial4	phase0	sound1	0.262131
cha4	group1	subject4	trial5	phase0	sound1	0.294961
cha4	group1	subject4	trial6	phase0	sound1	-0.0456057
cha4	group1	subject4	trial7	phase0	sound1	0.218742
cha4	group1	subject4	trial8	phase0	sound1	0.236265
cha4	group1	subject4	trial9	phase0	sound1	0.184425
cha4	group1	subject4	trial10	phase0	sound1	0.212084
cha4	group1	subject4	trial11	phase0	sound1	0.146671
cha4	group1	subject4	trial12	phase0	sound1	0.118871
cha4	group1	subject5	trial1	phase0	sound1	0.256308
cha4	group1	subject5	trial2	phase0	sound1	1.01566
cha4	group1	subject5	trial3	phase0	sound1	0.838061
cha4	group1	subject5	trial4	phase0	sound1	0.815775
cha4	group1	subject5	trial5	phase0	sound1	0.935117
cha4	group1	subject5	trial6	phase0	sound1	0.69443
cha4	group1	subject5	trial7	phase0	sound1	0.622326
cha4	group1	subject5	trial8	phase0	sound1	0.901774
cha4	group1	subject5	trial9	phase0	sound1	0.756886
cha4	group1	subject5	trial10	phase0	sound1	0.505252
cha4	group1	subject5	trial11	phase0	sound1	0.547271
cha4	group1	subject5	trial12	phase0	sound1	0.827046
cha4	group1	subject6	trial1	phase0	sound1	1.09765
cha4	group1	subject6	trial2	phase0	sound1	1.14294
cha4	group1	subject6	trial3	phase0	sound1	0.5979
cha4	group1	subject6	trial4	phase0	sound1	0.991165
cha4	group1	subject6	trial5	phase0	sound1	0.784288
cha4	group1	subject6	trial6	phase0	sound1	1.11787
cha4	group1	subject6	trial7	phase0	sound1	0.985109
cha4	group1	subject6	trial8	phase0	sound1	1.10511
cha4	group1	subject6	trial9	phase0	sound1	1.03274
cha4	group1	subject6	trial10	phase0	sound1	0.730188
cha4	group1	subject6	trial11	phase0	sound1	0.617042
cha4	group1	subject6	trial12	phase0	sound1	1.01848
cha4	group1	subject7	trial1	phase0	sound1	0.405707
cha4	group1	subject7	trial2	phase0	sound1	0.259289
cha4	group1	subject7	trial3	phase0	sound1	0.581305
cha4	group1	subject7	trial4	phase0	sound1	0.760906
cha4	group1	subject7	trial5	phase0	sound1	0.437589
cha4	group1	subject7	trial6	phase0	sound1	0.418721
cha4	group1	subject7	trial7	phase0	sound1	0.379144
cha4	group1	subject7	trial8	phase0	sound1	0.331099
cha4	group1	subject7	trial9	phase0	sound1	0.49798
cha4	group1	subject7	trial10	phase0	sound1	0.479738
cha4	group1	subject7	trial11	phase0	sound1	0.35296
cha4	group1	subject7	trial12	phase0	sound1	0.413294
cha4	group1	subject8	trial1	phase0	sound1	0.69985
cha4	group1	subject8	trial2	phase0	sound1	0.309189
cha4	group1	subject8	trial3	phase0	sound1	0.538758
cha4	group1	subject8	trial4	phase0	sound1	0.405833
cha4	group1	subject8	trial5	phase0	sound1	0.429605
cha4	group1	subject8	trial6	phase0	sound1	0.607008
cha4	group1	subject8	trial7	phase0	sound1	0.500915
cha4	group1	subject8	trial8	phase0	sound1	0.488125
cha4	group1	subject8	trial9	phase0	sound1	0.428913
cha4	group1	subject8	trial10	phase0	sound1	0.550493
cha4	group1	subject8	trial11	phase0	sound1	0.605677
cha4	group1	subject8	trial12	phase0	sound1	0.676923
cha4	group1	subject9	trial1	phase0	sound1	-0.0794378
cha4	group1	subject9	trial2	phase0	sound1	0.175834
cha4	group1	subject9	trial3	phase0	sound1	-0.0743674
cha4	group1	subject9	trial4	phase0	sound1	-0.0184025
cha4	group1	subject9	trial5	phase0	sound1	-0.0395268
cha4	group1	subject9	trial6	phase0	sound1	0.15749
cha4	group1	subject9	trial7	phase0	sound1	-0.126388
cha4	group1	subject9	trial8	phase0	sound1	0.0462435
cha4	group1	subject9	trial9	phase0	sound1	-0.0144692
cha4	group1	subject9	trial10	phase0	sound1	0.0577529
cha4	group1	subject9	trial11	phase0	sound1	0.126169
cha4	group1	subject9	trial12	phase0	sound1	0.0280776
cha4	group1	subject10	trial1	phase0	sound1	1.82463
cha4	group1	subject10	trial2	phase0	sound1	1.68503
cha4	group1	subject10	trial3	phase0	sound1	0.998169
cha4	group1	subject10	trial4	phase0	sound1	1.65526
cha4	group1	subject10	trial5	phase0	sound1	1.48368
cha4	group1	subject10	trial6	phase0	sound1	1.03188
cha4	group1	subject10	trial7	phase0	sound1	1.41133
cha4	group1	subject10	trial8	phase0	sound1	0.898696
cha4	group1	subject10	trial9	phase0	sound1	1.62792
cha4	group1	subject10	trial10	phase0	sound1	1.53444
cha4	group1	subject10	trial11	phase0	sound1	1.38884
cha4	group1	subject10	trial12	phase0	sound1	1.38092
cha4	group1	subject11	trial1	phase0	sound1	0.0996512
cha4	group1	subject11	trial2	phase0	sound1	0.36798
cha4	group1	subject11	trial3	phase0	sound1	0.344356
cha4	group1	subject11	trial4	phase0	sound1	0.218793
cha4	group1	subject11	trial5	phase0	sound1	0.35976
cha4	group1	subject11	trial6	phase0	sound1	0.220002
cha4	group1	subject11	trial7	phase0	sound1	0.268665
cha4	group1	subject11	trial8	phase0	sound1	0.538749
cha4	group1	subject11	trial9	phase0	sound1	0.376283
cha4	group1	subject11	trial10	phase0	sound1	0.0690295
cha4	group1	subject11	trial11	phase0	sound1	0.282233
cha4	group1	subject11	trial12	phase0	sound1	0.463542
cha4	group1	subject12	trial1	phase0	sound1	1.05957
cha4	group1	subject12	trial2	phase0	sound1	0.826132
cha4	group1	subject12	trial3	phase0	sound1	1.37695
cha4	group1	subject12	trial4	phase0	sound1	0.960722
cha4	group1	subject12	trial5	phase0	sound1	1.30514
cha4	group1	subject12	trial6	phase0	sound1	0.737408
cha4	group1	subject12	trial7	phase0	sound1	0.766837
cha4	group1	subject12	trial8	phase0	sound1	1.52852
cha4	group1	subject12	trial9	phase0	sound1	1.14107
cha4	group1	subject12	trial10	phase0	sound1	0.946298
cha4	group1	subject12	trial11	phase0	sound1	1.02102
cha4	group1	subject12	trial12	phase0	sound1	0.897808
cha4	group1	subject13	trial1	phase0	sound1	0.998509
cha4	group1	subject13	trial2	phase0	sound1	1.0757
cha4	group1	subject13	trial3	phase0	sound1	0.907851
cha4	group1	subject13	trial4	phase0	sound1	0.736846
cha4	group1	subject13	trial5	phase0	sound1	0.841366
cha4	group1	subject13	trial6	phase0	sound1	0.588944
cha4	group1	subject13	trial7	phase0	sound1	1.16929
cha4	group1	subject13	trial8	phase0	sound1	0.93622
cha4	group1	subject13	trial9	phase0	sound1	0.940258
cha4	group1	subject13	trial10	phase0	sound1	1.14037
cha4	group1	subject13	trial11	phase0	sound1	1.03796
cha4	group1	subject13	trial12	phase0	sound1	0.892465
cha4	group1	subject14	trial1	phase0	sound1	0.308279
cha4	group1	subject14	trial2	phase0	sound1	0.741442
cha4	group1	subject14	trial3	phase0	sound1	0.552366
cha4	group1	subject14	trial4	phase0	sound1	0.120303
cha4	group1	subject14	trial5	phase0	sound1	0.422035
cha4	group1	subject14	trial6	phase0	sound1	0.433248
cha4	group1	subject14	trial7	phase0	sound1	0.236426
cha4	group1	subject14	trial8	phase0	sound1	0.65413
cha4	group1	subject14	trial9	phase0	sound1	0.35075
cha4	group1	subject14	trial10	phase0	sound1	0.305893
cha4	group1	subject14	trial11	phase0	sound1	0.654535
cha4	group1	subject14	trial12	phase0	sound1	0.494487
cha4	group1	subject15	trial1	phase0	sound1	1.28068
cha4	group1	subject15	trial2	phase0	sound1	1.31808
cha4	group1	subject15	trial3	phase0	sound1	1.01853
cha4	group1	subject15	trial4	phase0	sound1	1.21247
cha4	group1	subject15	trial5	phase0	sound1	1.31572
cha4	group1	subject15	trial6	phase0	sound1	1.59498
cha4	group1	subject15	trial7	phase0	sound1	0.738946
cha4	group1	subject15	trial8	phase0	sound1	1.19463
cha4	group1	subject15	trial9	phase0	sound1	1.21969
cha4	group1	subject15	trial10	phase0	sound1	0.749237
cha4	group1	subject15	trial11	phase0	sound1	0.928787
cha4	group1	subject15	trial12	phase0	sound1	1.22149
cha4	group1	subject16	trial1	phase0	sound1	1.00111
cha4	group1	subject16	trial2	phase0	sound1	0.799104
cha4	group1	subject16	trial3	phase0	sound1	0.606614
cha4	group1	subject16	trial4	phase0	sound1	0.789083
cha4	group1	subject16	trial5	phase0	sound1	0.911939
cha4	group1	subject16	trial6	phase0	sound1	0.538653
cha4	group1	subject16	trial7	phase0	sound1	0.522748
cha4	group1	subject16	trial8	phase0	sound1	0.796997
cha4	group1	subject16	trial9	phase0	sound1	0.862537
cha4	group1	subject16	trial10	phase0	sound1	0.89466
cha4	group1	subject16	trial11	phase0	sound1	0.420718
cha4	group1	subject16	trial12	phase0	sound1	0.826272
cha4	group1	subject17	trial1	phase0	sound1	1.01968
cha4	group1	subject17	trial2	phase0	sound1	1.02329
cha4	group1	subject17	trial3	phase0	sound1	0.759591
cha4	group1	subject17	trial4	phase0	sound1	1.24523
cha4	group1	subject17	trial5	phase0	sound1	1.1287
cha4	group1	subject17	trial6	phase0	sound1	0.730884
cha4	group1	subject17	trial7	phase0	sound1	0.910763
cha4	group1	subject17	trial8	phase0	sound1	0.917138
cha4	group1	subject17	trial9	phase0	sound1	0.738267
cha4	group1	subject17	trial10	phase0	sound1	1.05574
cha4	group1	subject17	trial11	phase0	sound1	0.834904
cha4	group1	subject17	trial12	phase0	sound1	1.14986
cha4	group1	subject18	trial1	phase0	sound1	1.36154
cha4	group1	subject18	trial2	phase0	sound1	1.35072
cha4	group1	subject18	trial3	phase0	sound1	1.01114
cha4	group1	subject18	trial4	phase0	sound1	1.18707
cha4	group1	subject18	trial5	phase0	sound1	1.04524
cha4	group1	subject18	trial6	phase0	sound1	1.19303
cha4	group1	subject18	trial7	phase0	sound1	1.19617
cha4	group1	subject18	trial8	phase0	sound1	1.33724
cha4	group1	subject18	trial9	phase0	sound1	0.825728
cha4	group1	subject18	trial10	phase0	sound1	0.667732
cha4	group1	subject18	trial11	phase0	sound1	1.00767
cha4	group1	subject18	trial12	phase0	sound1	0.992749
cha4	group1	subject19	trial1	phase0	sound1	0.713577
cha4	group1	subject19	trial2	phase0	sound1	0.649723
cha4	group1	subject19	trial3	phase0	sound1	0.658912
cha4	group1	subject19	trial4	phase0	sound1	0.84147
cha4	group1	subject19	trial5	phase0	sound1	0.756202
cha4	group1	subject19	trial6	phase0	sound1	0.755173
cha4	group1	subject19	trial7	phase0	sound1	1.1026
cha4	group1	subject19	trial8	phase0	sound1	0.716968
cha4	group1	subject19	trial9	phase0	sound1	0.770255
cha4	group1	subject19	trial10	phase0	sound1	0.459186
cha4	group1	subject19	trial11	phase0	sound1	1.19187
cha4	group1	subject19	trial12	phase0	sound1	0.445291
cha4	group1	subject20	trial1	phase0	sound1	0.872475
cha4	group1	subject20	trial2	phase0	sound1	0.871995
cha4	group1	subject20	trial3	phase0	sound1	0.904621
cha4	group1	subject20	trial4	phase0	sound1	1.01348
cha4	group1	subject20	trial5	phase0	sound1	0.961636
cha4	group1	subject20	trial6	phase0	sound1	1.03657
cha4	group1	subject20	trial7	phase0	sound1	0.670528
cha4	group1	subject20	trial8	phase0	sound1	1.13277
cha4	group1	subject20	trial9	phase0	sound1	0.664349
cha4	group1	subject20	trial10	phase0	sound1	0.969106
cha4	group1	subject20	trial11	phase0	sound1	1.23392
cha4	group1	subject20	trial12	phase0	sound1	0.784194
cha4	group1	subject21	trial1	phase0	sound1	0.306247
cha4	group1	subject21	trial2	phase0	sound1	0.0874658
cha4	group1	subject21	trial3	phase0	sound1	0.0710773
cha4	group1	subject21	trial4	phase0	sound1	0.294349
cha4	group1	subject21	trial5	phase0	sound1	0.216498
cha4	group1	subject21	trial6	phase0	sound1	0.392348
cha4	group1	subject21	trial7	phase0	sound1	0.20691
cha4	group1	subject21	trial8	phase0	sound1	0.25418
cha4	group1	subject21	trial9	phase0	sound1	0.113149
cha4	group1	subject21	trial10	phase0	sound1	0.28642
cha4	group1	subject21	trial11	phase0	sound1	0.11174
cha4	group1	subject21	trial12	phase0	sound1	0.228028
cha4	group1	subject22	trial1	phase0	sound1	0.211789
cha4	group1	subject22	trial2	phase0	sound1	0.411138
cha4	group1	subject22	trial3	phase0	sound1	0.197235
cha4	group1	subject22	trial4	phase0	sound1	0.274087
cha4	group1	subject22	trial5	phase0	sound1	0.314844
cha4	group1	subject22	trial6	phase0	sound1	0.175769
cha4	group1	subject22	trial7	phase0	sound1	0.164853
cha4	group1	subject22	trial8	phase0	sound1	0.387595
cha4	group1	subject22	trial9	phase0	sound1	0.214015
cha4	group1	subject22	trial10	phase0	sound1	0.222265
cha4	group1	subject22	trial11	phase0	sound1	0.304833
cha4	group1	subject22	trial12	phase0	sound1	0.175894
cha4	group2	subject1	trial1	phase0	sound1	0.619107
cha4	group2	subject1	trial2	phase0	sound1	0.723616
cha4	group2	subject1	trial3	phase0	sound1	0.41288
cha4	group2	subject1	trial4	phase0	sound1	0.632119
cha4	group2	subject1	trial5	phase0	sound1	0.338777
cha4	group2	subject1	trial6	phase0	sound1	0.553684
cha4	group2	subject1	trial7	phase0	sound1	0.217821
cha4	group2	subject1	trial8	phase0	sound1	0.616472
cha4	group2	subject1	trial9	phase0	sound1	0.412357
cha4	group2	subject1	trial10	phase0	sound1	0.542343
cha4	group2	subject1	trial11	phase0	sound1	0.583594
cha4	group2	subject1	trial12	phase0	sound1	0.247217
cha4	group2	subject2	trial1	phase0	sound1	0.622075
cha4	group2	subject2	trial2	phase0	sound1	0.640255
cha4	group2	subject2	trial3	phase0	sound1	0.489019
cha4	group2	subject2	trial4	phase0	sound1	0.453388
cha4	group2	subject2	trial5	phase0	sound1	0.422349
cha4	group2	subject2	trial6	phase0	sound1	0.507437
cha4	group2	subject2	trial7	phase0	sound1	0.754153
cha4	group2	subject2	trial8	phase0	sound1	0.617728
cha4	group2	subject2	trial9	phase0	sound1	0.584437
cha4	group2	subject2	trial10	phase0	sound1	0.569123
cha4	group2	subject2	trial11	phase0	sound1	0.501853
cha4	group2	subject2	trial12	phase0	sound1	0.590327
cha4	group2	subject3	trial1	phase0	sound1	0.316338
cha4	group2	subject3	trial2	phase0	sound1	0.0731969
cha4	group2	subject3	trial3	phase0	sound1	0.102036
cha4	group2	subject3	trial4	phase0	sound1	0.237378
cha4	group2	subject3	trial5	phase0	sound1	0.337737
cha4	group2	subject3	trial6	phase0	sound1	0.28439
cha4	group2	subject3	trial7	phase0	sound1	0.437084
cha4	group2	subject3	trial8	phase0	sound1	0.329507
cha4	group2	subject3	trial9	phase0	sound1	0.400296
cha4	group2	subject3	trial10	phase0	sound1	0.49496
cha4	group2	subject3	trial11	phase0	sound1	0.12669
cha4	group2	subject3	trial12	phase0	sound1	0.275186
cha4	group2	subject4	trial1	phase0	sound1	1.31711
cha4	group2	subject4	trial2	phase0	sound1	1.8679
cha4	group2	subject4	trial3	phase0	sound1	1.75518
cha4	group2	subject4	trial4	phase0	sound1	1.57682
cha4	group2	subject4	trial5	phase0	sound1	1.27035
cha4	group2	subject4	trial6	phase0	sound1	1.39107
cha4	group2	subject4	trial7	phase0	sound1	1.24699
cha4	group2	subject4	trial8	phase0	sound1	1.1167
cha4	group2	subject4	trial9	phase0	sound1	1.22581
cha4	group2	subject4	trial10	phase0	sound1	1.40727
cha4	group2	subject4	trial11	phase0	sound1	1.35825
cha4	group2	subject4	trial12	phase0	sound1	1.0217
cha4	group2	subject5	trial1	phase0	sound1	1.10982
cha4	group2	subject5	trial2	phase0	sound1	0.275602
cha4	group2	subject5	trial3	phase0	sound1	0.742004
cha4	group2	subject5	trial4	phase0	sound1	0.615401
cha4	group2	subject5	trial5	phase0	sound1	0.691287
cha4	group2	subject5	trial6	phase0	sound1	0.576323
cha4	group2	subject5	trial7	phase0	sound1	0.920265
cha4	group2	subject5	trial8	phase0	sound1	0.829513
cha4	group2	subject5	trial9	phase0	sound1	0.626264
cha4	group2	subject5	trial10	phase0	sound1	0.917127
cha4	group2	subject5	trial11	phase0	sound1	0.88421
cha4	group2	subject5	trial12	phase0	sound1	0.992135
cha4	group2	subject6	trial1	phase0	sound1	1.55241
cha4	group2	subject6	trial2	phase0	sound1	1.38838
cha4	group2	subject6	trial3	phase0	sound1	1.96331
cha4	group2	subject6	trial4	phase0	sound1	1.15769
cha4	group2	subject6	trial5	phase0	sound1	1.59506
cha4	group2	subject6	trial6	phase0	sound1	1.73814
cha4	group2	subject6	trial7	phase0	sound1	1.4353
cha4	group2	subject6	trial8	phase0	sound1	1.59304
cha4	group2	subject6	trial9	phase0	sound1	1.52945
cha4	group2	subject6	trial10	phase0	sound1	0.835417
cha4	group2	subject6	trial11	phase0	sound1	1.06931
cha4	group2	subject6	trial12	phase0	sound1	1.19851
cha4	group2	subject7	trial1	phase0	sound1	0.765101
cha4	group2	subject7	trial2	phase0	sound1	0.892811
cha4	group2	subject7	trial3	phase0	sound1	1.04686
cha4	group2	subject7	trial4	phase0	sound1	0.977465
cha4	group2	subject7	trial5	phase0	sound1	0.674924
cha4	group2	subject7	trial6	phase0	sound1	1.06677
cha4	group2	subject7	trial7	phase0	sound1	0.796541
cha4	group2	subject7	trial8	phase0	sound1	0.456999
cha4	group2	subject7	trial9	phase0	sound1	0.910819
cha4	group2	subject7	trial10	phase0	sound1	0.65837
cha4	group2	subject7	trial11	phase0	sound1	0.820024
cha4	group2	subject7	trial12	phase0	sound1	0.93643
cha4	group2	subject8	trial1	phase0	sound1	1.15411
cha4	group2	subject8	trial2	phase0	sound1	1.06098
cha4	group2	subject8	trial3	phase0	sound1	1.03014
cha4	group2	subject8	trial4	phase0	sound1	1.72118
cha4	group2	subject8	trial5	phase0	sound1	1.46429
cha4	group2	subject8	trial6	phase0	sound1	1.3049
cha4	group2	subject8	trial7	phase0	sound1	1.33509
cha4	group2	subject8	trial8	phase0	sound1	1.42356
cha4	group2	subject8	trial9	phase0	sound1	1.66941
cha4	group2	subject8	trial10	phase0	sound1	1.6717
cha4	group2	subject8	trial11	phase0	sound1	1.62126
cha4	group2	subject8	trial12	phase0	sound1	0.995931
cha4	group2	subject9	trial1	phase0	sound1	0.0638611
cha4	group2	subject9	trial2	phase0	sound1	0.25736
cha4	group2	subject9	trial3	phase0	sound1	0.327363
cha4	group2	subject9	trial4	phase0	sound1	0.168351
cha4	group2	subject9	trial5	phase0	sound1	0.0737064
cha4	group2	subject9	trial6	phase0	sound1	0.313649
cha4	group2	subject9	trial7	phase0	sound1	0.213246
cha4	group2	subject9	trial8	phase0	sound1	0.285214
cha4	group2	subject9	trial9	phase0	sound1	0.217032
cha4	group2	subject9	trial10	phase0	sound1	0.201012
cha4	group2	subject9	trial11	phase0	sound1	0.102078
cha4	group2	subject9	trial12	phase0	sound1	0.315998
cha4	group2	subject10	trial1	phase0	sound1	0.696027
cha4	group2	subject10	trial2	phase0	sound1	0.592339
cha4	group2	subject10	trial3	phase0	sound1	0.557477
cha4	group2	subject10	trial4	phase0	sound1	0.943344
cha4	group2	subject10	trial5	phase0	sound1	0.875368
cha4	group2	subject10	trial6	phase0	sound1	0.807051
cha4	group2	subject10	trial7	phase0	sound1	0.81339
cha4	group2	subject10	trial8	phase0	sound1	0.702039
cha4	group2	subject10	trial9	phase0	sound1	0.796903
cha4	group2	subject10	trial10	phase0	sound1	0.58505
cha4	group2	subject10	trial11	phase0	sound1	0.611638
cha4	group2	subject10	trial12	phase0	sound1	0.953813
cha4	group2	subject11	trial1	phase0	sound1	1.3937
cha4	group2	subject11	trial2	phase0	sound1	1.46194
cha4	group2	subject11	trial3	phase0	sound1	1.79297
cha4	group2	subject11	trial4	phase0	sound1	1.52184
cha4	group2	subject11	trial5	phase0	sound1	1.52691
cha4	group2	subject11	trial6	phase0	sound1	1.70992
cha4	group2	subject11	trial7	phase0	sound1	1.57826
cha4	group2	subject11	trial8	phase0	sound1	2.11518
cha4	group2	subject11	trial9	phase0	sound1	1.38291
cha4	group2	subject11	trial10	phase0	sound1	1.35875
cha4	group2	subject11	trial11	phase0	sound1	1.62572
cha4	group2	subject11	trial12	phase0	sound1	1.50495
cha4	group2	subject12	trial1	phase0	sound1	1.28607
cha4	group2	subject12	trial2	phase0	sound1	1.15753
cha4	group2	subject12	trial3	phase0	sound1	1.70013
cha4	group2	subject12	trial4	phase0	sound1	1.81393
cha4	group2	subject12	trial5	phase0	sound1	1.17433
cha4	group2	subject12	trial6	phase0	sound1	1.36663
cha4	group2	subject12	trial7	phase0	sound1	1.05397
cha4	group2	subject12	trial8	phase0	sound1	1.68884
cha4	group2	subject12	trial9	phase0	sound1	1.02548
cha4	group2	subject12	trial10	phase0	sound1	1.32926
cha4	group2	subject12	trial11	phase0	sound1	1.71885
cha4	group2	subject12	trial12	phase0	sound1	0.969755
cha4	group2	subject13	trial1	phase0	sound1	0.840638
cha4	group2	subject13	trial2	phase0	sound1	1.25843
cha4	group2	subject13	trial3	phase0	sound1	0.647878
cha4	group2	subject13	trial4	phase0	sound1	1.20818
cha4	group2	subject13	trial5	phase0	sound1	1.22248
cha4	group2	subject13	trial6	phase0	sound1	0.859244
cha4	group2	subject13	trial7	phase0	sound1	1.05249
cha4	group2	subject13	trial8	phase0	sound1	1.61013
cha4	group2	subject13	trial9	phase0	sound1	1.12623
cha4	group2	subject13	trial10	phase0	sound1	1.26857
cha4	group2	subject13	trial11	phase0	sound1	0.979226
cha4	group2	subject13	trial12	phase0	sound1	0.756031
cha4	group2	subject14	trial1	phase0	sound1	0.915569
cha4	group2	subject14	trial2	phase0	sound1	0.714131
cha4	group2	subject14	trial3	phase0	sound1	0.792625
cha4	group2	subject14	trial4	phase0	sound1	0.944932
cha4	group2	subject14	trial5	phase0	sound1	0.600956
cha4	group2	subject14	trial6	phase0	sound1	0.798658
cha4	group2	subject14	trial7	phase0	sound1	0.587278
cha4	group2	subject14	trial8	phase0	sound1	1.27435
cha4	group2	subject14	trial9	phase0	sound1	0.903711
cha4	group2	subject14	trial10	phase0	sound1	0.976576
cha4	group2	subject14	trial11	phase0	sound1	0.885317
cha4	group2	subject14	trial12	phase0	sound1	0.633506
cha4	group2	subject15	trial1	phase0	sound1	0.38639
cha4	group2	subject15	trial2	phase0	sound1	0.156477
cha4	group2	subject15	trial3	phase0	sound1	0.244988
cha4	group2	subject15	trial4	phase0	sound1	0.325296
cha4	group2	subject15	trial5	phase0	sound1	0.364259
cha4	group2	subject15	trial6	phase0	sound1	0.458496
cha4	group2	subject15	trial7	phase0	sound1	0.281054
cha4	group2	subject15	trial8	phase0	sound1	0.343703
cha4	group2	subject15	trial9	phase0	sound1	0.0348197
cha4	group2	subject15	trial10	phase0	sound1	0.383688
cha4	group2	subject15	trial11	phase0	sound1	0.329673
cha4	group2	subject15	trial12	phase0	sound1	0.486156
cha4	group2	subject16	trial1	phase0	sound1	1.65287
cha4	group2	subject16	trial2	phase0	sound1	1.24491
cha4	group2	subject16	trial3	phase0	sound1	1.45248
cha4	group2	subject16	trial4	phase0	sound1	0.89919
cha4	group2	subject16	trial5	phase0	sound1	1.6503
cha4	group2	subject16	trial6	phase0	sound1	1.71254
cha4	group2	subject16	trial7	phase0	sound1	1.80411
cha4	group2	subject16	trial8	phase0	sound1	1.6775
cha4	group2	subject16	trial9	phase0	sound1	1.98763
cha4	group2	subject16	trial10	phase0	sound1	2.30518
cha4	group2	subject16	trial11	phase0	sound1	1.1126
cha4	group2	subject16	trial12	phase0	sound1	1.30003
cha4	group2	subject17	trial1	phase0	sound1	0.276398
cha4	group2	subject17	trial2	phase0	sound1	-0.0780554
cha4	group2	subject17	trial3	phase0	sound1	0.0483345
cha4	group2	subject17	trial4	phase0	sound1	-0.0847279
cha4	group2	subject17	trial5	phase0	sound1	0.33734
cha4	group2	subject17	trial6	phase0	sound1	0.00801854
cha4	group2	subject17	trial7	phase0	sound1	0.253192
cha4	group2	subject17	trial8	phase0	sound1	0.138979
cha4	group2	subject17	trial9	phase0	sound1	-0.0132973
cha4	group2	subject17	trial10	phase0	sound1	0.0531509
cha4	group2	subject17	trial11	phase0	sound1	0.278454
cha4	group2	subject17	trial12	phase0	sound1	-0.0701774
cha4	group2	subject18	trial1	phase0	sound1	1.03206
cha4	group2	subject18	trial2	phase0	sound1	0.924357
cha4	group2	subject18	trial3	phase0	sound1	1.27326
cha4	group2	subject18	trial4	phase0	sound1	0.931498
cha4	group2	subject18	trial5	phase0	sound1	1.20594
cha4	group2	subject18	trial6	phase0	sound1	0.843489
cha4	group2	subject18	trial7	phase0	sound1	1.18899
cha4	group2	subject18	trial8	phase0	sound1	1.06646
cha4	group2	subject18	trial9	phase0	sound1	1.37051
cha4	group2	subject18	trial10	phase0	sound1	0.78212
cha4	group2	subject18	trial11	phase0	sound1	1.07513
cha4	group2	subject18	trial12	phase0	sound1	1.16187
cha4	group2	subject19	trial1	phase0	sound1	0.275964
cha4	group2	subject19	trial2	phase0	sound1	0.207017
cha4	group2	subject19	trial3	phase0	sound1	0.0880087
cha4	group2	subject19	trial4	phase0	sound1	-0.0727606
cha4	group2	subject19	trial5	phase0	sound1	-0.0226549
cha4	group2	subject19	trial6	phase0	sound1	0.10835
cha4	group2	subject19	trial7	phase0	sound1	0.00842928
cha4	group2	subject19	trial8	phase0	sound1	0.0811866
cha4	group2	subject19	trial9	phase0	sound1	0.34128
cha4	group2	subject19	trial10	phase0	sound1	-0.11836
cha4	group2	subject19	trial11	phase0	sound1	0.347604
cha4	group2	subject19	trial12	phase0	sound1	0.125221
cha4	group2	subject20	trial1	phase0	sound1	1.67407
cha4	group2	subject20	trial2	phase0	sound1	1.61968
cha4	group2	subject20	trial3	phase0	sound1	1.36278
cha4	group2	subject20	trial4	phase0	sound1	1.24413
cha4	group2	subject20	trial5	phase0	sound1	1.88109
cha4	group2	subject20	trial6	phase0	sound1	1.57078
cha4	group2	subject20	trial7	phase0	sound1	1.78992
cha4	group2	subject20	trial8	phase0	sound1	1.35775
cha4	group2	subject20	trial9	phase0	sound1	1.69527
cha4	group2	subject20	trial10	phase0	sound1	1.19817
cha4	group2	subject20	trial11	phase0	sound1	1.47887
cha4	group2	subject20	trial12	phase0	sound1	1.16985
cha4	group2	subject21	trial1	phase0	sound1	1.44822
cha4	group2	subject21	trial2	phase0	sound1	0.994202
cha4	group2	subject21	trial3	phase0	sound1	1.23503
cha4	group2	subject21	trial4	phase0	sound1	0.902683
cha4	group2	subject21	trial5	phase0	sound1	1.18278
cha4	group2	subject21	trial6	phase0	sound1	1.32111
cha4	group2	subject21	trial7	phase0	sound1	1.36255
cha4	group2	subject21	trial8	phase0	sound1	1.0408
cha4	group2	subject21	trial9	phase0	sound1	1.20229
cha4	group2	subject21	trial10	phase0	sound1	1.01583
cha4	group2	subject21	trial11	phase0	sound1	0.82893
cha4	group2	subject21	trial12	phase0	sound1	1.18974
cha4	group2	subject22	trial1	phase0	sound1	1.76768
cha4	group2	subject22	trial2	phase0	sound1	1.77941
cha4	group2	subject22	trial3	phase0	sound1	1.26707
cha4	group2	subject22	trial4	phase0	sound1	1.87663
cha4	group2	subject22	trial5	phase0	sound1	1.53619
cha4	group2	subject22	trial6	phase0	sound1	1.88625
cha4	group2	subject22	trial7	phase0	sound1	0.982733
cha4	group2	subject22	trial8	phase0	sound1	2.00632
cha4	group2	subject22	trial9	phase0	sound1	1.78678
cha4	group2	subject22	trial10	phase0	sound1	1.14252
cha4	group2	subject22	trial11	phase0	sound1	2.16348
cha4	group2	subject22	trial12	phase0	sound1	0.831421
cha4	group2	subject23	trial1	phase0	sound1	0.908676
cha4	group2	subject23	trial2	phase0	sound1	0.840294
cha4	group2	subject23	trial3	phase0	sound1	0.865938
cha4	group2	subject23	trial4	phase0	sound1	0.462846
cha4	group2	subject23	trial5	phase0	sound1	0.385349
cha4	group2	subject23	trial6	phase0	sound1	0.855037
cha4	group2	subject23	trial7	phase0	sound1	0.609596
cha4	group2	subject23	trial8	phase0	sound1	0.536141
cha4	group2	subject23	trial9	phase0	sound1	0.596549
cha4	group2	subject23	trial10	phase0	sound1	0.406522
cha4	group2	subject23	trial11	phase0	sound1	0.578391
cha4	group2	subject23	trial12	phase0	sound1	0.565468
cha4	group3	subject1	trial1	phase0	sound1	0.985607
cha4	group3	subject1	trial2	phase0	sound1	0.732336
cha4	group3	subject1	trial3	phase0	sound1	1.60416
cha4	group3	subject1	trial4	phase0	sound1	0.749
cha4	group3	subject1	trial5	phase0	sound1	1.4353
cha4	group3	subject1	trial6	phase0	sound1	1.40075
cha4	group3	subject1	trial7	phase0	sound1	0.981476
cha4	group3	subject1	trial8	phase0	sound1	1.1254
cha4	group3	subject1	trial9	phase0	sound1	0.820892
cha4	group3	subject1	trial10	phase0	sound1	0.899321
cha4	group3	subject1	trial11	phase0	sound1	1.26595
cha4	group3	subject1	trial12	phase0	sound1	1.27032
cha4	group3	subject2	trial1	phase0	sound1	0.733728
cha4	group3	subject2	trial2	phase0	sound1	1.06481
cha4	group3	subject2	trial3	phase0	sound1	1.05937
cha4	group3	subject2	trial4	phase0	sound1	1.09346
cha4	group3	subject2	trial5	phase0	sound1	1.01455
cha4	group3	subject2	trial6	phase0	sound1	1.27468
cha4	group3	subject2	trial7	phase0	sound1	0.86071
cha4	group3	subject2	trial8	phase0	sound1	0.933187
cha4	group3	subject2	trial9	phase0	sound1	0.973384
cha4	group3	subject2	trial10	phase0	sound1	1.22402
cha4	group3	subject2	trial11	phase0	sound1	1.05717
cha4	group3	subject2	trial12	phase0	sound1	0.97973
cha4	group3	subject3	trial1	phase0	sound1	0.595313
cha4	group3	subject3	trial2	phase0	sound1	0.686488
cha4	group3	subject3	trial3	phase0	sound1	0.874728
cha4	group3	subject3	trial4	phase0	sound1	0.778835
cha4	group3	subject3	trial5	phase0	sound1	0.89844
cha4	group3	subject3	trial6	phase0	sound1	0.713334
cha4	group3	subject3	trial7	phase0	sound1	1.06396
cha4	group3	subject3	trial8	phase0	sound1	0.751923
cha4	group3	subject3	trial9	phase0	sound1	0.889694
cha4	group3	subject3	trial10	phase0	sound1	0.810117
cha4	group3	subject3	trial11	phase0	sound1	0.937007
cha4	group3	subject3	trial12	phase0	sound1	0.694024
cha4	group3	subject4	trial1	phase0	sound1	0.838857
cha4	group3	subject4	trial2	phase0	sound1	0.939223
cha4	group3	subject4	trial3	phase0	sound1	0.758188
cha4	group3	subject4	trial4	phase0	sound1	1.29888
cha4	group3	subject4	trial5	phase0	sound1	1.00939
cha4	group3	subject4	trial6	phase0	sound1	1.09096
cha4	group3	subject4	trial7	phase0	sound1	1.34477
cha4	group3	subject4	trial8	phase0	sound1	1.10441
cha4	group3	subject4	trial9	phase0	sound1	1.16634
cha4	group3	subject4	trial10	phase0	sound1	1.39398
cha4	group3	subject4	trial11	phase0	sound1	1.32935
cha4	group3	subject4	trial12	phase0	sound1	1.01919
cha4	group3	subject5	trial1	phase0	sound1	0.822141
cha4	group3	subject5	trial2	phase0	sound1	0.586461
cha4	group3	subject5	trial3	phase0	sound1	0.89533
cha4	group3	subject5	trial4	phase0	sound1	0.407904
cha4	group3	subject5	trial5	phase0	sound1	0.792823
cha4	group3	subject5	trial6	phase0	sound1	0.677658
cha4	group3	subject5	trial7	phase0	sound1	0.547495
cha4	group3	subject5	trial8	phase0	sound1	0.492033
cha4	group3	subject5	trial9	phase0	sound1	0.934836
cha4	group3	subject5	trial10	phase0	sound1	0.552736
cha4	group3	subject5	trial11	phase0	sound1	0.908214
cha4	group3	subject5	trial12	phase0	sound1	0.565482
cha4	group3	subject6	trial1	phase0	sound1	0.346548
cha4	group3	subject6	trial2	phase0	sound1	0.187222
cha4	group3	subject6	trial3	phase0	sound1	0.221139
cha4	group3	subject6	trial4	phase0	sound1	0.499488
cha4	group3	subject6	trial5	phase0	sound1	0.21876
cha4	group3	subject6	trial6	phase0	sound1	0.380551
cha4	group3	subject6	trial7	phase0	sound1	0.441193
cha4	group3	subject6	trial8	phase0	sound1	0.195603
cha4	group3	subject6	trial9	phase0	sound1	0.351561
cha4	group3	subject6	trial10	phase0	sound1	0.217678
cha4	group3	subject6	trial11	phase0	sound1	0.130831
cha4	group3	subject6	trial12	phase0	sound1	0.210666
cha4	group3	subject7	trial1	phase0	sound1	0.334862
cha4	group3	subject7	trial2	phase0	sound1	0.438317
cha4	group3	subject7	trial3	phase0	sound1	0.195741
cha4	group3	subject7	trial4	phase0	sound1	0.205406
cha4	group3	subject7	trial5	phase0	sound1	0.25977
cha4	group3	subject7	trial6	phase0	sound1	0.315991
cha4	group3	subject7	trial7	phase0	sound1	0.195172
cha4	group3	subject7	trial8	phase0	sound1	0.369242
cha4	group3	subject7	trial9	phase0	sound1	0.337906
cha4	group3	subject7	trial10	phase0	sound1	0.423911
cha4	group3	subject7	trial11	phase0	sound1	0.121043
cha4	group3	subject7	trial12	phase0	sound1	0.29074
cha4	group3	subject8	trial1	phase0	sound1	0.951864
cha4	group3	subject8	trial2	phase0	sound1	0.844528
cha4	group3	subject8	trial3	phase0	sound1	0.738496
cha4	group3	subject8	trial4	phase0	sound1	0.632206
cha4	group3	subject8	trial5	phase0	sound1	0.911087
cha4	group3	subject8	trial6	phase0	sound1	0.561323
cha4	group3	subject8	trial7	phase0	sound1	0.864478
cha4	group3	subject8	trial8	phase0	sound1	0.936624
cha4	group3	subject8	trial9	phase0	sound1	0.70902
cha4	group3	subject8	trial10	phase0	sound1	0.742949
cha4	group3	subject8	trial11	phase0	sound1	0.721059
cha4	group3	subject8	trial12	phase0	sound1	0.876685
cha4	group3	subject9	trial1	phase0	sound1	0.793989
cha4	group3	subject9	trial2	phase0	sound1	1.18522
cha4	group3	subject9	trial3	phase0	sound1	1.1805
cha4	group3	subject9	trial4	phase0	sound1	0.96474
cha4	group3	subject9	trial5	phase0	sound1	0.966071
cha4	group3	subject9	trial6	phase0	sound1	0.837993
cha4	group3	subject9	trial7	phase0	sound1	0.800293
cha4	group3	subject9	trial8	phase0	sound1	0.823449
cha4	group3	subject9	trial9	phase0	sound1	1.43641
cha4	group3	subject9	trial10	phase0	sound1	1.27429
cha4	group3	subject9	trial11	phase0	sound1	0.802084
cha4	group3	subject9	trial12	phase0	sound1	0.853752
cha4	group3	subject10	trial1	phase0	sound1	0.517962
cha4	group3	subject10	trial2	phase0	sound1	0.435543
cha4	group3	subject10	trial3	phase0	sound1	0.467729
cha4	group3	subject10	trial4	phase0	sound1	0.532862
cha4	group3	subject10	trial5	phase0	sound1	0.334221
cha4	group3	subject10	trial6	phase0	sound1	0.602805
cha4	group3	subject10	trial7	phase0	sound1	0.63033
cha4	group3	subject10	trial8	phase0	sound1	0.51193
cha4	group3	subject10	trial9	phase0	sound1	0.736748
cha4	group3	subject10	trial10	phase0	sound1	0.535786
cha4	group3	subject10	trial11	phase0	sound1	0.8408
cha4	group3	subject10	trial12	phase0	sound1	0.565529
cha4	group3	subject11	trial1	phase0	sound1	0.865632
cha4	group3	subject11	trial2	phase0	sound1	1.1222
cha4	group3	subject11	trial3	phase0	sound1	1.0248
cha4	group3	subject11	trial4	phase0	sound1	0.989905
cha4	group3	subject11	trial5	phase0	sound1	0.87574
cha4	group3	subject11	trial6	phase0	sound1	0.960427
cha4	group3	subject11	trial7	phase0	sound1	0.738408
cha4	group3	subject11	trial8	phase0	sound1	0.920754
cha4	group3	subject11	trial9	phase0	sound1	0.825746
cha4	group3	subject11	trial10	phase0	sound1	0.604301
cha4	group3	subject11	trial11	phase0	sound1	1.23536
cha4	group3	subject11	trial12	phase0	sound1	1.01635
cha4	group3	subject12	trial1	phase0	sound1	1.35068
cha4	group3	subject12	trial2	phase0	sound1	2.17777
cha4	group3	subject12	trial3	phase0	sound1	0.972475
cha4	group3	subject12	trial4	phase0	sound1	1.29862
cha4	group3	subject12	trial5	phase0	sound1	0.95178
cha4	group3	subject12	trial6	phase0	sound1	1.5992
cha4	group3	subject12	trial7	phase0	sound1	1.33813
cha4	group3	subject12	trial8	phase0	sound1	1.42196
cha4	group3	subject12	trial9	phase0	sound1	1.73229
cha4	group3	subject12	trial10	phase0	sound1	1.15021
cha4	group3	subject12	trial11	phase0	sound1	1.09342
cha4	group3	subject12	trial12	phase0	sound1	1.26805
cha4	group3	subject13	trial1	phase0	sound1	1.1222
cha4	group3	subject13	trial2	phase0	sound1	0.782104
cha4	group3	subject13	trial3	phase0	sound1	1.15484
cha4	group3	subject13	trial4	phase0	sound1	1.21835
cha4	group3	subject13	trial5	phase0	sound1	0.825169
cha4	group3	subject13	trial6	phase0	sound1	1.04
cha4	group3	subject13	trial7	phase0	sound1	1.18231
cha4	group3	subject13	trial8	phase0	sound1	1.12464
cha4	group3	subject13	trial9	phase0	sound1	1.0198
cha4	group3	subject13	trial10	phase0	sound1	1.37333
cha4	group3	subject13	trial11	phase0	sound1	1.18733
cha4	group3	subject13	trial12	phase0	sound1	1.01602
cha4	group3	subject14	trial1	phase0	sound1	0.665888
cha4	group3	subject14	trial2	phase0	sound1	0.759478
cha4	group3	subject14	trial3	phase0	sound1	0.970627
cha4	group3	subject14	trial4	phase0	sound1	0.847984
cha4	group3	subject14	trial5	phase0	sound1	0.650015
cha4	group3	subject14	trial6	phase0	sound1	0.755455
cha4	group3	subject14	trial7	phase0	sound1	0.555381
cha4	group3	subject14	trial8	phase0	sound1	0.693569
cha4	group3	subject14	trial9	phase0	sound1	1.1221
cha4	group3	subject14	trial10	phase0	sound1	0.833372
cha4	group3	subject14	trial11	phase0	sound1	0.82109
cha4	group3	subject14	trial12	phase0	sound1	0.889115
cha4	group3	subject15	trial1	phase0	sound1	1.28451
cha4	group3	subject15	trial2	phase0	sound1	1.42174
cha4	group3	subject15	trial3	phase0	sound1	1.14241
cha4	group3	subject15	trial4	phase0	sound1	0.906023
cha4	group3	subject15	trial5	phase0	sound1	0.952613
cha4	group3	subject15	trial6	phase0	sound1	0.920529
cha4	group3	subject15	trial7	phase0	sound1	0.86716
cha4	group3	subject15	trial8	phase0	sound1	1.24545
cha4	group3	subject15	trial9	phase0	sound1	0.985385
cha4	group3	subject15	trial10	phase0	sound1	0.890701
cha4	group3	subject15	trial11	phase0	sound1	1.44333
cha4	group3	subject15	trial12	phase0	sound1	0.945436
cha4	group3	subject16	trial1	phase0	sound1	1.20783
cha4	group3	subject16	trial2	phase0	sound1	1.0414
cha4	group3	subject16	trial3	phase0	sound1	0.781015
cha4	group3	subject16	trial4	phase0	sound1	1.0473
cha4	group3	subject16	trial5	phase0	sound1	0.950313
cha4	group3	subject16	trial6	phase0	sound1	1.30453
cha4	group3	subject16	trial7	phase0	sound1	1.08342
cha4	group3	subject16	trial8	phase0	sound1	1.18958
cha4	group3	subject16	trial9	phase0	sound1	0.902371
cha4	group3	subject16	trial10	phase0	sound1	1.02734
cha4	group3	subject16	trial11	phase0	sound1	0.89106
cha4	group3	subject16	trial12	phase0	sound1	1.23226
cha4	group3	subject17	trial1	phase0	sound1	0.921301
cha4	group3	subject17	trial2	phase0	sound1	0.690939
cha4	group3	subject17	trial3	phase0	sound1	0.949273
cha4	group3	subject17	trial4	phase0	sound1	1.55856
cha4	group3	subject17	trial5	phase0	sound1	1.4548
cha4	group3	subject17	trial6	phase0	sound1	1.24966
cha4	group3	subject17	trial7	phase0	sound1	1.03034
cha4	group3	subject17	trial8	phase0	sound1	0.943244
cha4	group3	subject17	trial9	phase0	sound1	1.15468
cha4	group3	subject17	trial10	phase0	sound1	0.986706
cha4	group3	subject17	trial11	phase0	sound1	1.13152
cha4	group3	subject17	trial12	phase0	sound1	0.979649
cha4	group3	subject18	trial1	phase0	sound1	0.559369
cha4	group3	subject18	trial2	phase0	sound1	0.589099
cha4	group3	subject18	trial3	phase0	sound1	0.342407
cha4	group3	subject18	trial4	phase0	sound1	0.456058
cha4	group3	subject18	trial5	phase0	sound1	0.499487
cha4	group3	subject18	trial6	phase0	sound1	0.59988
cha4	group3	subject18	trial7	phase0	sound1	0.333072
cha4	group3	subject18	trial8	phase0	sound1	0.491825
cha4	group3	subject18	trial9	phase0	sound1	0.724617
cha4	group3	subject18	trial10	phase0	sound1	0.32398
cha4	group3	subject18	trial11	phase0	sound1	0.578249
cha4	group3	subject18	trial12	phase0	sound1	0.469124
cha4	group3	subject19	trial1	phase0	sound1	0.729263
cha4	group3	subject19	trial2	phase0	sound1	0.695347
cha4	group3	subject19	trial3	phase0	sound1	0.44205
cha4	group3	subject19	trial4	phase0	sound1	0.668118
cha4	group3	subject19	trial5	phase0	sound1	0.559463
cha4	group3	subject19	trial6	phase0	sound1	0.37311
cha4	group3	subject19	trial7	phase0	sound1	0.70184
cha4	group3	subject19	trial8	phase0	sound1	0.677013
cha4	group3	subject19	trial9	phase0	sound1	0.650057
cha4	group3	subject19	trial10	phase0	sound1	0.906696
cha4	group3	subject19	trial11	phase0	sound1	0.358908
cha4	group3	subject19	trial12	phase0	sound1	0.392944
cha4	group3	subject20	trial1	phase0	sound1	0.832662
cha4	group3	subject20	trial2	phase0	sound1	0.859575
cha4	group3	subject20	trial3	phase0	sound1	0.857687
cha4	group3	subject20	trial4	phase0	sound1	0.749816
cha4	group3	subject20	trial5	phase0	sound1	1.20543
cha4	group3	subject20	trial6	phase0	sound1	1.09685
cha4	group3	subject20	trial7	phase0	sound1	1.13635
cha4	group3	subject20	trial8	phase0	sound1	0.537879
cha4	group3	subject20	trial9	phase0	sound1	0.864017
cha4	group3	subject20	trial10	phase0	sound1	0.978759
cha4	group3	subject20	trial11	phase0	sound1	0.521107
cha4	group3	subject20	trial12	phase0	sound1	0.909338
cha4	group3	subject21	trial1	phase0	sound1	0.0868862
cha4	group3	subject21	trial2	phase0	sound1	0.392388
cha4	group3	subject21	trial3	phase0	sound1	0.292288
cha4	group3	subject21	trial4	phase0	sound1	0.20373
cha4	group3	subject21	trial5	phase0	sound1	0.298353
cha4	group3	subject21	trial6	phase0	sound1	0.110093
cha4	group3	subject21	trial7	phase0	sound1	0.401418
cha4	group3	subject21	trial8	phase0	sound1	0.276142
cha4	group3	subject21	trial9	phase0	sound1	0.227453
cha4	group3	subject21	trial10	phase0	sound1	0.315178
cha4	group3	subject21	trial11	phase0	sound1	0.244292
cha4	group3	subject21	trial12	phase0	sound1	0.417386
cha4	group1	subject1	trial1	phase0	sound2	0.94271
cha4	group1	subject1	trial2	phase0	sound2	0.976207
cha4	group1	subject1	trial3	phase0	sound2	0.931297
cha4	group1	subject1	trial4	phase0	sound2	0.910563
cha4	group1	subject1	trial5	phase0	sound2	0.778519
cha4	group1	subject1	trial6	phase0	sound2	1.02679
cha4	group1	subject1	trial7	phase0	sound2	0.629319
cha4	group1	subject1	trial8	phase0	sound2	0.616487
cha4	group1	subject1	trial9	phase0	sound2	0.548347
cha4	group1	subject1	trial10	phase0	sound2	0.416174
cha4	group1	subject1	trial11	phase0	sound2	0.891328
cha4	group1	subject1	trial12	phase0	sound2	0.888594
cha4	group1	subject2	trial1	phase0	sound2	1.4321
cha4	group1	subject2	trial2	phase0	sound2	1.32687
cha4	group1	subject2	trial3	phase0	sound2	1.75557
cha4	group1	subject2	trial4	phase0	sound2	0.95242
cha4	group1	subject2	trial5	phase0	sound2	1.48688
cha4	group1	subject2	trial6	phase0	sound2	1.71573
cha4	group1	subject2	trial7	phase0	sound2	1.20098
cha4	group1	subject2	trial8	phase0	sound2	1.28765
cha4	group1	subject2	trial9	phase0	sound2	1.89627
cha4	group1	subject2	trial10	phase0	sound2	1.09988
cha4	group1	subject2	trial11	phase0	sound2	1.81933
cha4	group1	subject2	trial12	phase0	sound2	1.71403
cha4	group1	subject3	trial1	phase0	sound2	1.31978
cha4	group1	subject3	trial2	phase0	sound2	1.28348
cha4	group1	subject3	trial3	phase0	sound2	1.21683
cha4	group1	subject3	trial4	phase0	sound2	1.30468
cha4	group1	subject3	trial5	phase0	sound2	1.12817
cha4	group1	subject3	trial6	phase0	sound2	1.22984
cha4	group1	subject3	trial7	phase0	sound2	0.810612
cha4	group1	subject3	trial8	phase0	sound2	1.2159
cha4	group1	subject3	trial9	phase0	sound2	1.21971
cha4	group1	subject3	trial10	phase0	sound2	1.31112
cha4	group1	subject3	trial11	phase0	sound2	1.34731
cha4	group1	subject3	trial12	phase0	sound2	1.30312
cha4	group1	subject4	trial1	phase0	sound2	0.334734
cha4	group1	subject4	trial2	phase0	sound2	0.608424
cha4	group1	subject4	trial3	phase0	sound2	0.512935
cha4	group1	subject4	trial4	phase0	sound2	0.476678
cha4	group1	subject4	trial5	phase0	sound2	0.561388
cha4	group1	subject4	trial6	phase0	sound2	0.370928
cha4	group1	subject4	trial7	phase0	sound2	0.309459
cha4	group1	subject4	trial8	phase0	sound2	0.534137
cha4	group1	subject4	trial9	phase0	sound2	0.326889
cha4	group1	subject4	trial10	phase0	sound2	0.510253
cha4	group1	subject4	trial11	phase0	sound2	0.498658
cha4	group1	subject4	trial12	phase0	sound2	0.4326
cha4	group1	subject5	trial1	phase0	sound2	0.719509
cha4	group1	subject5	trial2	phase0	sound2	0.537708
cha4	group1	subject5	trial3	phase0	sound2	0.574534
cha4	group1	subject5	trial4	phase0	sound2	0.666932
cha4	group1	subject5	trial5	phase0	sound2	1.00217
cha4	group1	subject5	trial6	phase0	sound2	0.967443
cha4	group1	subject5	trial7	phase0	sound2	1.10733
cha4	group1	subject5	trial8	phase0	sound2	0.594961
cha4	group1	subject5	trial9	phase0	sound2	0.594763
cha4	group1	subject5	trial10	phase0	sound2	0.791697
cha4	group1	subject5	trial11	phase0	sound2	0.716705
cha4	group1	subject5	trial12	phase0	sound2	0.565571
cha4	group1	subject6	trial1	phase0	sound2	0.429042
cha4	group1	subject6	trial2	phase0	sound2	0.286173
cha4	group1	subject6	trial3	phase0	sound2	0.646698
cha4	group1	subject6	trial4	phase0	sound2	0.309263
cha4	group1	subject6	trial5	phase0	sound2	0.277549
cha4	group1	subject6	trial6	phase0	sound2	0.795172
cha4	group1	subject6	trial7	phase0	sound2	0.56344
cha4	group1	subject6	trial8	phase0	sound2	0.575862
cha4	group1	subject6	trial9	phase0	sound2	0.528854
cha4	group1	subject6	trial10	phase0	sound2	0.641378
cha4	group1	subject6	trial11	phase0	sound2	0.467359
cha4	group1	subject6	trial12	phase0	sound2	0.804186
cha4	group1	subject7	trial1	phase0	sound2	0.146972
cha4	group1	subject7	trial2	phase0	sound2	0.228738
cha4	group1	subject7	trial3	phase0	sound2	0.411405
cha4	group1	subject7	trial4	phase0	sound2	0.199675
cha4	group1	subject7	trial5	phase0	sound2	0.0967742
cha4	group1	subject7	trial6	phase0	sound2	0.227091
cha4	group1	subject7	trial7	phase0	sound2	0.321797
cha4	group1	subject7	trial8	phase0	sound2	0.279165
cha4	group1	subject7	trial9	phase0	sound2	0.452607
cha4	group1	subject7	trial10	phase0	sound2	0.24172
cha4	group1	subject7	trial11	phase0	sound2	0.242759
cha4	group1	subject7	trial12	phase0	sound2	0.371303
cha4	group1	subject8	trial1	phase0	sound2	1.02054
cha4	group1	subject8	trial2	phase0	sound2	1.03428
cha4	group1	subject8	trial3	phase0	sound2	0.821146
cha4	group1	subject8	trial4	phase0	sound2	1.11815
cha4	group1	subject8	trial5	phase0	sound2	1.16726
cha4	group1	subject8	trial6	phase0	sound2	0.926263
cha4	group1	subject8	trial7	phase0	sound2	1.40131
cha4	group1	subject8	trial8	phase0	sound2	1.17456
cha4	group1	subject8	trial9	phase0	sound2	1.28248
cha4	group1	subject8	trial10	phase0	sound2	1.31899
cha4	group1	subject8	trial11	phase0	sound2	1.21891
cha4	group1	subject8	trial12	phase0	sound2	0.983466
cha4	group1	subject9	trial1	phase0	sound2	0.487906
cha4	group1	subject9	trial2	phase0	sound2	0.950193
cha4	group1	subject9	trial3	phase0	sound2	0.420753
cha4	group1	subject9	trial4	phase0	sound2	0.491646
cha4	group1	subject9	trial5	phase0	sound2	0.530553
cha4	group1	subject9	trial6	phase0	sound2	0.721146
cha4	group1	subject9	trial7	phase0	sound2	0.723407
cha4	group1	subject9	trial8	phase0	sound2	0.88516
cha4	group1	subject9	trial9	phase0	sound2	0.67853
cha4	group1	subject9	trial10	phase0	sound2	0.64412
cha4	group1	subject9	trial11	phase0	sound2	0.731489
cha4	group1	subject9	trial12	phase0	sound2	0.89318
cha4	group1	subject10	trial1	phase0	sound2	0.231851
cha4	group1	subject10	trial2	phase0	sound2	0.498262
cha4	group1	subject10	trial3	phase0	sound2	0.421371
cha4	group1	subject10	trial4	phase0	sound2	0.374477
cha4	group1	subject10	trial5	phase0	sound2	0.372302
cha4	group1	subject10	trial6	phase0	sound2	0.0724149
cha4	group1	subject10	trial7	phase0	sound2	0.317183
cha4	group1	subject10	trial8	phase0	sound2	0.265423
cha4	group1	subject10	trial9	phase0	sound2	0.345771
cha4	group1	subject10	trial10	phase0	sound2	0.232779
cha4	group1	subject10	trial11	phase0	sound2	0.577799
cha4	group1	subject10	trial12	phase0	sound2	0.244296
cha4	group1	subject11	trial1	phase0	sound2	0.664769
cha4	group1	subject11	trial2	phase0	sound2	0.913522
cha4	group1	subject11	trial3	phase0	sound2	1.07198
cha4	group1	subject11	trial4	phase0	sound2	0.957815
cha4	group1	subject11	trial5	phase0	sound2	0.912983
cha4	group1	subject11	trial6	phase0	sound2	1.22815
cha4	group1	subject11	trial7	phase0	sound2	0.64748
cha4	group1	subject11	trial8	phase0	sound2	0.778468
cha4	group1	subject11	trial9	phase0	sound2	1.12233
cha4	group1	subject11	trial10	phase0	sound2	1.07565
cha4	group1	subject11	trial11	phase0	sound2	0.705146
cha4	group1	subject11	trial12	phase0	sound2	0.647015
cha4	group1	subject12	trial1	phase0	sound2	0.861105
cha4	group1	subject12	trial2	phase0	sound2	1.18298
cha4	group1	subject12	trial3	phase0	sound2	0.91832
cha4	group1	subject12	trial4	phase0	sound2	0.982272
cha4	group1	subject12	trial5	phase0	sound2	0.449392
cha4	group1	subject12	trial6	phase0	sound2	0.756502
cha4	group1	subject12	trial7	phase0	sound2	1.16303
cha4	group1	subject12	trial8	phase0	sound2	0.916299
cha4	group1	subject12	trial9	phase0	sound2	1.25912
cha4	group1	subject12	trial10	phase0	sound2	0.790806
cha4	group1	subject12	trial11	phase0	sound2	0.808958
cha4	group1	subject12	trial12	phase0	sound2	1.03176
cha4	group1	subject13	trial1	phase0	sound2	1.55639
cha4	group1	subject13	trial2	phase0	sound2	1.23772
cha4	group1	subject13	trial3	phase0	sound2	0.944394
cha4	group1	subject13	trial4	phase0	sound2	1.41186
cha4	group1	subject13	trial5	phase0	sound2	1.02421
cha4	group1	subject13	trial6	phase0	sound2	1.15475
cha4	group1	subject13	trial7	phase0	sound2	1.3248
cha4	group1	subject13	trial8	phase0	sound2	1.33881
cha4	group1	subject13	trial9	phase0	sound2	1.29319
cha4	group1	subject13	trial10	phase0	sound2	1.00588
cha4	group1	subject13	trial11	phase0	sound2	0.928371
cha4	group1	subject13	trial12	phase0	sound2	1.01773
cha4	group1	subject14	trial1	phase0	sound2	0.785916
cha4	group1	subject14	trial2	phase0	sound2	1.33622
cha4	group1	subject14	trial3	phase0	sound2	0.861394
cha4	group1	subject14	trial4	phase0	sound2	1.10612
cha4	group1	subject14	trial5	phase0	sound2	0.85573
cha4	group1	subject14	trial6	phase0	sound2	1.03463
cha4	group1	subject14	trial7	phase0	sound2	1.30961
cha4	group1	subject14	trial8	phase0	sound2	1.25235
cha4	group1	subject14	trial9	phase0	sound2	1.23259
cha4	group1	subject14	trial10	phase0	sound2	1.14369
cha4	group1	subject14	trial11	phase0	sound2	1.27146
cha4	group1	subject14	trial12	phase0	sound2	0.933026
cha4	group1	subject15	trial1	phase0	sound2	1.52355
cha4	group1	subject15	trial2	phase0	sound2	1.27145
cha4	group1	subject15	trial3	phase0	sound2	2.22465
cha4	group1	subject15	trial4	phase0	sound2	1.05857
cha4	group1	subject15	trial5	phase0	sound2	1.70824
cha4	group1	subject15	trial6	phase0	sound2	2.07465
cha4	group1	subject15	trial7	phase0	sound2	1.85819
cha4	group1	subject15	trial8	phase0	sound2	1.56483
cha4	group1	subject15	trial9	phase0	sound2	1.02849
cha4	group1	subject15	trial10	phase0	sound2	1.98409
cha4	group1	subject15	trial11	phase0	sound2	1.38007
cha4	group1	subject15	trial12	phase0	sound2	1.91979
cha4	group1	subject16	trial1	phase0	sound2	0.466265
cha4	group1	subject16	trial2	phase0	sound2	0.73769
cha4	group1	subject16	trial3	phase0	sound2	0.496864
cha4	group1	subject16	trial4	phase0	sound2	0.583512
cha4	group1	subject16	trial5	phase0	sound2	0.854339
cha4	group1	subject16	trial6	phase0	sound2	0.718487
cha4	group1	subject16	trial7	phase0	sound2	0.454903
cha4	group1	subject16	trial8	phase0	sound2	0.332498
cha4	group1	subject16	trial9	phase0	sound2	0.957061
cha4	group1	subject16	trial10	phase0	sound2	0.531008
cha4	group1	subject16	trial11	phase0	sound2	0.124709
cha4	group1	subject16	trial12	phase0	sound2	0.655652
cha4	group1	subject17	trial1	phase0	sound2	1.14814
cha4	group1	subject17	trial2	phase0	sound2	1.34691
cha4	group1	subject17	trial3	phase0	sound2	1.20701
cha4	group1	subject17	trial4	phase0	sound2	1.30972
cha4	group1	subject17	trial5	phase0	sound2	1.56853
cha4	group1	subject17	trial6	phase0	sound2	0.818242
cha4	group1	subject17	trial7	phase0	sound2	1.18958
cha4	group1	subject17	trial8	phase0	sound2	0.955547
cha4	group1	subject17	trial9	phase0	sound2	1.07554
cha4	group1	subject17	trial10	phase0	sound2	1.2428
cha4	group1	subject17	trial11	phase0	sound2	0.681667
cha4	group1	subject17	trial12	phase0	sound2	0.728649
cha4	group1	subject18	trial1	phase0	sound2	0.556029
cha4	group1	subject18	trial2	phase0	sound2	0.863361
cha4	group1	subject18	trial3	phase0	sound2	0.791558
cha4	group1	subject18	trial4	phase0	sound2	0.684256
cha4	group1	subject18	trial5	phase0	sound2	0.37372
cha4	group1	subject18	trial6	phase0	sound2	0.911602
cha4	group1	subject18	trial7	phase0	sound2	0.952196
cha4	group1	subject18	trial8	phase0	sound2	0.700226
cha4	group1	subject18	trial9	phase0	sound2	0.628535
cha4	group1	subject18	trial10	phase0	sound2	0.695357
cha4	group1	subject18	trial11	phase0	sound2	0.958202
cha4	group1	subject18	trial12	phase0	sound2	0.626925
cha4	group1	subject19	trial1	phase0	sound2	0.499591
cha4	group1	subject19	trial2	phase0	sound2	0.506163
cha4	group1	subject19	trial3	phase0	sound2	0.266775
cha4	group1	subject19	trial4	phase0	sound2	0.756289
cha4	group1	subject19	trial5	phase0	sound2	0.511796
cha4	group1	subject19	trial6	phase0	sound2	0.573212
cha4	group1	subject19	trial7	phase0	sound2	0.792652
cha4	group1	subject19	trial8	phase0	sound2	0.577677
cha4	group1	subject19	trial9	phase0	sound2	0.602077
cha4	group1	subject19	trial10	phase0	sound2	0.694045
cha4	group1	subject19	trial11	phase0	sound2	0.722082
cha4	group1	subject19	trial12	phase0	sound2	0.409917
cha4	group1	subject20	trial1	phase0	sound2	0.480761
cha4	group1	subject20	trial2	phase0	sound2	0.632475
cha4	group1	subject20	trial3	phase0	sound2	0.494202
cha4	group1	subject20	trial4	phase0	sound2	0.66478
cha4	group1	subject20	trial5	phase0	sound2	0.524549
cha4	group1	subject20	trial6	phase0	sound2	1.04798
cha4	group1	subject20	trial7	phase0	sound2	0.676145
cha4	group1	subject20	trial8	phase0	sound2	0.871407
cha4	group1	subject20	trial9	phase0	sound2	0.716398
cha4	group1	subject20	trial10	phase0	sound2	0.688005
cha4	group1	subject20	trial11	phase0	sound2	0.670497
cha4	group1	subject20	trial12	phase0	sound2	0.640509
cha4	group1	subject21	trial1	phase0	sound2	0.64097
cha4	group1	subject21	trial2	phase0	sound2	0.50266
cha4	group1	subject21	trial3	phase0	sound2	0.59206
cha4	group1	subject21	trial4	phase0	sound2	0.742439
cha4	group1	subject21	trial5	phase0	sound2	0.672246
cha4	group1	subject21	trial6	phase0	sound2	0.58455
cha4	group1	subject21	trial7	phase0	sound2	0.640519
cha4	group1	subject21	trial8	phase0	sound2	0.525487
cha4	group1	subject21	trial9	phase0	sound2	0.551482
cha4	group1	subject21	trial10	phase0	sound2	0.515217
cha4	group1	subject21	trial11	phase0	sound2	0.655074
cha4	group1	subject21	trial12	phase0	sound2	0.620492
cha4	group1	subject22	trial1	phase0	sound2	0.647905
cha4	group1	subject22	trial2	phase0	sound2	0.998655
cha4	group1	subject22	trial3	phase0	sound2	1.03244
cha4	group1	subject22	trial4	phase0	sound2	1.23964
cha4	group1	subject22	trial5	phase0	sound2	0.934776
cha4	group1	subject22	trial6	phase0	sound2	1.01866
cha4	group1	subject22	trial7	phase0	sound2	1.14391
cha4	group1	subject22	trial8	phase0	sound2	1.2472
cha4	group1	subject22	trial9	phase0	sound2	0.94433
cha4	group1	subject22	trial10	phase0	sound2	0.913174
cha4	group1	subject22	trial11	phase0	sound2	1.25435
cha4	group1	subject22	trial12	phase0	sound2	1.16865
cha4	group2	subject1	trial1	phase0	sound2	0.284816
cha4	group2	subject1	trial2	phase0	sound2	-0.0520301
cha4	group2	subject1	trial3	phase0	sound2	0.0778946
cha4	group2	subject1	trial4	phase0	sound2	0.15375
cha4	group2	subject1	trial5	phase0	sound2	-0.200088
cha4	group2	subject1	trial6	phase0	sound2	-0.186607
cha4	group2	subject1	trial7	phase0	sound2	-0.0603986
cha4	group2	subject1	trial8	phase0	sound2	0.1345
cha4	group2	subject1	trial9	phase0	sound2	0.283485
cha4	group2	subject1	trial10	phase0	sound2	0.10285
cha4	group2	subject1	trial11	phase0	sound2	0.245644
cha4	group2	subject1	trial12	phase0	sound2	-0.0230051
cha4	group2	subject2	trial1	phase0	sound2	0.437031
cha4	group2	subject2	trial2	phase0	sound2	0.195073
cha4	group2	subject2	trial3	phase0	sound2	0.390039
cha4	group2	subject2	trial4	phase0	sound2	0.623492
cha4	group2	subject2	trial5	phase0	sound2	0.285598
cha4	group2	subject2	trial6	phase0	sound2	0.406701
cha4	group2	subject2	trial7	phase0	sound2	0.241883
cha4	group2	subject2	trial8	phase0	sound2	0.299199
cha4	group2	subject2	trial9	phase0	sound2	0.243623
cha4	group2	subject2	trial10	phase0	sound2	0.293816
cha4	group2	subject2	trial11	phase0	sound2	0.453508
cha4	group2	subject2	trial12	phase0	sound2	0.307286
cha4	group2	subject3	trial1	phase0	sound2	0.0520866
cha4	group2	subject3	trial2	phase0	sound2	0.0113524
cha4	group2	subject3	trial3	phase0	sound2	-0.0365788
cha4	group2	subject3	trial4	phase0	sound2	-0.113327
cha4	group2	subject3	trial5	phase0	sound2	0.0355398
cha4	group2	subject3	trial6	phase0	sound2	0.0281772
cha4	group2	subject3	trial7	phase0	sound2	0.0369528
cha4	group2	subject3	trial8	phase0	sound2	0.0198108
cha4	group2	subject3	trial9	phase0	sound2	0.192971
cha4	group2	subject3	trial10	phase0	sound2	0.194231
cha4	group2	subject3	trial11	phase0	sound2	0.111236
cha4	group2	subject3	trial12	phase0	sound2	-0.0779689
cha4	group2	subject4	trial1	phase0	sound2	2.0838
cha4	group2	subject4	trial2	phase0	sound2	1.29938
cha4	group2	subject4	trial3	phase0	sound2	1.6932
cha4	group2	subject4	trial4	phase0	sound2	1.4114
cha4	group2	subject4	trial5	phase0	sound2	1.5105
cha4	group2	subject4	trial6	phase0	sound2	2.0672
cha4	group2	subject4	trial7	phase0	sound2	1.52637
cha4	group2	subject4	trial8	phase0	sound2	1.64821
cha4	group2	subject4	trial9	phase0	sound2	1.64032
cha4	group2	subject4	trial10	phase0	sound2	1.6682
cha4	group2	subject4	trial11	phase0	sound2	1.47141
cha4	group2	subject4	trial12	phase0	sound2	1.38986
cha4	group2	subject5	trial1	phase0	sound2	0.469725
cha4	group2	subject5	trial2	phase0	sound2	0.77301
cha4	group2	subject5	trial3	phase0	sound2	0.656551
cha4	group2	subject5	trial4	phase0	sound2	0.702409
cha4	group2	subject5	trial5	phase0	sound2	0.571927
cha4	group2	subject5	trial6	phase0	sound2	0.820042
cha4	group2	subject5	trial7	phase0	sound2	0.684998
cha4	group2	subject5	trial8	phase0	sound2	0.660685
cha4	group2	subject5	trial9	phase0	sound2	0.444231
cha4	group2	subject5	trial10	phase0	sound2	0.459038
cha4	group2	subject5	trial11	phase0	sound2	0.643265
cha4	group2	subject5	trial12	phase0	sound2	0.50251
cha4	group2	subject6	trial1	phase0	sound2	0.930872
cha4	group2	subject6	trial2	phase0	sound2	0.862697
cha4	group2	subject6	trial3	phase0	sound2	1.03818
cha4	group2	subject6	trial4	phase0	sound2	0.692071
cha4	group2	subject6	trial5	phase0	sound2	1.07426
cha4	group2	subject6	trial6	phase0	sound2	0.85777
cha4	group2	subject6	trial7	phase0	sound2	1.18452
cha4	group2	subject6	trial8	phase0	sound2	0.891414
cha4	group2	subject6	trial9	phase0	sound2	0.877947
cha4	group2	subject6	trial10	phase0	sound2	1.13666
cha4	group2	subject6	trial11	phase0	sound2	0.97299
cha4	group2	subject6	trial12	phase0	sound2	0.945875
cha4	group2	subject7	trial1	phase0	sound2	0.500477
cha4	group2	subject7	trial2	phase0	sound2	1.04235
cha4	group2	subject7	trial3	phase0	sound2	1.02318
cha4	group2	subject7	trial4	phase0	sound2	0.838727
cha4	group2	subject7	trial5	phase0	sound2	0.979298
cha4	group2	subject7	trial6	phase0	sound2	0.763812
cha4	group2	subject7	trial7	phase0	sound2	0.44477
cha4	group2	subject7	trial8	phase0	sound2	0.87639
cha4	group2	subject7	trial9	phase0	sound2	0.896526
cha4	group2	subject7	trial10	phase0	sound2	0.839003
cha4	group2	subject7	trial11	phase0	sound2	0.978611
cha4	group2	subject7	trial12	phase0	sound2	0.876645
cha4	group2	subject8	trial1	phase0	sound2	1.4687
cha4	group2	subject8	trial2	phase0	sound2	1.45862
cha4	group2	subject8	trial3	phase0	sound2	0.840309
cha4	group2	subject8	trial4	phase0	sound2	0.989445
cha4	group2	subject8	trial5	phase0	sound2	0.629697
cha4	group2	subject8	trial6	phase0	sound2	1.17851
cha4	group2	subject8	trial7	phase0	sound2	1.32298
cha4	group2	subject8	trial8	phase0	sound2	0.694375
cha4	group2	subject8	trial9	phase0	sound2	1.3278
cha4	group2	subject8	trial10	phase0	sound2	1.0259
cha4	group2	subject8	trial11	phase0	sound2	1.1375
cha4	group2	subject8	trial12	phase0	sound2	1.25852
cha4	group2	subject9	trial1	phase0	sound2	0.677151
cha4	group2	subject9	trial2	phase0	sound2	0.995565
cha4	group2	subject9	trial3	phase0	sound2	0.883719
cha4	group2	subject9	trial4	phase0	sound2	1.02458
cha4	group2	subject9	trial5	phase0	sound2	0.989034
cha4	group2	subject9	trial6	phase0	sound2	1.17697
cha4	group2	subject9	trial7	phase0	sound2	0.955986
cha4	group2	subject9	trial8	phase0	sound2	1.13471
cha4	group2	subject9	trial9	phase0	sound2	1.35794
cha4	group2	subject9	trial10	phase0	sound2	0.629258
cha4	group2	subject9	trial11	phase0	sound2	0.863972
cha4	group2	subject9	trial12	phase0	sound2	1.12048
cha4	group2	subject10	trial1	phase0	sound2	0.536826
cha4	group2	subject10	trial2	phase0	sound2	0.477009
cha4	group2	subject10	trial3	phase0	sound2	1.13942
cha4	group2	subject10	trial4	phase0	sound2	0.35307
cha4	group2	subject10	trial5	phase0	sound2	0.894862
cha4	group2	subject10	trial6	phase0	sound2	0.633694
cha4	group2	subject10	trial7	phase0	sound2	0.757245
cha4	group2	subject10	trial8	phase0	sound2	0.87765
cha4	group2	subject10	trial9	phase0	sound2	0.783593
cha4	group2	subject10	trial10	phase0	sound2	0.677286
cha4	group2	subject10	trial11	phase0	sound2	0.634887
cha4	group2	subject10	trial12	phase0	sound2	0.422218
cha4	group2	subject11	trial1	phase0	sound2	0.76667
cha4	group2	subject11	trial2	phase0	sound2	0.590905
cha4	group2	subject11	trial3	phase0	sound2	0.782862
cha4	group2	subject11	trial4	phase0	sound2	0.851744
cha4	group2	subject11	trial5	phase0	sound2	0.826728
cha4	group2	subject11	trial6	phase0	sound2	0.709888
cha4	group2	subject11	trial7	phase0	sound2	0.535929
cha4	group2	subject11	trial8	phase0	sound2	0.274224
cha4	group2	subject11	trial9	phase0	sound2	0.845095
cha4	group2	subject11	trial10	phase0	sound2	0.585985
cha4	group2	subject11	trial11	phase0	sound2	0.880163
cha4	group2	subject11	trial12	phase0	sound2	0.732506
cha4	group2	subject12	trial1	phase0	sound2	1.1897
cha4	group2	subject12	trial2	phase0	sound2	1.17259
cha4	group2	subject12	trial3	phase0	sound2	1.07339
cha4	group2	subject12	trial4	phase0	sound2	1.3126
cha4	group2	subject12	trial5	phase0	sound2	1.00092
cha4	group2	subject12	trial6	phase0	sound2	1.67795
cha4	group2	subject12	trial7	phase0	sound2	0.677219
cha4	group2	subject12	trial8	phase0	sound2	1.20604
cha4	group2	subject12	trial9	phase0	sound2	1.27146
cha4	group2	subject12	trial10	phase0	sound2	1.36838
cha4	group2	subject12	trial11	phase0	sound2	1.07677
cha4	group2	subject12	trial12	phase0	sound2	1.15657
cha4	group2	subject13	trial1	phase0	sound2	0.981117
cha4	group2	subject13	trial2	phase0	sound2	1.22071
cha4	group2	subject13	trial3	phase0	sound2	1.34693
cha4	group2	subject13	trial4	phase0	sound2	1.13172
cha4	group2	subject13	trial5	phase0	sound2	1.2264
cha4	group2	subject13	trial6	phase0	sound2	1.37357
cha4	group2	subject13	trial7	phase0	sound2	1.15577
cha4	group2	subject13	trial8	phase0	sound2	1.23733
cha4	group2	subject13	trial9	phase0	sound2	1.21399
cha4	group2	subject13	trial10	phase0	sound2	1.66754
cha4	group2	subject13	trial11	phase0	sound2	1.01899
cha4	group2	subject13	trial12	phase0	sound2	1.43009
cha4	group2	subject14	trial1	phase0	sound2	0.896878
cha4	group2	subject14	trial2	phase0	sound2	0.766957
cha4	group2	subject14	trial3	phase0	sound2	0.42251
cha4	group2	subject14	trial4	phase0	sound2	0.713998
cha4	group2	subject14	trial5	phase0	sound2	0.72477
cha4	group2	subject14	trial6	phase0	sound2	0.880831
cha4	group2	subject14	trial7	phase0	sound2	0.916941
cha4	group2	subject14	trial8	phase0	sound2	0.84638
cha4	group2	subject14	trial9	phase0	sound2	0.421561
cha4	group2	subject14	trial10	phase0	sound2	0.781066
cha4	group2	subject14	trial11	phase0	sound2	0.560938
cha4	group2	subject14	trial12	phase0	sound2	0.641502
cha4	group2	subject15	trial1	phase0	sound2	0.917028
cha4	group2	subject15	trial2	phase0	sound2	0.689187
cha4	group2	subject15	trial3	phase0	sound2	0.687035
cha4	group2	subject15	trial4	phase0	sound2	1.01113
cha4	group2	subject15	trial5	phase0	sound2	1.18405
cha4	group2	subject15	trial6	phase0	sound2	0.814804
cha4	group2	subject15	trial7	phase0	sound2	0.817137
cha4	group2	subject15	trial8	phase0	sound2	0.46012
cha4	group2	subject15	trial9	phase0	sound2	1.17061
cha4	group2	subject15	trial10	phase0	sound2	0.969577
cha4	group2	subject15	trial11	phase0	sound2	0.758763
cha4	group2	subject15	trial12	phase0	sound2	0.866126
cha4	group2	subject16	trial1	phase0	sound2	1.63423
cha4	group2	subject16	trial2	phase0	sound2	1.62477
cha4	group2	subject16	trial3	phase0	sound2	1.67203
cha4	group2	subject16	trial4	phase0	sound2	1.80603
cha4	group2	subject16	trial5	phase0	sound2	1.59883
cha4	group2	subject16	trial6	phase0	sound2	1.43343
cha4	group2	subject16	trial7	phase0	sound2	2.34758
cha4	group2	subject16	trial8	phase0	sound2	2.21271
cha4	group2	subject16	trial9	phase0	sound2	1.46523
cha4	group2	subject16	trial10	phase0	sound2	1.80649
cha4	group2	subject16	trial11	phase0	sound2	1.56369
cha4	group2	subject16	trial12	phase0	sound2	1.76151
cha4	group2	subject17	trial1	phase0	sound2	0.293927
cha4	group2	subject17	trial2	phase0	sound2	0.286964
cha4	group2	subject17	trial3	phase0	sound2	0.412423
cha4	group2	subject17	trial4	phase0	sound2	0.157253
cha4	group2	subject17	trial5	phase0	sound2	0.453417
cha4	group2	subject17	trial6	phase0	sound2	0.181542
cha4	group2	subject17	trial7	phase0	sound2	0.320781
cha4	group2	subject17	trial8	phase0	sound2	0.352759
cha4	group2	subject17	trial9	phase0	sound2	0.402289
cha4	group2	subject17	trial10	phase0	sound2	0.419934
cha4	group2	subject17	trial11	phase0	sound2	0.372225
cha4	group2	subject17	trial12	phase0	sound2	0.500913
cha4	group2	subject18	trial1	phase0	sound2	1.31449
cha4	group2	subject18	trial2	phase0	sound2	1.23913
cha4	group2	subject18	trial3	phase0	sound2	0.831861
cha4	group2	subject18	trial4	phase0	sound2	1.07955
cha4	group2	subject18	trial5	phase0	sound2	1.14357
cha4	group2	subject18	trial6	phase0	sound2	1.14021
cha4	group2	subject18	trial7	phase0	sound2	1.04117
cha4	group2	subject18	trial8	phase0	sound2	1.08966
cha4	group2	subject18	trial9	phase0	sound2	1.29384
cha4	group2	subject18	trial10	phase0	sound2	1.61308
cha4	group2	subject18	trial11	phase0	sound2	1.08038
cha4	group2	subject18	trial12	phase0	sound2	0.916819
cha4	group2	subject19	trial1	phase0	sound2	0.675581
cha4	group2	subject19	trial2	phase0	sound2	0.370771
cha4	group2	subject19	trial3	phase0	sound2	0.893201
cha4	group2	subject19	trial4	phase0	sound2	0.660978
cha4	group2	subject19	trial5	phase0	sound2	0.409046
cha4	group2	subject19	trial6	phase0	sound2	0.476345
cha4	group2	subject19	trial7	phase0	sound2	0.96052
cha4	group2	subject19	trial8	phase0	sound2	0.481347
cha4	group2	subject19	trial9	phase0	sound2	0.653259
cha4	group2	subject19	trial10	phase0	sound2	0.417759
cha4	group2	subject19	trial11	phase0	sound2	0.427782
cha4	group2	subject19	trial12	phase0	sound2	0.803823
cha4	group2	subject20	trial1	phase0	sound2	0.715428
cha4	group2	subject20	trial2	phase0	sound2	0.616982
cha4	group2	subject20	trial3	phase0	sound2	0.383146
cha4	group2	subject20	trial4	phase0	sound2	0.762424
cha4	group2	subject20	trial5	phase0	sound2	0.478439
cha4	group2	subject20	trial6	phase0	sound2	0.527526
cha4	group2	subject20	trial7	phase0	sound2	0.667346
cha4	group2	subject20	trial8	phase0	sound2	0.587819
cha4	group2	subject20	trial9	phase0	sound2	0.504032
cha4	group2	subject20	trial10	phase0	sound2	0.377302
cha4	group2	subject20	trial11	phase0	sound2	0.727703
cha4	group2	subject20	trial12	phase0	sound2	0.44382
cha4	group2	subject21	trial1	phase0	sound2	1.15336
cha4	group2	subject21	trial2	phase0	sound2	0.747133
cha4	group2	subject21	trial3	phase0	sound2	0.676111
cha4	group2	subject21	trial4	phase0	sound2	1.35397
cha4	group2	subject21	trial5	phase0	sound2	1.03836
cha4	group2	subject21	trial6	phase0	sound2	0.943851
cha4	group2	subject21	trial7	phase0	sound2	1.07712
cha4	group2	subject21	trial8	phase0	sound2	0.76589
cha4	group2	subject21	trial9	phase0	sound2	1.05534
cha4	group2	subject21	trial10	phase0	sound2	0.705127
cha4	group2	subject21	trial11	phase0	sound2	0.540044
cha4	group2	subject21	trial12	phase0	sound2	0.918127
cha4	group2	subject22	trial1	phase0	sound2	1.51667
cha4	group2	subject22	trial2	phase0	sound2	1.62891
cha4	group2	subject22	trial3	phase0	sound2	1.65921
cha4	group2	subject22	trial4	phase0	sound2	1.18308
cha4	group2	subject22	trial5	phase0	sound2	1.71701
cha4	group2	subject22	trial6	phase0	sound2	1.59238
cha4	group2	subject22	trial7	phase0	sound2	1.86962
cha4	group2	subject22	trial8	phase0	sound2	1.33117
cha4	group2	subject22	trial9	phase0	sound2	1.27384
cha4	group2	subject22	trial10	phase0	sound2	1.32281
cha4	group2	subject22	trial11	phase0	sound2	1.25771
cha4	group2	subject22	trial12	phase0	sound2	1.82403
cha4	group2	subject23	trial1	phase0	sound2	1.46107
cha4	group2	subject23	trial2	phase0	sound2	1.1894
cha4	group2	subject23	trial3	phase0	sound2	0.98746
cha4	group2	subject23	trial4	phase0	sound2	1.39283
cha4	group2	subject23	trial5	phase0	sound2	1.19364
cha4	group2	subject23	trial6	phase0	sound2	1.52682
cha4	group2	subject23	trial7	phase0	sound2	1.01751
cha4	group2	subject23	trial8	phase0	sound2	1.51178
cha4	group2	subject23	trial9	phase0	sound2	0.374951
cha4	group2	subject23	trial10	phase0	sound2	1.29984
cha4	group2	subject23	trial11	phase0	sound2	1.50805
cha4	group2	subject23	trial12	phase0	sound2	1.11683
cha4	group3	subject1	trial1	phase0	sound2	0.745953
cha4	group3	subject1	trial2	phase0	sound2	0.498232
cha4	group3	subject1	trial3	phase0	sound2	0.502179
cha4	group3	subject1	trial4	phase0	sound2	0.548695
cha4	group3	subject1	trial5	phase0	sound2	0.548002
cha4	group3	subject1	trial6	phase0	sound2	0.295103
cha4	group3	subject1	trial7	phase0	sound2	0.649715
cha4	group3	subject1	trial8	phase0	sound2	0.446176
cha4	group3	subject1	trial9	phase0	sound2	0.659733
cha4	group3	subject1	trial10	phase0	sound2	0.360513
cha4	group3	subject1	trial11	phase0	sound2	0.544923
cha4	group3	subject1	trial12	phase0	sound2	0.415656
cha4	group3	subject2	trial1	phase0	sound2	1.33606
cha4	group3	subject2	trial2	phase0	sound2	1.43454
cha4	group3	subject2	trial3	phase0	sound2	1.21378
cha4	group3	subject2	trial4	phase0	sound2	1.5698
cha4	group3	subject2	trial5	phase0	sound2	1.0051
cha4	group3	subject2	trial6	phase0	sound2	1.15993
cha4	group3	subject2	trial7	phase0	sound2	1.60488
cha4	group3	subject2	trial8	phase0	sound2	1.34811
cha4	group3	subject2	trial9	phase0	sound2	0.643518
cha4	group3	subject2	trial10	phase0	sound2	1.17334
cha4	group3	subject2	trial11	phase0	sound2	1.40161
cha4	group3	subject2	trial12	phase0	sound2	1.1333
cha4	group3	subject3	trial1	phase0	sound2	0.279466
cha4	group3	subject3	trial2	phase0	sound2	0.127054
cha4	group3	subject3	trial3	phase0	sound2	0.271113
cha4	group3	subject3	trial4	phase0	sound2	0.426484
cha4	group3	subject3	trial5	phase0	sound2	0.0678162
cha4	group3	subject3	trial6	phase0	sound2	0.25225
cha4	group3	subject3	trial7	phase0	sound2	0.191436
cha4	group3	subject3	trial8	phase0	sound2	0.137354
cha4	group3	subject3	trial9	phase0	sound2	0.219147
cha4	group3	subject3	trial10	phase0	sound2	0.0710185
cha4	group3	subject3	trial11	phase0	sound2	0.119615
cha4	group3	subject3	trial12	phase0	sound2	0.386691
cha4	group3	subject4	trial1	phase0	sound2	0.33246
cha4	group3	subject4	trial2	phase0	sound2	0.445294
cha4	group3	subject4	trial3	phase0	sound2	0.593033
cha4	group3	subject4	trial4	phase0	sound2	0.470483
cha4	group3	subject4	trial5	phase0	sound2	0.581377
cha4	group3	subject4	trial6	phase0	sound2	0.46503
cha4	group3	subject4	trial7	phase0	sound2	0.435963
cha4	group3	subject4	trial8	phase0	sound2	0.469681
cha4	group3	subject4	trial9	phase0	sound2	0.4576
cha4	group3	subject4	trial10	phase0	sound2	0.649506
cha4	group3	subject4	trial11	phase0	sound2	0.541842
cha4	group3	subject4	trial12	phase0	sound2	0.482629
cha4	group3	subject5	trial1	phase0	sound2	0.393198
cha4	group3	subject5	trial2	phase0	sound2	0.534432
cha4	group3	subject5	trial3	phase0	sound2	0.745886
cha4	group3	subject5	trial4	phase0	sound2	0.659249
cha4	group3	subject5	trial5	phase0	sound2	0.893396
cha4	group3	subject5	trial6	phase0	sound2	0.408162
cha4	group3	subject5	trial7	phase0	sound2	0.421188
cha4	group3	subject5	trial8	phase0	sound2	0.934572
cha4	group3	subject5	trial9	phase0	sound2	0.746412
cha4	group3	subject5	trial10	phase0	sound2	1.16484
cha4	group3	subject5	trial11	phase0	sound2	0.890976
cha4	group3	subject5	trial12	phase0	sound2	0.222056
cha4	group3	subject6	trial1	phase0	sound2	1.55225
cha4	group3	subject6	trial2	phase0	sound2	1.55601
cha4	group3	subject6	trial3	phase0	sound2	1.46006
cha4	group3	subject6	trial4	phase0	sound2	1.60849
cha4	group3	subject6	trial5	phase0	sound2	1.57751
cha4	group3	subject6	trial6	phase0	sound2	1.63971
cha4	group3	subject6	trial7	phase0	sound2	1.43302
cha4	group3	subject6	trial8	phase0	sound2	2.36707
cha4	group3	subject6	trial9	phase0	sound2	1.71048
cha4	group3	subject6	trial10	phase0	sound2	1.27128
cha4	group3	subject6	trial11	phase0	sound2	1.91679
cha4	group3	subject6	trial12	phase0	sound2	1.55178
cha4	group3	subject7	trial1	phase0	sound2	1.11899
cha4	group3	subject7	trial2	phase0	sound2	1.57911
cha4	group3	subject7	trial3	phase0	sound2	1.21985
cha4	group3	subject7	trial4	phase0	sound2	1.14448
cha4	group3	subject7	trial5	phase0	sound2	1.08103
cha4	group3	subject7	trial6	phase0	sound2	1.72201
cha4	group3	subject7	trial7	phase0	sound2	0.900029
cha4	group3	subject7	trial8	phase0	sound2	1.22896
cha4	group3	subject7	trial9	phase0	sound2	1.84122
cha4	group3	subject7	trial10	phase0	sound2	0.790635
cha4	group3	subject7	trial11	phase0	sound2	1.06688
cha4	group3	subject7	trial12	phase0	sound2	1.50771
cha4	group3	subject8	trial1	phase0	sound2	0.667639
cha4	group3	subject8	trial2	phase0	sound2	0.536531
cha4	group3	subject8	trial3	phase0	sound2	0.527893
cha4	group3	subject8	trial4	phase0	sound2	0.46692
cha4	group3	subject8	trial5	phase0	sound2	0.582658
cha4	group3	subject8	trial6	phase0	sound2	0.551543
cha4	group3	subject8	trial7	phase0	sound2	0.622251
cha4	group3	subject8	trial8	phase0	sound2	0.627135
cha4	group3	subject8	trial9	phase0	sound2	0.391677
cha4	group3	subject8	trial10	phase0	sound2	0.72873
cha4	group3	subject8	trial11	phase0	sound2	0.280025
cha4	group3	subject8	trial12	phase0	sound2	0.449967
cha4	group3	subject9	trial1	phase0	sound2	1.01716
cha4	group3	subject9	trial2	phase0	sound2	0.925652
cha4	group3	subject9	trial3	phase0	sound2	0.8687
cha4	group3	subject9	trial4	phase0	sound2	0.74625
cha4	group3	subject9	trial5	phase0	sound2	1.08681
cha4	group3	subject9	trial6	phase0	sound2	0.864384
cha4	group3	subject9	trial7	phase0	sound2	0.963814
cha4	group3	subject9	trial8	phase0	sound2	1.31017
cha4	group3	subject9	trial9	phase0	sound2	0.811108
cha4	group3	subject9	trial10	phase0	sound2	0.954569
cha4	group3	subject9	trial11	phase0	sound2	1.03848
cha4	group3	subject9	trial12	phase0	sound2	0.98486
cha4	group3	subject10	trial1	phase0	sound2	1.55207
cha4	group3	subject10	trial2	phase0	sound2	1.51987
cha4	group3	subject10	trial3	phase0	sound2	0.814025
cha4	group3	subject10	trial4	phase0	sound2	1.17095
cha4	group3	subject10	trial5	phase0	sound2	0.88385
cha4	group3	subject10	trial6	phase0	sound2	0.745674
cha4	group3	subject10	trial7	phase0	sound2	1.26796
cha4	group3	subject10	trial8	phase0	sound2	1.56879
cha4	group3	subject10	trial9	phase0	sound2	1.2155
cha4	group3	subject10	trial10	phase0	sound2	1.3556
cha4	group3	subject10	trial11	phase0	sound2	1.30744
cha4	group3	subject10	trial12	phase0	sound2	1.07016
cha4	group3	subject11	trial1	phase0	sound2	1.52712
cha4	group3	subject11	trial2	phase0	sound2	1.30249
cha4	group3	subject11	trial3	phase0	sound2	0.962249
cha4	group3	subject11	trial4	phase0	sound2	1.10521
cha4	group3	subject11	trial5	phase0	sound2	1.35024
cha4	group3	subject11	trial6	phase0	sound2	1.49299
cha4	group3	subject11	trial7	phase0	sound2	1.27188
cha4	group3	subject11	trial8	phase0	sound2	1.50702
cha4	group3	subject11	trial9	phase0	sound2	1.45707
cha4	group3	subject11	trial10	phase0	sound2	1.47641
cha4	group3	subject11	trial11	phase0	sound2	1.01743
cha4	group3	subject11	trial12	phase0	sound2	1.38902
cha4	group3	subject12	trial1	phase0	sound2	-0.0542942
cha4	group3	subject12	trial2	phase0	sound2	0.134196
cha4	group3	subject12	trial3	phase0	sound2	-0.0229546
cha4	group3	subject12	trial4	phase0	sound2	0.133395
cha4	group3	subject12	trial5	phase0	sound2	0.143758
cha4	group3	subject12	trial6	phase0	sound2	0.173502
cha4	group3	subject12	trial7	phase0	sound2	0.0979688
cha4	group3	subject12	trial8	phase0	sound2	0.0778368
cha4	group3	subject12	trial9	phase0	sound2	0.133066
cha4	group3	subject12	trial10	phase0	sound2	0.115187
cha4	group3	subject12	trial11	phase0	sound2	0.0851423
cha4	group3	subject12	trial12	phase0	sound2	0.079442
cha4	group3	subject13	trial1	phase0	sound2	0.454752
cha4	group3	subject13	trial2	phase0	sound2	0.342968
cha4	group3	subject13	trial3	phase0	sound2	0.577277
cha4	group3	subject13	trial4	phase0	sound2	0.628553
cha4	group3	subject13	trial5	phase0	sound2	0.470522
cha4	group3	subject13	trial6	phase0	sound2	0.348181
cha4	group3	subject13	trial7	phase0	sound2	0.739663
cha4	group3	subject13	trial8	phase0	sound2	0.51411
cha4	group3	subject13	trial9	phase0	sound2	0.511681
cha4	group3	subject13	trial10	phase0	sound2	0.622794
cha4	group3	subject13	trial11	phase0	sound2	0.304339
cha4	group3	subject13	trial12	phase0	sound2	0.332998
cha4	group3	subject14	trial1	phase0	sound2	1.78431
cha4	group3	subject14	trial2	phase0	sound2	1.75394
cha4	group3	subject14	trial3	phase0	sound2	1.64958
cha4	group3	subject14	trial4	phase0	sound2	1.33299
cha4	group3	subject14	trial5	phase0	sound2	1.5458
cha4	group3	subject14	trial6	phase0	sound2	1.7219
cha4	group3	subject14	trial7	phase0	sound2	1.53078
cha4	group3	subject14	trial8	phase0	sound2	1.59144
cha4	group3	subject14	trial9	phase0	sound2	1.90877
cha4	group3	subject14	trial10	phase0	sound2	1.79837
cha4	group3	subject14	trial11	phase0	sound2	1.77346
cha4	group3	subject14	trial12	phase0	sound2	2.05711
cha4	group3	subject15	trial1	phase0	sound2	1.44958
cha4	group3	subject15	trial2	phase0	sound2	1.45584
cha4	group3	subject15	trial3	phase0	sound2	1.27018
cha4	group3	subject15	trial4	phase0	sound2	1.50577
cha4	group3	subject15	trial5	phase0	sound2	1.4717
cha4	group3	subject15	trial6	phase0	sound2	1.11983
cha4	group3	subject15	trial7	phase0	sound2	1.5602
cha4	group3	subject15	trial8	phase0	sound2	1.61497
cha4	group3	subject15	trial9	phase0	sound2	1.77045
cha4	group3	subject15	trial10	phase0	sound2	1.69434
cha4	group3	subject15	trial11	phase0	sound2	1.47068
cha4	group3	subject15	trial12	phase0	sound2	1.49876
cha4	group3	subject16	trial1	phase0	sound2	0.787841
cha4	group3	subject16	trial2	phase0	sound2	1.19744
cha4	group3	subject16	trial3	phase0	sound2	0.94778
cha4	group3	subject16	trial4	phase0	sound2	1.00955
cha4	group3	subject16	trial5	phase0	sound2	0.786325
cha4	group3	subject16	trial6	phase0	sound2	0.744602
cha4	group3	subject16	trial7	phase0	sound2	0.669466
cha4	group3	subject16	trial8	phase0	sound2	0.99045
cha4	group3	subject16	trial9	phase0	sound2	0.740118
cha4	group3	subject16	trial10	phase0	sound2	0.792711
cha4	group3	subject16	trial11	phase0	sound2	0.637501
cha4	group3	subject16	trial12	phase0	sound2	0.992434
cha4	group3	subject17	trial1	phase0	sound2	0.983902
cha4	group3	subject17	trial2	phase0	sound2	1.47285
cha4	group3	subject17	trial3	phase0	sound2	1.22068
cha4	group3	subject17	trial4	phase0	sound2	1.03017
cha4	group3	subject17	trial5	phase0	sound2	0.748379
cha4	group3	subject17	trial6	phase0	sound2	0.760115
cha4	group3	subject17	trial7	phase0	sound2	0.857245
cha4	group3	subject17	trial8	phase0	sound2	0.875152
cha4	group3	subject17	trial9	phase0	sound2	1.20774
cha4	group3	subject17	trial10	phase0	sound2	1.23156
cha4	group3	subject17	trial11	phase0	sound2	1.0477
cha4	group3	subject17	trial12	phase0	sound2	1.18635
cha4	group3	subject18	trial1	phase0	sound2	0.111468
cha4	group3	subject18	trial2	phase0	sound2	0.292595
cha4	group3	subject18	trial3	phase0	sound2	0.363796
cha4	group3	subject18	trial4	phase0	sound2	0.121144
cha4	group3	subject18	trial5	phase0	sound2	0.0841549
cha4	group3	subject18	trial6	phase0	sound2	0.564327
cha4	group3	subject18	trial7	phase0	sound2	0.169136
cha4	group3	subject18	trial8	phase0	sound2	0.297221
cha4	group3	subject18	trial9	phase0	sound2	0.291523
cha4	group3	subject18	trial10	phase0	sound2	0.320518
cha4	group3	subject18	trial11	phase0	sound2	0.211153
cha4	group3	subject18	trial12	phase0	sound2	0.261785
cha4	group3	subject19	trial1	phase0	sound2	0.428288
cha4	group3	subject19	trial2	phase0	sound2	0.541292
cha4	group3	subject19	trial3	phase0	sound2	0.443127
cha4	group3	subject19	trial4	phase0	sound2	0.246333
cha4	group3	subject19	trial5	phase0	sound2	0.449795
cha4	group3	subject19	trial6	phase0	sound2	0.391898
cha4	group3	subject19	trial7	phase0	sound2	0.416615
cha4	group3	subject19	trial8	phase0	sound2	0.249619
cha4	group3	subject19	trial9	phase0	sound2	0.417965
cha4	group3	subject19	trial10	phase0	sound2	0.368664
cha4	group3	subject19	trial11	phase0	sound2	0.34727
cha4	group3	subject19	trial12	phase0	sound2	0.420971
cha4	group3	subject20	trial1	phase0	sound2	1.08448
cha4	group3	subject20	trial2	phase0	sound2	1.15717
cha4	group3	subject20	trial3	phase0	sound2	1.30305
cha4	group3	subject20	trial4	phase0	sound2	0.969352
cha4	group3	subject20	trial5	phase0	sound2	1.30439
cha4	group3	subject20	trial6	phase0	sound2	1.0068
cha4	group3	subject20	trial7	phase0	sound2	0.912856
cha4	group3	subject20	trial8	phase0	sound2	1.12823
cha4	group3	subject20	trial9	phase0	sound2	0.93421
cha4	group3	subject20	trial10	phase0	sound2	1.10849
cha4	group3	subject20	trial11	phase0	sound2	0.845786
cha4	group3	subject20	trial12	phase0	sound2	1.17469
cha4	group3	subject21	trial1	phase0	sound2	0.748621
cha4	group3	subject21	trial2	phase0	sound2	0.538113
cha4	group3	subject21	trial3	phase0	sound2	0.453177
cha4	group3	subject21	trial4	phase0	sound2	0.711371
cha4	group3	subject21	trial5	phase0	sound2	0.731637
cha4	group3	subject21	trial6	phase0	sound2	0.422923
cha4	group3	subject21	trial7	phase0	sound2	0.371857
cha4	group3	subject21	trial8	phase0	sound2	0.598768
cha4	group3	subject21	trial9	phase0	sound2	0.876745
cha4	group3	subject21	trial10	phase0	sound2	0.957215
cha4	group3	subject21	trial11	phase0	sound2	0.594018
cha4	group3	subject21	trial12	phase0	sound2	0.84901
cha4	group1	subject1	trial1	phase1	sound1	0.906106
cha4	group1	subject1	trial2	phase1	sound1	0.242445
cha4	group1	subject1	trial3	phase1	sound1	0.827947
cha4	group1	subject1	trial4	phase1	sound1	0.571251
cha4	group1	subject1	trial5	phase1	sound1	0.884123
cha4	group1	subject1	trial6	phase1	sound1	1.00012
cha4	group1	subject1	trial7	phase1	sound1	0.883081
cha4	group1	subject1	trial8	phase1	sound1	0.569984
cha4	group1	subject1	trial9	phase1	sound1	0.699422
cha4	group1	subject1	trial10	phase1	sound1	0.804495
cha4	group1	subject1	trial11	phase1	sound1	0.690783
cha4	group1	subject1	trial12	phase1	sound1	0.744841
cha4	group1	subject2	trial1	phase1	sound1	-0.058918
cha4	group1	subject2	trial2	phase1	sound1	0.109389
cha4	group1	subject2	trial3	phase1	sound1	0.206425
cha4	group1	subject2	trial4	phase1	sound1	0.0128675
cha4	group1	subject2	trial5	phase1	sound1	0.25243
cha4	group1	subject2	trial6	phase1	sound1	0.0469993
cha4	group1	subject2	trial7	phase1	sound1	0.157225
cha4	group1	subject2	trial8	phase1	sound1	0.0242889
cha4	group1	subject2	trial9	phase1	sound1	0.197849
cha4	group1	subject2	trial10	phase1	sound1	0.0799087
cha4	group1	subject2	trial11	phase1	sound1	-0.102558
cha4	group1	subject2	trial12	phase1	sound1	-0.00760071
cha4	group1	subject3	trial1	phase1	sound1	0.894384
cha4	group1	subject3	trial2	phase1	sound1	0.387324
cha4	group1	subject3	trial3	phase1	sound1	0.837721
cha4	group1	subject3	trial4	phase1	sound1	0.60367
cha4	group1	subject3	trial5	phase1	sound1	0.751094
cha4	group1	subject3	trial6	phase1	sound1	0.872625
cha4	group1	subject3	trial7	phase1	sound1	0.853546
cha4	group1	subject3	trial8	phase1	sound1	0.774026
cha4	group1	subject3	trial9	phase1	sound1	0.940252
cha4	group1	subject3	trial10	phase1	sound1	0.572738
cha4	group1	subject3	trial11	phase1	sound1	0.759581
cha4	group1	subject3	trial12	phase1	sound1	1.22019
cha4	group1	subject4	trial1	phase1	sound1	-0.0288805
cha4	group1	subject4	trial2	phase1	sound1	-0.107032
cha4	group1	subject4	trial3	phase1	sound1	-0.132555
cha4	group1	subject4	trial4	phase1	sound1	-0.100929
cha4	group1	subject4	trial5	phase1	sound1	0.00165622
cha4	group1	subject4	trial6	phase1	sound1	0.0173167
cha4	group1	subject4	trial7	phase1	sound1	0.00905571
cha4	group1	subject4	trial8	phase1	sound1	-0.0786198
cha4	group1	subject4	trial9	phase1	sound1	-0.0627347
cha4	group1	subject4	trial10	phase1	sound1	0.0349345
cha4	group1	subject4	trial11	phase1	sound1	-0.201938
cha4	group1	subject4	trial12	phase1	sound1	0.100891
cha4	group1	subject5	trial1	phase1	sound1	0.674098
cha4	group1	subject5	trial2	phase1	sound1	0.642857
cha4	group1	subject5	trial3	phase1	sound1	0.700237
cha4	group1	subject5	trial4	phase1	sound1	0.645337
cha4	group1	subject5	trial5	phase1	sound1	0.531654
cha4	group1	subject5	trial6	phase1	sound1	0.768703
cha4	group1	subject5	trial7	phase1	sound1	0.565673
cha4	group1	subject5	trial8	phase1	sound1	0.90226
cha4	group1	subject5	trial9	phase1	sound1	0.76446
cha4	group1	subject5	trial10	phase1	sound1	0.633126
cha4	group1	subject5	trial11	phase1	sound1	0.781176
cha4	group1	subject5	trial12	phase1	sound1	0.388142
cha4	group1	subject6	trial1	phase1	sound1	0.136323
cha4	group1	subject6	trial2	phase1	sound1	0.188036
cha4	group1	subject6	trial3	phase1	sound1	0.260926
cha4	group1	subject6	trial4	phase1	sound1	0.322735
cha4	group1	subject6	trial5	phase1	sound1	0.141787
cha4	group1	subject6	trial6	phase1	sound1	0.248603
cha4	group1	subject6	trial7	phase1	sound1	0.128364
cha4	group1	subject6	trial8	phase1	sound1	0.284687
cha4	group1	subject6	trial9	phase1	sound1	0.230714
cha4	group1	subject6	trial10	phase1	sound1	0.208923
cha4	group1	subject6	trial11	phase1	sound1	0.20983
cha4	group1	subject6	trial12	phase1	sound1	0.0117879
cha4	group1	subject7	trial1	phase1	sound1	1.53417
cha4	group1	subject7	trial2	phase1	sound1	0.944397
cha4	group1	subject7	trial3	phase1	sound1	1.29754
cha4	group1	subject7	trial4	phase1	sound1	1.15406
cha4	group1	subject7	trial5	phase1	sound1	1.18489
cha4	group1	subject7	trial6	phase1	sound1	1.56803
cha4	group1	subject7	trial7	phase1	sound1	0.673102
cha4	group1	subject7	trial8	phase1	sound1	1.58242
cha4	group1	subject7	trial9	phase1	sound1	1.65947
cha4	group1	subject7	trial10	phase1	sound1	1.08465
cha4	group1	subject7	trial11	phase1	sound1	1.41932
cha4	group1	subject7	trial12	phase1	sound1	1.48799
cha4	group1	subject8	trial1	phase1	sound1	1.33613
cha4	group1	subject8	trial2	phase1	sound1	1.54137
cha4	group1	subject8	trial3	phase1	sound1	1.81475
cha4	group1	subject8	trial4	phase1	sound1	1.64635
cha4	group1	subject8	trial5	phase1	sound1	1.59727
cha4	group1	subject8	trial6	phase1	sound1	1.57131
cha4	group1	subject8	trial7	phase1	sound1	1.45937
cha4	group1	subject8	trial8	phase1	sound1	1.19311
cha4	group1	subject8	trial9	phase1	sound1	1.91167
cha4	group1	subject8	trial10	phase1	sound1	1.95285
cha4	group1	subject8	trial11	phase1	sound1	1.95032
cha4	group1	subject8	trial12	phase1	sound1	1.88244
cha4	group1	subject9	trial1	phase1	sound1	0.675266
cha4	group1	subject9	trial2	phase1	sound1	0.99396
cha4	group1	subject9	trial3	phase1	sound1	0.821681
cha4	group1	subject9	trial4	phase1	sound1	0.743745
cha4	group1	subject9	trial5	phase1	sound1	0.950997
cha4	group1	subject9	trial6	phase1	sound1	0.675085
cha4	group1	subject9	trial7	phase1	sound1	0.909341
cha4	group1	subject9	trial8	phase1	sound1	1.00692
cha4	group1	subject9	trial9	phase1	sound1	1.12512
cha4	group1	subject9	trial10	phase1	sound1	0.847468
cha4	group1	subject9	trial11	phase1	sound1	0.614017
cha4	group1	subject9	trial12	phase1	sound1	0.785348
cha4	group1	subject10	trial1	phase1	sound1	1.13509
cha4	group1	subject10	trial2	phase1	sound1	1.14447
cha4	group1	subject10	trial3	phase1	sound1	1.10164
cha4	group1	subject10	trial4	phase1	sound1	1.26518
cha4	group1	subject10	trial5	phase1	sound1	1.13676
cha4	group1	subject10	trial6	phase1	sound1	1.098
[truncated: 3,054 more rows]

## Sheet: 5
cha	group	subject	trial	phase	sound	amplitude
[truncated: 4,752 more rows]

[truncated: 47 more sheets: 6, 7, 8, 9, 10, 11, 12, 13, 14, 15, 16, 17, 18, 19, 20, 21, 22, 23, 24, 25 …]
