# Supplementary material for: Rapid learning of a phonemic discrimination in the first hours of life
Source: Nat Hum Behav. 2022 Jun 2;6(8):1169–79. doi: 10.1038/s41562-022-01355-1 (PMC9391223; doi:10.1038/s41562-022-01355-1)
Supplement: Supplementary file 6 — Latency data in trials. [file 41562_2022_1355_MOESM6_ESM.xlsx]

## Sheet: 1
cha	group	subject	trial	phase	sound	latency
cha1	group1	subject1	trial1	phase0	sound1	12
cha1	group1	subject1	trial2	phase0	sound1	10.6
cha1	group1	subject1	trial3	phase0	sound1	12.7
cha1	group1	subject1	trial4	phase0	sound1	8.8
cha1	group1	subject1	trial5	phase0	sound1	13.1
cha1	group1	subject1	trial6	phase0	sound1	13.3
cha1	group1	subject1	trial7	phase0	sound1	9.1
cha1	group1	subject1	trial8	phase0	sound1	9.2
cha1	group1	subject1	trial9	phase0	sound1	11
cha1	group1	subject1	trial10	phase0	sound1	10.1
cha1	group1	subject1	trial11	phase0	sound1	9.8
cha1	group1	subject1	trial12	phase0	sound1	12.7
cha1	group1	subject2	trial1	phase0	sound1	12.1
cha1	group1	subject2	trial2	phase0	sound1	12.1
cha1	group1	subject2	trial3	phase0	sound1	8.7
cha1	group1	subject2	trial4	phase0	sound1	12.7
cha1	group1	subject2	trial5	phase0	sound1	9.5
cha1	group1	subject2	trial6	phase0	sound1	8.5
cha1	group1	subject2	trial7	phase0	sound1	6.6
cha1	group1	subject2	trial8	phase0	sound1	11.3
cha1	group1	subject2	trial9	phase0	sound1	9.1
cha1	group1	subject2	trial10	phase0	sound1	9.6
cha1	group1	subject2	trial11	phase0	sound1	3.8
cha1	group1	subject2	trial12	phase0	sound1	10.9
cha1	group1	subject3	trial1	phase0	sound1	10.9
cha1	group1	subject3	trial2	phase0	sound1	15.8
cha1	group1	subject3	trial3	phase0	sound1	13.7
cha1	group1	subject3	trial4	phase0	sound1	8.1
cha1	group1	subject3	trial5	phase0	sound1	11.7
cha1	group1	subject3	trial6	phase0	sound1	12.5
cha1	group1	subject3	trial7	phase0	sound1	11.1
cha1	group1	subject3	trial8	phase0	sound1	14
cha1	group1	subject3	trial9	phase0	sound1	10.5
cha1	group1	subject3	trial10	phase0	sound1	14
cha1	group1	subject3	trial11	phase0	sound1	11.2
cha1	group1	subject3	trial12	phase0	sound1	9.6
cha1	group1	subject4	trial1	phase0	sound1	13.4
cha1	group1	subject4	trial2	phase0	sound1	10.9
cha1	group1	subject4	trial3	phase0	sound1	12.5
cha1	group1	subject4	trial4	phase0	sound1	11.5
cha1	group1	subject4	trial5	phase0	sound1	10.7
cha1	group1	subject4	trial6	phase0	sound1	12.9
cha1	group1	subject4	trial7	phase0	sound1	9.1
cha1	group1	subject4	trial8	phase0	sound1	11.7
cha1	group1	subject4	trial9	phase0	sound1	8.2
cha1	group1	subject4	trial10	phase0	sound1	10.4
cha1	group1	subject4	trial11	phase0	sound1	9.6
cha1	group1	subject4	trial12	phase0	sound1	11.1
cha1	group1	subject5	trial1	phase0	sound1	10.8
cha1	group1	subject5	trial2	phase0	sound1	6.2
cha1	group1	subject5	trial3	phase0	sound1	5.3
cha1	group1	subject5	trial4	phase0	sound1	5.7
cha1	group1	subject5	trial5	phase0	sound1	4.4
cha1	group1	subject5	trial6	phase0	sound1	7.1
cha1	group1	subject5	trial7	phase0	sound1	7.8
cha1	group1	subject5	trial8	phase0	sound1	7.1
cha1	group1	subject5	trial9	phase0	sound1	7.8
cha1	group1	subject5	trial10	phase0	sound1	9.2
cha1	group1	subject5	trial11	phase0	sound1	7.7
cha1	group1	subject5	trial12	phase0	sound1	7.7
cha1	group1	subject6	trial1	phase0	sound1	12
cha1	group1	subject6	trial2	phase0	sound1	12.7
cha1	group1	subject6	trial3	phase0	sound1	10.6
cha1	group1	subject6	trial4	phase0	sound1	12.1
cha1	group1	subject6	trial5	phase0	sound1	12.4
cha1	group1	subject6	trial6	phase0	sound1	13
cha1	group1	subject6	trial7	phase0	sound1	14
cha1	group1	subject6	trial8	phase0	sound1	9.5
cha1	group1	subject6	trial9	phase0	sound1	15.4
cha1	group1	subject6	trial10	phase0	sound1	16.9
cha1	group1	subject6	trial11	phase0	sound1	11
cha1	group1	subject6	trial12	phase0	sound1	14.5
cha1	group1	subject7	trial1	phase0	sound1	7.1
cha1	group1	subject7	trial2	phase0	sound1	8.2
cha1	group1	subject7	trial3	phase0	sound1	5.9
cha1	group1	subject7	trial4	phase0	sound1	8.1
cha1	group1	subject7	trial5	phase0	sound1	12.2
cha1	group1	subject7	trial6	phase0	sound1	6.1
cha1	group1	subject7	trial7	phase0	sound1	8.7
cha1	group1	subject7	trial8	phase0	sound1	13.4
cha1	group1	subject7	trial9	phase0	sound1	9.6
cha1	group1	subject7	trial10	phase0	sound1	8.6
cha1	group1	subject7	trial11	phase0	sound1	12.4
cha1	group1	subject7	trial12	phase0	sound1	9.8
cha1	group1	subject8	trial1	phase0	sound1	7.9
cha1	group1	subject8	trial2	phase0	sound1	9.1
cha1	group1	subject8	trial3	phase0	sound1	7.5
cha1	group1	subject8	trial4	phase0	sound1	14.5
cha1	group1	subject8	trial5	phase0	sound1	9
cha1	group1	subject8	trial6	phase0	sound1	10.7
cha1	group1	subject8	trial7	phase0	sound1	9.5
cha1	group1	subject8	trial8	phase0	sound1	10.7
cha1	group1	subject8	trial9	phase0	sound1	11
cha1	group1	subject8	trial10	phase0	sound1	7.4
cha1	group1	subject8	trial11	phase0	sound1	13.1
cha1	group1	subject8	trial12	phase0	sound1	7.7
cha1	group1	subject9	trial1	phase0	sound1	8
cha1	group1	subject9	trial2	phase0	sound1	11.2
cha1	group1	subject9	trial3	phase0	sound1	12.1
cha1	group1	subject9	trial4	phase0	sound1	14.5
cha1	group1	subject9	trial5	phase0	sound1	16.2
cha1	group1	subject9	trial6	phase0	sound1	17.5
cha1	group1	subject9	trial7	phase0	sound1	17.3
cha1	group1	subject9	trial8	phase0	sound1	11.5
cha1	group1	subject9	trial9	phase0	sound1	12.7
cha1	group1	subject9	trial10	phase0	sound1	16.3
cha1	group1	subject9	trial11	phase0	sound1	12.3
cha1	group1	subject9	trial12	phase0	sound1	13.6
cha1	group1	subject10	trial1	phase0	sound1	14.9
cha1	group1	subject10	trial2	phase0	sound1	10.3
cha1	group1	subject10	trial3	phase0	sound1	14.8
cha1	group1	subject10	trial4	phase0	sound1	13.8
cha1	group1	subject10	trial5	phase0	sound1	12.7
cha1	group1	subject10	trial6	phase0	sound1	13.2
cha1	group1	subject10	trial7	phase0	sound1	14.5
cha1	group1	subject10	trial8	phase0	sound1	13.8
cha1	group1	subject10	trial9	phase0	sound1	12.6
cha1	group1	subject10	trial10	phase0	sound1	8.8
cha1	group1	subject10	trial11	phase0	sound1	11.8
cha1	group1	subject10	trial12	phase0	sound1	15.6
cha1	group1	subject11	trial1	phase0	sound1	13.1
cha1	group1	subject11	trial2	phase0	sound1	12.4
cha1	group1	subject11	trial3	phase0	sound1	9.6
cha1	group1	subject11	trial4	phase0	sound1	12.6
cha1	group1	subject11	trial5	phase0	sound1	12.5
cha1	group1	subject11	trial6	phase0	sound1	10.5
cha1	group1	subject11	trial7	phase0	sound1	13.4
cha1	group1	subject11	trial8	phase0	sound1	10.9
cha1	group1	subject11	trial9	phase0	sound1	11.9
cha1	group1	subject11	trial10	phase0	sound1	14.6
cha1	group1	subject11	trial11	phase0	sound1	11.7
cha1	group1	subject11	trial12	phase0	sound1	13.1
cha1	group1	subject12	trial1	phase0	sound1	14.8
cha1	group1	subject12	trial2	phase0	sound1	15.4
cha1	group1	subject12	trial3	phase0	sound1	14
cha1	group1	subject12	trial4	phase0	sound1	15.2
cha1	group1	subject12	trial5	phase0	sound1	16.1
cha1	group1	subject12	trial6	phase0	sound1	14.8
cha1	group1	subject12	trial7	phase0	sound1	11.3
cha1	group1	subject12	trial8	phase0	sound1	14.2
cha1	group1	subject12	trial9	phase0	sound1	9.5
cha1	group1	subject12	trial10	phase0	sound1	12
cha1	group1	subject12	trial11	phase0	sound1	10.2
cha1	group1	subject12	trial12	phase0	sound1	14
cha1	group1	subject13	trial1	phase0	sound1	7.2
cha1	group1	subject13	trial2	phase0	sound1	6
cha1	group1	subject13	trial3	phase0	sound1	7.3
cha1	group1	subject13	trial4	phase0	sound1	6.3
cha1	group1	subject13	trial5	phase0	sound1	4.4
cha1	group1	subject13	trial6	phase0	sound1	6.2
cha1	group1	subject13	trial7	phase0	sound1	8.4
cha1	group1	subject13	trial8	phase0	sound1	5.3
cha1	group1	subject13	trial9	phase0	sound1	6.7
cha1	group1	subject13	trial10	phase0	sound1	11
cha1	group1	subject13	trial11	phase0	sound1	7.1
cha1	group1	subject13	trial12	phase0	sound1	5.3
cha1	group1	subject14	trial1	phase0	sound1	6.2
cha1	group1	subject14	trial2	phase0	sound1	5.8
cha1	group1	subject14	trial3	phase0	sound1	11
cha1	group1	subject14	trial4	phase0	sound1	10.2
cha1	group1	subject14	trial5	phase0	sound1	7.6
cha1	group1	subject14	trial6	phase0	sound1	6.5
cha1	group1	subject14	trial7	phase0	sound1	4.5
cha1	group1	subject14	trial8	phase0	sound1	7.7
cha1	group1	subject14	trial9	phase0	sound1	10.2
cha1	group1	subject14	trial10	phase0	sound1	5.9
cha1	group1	subject14	trial11	phase0	sound1	9.5
cha1	group1	subject14	trial12	phase0	sound1	7.8
cha1	group1	subject15	trial1	phase0	sound1	14.3
cha1	group1	subject15	trial2	phase0	sound1	11.2
cha1	group1	subject15	trial3	phase0	sound1	17.1
cha1	group1	subject15	trial4	phase0	sound1	16.5
cha1	group1	subject15	trial5	phase0	sound1	14.8
cha1	group1	subject15	trial6	phase0	sound1	15.4
cha1	group1	subject15	trial7	phase0	sound1	13.6
cha1	group1	subject15	trial8	phase0	sound1	12.2
cha1	group1	subject15	trial9	phase0	sound1	16.4
cha1	group1	subject15	trial10	phase0	sound1	12
cha1	group1	subject15	trial11	phase0	sound1	16.4
cha1	group1	subject15	trial12	phase0	sound1	16.1
cha1	group1	subject16	trial1	phase0	sound1	10.1
cha1	group1	subject16	trial2	phase0	sound1	14.8
cha1	group1	subject16	trial3	phase0	sound1	5.7
cha1	group1	subject16	trial4	phase0	sound1	16
cha1	group1	subject16	trial5	phase0	sound1	13.7
cha1	group1	subject16	trial6	phase0	sound1	14.7
cha1	group1	subject16	trial7	phase0	sound1	15.3
cha1	group1	subject16	trial8	phase0	sound1	13.9
cha1	group1	subject16	trial9	phase0	sound1	14.8
cha1	group1	subject16	trial10	phase0	sound1	13.7
cha1	group1	subject16	trial11	phase0	sound1	12.7
cha1	group1	subject16	trial12	phase0	sound1	13.4
cha1	group1	subject17	trial1	phase0	sound1	10.1
cha1	group1	subject17	trial2	phase0	sound1	11.6
cha1	group1	subject17	trial3	phase0	sound1	10.5
cha1	group1	subject17	trial4	phase0	sound1	10.5
cha1	group1	subject17	trial5	phase0	sound1	13.3
cha1	group1	subject17	trial6	phase0	sound1	7.8
cha1	group1	subject17	trial7	phase0	sound1	11.1
cha1	group1	subject17	trial8	phase0	sound1	11.9
cha1	group1	subject17	trial9	phase0	sound1	11.7
cha1	group1	subject17	trial10	phase0	sound1	9.4
cha1	group1	subject17	trial11	phase0	sound1	12
cha1	group1	subject17	trial12	phase0	sound1	13.6
cha1	group1	subject18	trial1	phase0	sound1	15.6
cha1	group1	subject18	trial2	phase0	sound1	11
cha1	group1	subject18	trial3	phase0	sound1	11.3
cha1	group1	subject18	trial4	phase0	sound1	19.1
cha1	group1	subject18	trial5	phase0	sound1	8.1
cha1	group1	subject18	trial6	phase0	sound1	12.3
cha1	group1	subject18	trial7	phase0	sound1	12.1
cha1	group1	subject18	trial8	phase0	sound1	12.9
cha1	group1	subject18	trial9	phase0	sound1	9.4
cha1	group1	subject18	trial10	phase0	sound1	14.6
cha1	group1	subject18	trial11	phase0	sound1	13.1
cha1	group1	subject18	trial12	phase0	sound1	17.7
cha1	group1	subject19	trial1	phase0	sound1	8
cha1	group1	subject19	trial2	phase0	sound1	9.4
cha1	group1	subject19	trial3	phase0	sound1	7.3
cha1	group1	subject19	trial4	phase0	sound1	8.7
cha1	group1	subject19	trial5	phase0	sound1	7.5
cha1	group1	subject19	trial6	phase0	sound1	9.7
cha1	group1	subject19	trial7	phase0	sound1	11.1
cha1	group1	subject19	trial8	phase0	sound1	10.5
cha1	group1	subject19	trial9	phase0	sound1	12.1
cha1	group1	subject19	trial10	phase0	sound1	10.9
cha1	group1	subject19	trial11	phase0	sound1	6.6
cha1	group1	subject19	trial12	phase0	sound1	9.8
cha1	group1	subject20	trial1	phase0	sound1	15.5
cha1	group1	subject20	trial2	phase0	sound1	13.2
cha1	group1	subject20	trial3	phase0	sound1	14.3
cha1	group1	subject20	trial4	phase0	sound1	18.9
cha1	group1	subject20	trial5	phase0	sound1	13.3
cha1	group1	subject20	trial6	phase0	sound1	12.9
cha1	group1	subject20	trial7	phase0	sound1	13.9
cha1	group1	subject20	trial8	phase0	sound1	13.6
cha1	group1	subject20	trial9	phase0	sound1	15.8
cha1	group1	subject20	trial10	phase0	sound1	14.3
cha1	group1	subject20	trial11	phase0	sound1	14.1
cha1	group1	subject20	trial12	phase0	sound1	18.2
cha1	group1	subject21	trial1	phase0	sound1	11.7
cha1	group1	subject21	trial2	phase0	sound1	8.8
cha1	group1	subject21	trial3	phase0	sound1	11
cha1	group1	subject21	trial4	phase0	sound1	7.3
cha1	group1	subject21	trial5	phase0	sound1	13.5
cha1	group1	subject21	trial6	phase0	sound1	5.6
cha1	group1	subject21	trial7	phase0	sound1	13.8
cha1	group1	subject21	trial8	phase0	sound1	9.6
cha1	group1	subject21	trial9	phase0	sound1	7.9
cha1	group1	subject21	trial10	phase0	sound1	13.5
cha1	group1	subject21	trial11	phase0	sound1	9.3
cha1	group1	subject21	trial12	phase0	sound1	7.7
cha1	group1	subject22	trial1	phase0	sound1	8.8
cha1	group1	subject22	trial2	phase0	sound1	13.9
cha1	group1	subject22	trial3	phase0	sound1	10.6
cha1	group1	subject22	trial4	phase0	sound1	16
cha1	group1	subject22	trial5	phase0	sound1	9.6
cha1	group1	subject22	trial6	phase0	sound1	15.2
cha1	group1	subject22	trial7	phase0	sound1	14.6
cha1	group1	subject22	trial8	phase0	sound1	17
cha1	group1	subject22	trial9	phase0	sound1	9.8
cha1	group1	subject22	trial10	phase0	sound1	13.8
cha1	group1	subject22	trial11	phase0	sound1	10.2
cha1	group1	subject22	trial12	phase0	sound1	12.1
cha1	group2	subject1	trial1	phase0	sound1	12.5
cha1	group2	subject1	trial2	phase0	sound1	8.6
cha1	group2	subject1	trial3	phase0	sound1	8
cha1	group2	subject1	trial4	phase0	sound1	9.2
cha1	group2	subject1	trial5	phase0	sound1	8.2
cha1	group2	subject1	trial6	phase0	sound1	13.5
cha1	group2	subject1	trial7	phase0	sound1	13.5
cha1	group2	subject1	trial8	phase0	sound1	10.4
cha1	group2	subject1	trial9	phase0	sound1	10.2
cha1	group2	subject1	trial10	phase0	sound1	12.8
cha1	group2	subject1	trial11	phase0	sound1	10.4
cha1	group2	subject1	trial12	phase0	sound1	7.7
cha1	group2	subject2	trial1	phase0	sound1	13.9
cha1	group2	subject2	trial2	phase0	sound1	13.2
cha1	group2	subject2	trial3	phase0	sound1	13.5
cha1	group2	subject2	trial4	phase0	sound1	12.3
cha1	group2	subject2	trial5	phase0	sound1	9.5
cha1	group2	subject2	trial6	phase0	sound1	6.7
cha1	group2	subject2	trial7	phase0	sound1	13.8
cha1	group2	subject2	trial8	phase0	sound1	11
cha1	group2	subject2	trial9	phase0	sound1	16.6
cha1	group2	subject2	trial10	phase0	sound1	17.4
cha1	group2	subject2	trial11	phase0	sound1	12.6
cha1	group2	subject2	trial12	phase0	sound1	14.1
cha1	group2	subject3	trial1	phase0	sound1	9.7
cha1	group2	subject3	trial2	phase0	sound1	6.4
cha1	group2	subject3	trial3	phase0	sound1	13.6
cha1	group2	subject3	trial4	phase0	sound1	15.1
cha1	group2	subject3	trial5	phase0	sound1	9.8
cha1	group2	subject3	trial6	phase0	sound1	8.5
cha1	group2	subject3	trial7	phase0	sound1	13.2
cha1	group2	subject3	trial8	phase0	sound1	8
cha1	group2	subject3	trial9	phase0	sound1	13.2
cha1	group2	subject3	trial10	phase0	sound1	8
cha1	group2	subject3	trial11	phase0	sound1	11.2
cha1	group2	subject3	trial12	phase0	sound1	10.1
cha1	group2	subject4	trial1	phase0	sound1	13.4
cha1	group2	subject4	trial2	phase0	sound1	15.8
cha1	group2	subject4	trial3	phase0	sound1	16.3
cha1	group2	subject4	trial4	phase0	sound1	16.9
cha1	group2	subject4	trial5	phase0	sound1	18.9
cha1	group2	subject4	trial6	phase0	sound1	10.5
cha1	group2	subject4	trial7	phase0	sound1	14.2
cha1	group2	subject4	trial8	phase0	sound1	7.2
cha1	group2	subject4	trial9	phase0	sound1	14.4
cha1	group2	subject4	trial10	phase0	sound1	17.3
cha1	group2	subject4	trial11	phase0	sound1	11.7
cha1	group2	subject4	trial12	phase0	sound1	18.3
cha1	group2	subject5	trial1	phase0	sound1	9.1
cha1	group2	subject5	trial2	phase0	sound1	15.8
cha1	group2	subject5	trial3	phase0	sound1	17.4
cha1	group2	subject5	trial4	phase0	sound1	14.9
cha1	group2	subject5	trial5	phase0	sound1	17.7
cha1	group2	subject5	trial6	phase0	sound1	11
cha1	group2	subject5	trial7	phase0	sound1	11.4
cha1	group2	subject5	trial8	phase0	sound1	14
cha1	group2	subject5	trial9	phase0	sound1	14.9
cha1	group2	subject5	trial10	phase0	sound1	12.9
cha1	group2	subject5	trial11	phase0	sound1	14.7
cha1	group2	subject5	trial12	phase0	sound1	11.6
cha1	group2	subject6	trial1	phase0	sound1	10.1
cha1	group2	subject6	trial2	phase0	sound1	11.5
cha1	group2	subject6	trial3	phase0	sound1	11.8
cha1	group2	subject6	trial4	phase0	sound1	10.1
cha1	group2	subject6	trial5	phase0	sound1	8.9
cha1	group2	subject6	trial6	phase0	sound1	7.6
cha1	group2	subject6	trial7	phase0	sound1	10.9
cha1	group2	subject6	trial8	phase0	sound1	9.1
cha1	group2	subject6	trial9	phase0	sound1	10.5
cha1	group2	subject6	trial10	phase0	sound1	10
cha1	group2	subject6	trial11	phase0	sound1	8.1
cha1	group2	subject6	trial12	phase0	sound1	6.3
cha1	group2	subject7	trial1	phase0	sound1	9.6
cha1	group2	subject7	trial2	phase0	sound1	13.5
cha1	group2	subject7	trial3	phase0	sound1	14.9
cha1	group2	subject7	trial4	phase0	sound1	9.8
cha1	group2	subject7	trial5	phase0	sound1	11.7
cha1	group2	subject7	trial6	phase0	sound1	16.9
cha1	group2	subject7	trial7	phase0	sound1	13.9
cha1	group2	subject7	trial8	phase0	sound1	12.5
cha1	group2	subject7	trial9	phase0	sound1	16.6
cha1	group2	subject7	trial10	phase0	sound1	13.3
cha1	group2	subject7	trial11	phase0	sound1	13.6
cha1	group2	subject7	trial12	phase0	sound1	12.9
cha1	group2	subject8	trial1	phase0	sound1	8.2
cha1	group2	subject8	trial2	phase0	sound1	10.3
cha1	group2	subject8	trial3	phase0	sound1	11.5
cha1	group2	subject8	trial4	phase0	sound1	9.8
cha1	group2	subject8	trial5	phase0	sound1	9.5
cha1	group2	subject8	trial6	phase0	sound1	10.5
cha1	group2	subject8	trial7	phase0	sound1	9.1
cha1	group2	subject8	trial8	phase0	sound1	12.1
cha1	group2	subject8	trial9	phase0	sound1	8
cha1	group2	subject8	trial10	phase0	sound1	14.4
cha1	group2	subject8	trial11	phase0	sound1	8.6
cha1	group2	subject8	trial12	phase0	sound1	5.2
cha1	group2	subject9	trial1	phase0	sound1	12.8
cha1	group2	subject9	trial2	phase0	sound1	13.1
cha1	group2	subject9	trial3	phase0	sound1	10.5
cha1	group2	subject9	trial4	phase0	sound1	10.6
cha1	group2	subject9	trial5	phase0	sound1	13.1
cha1	group2	subject9	trial6	phase0	sound1	12.3
cha1	group2	subject9	trial7	phase0	sound1	11.4
cha1	group2	subject9	trial8	phase0	sound1	11.4
cha1	group2	subject9	trial9	phase0	sound1	14.3
cha1	group2	subject9	trial10	phase0	sound1	14.1
cha1	group2	subject9	trial11	phase0	sound1	8.1
cha1	group2	subject9	trial12	phase0	sound1	11
cha1	group2	subject10	trial1	phase0	sound1	8.3
cha1	group2	subject10	trial2	phase0	sound1	10.2
cha1	group2	subject10	trial3	phase0	sound1	8.2
cha1	group2	subject10	trial4	phase0	sound1	5.2
cha1	group2	subject10	trial5	phase0	sound1	9
cha1	group2	subject10	trial6	phase0	sound1	11.3
cha1	group2	subject10	trial7	phase0	sound1	6
cha1	group2	subject10	trial8	phase0	sound1	10.6
cha1	group2	subject10	trial9	phase0	sound1	11.1
cha1	group2	subject10	trial10	phase0	sound1	6.2
cha1	group2	subject10	trial11	phase0	sound1	8.8
cha1	group2	subject10	trial12	phase0	sound1	11.3
cha1	group2	subject11	trial1	phase0	sound1	12.9
cha1	group2	subject11	trial2	phase0	sound1	10.9
cha1	group2	subject11	trial3	phase0	sound1	12.3
cha1	group2	subject11	trial4	phase0	sound1	12.2
cha1	group2	subject11	trial5	phase0	sound1	13.7
cha1	group2	subject11	trial6	phase0	sound1	8.5
cha1	group2	subject11	trial7	phase0	sound1	8.3
cha1	group2	subject11	trial8	phase0	sound1	12.3
cha1	group2	subject11	trial9	phase0	sound1	7.5
cha1	group2	subject11	trial10	phase0	sound1	13
cha1	group2	subject11	trial11	phase0	sound1	11.2
cha1	group2	subject11	trial12	phase0	sound1	7.9
cha1	group2	subject12	trial1	phase0	sound1	8.3
cha1	group2	subject12	trial2	phase0	sound1	10.9
cha1	group2	subject12	trial3	phase0	sound1	11.4
cha1	group2	subject12	trial4	phase0	sound1	7.2
cha1	group2	subject12	trial5	phase0	sound1	10.9
cha1	group2	subject12	trial6	phase0	sound1	12.1
cha1	group2	subject12	trial7	phase0	sound1	13.8
cha1	group2	subject12	trial8	phase0	sound1	10.2
cha1	group2	subject12	trial9	phase0	sound1	9.3
cha1	group2	subject12	trial10	phase0	sound1	11.9
cha1	group2	subject12	trial11	phase0	sound1	10.4
cha1	group2	subject12	trial12	phase0	sound1	10.6
cha1	group2	subject13	trial1	phase0	sound1	10.5
cha1	group2	subject13	trial2	phase0	sound1	8.5
cha1	group2	subject13	trial3	phase0	sound1	10.1
cha1	group2	subject13	trial4	phase0	sound1	12.2
cha1	group2	subject13	trial5	phase0	sound1	11.5
cha1	group2	subject13	trial6	phase0	sound1	9.4
cha1	group2	subject13	trial7	phase0	sound1	8.4
cha1	group2	subject13	trial8	phase0	sound1	12
cha1	group2	subject13	trial9	phase0	sound1	14.4
cha1	group2	subject13	trial10	phase0	sound1	11.7
cha1	group2	subject13	trial11	phase0	sound1	11.3
cha1	group2	subject13	trial12	phase0	sound1	13.7
cha1	group2	subject14	trial1	phase0	sound1	5.3
cha1	group2	subject14	trial2	phase0	sound1	5.6
cha1	group2	subject14	trial3	phase0	sound1	6.9
cha1	group2	subject14	trial4	phase0	sound1	10
cha1	group2	subject14	trial5	phase0	sound1	8.7
cha1	group2	subject14	trial6	phase0	sound1	6.4
cha1	group2	subject14	trial7	phase0	sound1	11.7
cha1	group2	subject14	trial8	phase0	sound1	5.5
cha1	group2	subject14	trial9	phase0	sound1	8.7
cha1	group2	subject14	trial10	phase0	sound1	11.2
cha1	group2	subject14	trial11	phase0	sound1	7.6
cha1	group2	subject14	trial12	phase0	sound1	7.7
cha1	group2	subject15	trial1	phase0	sound1	16.3
cha1	group2	subject15	trial2	phase0	sound1	15.4
cha1	group2	subject15	trial3	phase0	sound1	16.5
cha1	group2	subject15	trial4	phase0	sound1	16.5
cha1	group2	subject15	trial5	phase0	sound1	14.8
cha1	group2	subject15	trial6	phase0	sound1	8
cha1	group2	subject15	trial7	phase0	sound1	14.1
cha1	group2	subject15	trial8	phase0	sound1	12.5
cha1	group2	subject15	trial9	phase0	sound1	15.9
cha1	group2	subject15	trial10	phase0	sound1	14
cha1	group2	subject15	trial11	phase0	sound1	18.2
cha1	group2	subject15	trial12	phase0	sound1	14.4
cha1	group2	subject16	trial1	phase0	sound1	13.8
cha1	group2	subject16	trial2	phase0	sound1	9
cha1	group2	subject16	trial3	phase0	sound1	9.2
cha1	group2	subject16	trial4	phase0	sound1	12.6
cha1	group2	subject16	trial5	phase0	sound1	8.3
cha1	group2	subject16	trial6	phase0	sound1	10.3
cha1	group2	subject16	trial7	phase0	sound1	13.6
cha1	group2	subject16	trial8	phase0	sound1	15.7
cha1	group2	subject16	trial9	phase0	sound1	11.8
cha1	group2	subject16	trial10	phase0	sound1	15.2
cha1	group2	subject16	trial11	phase0	sound1	13.1
cha1	group2	subject16	trial12	phase0	sound1	10.7
cha1	group2	subject17	trial1	phase0	sound1	11.6
cha1	group2	subject17	trial2	phase0	sound1	12.9
cha1	group2	subject17	trial3	phase0	sound1	13.9
cha1	group2	subject17	trial4	phase0	sound1	11.2
cha1	group2	subject17	trial5	phase0	sound1	12.4
cha1	group2	subject17	trial6	phase0	sound1	10.9
cha1	group2	subject17	trial7	phase0	sound1	15.8
cha1	group2	subject17	trial8	phase0	sound1	10.2
cha1	group2	subject17	trial9	phase0	sound1	11.7
cha1	group2	subject17	trial10	phase0	sound1	12.1
cha1	group2	subject17	trial11	phase0	sound1	13.2
cha1	group2	subject17	trial12	phase0	sound1	9.8
cha1	group2	subject18	trial1	phase0	sound1	8.2
cha1	group2	subject18	trial2	phase0	sound1	16.2
cha1	group2	subject18	trial3	phase0	sound1	15.7
cha1	group2	subject18	trial4	phase0	sound1	17.8
cha1	group2	subject18	trial5	phase0	sound1	14.9
cha1	group2	subject18	trial6	phase0	sound1	9.1
cha1	group2	subject18	trial7	phase0	sound1	14.4
cha1	group2	subject18	trial8	phase0	sound1	12.9
cha1	group2	subject18	trial9	phase0	sound1	14.2
cha1	group2	subject18	trial10	phase0	sound1	13.5
cha1	group2	subject18	trial11	phase0	sound1	16.6
cha1	group2	subject18	trial12	phase0	sound1	15.3
cha1	group2	subject19	trial1	phase0	sound1	10.3
cha1	group2	subject19	trial2	phase0	sound1	12.6
cha1	group2	subject19	trial3	phase0	sound1	10.1
cha1	group2	subject19	trial4	phase0	sound1	6
cha1	group2	subject19	trial5	phase0	sound1	17.2
cha1	group2	subject19	trial6	phase0	sound1	9.2
cha1	group2	subject19	trial7	phase0	sound1	12.4
cha1	group2	subject19	trial8	phase0	sound1	9
cha1	group2	subject19	trial9	phase0	sound1	14.9
cha1	group2	subject19	trial10	phase0	sound1	18.9
cha1	group2	subject19	trial11	phase0	sound1	14.9
cha1	group2	subject19	trial12	phase0	sound1	9
cha1	group2	subject20	trial1	phase0	sound1	9
cha1	group2	subject20	trial2	phase0	sound1	7.2
cha1	group2	subject20	trial3	phase0	sound1	10.1
cha1	group2	subject20	trial4	phase0	sound1	11.9
cha1	group2	subject20	trial5	phase0	sound1	14
cha1	group2	subject20	trial6	phase0	sound1	6.2
cha1	group2	subject20	trial7	phase0	sound1	8.9
cha1	group2	subject20	trial8	phase0	sound1	11.3
cha1	group2	subject20	trial9	phase0	sound1	9.1
cha1	group2	subject20	trial10	phase0	sound1	6.3
cha1	group2	subject20	trial11	phase0	sound1	9.8
cha1	group2	subject20	trial12	phase0	sound1	9
cha1	group2	subject21	trial1	phase0	sound1	14
cha1	group2	subject21	trial2	phase0	sound1	13.1
cha1	group2	subject21	trial3	phase0	sound1	10.2
cha1	group2	subject21	trial4	phase0	sound1	6.2
cha1	group2	subject21	trial5	phase0	sound1	7.7
cha1	group2	subject21	trial6	phase0	sound1	13.3
cha1	group2	subject21	trial7	phase0	sound1	11.8
cha1	group2	subject21	trial8	phase0	sound1	12.8
cha1	group2	subject21	trial9	phase0	sound1	14.8
cha1	group2	subject21	trial10	phase0	sound1	14.5
cha1	group2	subject21	trial11	phase0	sound1	9.5
cha1	group2	subject21	trial12	phase0	sound1	13.5
cha1	group2	subject22	trial1	phase0	sound1	14
cha1	group2	subject22	trial2	phase0	sound1	13.2
cha1	group2	subject22	trial3	phase0	sound1	13.4
cha1	group2	subject22	trial4	phase0	sound1	10.2
cha1	group2	subject22	trial5	phase0	sound1	15.9
cha1	group2	subject22	trial6	phase0	sound1	9.1
cha1	group2	subject22	trial7	phase0	sound1	16.6
cha1	group2	subject22	trial8	phase0	sound1	7.5
cha1	group2	subject22	trial9	phase0	sound1	13.1
cha1	group2	subject22	trial10	phase0	sound1	12.4
cha1	group2	subject22	trial11	phase0	sound1	15.1
cha1	group2	subject22	trial12	phase0	sound1	14.1
cha1	group2	subject23	trial1	phase0	sound1	13.4
cha1	group2	subject23	trial2	phase0	sound1	8.4
cha1	group2	subject23	trial3	phase0	sound1	13
cha1	group2	subject23	trial4	phase0	sound1	6.3
cha1	group2	subject23	trial5	phase0	sound1	10.8
cha1	group2	subject23	trial6	phase0	sound1	14.2
cha1	group2	subject23	trial7	phase0	sound1	16.9
cha1	group2	subject23	trial8	phase0	sound1	11.3
cha1	group2	subject23	trial9	phase0	sound1	15.6
cha1	group2	subject23	trial10	phase0	sound1	16.5
cha1	group2	subject23	trial11	phase0	sound1	13.8
cha1	group2	subject23	trial12	phase0	sound1	12.5
cha1	group3	subject1	trial1	phase0	sound1	9.3
cha1	group3	subject1	trial2	phase0	sound1	9.8
cha1	group3	subject1	trial3	phase0	sound1	10.4
cha1	group3	subject1	trial4	phase0	sound1	12
cha1	group3	subject1	trial5	phase0	sound1	8.8
cha1	group3	subject1	trial6	phase0	sound1	9.4
cha1	group3	subject1	trial7	phase0	sound1	7.9
cha1	group3	subject1	trial8	phase0	sound1	13.1
cha1	group3	subject1	trial9	phase0	sound1	8.3
cha1	group3	subject1	trial10	phase0	sound1	10.7
cha1	group3	subject1	trial11	phase0	sound1	10.5
cha1	group3	subject1	trial12	phase0	sound1	14.3
cha1	group3	subject2	trial1	phase0	sound1	12.7
cha1	group3	subject2	trial2	phase0	sound1	6.8
cha1	group3	subject2	trial3	phase0	sound1	13.5
cha1	group3	subject2	trial4	phase0	sound1	12.7
cha1	group3	subject2	trial5	phase0	sound1	13
cha1	group3	subject2	trial6	phase0	sound1	12.3
cha1	group3	subject2	trial7	phase0	sound1	9.5
cha1	group3	subject2	trial8	phase0	sound1	14.6
cha1	group3	subject2	trial9	phase0	sound1	14.7
cha1	group3	subject2	trial10	phase0	sound1	12.7
cha1	group3	subject2	trial11	phase0	sound1	10.8
cha1	group3	subject2	trial12	phase0	sound1	8.3
cha1	group3	subject3	trial1	phase0	sound1	16.9
cha1	group3	subject3	trial2	phase0	sound1	15.7
cha1	group3	subject3	trial3	phase0	sound1	17.2
cha1	group3	subject3	trial4	phase0	sound1	13.6
cha1	group3	subject3	trial5	phase0	sound1	13.3
cha1	group3	subject3	trial6	phase0	sound1	14.5
cha1	group3	subject3	trial7	phase0	sound1	12.9
cha1	group3	subject3	trial8	phase0	sound1	14.3
cha1	group3	subject3	trial9	phase0	sound1	18.7
cha1	group3	subject3	trial10	phase0	sound1	7.2
cha1	group3	subject3	trial11	phase0	sound1	12.6
cha1	group3	subject3	trial12	phase0	sound1	18.3
cha1	group3	subject4	trial1	phase0	sound1	7.8
cha1	group3	subject4	trial2	phase0	sound1	12.4
cha1	group3	subject4	trial3	phase0	sound1	12.2
cha1	group3	subject4	trial4	phase0	sound1	13.1
cha1	group3	subject4	trial5	phase0	sound1	9.3
cha1	group3	subject4	trial6	phase0	sound1	11.3
cha1	group3	subject4	trial7	phase0	sound1	12.5
cha1	group3	subject4	trial8	phase0	sound1	12.9
cha1	group3	subject4	trial9	phase0	sound1	15.2
cha1	group3	subject4	trial10	phase0	sound1	9.9
cha1	group3	subject4	trial11	phase0	sound1	12.6
cha1	group3	subject4	trial12	phase0	sound1	10
cha1	group3	subject5	trial1	phase0	sound1	9.6
cha1	group3	subject5	trial2	phase0	sound1	11.8
cha1	group3	subject5	trial3	phase0	sound1	10.4
cha1	group3	subject5	trial4	phase0	sound1	8.4
cha1	group3	subject5	trial5	phase0	sound1	8.4
cha1	group3	subject5	trial6	phase0	sound1	6.8
cha1	group3	subject5	trial7	phase0	sound1	8.3
cha1	group3	subject5	trial8	phase0	sound1	8.5
cha1	group3	subject5	trial9	phase0	sound1	7.9
cha1	group3	subject5	trial10	phase0	sound1	9.9
cha1	group3	subject5	trial11	phase0	sound1	6
cha1	group3	subject5	trial12	phase0	sound1	11
cha1	group3	subject6	trial1	phase0	sound1	14.3
cha1	group3	subject6	trial2	phase0	sound1	10.8
cha1	group3	subject6	trial3	phase0	sound1	11.3
cha1	group3	subject6	trial4	phase0	sound1	9.5
cha1	group3	subject6	trial5	phase0	sound1	9
cha1	group3	subject6	trial6	phase0	sound1	9.7
cha1	group3	subject6	trial7	phase0	sound1	9.9
cha1	group3	subject6	trial8	phase0	sound1	13.9
cha1	group3	subject6	trial9	phase0	sound1	10.2
cha1	group3	subject6	trial10	phase0	sound1	12.6
cha1	group3	subject6	trial11	phase0	sound1	10.7
cha1	group3	subject6	trial12	phase0	sound1	12.8
cha1	group3	subject7	trial1	phase0	sound1	8.1
cha1	group3	subject7	trial2	phase0	sound1	11.3
cha1	group3	subject7	trial3	phase0	sound1	11.5
cha1	group3	subject7	trial4	phase0	sound1	9.8
cha1	group3	subject7	trial5	phase0	sound1	10.8
cha1	group3	subject7	trial6	phase0	sound1	9.8
cha1	group3	subject7	trial7	phase0	sound1	10.4
cha1	group3	subject7	trial8	phase0	sound1	10.3
cha1	group3	subject7	trial9	phase0	sound1	7.2
cha1	group3	subject7	trial10	phase0	sound1	11.9
cha1	group3	subject7	trial11	phase0	sound1	13
cha1	group3	subject7	trial12	phase0	sound1	10.5
cha1	group3	subject8	trial1	phase0	sound1	11.3
cha1	group3	subject8	trial2	phase0	sound1	13.4
cha1	group3	subject8	trial3	phase0	sound1	15
cha1	group3	subject8	trial4	phase0	sound1	17.1
cha1	group3	subject8	trial5	phase0	sound1	16
cha1	group3	subject8	trial6	phase0	sound1	9.9
cha1	group3	subject8	trial7	phase0	sound1	18.1
cha1	group3	subject8	trial8	phase0	sound1	8.8
cha1	group3	subject8	trial9	phase0	sound1	10.9
cha1	group3	subject8	trial10	phase0	sound1	10.8
cha1	group3	subject8	trial11	phase0	sound1	13.2
cha1	group3	subject8	trial12	phase0	sound1	10.6
cha1	group3	subject9	trial1	phase0	sound1	12.9
cha1	group3	subject9	trial2	phase0	sound1	13.1
cha1	group3	subject9	trial3	phase0	sound1	15.2
cha1	group3	subject9	trial4	phase0	sound1	15.4
cha1	group3	subject9	trial5	phase0	sound1	11.8
cha1	group3	subject9	trial6	phase0	sound1	17.9
cha1	group3	subject9	trial7	phase0	sound1	13.8
cha1	group3	subject9	trial8	phase0	sound1	13.7
cha1	group3	subject9	trial9	phase0	sound1	12.4
cha1	group3	subject9	trial10	phase0	sound1	6.6
cha1	group3	subject9	trial11	phase0	sound1	10.9
cha1	group3	subject9	trial12	phase0	sound1	12.4
cha1	group3	subject10	trial1	phase0	sound1	9.2
cha1	group3	subject10	trial2	phase0	sound1	9.7
cha1	group3	subject10	trial3	phase0	sound1	11.9
cha1	group3	subject10	trial4	phase0	sound1	8.8
cha1	group3	subject10	trial5	phase0	sound1	13.2
cha1	group3	subject10	trial6	phase0	sound1	10.5
cha1	group3	subject10	trial7	phase0	sound1	10.6
cha1	group3	subject10	trial8	phase0	sound1	8.4
cha1	group3	subject10	trial9	phase0	sound1	11.3
cha1	group3	subject10	trial10	phase0	sound1	10.7
cha1	group3	subject10	trial11	phase0	sound1	9
cha1	group3	subject10	trial12	phase0	sound1	6
cha1	group3	subject11	trial1	phase0	sound1	14.7
cha1	group3	subject11	trial2	phase0	sound1	16.8
cha1	group3	subject11	trial3	phase0	sound1	18.9
cha1	group3	subject11	trial4	phase0	sound1	10.7
cha1	group3	subject11	trial5	phase0	sound1	18.4
cha1	group3	subject11	trial6	phase0	sound1	19.4
cha1	group3	subject11	trial7	phase0	sound1	16.8
cha1	group3	subject11	trial8	phase0	sound1	18.1
cha1	group3	subject11	trial9	phase0	sound1	16.4
cha1	group3	subject11	trial10	phase0	sound1	17.5
cha1	group3	subject11	trial11	phase0	sound1	19.3
cha1	group3	subject11	trial12	phase0	sound1	15.7
cha1	group3	subject12	trial1	phase0	sound1	8.8
cha1	group3	subject12	trial2	phase0	sound1	7.8
cha1	group3	subject12	trial3	phase0	sound1	10.4
cha1	group3	subject12	trial4	phase0	sound1	11.2
cha1	group3	subject12	trial5	phase0	sound1	7.9
cha1	group3	subject12	trial6	phase0	sound1	8.3
cha1	group3	subject12	trial7	phase0	sound1	7
cha1	group3	subject12	trial8	phase0	sound1	6.5
cha1	group3	subject12	trial9	phase0	sound1	7.6
cha1	group3	subject12	trial10	phase0	sound1	11.7
cha1	group3	subject12	trial11	phase0	sound1	5.5
cha1	group3	subject12	trial12	phase0	sound1	6.2
cha1	group3	subject13	trial1	phase0	sound1	13.9
cha1	group3	subject13	trial2	phase0	sound1	19.2
cha1	group3	subject13	trial3	phase0	sound1	12.8
cha1	group3	subject13	trial4	phase0	sound1	12.6
cha1	group3	subject13	trial5	phase0	sound1	12.8
cha1	group3	subject13	trial6	phase0	sound1	16.2
cha1	group3	subject13	trial7	phase0	sound1	9.9
cha1	group3	subject13	trial8	phase0	sound1	12.6
cha1	group3	subject13	trial9	phase0	sound1	12.6
cha1	group3	subject13	trial10	phase0	sound1	13.5
cha1	group3	subject13	trial11	phase0	sound1	15.5
cha1	group3	subject13	trial12	phase0	sound1	17.1
cha1	group3	subject14	trial1	phase0	sound1	9.7
cha1	group3	subject14	trial2	phase0	sound1	5.7
cha1	group3	subject14	trial3	phase0	sound1	10
cha1	group3	subject14	trial4	phase0	sound1	9
cha1	group3	subject14	trial5	phase0	sound1	12.1
cha1	group3	subject14	trial6	phase0	sound1	7.5
cha1	group3	subject14	trial7	phase0	sound1	10.2
cha1	group3	subject14	trial8	phase0	sound1	7.5
cha1	group3	subject14	trial9	phase0	sound1	10
cha1	group3	subject14	trial10	phase0	sound1	7.7
cha1	group3	subject14	trial11	phase0	sound1	10
cha1	group3	subject14	trial12	phase0	sound1	7.1
cha1	group3	subject15	trial1	phase0	sound1	8.2
cha1	group3	subject15	trial2	phase0	sound1	8.3
cha1	group3	subject15	trial3	phase0	sound1	9.9
cha1	group3	subject15	trial4	phase0	sound1	8.2
cha1	group3	subject15	trial5	phase0	sound1	6.6
cha1	group3	subject15	trial6	phase0	sound1	10.6
cha1	group3	subject15	trial7	phase0	sound1	12.4
cha1	group3	subject15	trial8	phase0	sound1	7.7
cha1	group3	subject15	trial9	phase0	sound1	8.5
cha1	group3	subject15	trial10	phase0	sound1	9
cha1	group3	subject15	trial11	phase0	sound1	11.5
cha1	group3	subject15	trial12	phase0	sound1	11.5
cha1	group3	subject16	trial1	phase0	sound1	12.5
cha1	group3	subject16	trial2	phase0	sound1	12.7
cha1	group3	subject16	trial3	phase0	sound1	8.7
cha1	group3	subject16	trial4	phase0	sound1	13.8
cha1	group3	subject16	trial5	phase0	sound1	10.5
cha1	group3	subject16	trial6	phase0	sound1	10.7
cha1	group3	subject16	trial7	phase0	sound1	10.4
cha1	group3	subject16	trial8	phase0	sound1	15.9
cha1	group3	subject16	trial9	phase0	sound1	10.1
cha1	group3	subject16	trial10	phase0	sound1	9.8
cha1	group3	subject16	trial11	phase0	sound1	9.6
cha1	group3	subject16	trial12	phase0	sound1	14.3
cha1	group3	subject17	trial1	phase0	sound1	15.6
cha1	group3	subject17	trial2	phase0	sound1	16.9
cha1	group3	subject17	trial3	phase0	sound1	11.4
cha1	group3	subject17	trial4	phase0	sound1	19.1
cha1	group3	subject17	trial5	phase0	sound1	16.4
cha1	group3	subject17	trial6	phase0	sound1	15.1
cha1	group3	subject17	trial7	phase0	sound1	13.6
cha1	group3	subject17	trial8	phase0	sound1	15.7
cha1	group3	subject17	trial9	phase0	sound1	14.6
cha1	group3	subject17	trial10	phase0	sound1	11.8
cha1	group3	subject17	trial11	phase0	sound1	16.4
cha1	group3	subject17	trial12	phase0	sound1	16.6
cha1	group3	subject18	trial1	phase0	sound1	11.8
cha1	group3	subject18	trial2	phase0	sound1	9.3
cha1	group3	subject18	trial3	phase0	sound1	5.4
cha1	group3	subject18	trial4	phase0	sound1	10.8
cha1	group3	subject18	trial5	phase0	sound1	10.3
cha1	group3	subject18	trial6	phase0	sound1	8.2
cha1	group3	subject18	trial7	phase0	sound1	11.2
cha1	group3	subject18	trial8	phase0	sound1	9.5
cha1	group3	subject18	trial9	phase0	sound1	7.5
cha1	group3	subject18	trial10	phase0	sound1	10.8
cha1	group3	subject18	trial11	phase0	sound1	10.8
cha1	group3	subject18	trial12	phase0	sound1	12.7
cha1	group3	subject19	trial1	phase0	sound1	15
cha1	group3	subject19	trial2	phase0	sound1	16.4
cha1	group3	subject19	trial3	phase0	sound1	18.8
cha1	group3	subject19	trial4	phase0	sound1	9.3
cha1	group3	subject19	trial5	phase0	sound1	13.1
cha1	group3	subject19	trial6	phase0	sound1	14.3
cha1	group3	subject19	trial7	phase0	sound1	14.4
cha1	group3	subject19	trial8	phase0	sound1	14.5
cha1	group3	subject19	trial9	phase0	sound1	11.6
cha1	group3	subject19	trial10	phase0	sound1	11.6
cha1	group3	subject19	trial11	phase0	sound1	5.9
cha1	group3	subject19	trial12	phase0	sound1	9.9
cha1	group3	subject20	trial1	phase0	sound1	6.6
cha1	group3	subject20	trial2	phase0	sound1	11.3
cha1	group3	subject20	trial3	phase0	sound1	9.4
cha1	group3	subject20	trial4	phase0	sound1	10.9
cha1	group3	subject20	trial5	phase0	sound1	12.8
cha1	group3	subject20	trial6	phase0	sound1	14.6
cha1	group3	subject20	trial7	phase0	sound1	6.5
cha1	group3	subject20	trial8	phase0	sound1	11.5
cha1	group3	subject20	trial9	phase0	sound1	11
cha1	group3	subject20	trial10	phase0	sound1	10.5
cha1	group3	subject20	trial11	phase0	sound1	14.8
cha1	group3	subject20	trial12	phase0	sound1	11.2
cha1	group3	subject21	trial1	phase0	sound1	14
cha1	group3	subject21	trial2	phase0	sound1	8.9
cha1	group3	subject21	trial3	phase0	sound1	10.1
cha1	group3	subject21	trial4	phase0	sound1	12.4
cha1	group3	subject21	trial5	phase0	sound1	16.7
cha1	group3	subject21	trial6	phase0	sound1	16.7
cha1	group3	subject21	trial7	phase0	sound1	14.6
cha1	group3	subject21	trial8	phase0	sound1	14.7
cha1	group3	subject21	trial9	phase0	sound1	15.3
cha1	group3	subject21	trial10	phase0	sound1	10.4
cha1	group3	subject21	trial11	phase0	sound1	9.9
cha1	group3	subject21	trial12	phase0	sound1	11
cha1	group1	subject1	trial1	phase0	sound2	15.3
cha1	group1	subject1	trial2	phase0	sound2	14.9
cha1	group1	subject1	trial3	phase0	sound2	14.2
cha1	group1	subject1	trial4	phase0	sound2	18.5
cha1	group1	subject1	trial5	phase0	sound2	6.3
cha1	group1	subject1	trial6	phase0	sound2	15.6
cha1	group1	subject1	trial7	phase0	sound2	18.8
cha1	group1	subject1	trial8	phase0	sound2	16.9
cha1	group1	subject1	trial9	phase0	sound2	14
cha1	group1	subject1	trial10	phase0	sound2	9.8
cha1	group1	subject1	trial11	phase0	sound2	15.1
cha1	group1	subject1	trial12	phase0	sound2	14.4
cha1	group1	subject2	trial1	phase0	sound2	10.5
cha1	group1	subject2	trial2	phase0	sound2	12.7
cha1	group1	subject2	trial3	phase0	sound2	13.9
cha1	group1	subject2	trial4	phase0	sound2	13.3
cha1	group1	subject2	trial5	phase0	sound2	11.6
cha1	group1	subject2	trial6	phase0	sound2	14.6
cha1	group1	subject2	trial7	phase0	sound2	7.6
cha1	group1	subject2	trial8	phase0	sound2	14.5
cha1	group1	subject2	trial9	phase0	sound2	12.1
cha1	group1	subject2	trial10	phase0	sound2	12.5
cha1	group1	subject2	trial11	phase0	sound2	6.9
cha1	group1	subject2	trial12	phase0	sound2	13.4
cha1	group1	subject3	trial1	phase0	sound2	8.7
cha1	group1	subject3	trial2	phase0	sound2	5.3
cha1	group1	subject3	trial3	phase0	sound2	7.9
cha1	group1	subject3	trial4	phase0	sound2	9.6
cha1	group1	subject3	trial5	phase0	sound2	9.2
cha1	group1	subject3	trial6	phase0	sound2	9.9
cha1	group1	subject3	trial7	phase0	sound2	9.3
cha1	group1	subject3	trial8	phase0	sound2	13.8
cha1	group1	subject3	trial9	phase0	sound2	10
cha1	group1	subject3	trial10	phase0	sound2	12.3
cha1	group1	subject3	trial11	phase0	sound2	12.4
cha1	group1	subject3	trial12	phase0	sound2	9.5
cha1	group1	subject4	trial1	phase0	sound2	11.3
cha1	group1	subject4	trial2	phase0	sound2	12.2
cha1	group1	subject4	trial3	phase0	sound2	15.6
cha1	group1	subject4	trial4	phase0	sound2	12.4
cha1	group1	subject4	trial5	phase0	sound2	10.5
cha1	group1	subject4	trial6	phase0	sound2	13.6
cha1	group1	subject4	trial7	phase0	sound2	5.4
cha1	group1	subject4	trial8	phase0	sound2	9.2
cha1	group1	subject4	trial9	phase0	sound2	12.8
cha1	group1	subject4	trial10	phase0	sound2	10.1
cha1	group1	subject4	trial11	phase0	sound2	14.8
cha1	group1	subject4	trial12	phase0	sound2	9.3
cha1	group1	subject5	trial1	phase0	sound2	9.6
cha1	group1	subject5	trial2	phase0	sound2	10.5
cha1	group1	subject5	trial3	phase0	sound2	8.4
cha1	group1	subject5	trial4	phase0	sound2	9.7
cha1	group1	subject5	trial5	phase0	sound2	3.4
cha1	group1	subject5	trial6	phase0	sound2	7.6
cha1	group1	subject5	trial7	phase0	sound2	7.8
cha1	group1	subject5	trial8	phase0	sound2	9.6
cha1	group1	subject5	trial9	phase0	sound2	6.1
cha1	group1	subject5	trial10	phase0	sound2	7.6
cha1	group1	subject5	trial11	phase0	sound2	10.3
cha1	group1	subject5	trial12	phase0	sound2	8.9
cha1	group1	subject6	trial1	phase0	sound2	10.5
cha1	group1	subject6	trial2	phase0	sound2	10.4
cha1	group1	subject6	trial3	phase0	sound2	13.6
cha1	group1	subject6	trial4	phase0	sound2	7.3
cha1	group1	subject6	trial5	phase0	sound2	6.6
cha1	group1	subject6	trial6	phase0	sound2	8.7
cha1	group1	subject6	trial7	phase0	sound2	10.5
cha1	group1	subject6	trial8	phase0	sound2	18.7
cha1	group1	subject6	trial9	phase0	sound2	11.2
cha1	group1	subject6	trial10	phase0	sound2	12.2
cha1	group1	subject6	trial11	phase0	sound2	7.5
cha1	group1	subject6	trial12	phase0	sound2	9
cha1	group1	subject7	trial1	phase0	sound2	8.4
cha1	group1	subject7	trial2	phase0	sound2	9.4
cha1	group1	subject7	trial3	phase0	sound2	7.3
cha1	group1	subject7	trial4	phase0	sound2	6.7
cha1	group1	subject7	trial5	phase0	sound2	7
cha1	group1	subject7	trial6	phase0	sound2	6.4
cha1	group1	subject7	trial7	phase0	sound2	8.5
cha1	group1	subject7	trial8	phase0	sound2	4.3
cha1	group1	subject7	trial9	phase0	sound2	6.2
cha1	group1	subject7	trial10	phase0	sound2	4.6
cha1	group1	subject7	trial11	phase0	sound2	9.4
cha1	group1	subject7	trial12	phase0	sound2	7
cha1	group1	subject8	trial1	phase0	sound2	12.6
cha1	group1	subject8	trial2	phase0	sound2	18.2
cha1	group1	subject8	trial3	phase0	sound2	15.5
cha1	group1	subject8	trial4	phase0	sound2	14.6
cha1	group1	subject8	trial5	phase0	sound2	16.8
cha1	group1	subject8	trial6	phase0	sound2	12.7
cha1	group1	subject8	trial7	phase0	sound2	16.6
cha1	group1	subject8	trial8	phase0	sound2	17.6
cha1	group1	subject8	trial9	phase0	sound2	18.2
cha1	group1	subject8	trial10	phase0	sound2	14.5
cha1	group1	subject8	trial11	phase0	sound2	14.5
cha1	group1	subject8	trial12	phase0	sound2	17.7
cha1	group1	subject9	trial1	phase0	sound2	13.6
cha1	group1	subject9	trial2	phase0	sound2	11.1
cha1	group1	subject9	trial3	phase0	sound2	13.7
cha1	group1	subject9	trial4	phase0	sound2	11.6
cha1	group1	subject9	trial5	phase0	sound2	14
cha1	group1	subject9	trial6	phase0	sound2	10.4
cha1	group1	subject9	trial7	phase0	sound2	8.9
cha1	group1	subject9	trial8	phase0	sound2	8.4
cha1	group1	subject9	trial9	phase0	sound2	6.6
cha1	group1	subject9	trial10	phase0	sound2	7.8
cha1	group1	subject9	trial11	phase0	sound2	10.1
cha1	group1	subject9	trial12	phase0	sound2	8.4
cha1	group1	subject10	trial1	phase0	sound2	12.5
cha1	group1	subject10	trial2	phase0	sound2	8.5
cha1	group1	subject10	trial3	phase0	sound2	13.2
cha1	group1	subject10	trial4	phase0	sound2	8.8
cha1	group1	subject10	trial5	phase0	sound2	12.1
cha1	group1	subject10	trial6	phase0	sound2	10.5
cha1	group1	subject10	trial7	phase0	sound2	13.3
cha1	group1	subject10	trial8	phase0	sound2	8.1
cha1	group1	subject10	trial9	phase0	sound2	13.5
cha1	group1	subject10	trial10	phase0	sound2	9.4
cha1	group1	subject10	trial11	phase0	sound2	12
cha1	group1	subject10	trial12	phase0	sound2	8.4
cha1	group1	subject11	trial1	phase0	sound2	12.9
cha1	group1	subject11	trial2	phase0	sound2	10.4
cha1	group1	subject11	trial3	phase0	sound2	11.5
cha1	group1	subject11	trial4	phase0	sound2	13.3
cha1	group1	subject11	trial5	phase0	sound2	12.2
cha1	group1	subject11	trial6	phase0	sound2	9.1
cha1	group1	subject11	trial7	phase0	sound2	12.2
cha1	group1	subject11	trial8	phase0	sound2	9.5
cha1	group1	subject11	trial9	phase0	sound2	11
cha1	group1	subject11	trial10	phase0	sound2	13.3
cha1	group1	subject11	trial11	phase0	sound2	12.7
cha1	group1	subject11	trial12	phase0	sound2	8.3
cha1	group1	subject12	trial1	phase0	sound2	4.7
cha1	group1	subject12	trial2	phase0	sound2	4.6
cha1	group1	subject12	trial3	phase0	sound2	7.3
cha1	group1	subject12	trial4	phase0	sound2	5.5
cha1	group1	subject12	trial5	phase0	sound2	5.8
cha1	group1	subject12	trial6	phase0	sound2	7.8
cha1	group1	subject12	trial7	phase0	sound2	6.7
cha1	group1	subject12	trial8	phase0	sound2	6.4
cha1	group1	subject12	trial9	phase0	sound2	6.7
cha1	group1	subject12	trial10	phase0	sound2	7.6
cha1	group1	subject12	trial11	phase0	sound2	5
cha1	group1	subject12	trial12	phase0	sound2	10.7
cha1	group1	subject13	trial1	phase0	sound2	18
cha1	group1	subject13	trial2	phase0	sound2	17
cha1	group1	subject13	trial3	phase0	sound2	15.2
cha1	group1	subject13	trial4	phase0	sound2	15.2
cha1	group1	subject13	trial5	phase0	sound2	10.5
cha1	group1	subject13	trial6	phase0	sound2	14.6
cha1	group1	subject13	trial7	phase0	sound2	13.3
cha1	group1	subject13	trial8	phase0	sound2	13.8
cha1	group1	subject13	trial9	phase0	sound2	15.4
cha1	group1	subject13	trial10	phase0	sound2	15.3
cha1	group1	subject13	trial11	phase0	sound2	13.1
cha1	group1	subject13	trial12	phase0	sound2	12.1
cha1	group1	subject14	trial1	phase0	sound2	15.5
cha1	group1	subject14	trial2	phase0	sound2	9
cha1	group1	subject14	trial3	phase0	sound2	10.4
cha1	group1	subject14	trial4	phase0	sound2	13.1
cha1	group1	subject14	trial5	phase0	sound2	9.3
cha1	group1	subject14	trial6	phase0	sound2	12.2
cha1	group1	subject14	trial7	phase0	sound2	14.6
cha1	group1	subject14	trial8	phase0	sound2	13.8
cha1	group1	subject14	trial9	phase0	sound2	11.3
cha1	group1	subject14	trial10	phase0	sound2	6
cha1	group1	subject14	trial11	phase0	sound2	11.8
cha1	group1	subject14	trial12	phase0	sound2	11.5
cha1	group1	subject15	trial1	phase0	sound2	12
cha1	group1	subject15	trial2	phase0	sound2	11.7
cha1	group1	subject15	trial3	phase0	sound2	9.5
cha1	group1	subject15	trial4	phase0	sound2	10.3
cha1	group1	subject15	trial5	phase0	sound2	9.3
cha1	group1	subject15	trial6	phase0	sound2	11.8
cha1	group1	subject15	trial7	phase0	sound2	14.1
cha1	group1	subject15	trial8	phase0	sound2	11.5
cha1	group1	subject15	trial9	phase0	sound2	13.3
cha1	group1	subject15	trial10	phase0	sound2	6.5
cha1	group1	subject15	trial11	phase0	sound2	10.7
cha1	group1	subject15	trial12	phase0	sound2	11.1
cha1	group1	subject16	trial1	phase0	sound2	12.3
cha1	group1	subject16	trial2	phase0	sound2	13.6
cha1	group1	subject16	trial3	phase0	sound2	9.8
cha1	group1	subject16	trial4	phase0	sound2	14.6
cha1	group1	subject16	trial5	phase0	sound2	10.7
cha1	group1	subject16	trial6	phase0	sound2	16.4
cha1	group1	subject16	trial7	phase0	sound2	8.9
cha1	group1	subject16	trial8	phase0	sound2	15.9
cha1	group1	subject16	trial9	phase0	sound2	12.5
cha1	group1	subject16	trial10	phase0	sound2	14.6
cha1	group1	subject16	trial11	phase0	sound2	16.3
cha1	group1	subject16	trial12	phase0	sound2	10.4
cha1	group1	subject17	trial1	phase0	sound2	11.2
cha1	group1	subject17	trial2	phase0	sound2	12.8
cha1	group1	subject17	trial3	phase0	sound2	8.6
cha1	group1	subject17	trial4	phase0	sound2	9.5
cha1	group1	subject17	trial5	phase0	sound2	12
cha1	group1	subject17	trial6	phase0	sound2	12.9
cha1	group1	subject17	trial7	phase0	sound2	14.3
cha1	group1	subject17	trial8	phase0	sound2	9.5
cha1	group1	subject17	trial9	phase0	sound2	14.3
cha1	group1	subject17	trial10	phase0	sound2	14.2
cha1	group1	subject17	trial11	phase0	sound2	17.7
cha1	group1	subject17	trial12	phase0	sound2	9.8
cha1	group1	subject18	trial1	phase0	sound2	16.7
cha1	group1	subject18	trial2	phase0	sound2	13
cha1	group1	subject18	trial3	phase0	sound2	17.9
cha1	group1	subject18	trial4	phase0	sound2	12.5
cha1	group1	subject18	trial5	phase0	sound2	14.1
cha1	group1	subject18	trial6	phase0	sound2	15.3
cha1	group1	subject18	trial7	phase0	sound2	13.7
cha1	group1	subject18	trial8	phase0	sound2	14.6
cha1	group1	subject18	trial9	phase0	sound2	12.9
cha1	group1	subject18	trial10	phase0	sound2	14.4
cha1	group1	subject18	trial11	phase0	sound2	18.7
cha1	group1	subject18	trial12	phase0	sound2	14.5
cha1	group1	subject19	trial1	phase0	sound2	9.8
cha1	group1	subject19	trial2	phase0	sound2	9.9
cha1	group1	subject19	trial3	phase0	sound2	8.2
cha1	group1	subject19	trial4	phase0	sound2	12.9
cha1	group1	subject19	trial5	phase0	sound2	10.1
cha1	group1	subject19	trial6	phase0	sound2	8.7
cha1	group1	subject19	trial7	phase0	sound2	10.6
cha1	group1	subject19	trial8	phase0	sound2	5.9
cha1	group1	subject19	trial9	phase0	sound2	5.7
cha1	group1	subject19	trial10	phase0	sound2	13.1
cha1	group1	subject19	trial11	phase0	sound2	9.2
cha1	group1	subject19	trial12	phase0	sound2	9.1
cha1	group1	subject20	trial1	phase0	sound2	12
cha1	group1	subject20	trial2	phase0	sound2	7.8
cha1	group1	subject20	trial3	phase0	sound2	7.6
cha1	group1	subject20	trial4	phase0	sound2	10.7
cha1	group1	subject20	trial5	phase0	sound2	7.2
cha1	group1	subject20	trial6	phase0	sound2	6.2
cha1	group1	subject20	trial7	phase0	sound2	6.8
cha1	group1	subject20	trial8	phase0	sound2	10.1
cha1	group1	subject20	trial9	phase0	sound2	8
cha1	group1	subject20	trial10	phase0	sound2	5.7
cha1	group1	subject20	trial11	phase0	sound2	4.4
cha1	group1	subject20	trial12	phase0	sound2	10.3
cha1	group1	subject21	trial1	phase0	sound2	7.4
cha1	group1	subject21	trial2	phase0	sound2	10.1
cha1	group1	subject21	trial3	phase0	sound2	11
cha1	group1	subject21	trial4	phase0	sound2	12.9
cha1	group1	subject21	trial5	phase0	sound2	10.5
cha1	group1	subject21	trial6	phase0	sound2	9.2
cha1	group1	subject21	trial7	phase0	sound2	11.6
cha1	group1	subject21	trial8	phase0	sound2	11.7
cha1	group1	subject21	trial9	phase0	sound2	7.3
cha1	group1	subject21	trial10	phase0	sound2	8.7
cha1	group1	subject21	trial11	phase0	sound2	10.5
cha1	group1	subject21	trial12	phase0	sound2	10.1
cha1	group1	subject22	trial1	phase0	sound2	8.1
cha1	group1	subject22	trial2	phase0	sound2	12.9
cha1	group1	subject22	trial3	phase0	sound2	10.4
cha1	group1	subject22	trial4	phase0	sound2	10.5
cha1	group1	subject22	trial5	phase0	sound2	11.4
cha1	group1	subject22	trial6	phase0	sound2	7.1
cha1	group1	subject22	trial7	phase0	sound2	14.4
cha1	group1	subject22	trial8	phase0	sound2	7.4
cha1	group1	subject22	trial9	phase0	sound2	15.6
cha1	group1	subject22	trial10	phase0	sound2	14.9
cha1	group1	subject22	trial11	phase0	sound2	14.3
cha1	group1	subject22	trial12	phase0	sound2	15.9
cha1	group2	subject1	trial1	phase0	sound2	11.8
cha1	group2	subject1	trial2	phase0	sound2	11.7
cha1	group2	subject1	trial3	phase0	sound2	14.1
cha1	group2	subject1	trial4	phase0	sound2	14.3
cha1	group2	subject1	trial5	phase0	sound2	10.4
cha1	group2	subject1	trial6	phase0	sound2	10.5
cha1	group2	subject1	trial7	phase0	sound2	13.4
cha1	group2	subject1	trial8	phase0	sound2	16.4
cha1	group2	subject1	trial9	phase0	sound2	17.3
cha1	group2	subject1	trial10	phase0	sound2	12.2
cha1	group2	subject1	trial11	phase0	sound2	13.5
cha1	group2	subject1	trial12	phase0	sound2	10.2
cha1	group2	subject2	trial1	phase0	sound2	11.8
cha1	group2	subject2	trial2	phase0	sound2	9.3
cha1	group2	subject2	trial3	phase0	sound2	9.8
cha1	group2	subject2	trial4	phase0	sound2	6
cha1	group2	subject2	trial5	phase0	sound2	6.4
cha1	group2	subject2	trial6	phase0	sound2	9.9
cha1	group2	subject2	trial7	phase0	sound2	9.3
cha1	group2	subject2	trial8	phase0	sound2	10.4
cha1	group2	subject2	trial9	phase0	sound2	7.1
cha1	group2	subject2	trial10	phase0	sound2	13.6
cha1	group2	subject2	trial11	phase0	sound2	10.9
cha1	group2	subject2	trial12	phase0	sound2	10.4
cha1	group2	subject3	trial1	phase0	sound2	9.6
cha1	group2	subject3	trial2	phase0	sound2	17.2
cha1	group2	subject3	trial3	phase0	sound2	10.3
cha1	group2	subject3	trial4	phase0	sound2	9.4
cha1	group2	subject3	trial5	phase0	sound2	9.1
cha1	group2	subject3	trial6	phase0	sound2	9.9
cha1	group2	subject3	trial7	phase0	sound2	7.4
cha1	group2	subject3	trial8	phase0	sound2	13.6
cha1	group2	subject3	trial9	phase0	sound2	10.5
cha1	group2	subject3	trial10	phase0	sound2	11
cha1	group2	subject3	trial11	phase0	sound2	11.4
cha1	group2	subject3	trial12	phase0	sound2	10.8
cha1	group2	subject4	trial1	phase0	sound2	13.2
cha1	group2	subject4	trial2	phase0	sound2	13.1
cha1	group2	subject4	trial3	phase0	sound2	7.6
cha1	group2	subject4	trial4	phase0	sound2	11.5
cha1	group2	subject4	trial5	phase0	sound2	12.9
cha1	group2	subject4	trial6	phase0	sound2	8.4
cha1	group2	subject4	trial7	phase0	sound2	10.1
cha1	group2	subject4	trial8	phase0	sound2	13.9
cha1	group2	subject4	trial9	phase0	sound2	10.8
cha1	group2	subject4	trial10	phase0	sound2	8.5
cha1	group2	subject4	trial11	phase0	sound2	10.9
cha1	group2	subject4	trial12	phase0	sound2	14.5
cha1	group2	subject5	trial1	phase0	sound2	12.2
cha1	group2	subject5	trial2	phase0	sound2	13.4
cha1	group2	subject5	trial3	phase0	sound2	9.6
cha1	group2	subject5	trial4	phase0	sound2	16.7
cha1	group2	subject5	trial5	phase0	sound2	13.2
cha1	group2	subject5	trial6	phase0	sound2	8.4
cha1	group2	subject5	trial7	phase0	sound2	12
cha1	group2	subject5	trial8	phase0	sound2	12
cha1	group2	subject5	trial9	phase0	sound2	14.4
cha1	group2	subject5	trial10	phase0	sound2	8.5
cha1	group2	subject5	trial11	phase0	sound2	14
cha1	group2	subject5	trial12	phase0	sound2	8.5
cha1	group2	subject6	trial1	phase0	sound2	8.6
cha1	group2	subject6	trial2	phase0	sound2	8.7
cha1	group2	subject6	trial3	phase0	sound2	10.9
cha1	group2	subject6	trial4	phase0	sound2	10.1
cha1	group2	subject6	trial5	phase0	sound2	15.7
cha1	group2	subject6	trial6	phase0	sound2	8.5
cha1	group2	subject6	trial7	phase0	sound2	8.2
cha1	group2	subject6	trial8	phase0	sound2	12.4
cha1	group2	subject6	trial9	phase0	sound2	10.7
cha1	group2	subject6	trial10	phase0	sound2	7
cha1	group2	subject6	trial11	phase0	sound2	6.5
cha1	group2	subject6	trial12	phase0	sound2	7
cha1	group2	subject7	trial1	phase0	sound2	12.5
cha1	group2	subject7	trial2	phase0	sound2	11.2
cha1	group2	subject7	trial3	phase0	sound2	10.9
cha1	group2	subject7	trial4	phase0	sound2	13.6
cha1	group2	subject7	trial5	phase0	sound2	11.4
cha1	group2	subject7	trial6	phase0	sound2	12.5
cha1	group2	subject7	trial7	phase0	sound2	6.6
cha1	group2	subject7	trial8	phase0	sound2	12.5
cha1	group2	subject7	trial9	phase0	sound2	12.1
cha1	group2	subject7	trial10	phase0	sound2	9.6
cha1	group2	subject7	trial11	phase0	sound2	13.6
cha1	group2	subject7	trial12	phase0	sound2	9.7
cha1	group2	subject8	trial1	phase0	sound2	6
cha1	group2	subject8	trial2	phase0	sound2	6.7
cha1	group2	subject8	trial3	phase0	sound2	8.9
cha1	group2	subject8	trial4	phase0	sound2	8.7
cha1	group2	subject8	trial5	phase0	sound2	9.9
cha1	group2	subject8	trial6	phase0	sound2	11.5
cha1	group2	subject8	trial7	phase0	sound2	13.3
cha1	group2	subject8	trial8	phase0	sound2	9.2
cha1	group2	subject8	trial9	phase0	sound2	10.2
cha1	group2	subject8	trial10	phase0	sound2	7.2
cha1	group2	subject8	trial11	phase0	sound2	7
cha1	group2	subject8	trial12	phase0	sound2	5.4
cha1	group2	subject9	trial1	phase0	sound2	10.9
cha1	group2	subject9	trial2	phase0	sound2	11.4
cha1	group2	subject9	trial3	phase0	sound2	10.5
cha1	group2	subject9	trial4	phase0	sound2	10.9
cha1	group2	subject9	trial5	phase0	sound2	9.1
cha1	group2	subject9	trial6	phase0	sound2	7.8
cha1	group2	subject9	trial7	phase0	sound2	14.8
cha1	group2	subject9	trial8	phase0	sound2	10.3
cha1	group2	subject9	trial9	phase0	sound2	10.2
cha1	group2	subject9	trial10	phase0	sound2	12.3
cha1	group2	subject9	trial11	phase0	sound2	9.1
cha1	group2	subject9	trial12	phase0	sound2	11.4
cha1	group2	subject10	trial1	phase0	sound2	8.2
cha1	group2	subject10	trial2	phase0	sound2	11.2
cha1	group2	subject10	trial3	phase0	sound2	9.9
cha1	group2	subject10	trial4	phase0	sound2	8.5
cha1	group2	subject10	trial5	phase0	sound2	9.9
cha1	group2	subject10	trial6	phase0	sound2	9.9
cha1	group2	subject10	trial7	phase0	sound2	14.5
cha1	group2	subject10	trial8	phase0	sound2	7.7
cha1	group2	subject10	trial9	phase0	sound2	10.6
cha1	group2	subject10	trial10	phase0	sound2	12.6
cha1	group2	subject10	trial11	phase0	sound2	9.3
cha1	group2	subject10	trial12	phase0	sound2	11.5
cha1	group2	subject11	trial1	phase0	sound2	19.4
cha1	group2	subject11	trial2	phase0	sound2	13.6
cha1	group2	subject11	trial3	phase0	sound2	12.7
cha1	group2	subject11	trial4	phase0	sound2	11.2
cha1	group2	subject11	trial5	phase0	sound2	15.9
cha1	group2	subject11	trial6	phase0	sound2	12.6
cha1	group2	subject11	trial7	phase0	sound2	12.6
cha1	group2	subject11	trial8	phase0	sound2	13.6
cha1	group2	subject11	trial9	phase0	sound2	9.8
cha1	group2	subject11	trial10	phase0	sound2	16.7
cha1	group2	subject11	trial11	phase0	sound2	17.9
cha1	group2	subject11	trial12	phase0	sound2	14.3
cha1	group2	subject12	trial1	phase0	sound2	12.9
cha1	group2	subject12	trial2	phase0	sound2	11.2
cha1	group2	subject12	trial3	phase0	sound2	12.1
cha1	group2	subject12	trial4	phase0	sound2	14.7
cha1	group2	subject12	trial5	phase0	sound2	8.7
cha1	group2	subject12	trial6	phase0	sound2	12.4
cha1	group2	subject12	trial7	phase0	sound2	11.4
cha1	group2	subject12	trial8	phase0	sound2	10.1
cha1	group2	subject12	trial9	phase0	sound2	11.2
cha1	group2	subject12	trial10	phase0	sound2	6.8
cha1	group2	subject12	trial11	phase0	sound2	10.5
cha1	group2	subject12	trial12	phase0	sound2	4.1
cha1	group2	subject13	trial1	phase0	sound2	11.6
cha1	group2	subject13	trial2	phase0	sound2	8.1
cha1	group2	subject13	trial3	phase0	sound2	13.3
cha1	group2	subject13	trial4	phase0	sound2	9.4
cha1	group2	subject13	trial5	phase0	sound2	11.8
cha1	group2	subject13	trial6	phase0	sound2	9.4
cha1	group2	subject13	trial7	phase0	sound2	13.5
cha1	group2	subject13	trial8	phase0	sound2	14.4
cha1	group2	subject13	trial9	phase0	sound2	8
cha1	group2	subject13	trial10	phase0	sound2	9.2
cha1	group2	subject13	trial11	phase0	sound2	10.8
cha1	group2	subject13	trial12	phase0	sound2	8.8
cha1	group2	subject14	trial1	phase0	sound2	15.2
cha1	group2	subject14	trial2	phase0	sound2	17.5
cha1	group2	subject14	trial3	phase0	sound2	12.8
cha1	group2	subject14	trial4	phase0	sound2	13.2
cha1	group2	subject14	trial5	phase0	sound2	14.1
cha1	group2	subject14	trial6	phase0	sound2	11.3
cha1	group2	subject14	trial7	phase0	sound2	14.6
cha1	group2	subject14	trial8	phase0	sound2	13.7
cha1	group2	subject14	trial9	phase0	sound2	13.7
cha1	group2	subject14	trial10	phase0	sound2	13.7
cha1	group2	subject14	trial11	phase0	sound2	13.3
cha1	group2	subject14	trial12	phase0	sound2	13.3
cha1	group2	subject15	trial1	phase0	sound2	18.8
cha1	group2	subject15	trial2	phase0	sound2	15.5
cha1	group2	subject15	trial3	phase0	sound2	15.6
cha1	group2	subject15	trial4	phase0	sound2	13
cha1	group2	subject15	trial5	phase0	sound2	17.5
cha1	group2	subject15	trial6	phase0	sound2	14.2
cha1	group2	subject15	trial7	phase0	sound2	18.3
cha1	group2	subject15	trial8	phase0	sound2	15.8
cha1	group2	subject15	trial9	phase0	sound2	17.2
cha1	group2	subject15	trial10	phase0	sound2	16.3
cha1	group2	subject15	trial11	phase0	sound2	6.2
cha1	group2	subject15	trial12	phase0	sound2	17.3
cha1	group2	subject16	trial1	phase0	sound2	8.1
cha1	group2	subject16	trial2	phase0	sound2	7.2
cha1	group2	subject16	trial3	phase0	sound2	5.5
cha1	group2	subject16	trial4	phase0	sound2	8.6
cha1	group2	subject16	trial5	phase0	sound2	4.7
cha1	group2	subject16	trial6	phase0	sound2	8.1
cha1	group2	subject16	trial7	phase0	sound2	9.5
cha1	group2	subject16	trial8	phase0	sound2	7
cha1	group2	subject16	trial9	phase0	sound2	7.4
cha1	group2	subject16	trial10	phase0	sound2	8.6
cha1	group2	subject16	trial11	phase0	sound2	7.2
cha1	group2	subject16	trial12	phase0	sound2	9.7
cha1	group2	subject17	trial1	phase0	sound2	9.4
cha1	group2	subject17	trial2	phase0	sound2	8
cha1	group2	subject17	trial3	phase0	sound2	10.4
cha1	group2	subject17	trial4	phase0	sound2	11.2
cha1	group2	subject17	trial5	phase0	sound2	14.9
cha1	group2	subject17	trial6	phase0	sound2	15.4
cha1	group2	subject17	trial7	phase0	sound2	12.7
cha1	group2	subject17	trial8	phase0	sound2	9
cha1	group2	subject17	trial9	phase0	sound2	13.9
cha1	group2	subject17	trial10	phase0	sound2	11.9
cha1	group2	subject17	trial11	phase0	sound2	10.4
cha1	group2	subject17	trial12	phase0	sound2	7.3
cha1	group2	subject18	trial1	phase0	sound2	13.9
cha1	group2	subject18	trial2	phase0	sound2	11.6
cha1	group2	subject18	trial3	phase0	sound2	16.1
cha1	group2	subject18	trial4	phase0	sound2	9.7
cha1	group2	subject18	trial5	phase0	sound2	12.2
cha1	group2	subject18	trial6	phase0	sound2	12.7
cha1	group2	subject18	trial7	phase0	sound2	16.9
cha1	group2	subject18	trial8	phase0	sound2	6.3
cha1	group2	subject18	trial9	phase0	sound2	13.2
cha1	group2	subject18	trial10	phase0	sound2	12.4
cha1	group2	subject18	trial11	phase0	sound2	14.6
cha1	group2	subject18	trial12	phase0	sound2	9.3
cha1	group2	subject19	trial1	phase0	sound2	19.3
cha1	group2	subject19	trial2	phase0	sound2	13.3
cha1	group2	subject19	trial3	phase0	sound2	19.5
cha1	group2	subject19	trial4	phase0	sound2	13.6
cha1	group2	subject19	trial5	phase0	sound2	10
cha1	group2	subject19	trial6	phase0	sound2	12
cha1	group2	subject19	trial7	phase0	sound2	11.5
cha1	group2	subject19	trial8	phase0	sound2	15.6
cha1	group2	subject19	trial9	phase0	sound2	11.9
cha1	group2	subject19	trial10	phase0	sound2	9.4
cha1	group2	subject19	trial11	phase0	sound2	11.1
cha1	group2	subject19	trial12	phase0	sound2	10.6
cha1	group2	subject20	trial1	phase0	sound2	7.2
cha1	group2	subject20	trial2	phase0	sound2	8.3
cha1	group2	subject20	trial3	phase0	sound2	7.7
cha1	group2	subject20	trial4	phase0	sound2	8
cha1	group2	subject20	trial5	phase0	sound2	8.2
cha1	group2	subject20	trial6	phase0	sound2	8.9
cha1	group2	subject20	trial7	phase0	sound2	9.4
cha1	group2	subject20	trial8	phase0	sound2	6
cha1	group2	subject20	trial9	phase0	sound2	8.1
cha1	group2	subject20	trial10	phase0	sound2	6.7
cha1	group2	subject20	trial11	phase0	sound2	12.1
cha1	group2	subject20	trial12	phase0	sound2	9.4
cha1	group2	subject21	trial1	phase0	sound2	7
cha1	group2	subject21	trial2	phase0	sound2	9.1
cha1	group2	subject21	trial3	phase0	sound2	7.7
cha1	group2	subject21	trial4	phase0	sound2	9.3
cha1	group2	subject21	trial5	phase0	sound2	13.9
cha1	group2	subject21	trial6	phase0	sound2	11.2
cha1	group2	subject21	trial7	phase0	sound2	10.5
cha1	group2	subject21	trial8	phase0	sound2	11.6
cha1	group2	subject21	trial9	phase0	sound2	4.4
cha1	group2	subject21	trial10	phase0	sound2	8.3
cha1	group2	subject21	trial11	phase0	sound2	9.6
cha1	group2	subject21	trial12	phase0	sound2	6.8
cha1	group2	subject22	trial1	phase0	sound2	11.4
cha1	group2	subject22	trial2	phase0	sound2	11.5
cha1	group2	subject22	trial3	phase0	sound2	12.4
cha1	group2	subject22	trial4	phase0	sound2	13.2
cha1	group2	subject22	trial5	phase0	sound2	12.6
cha1	group2	subject22	trial6	phase0	sound2	13.2
cha1	group2	subject22	trial7	phase0	sound2	13.1
cha1	group2	subject22	trial8	phase0	sound2	9.6
cha1	group2	subject22	trial9	phase0	sound2	12
cha1	group2	subject22	trial10	phase0	sound2	9.1
cha1	group2	subject22	trial11	phase0	sound2	18.4
cha1	group2	subject22	trial12	phase0	sound2	14.4
cha1	group2	subject23	trial1	phase0	sound2	11.5
cha1	group2	subject23	trial2	phase0	sound2	10.8
cha1	group2	subject23	trial3	phase0	sound2	10.1
cha1	group2	subject23	trial4	phase0	sound2	11.9
cha1	group2	subject23	trial5	phase0	sound2	12.4
cha1	group2	subject23	trial6	phase0	sound2	17.8
cha1	group2	subject23	trial7	phase0	sound2	13.4
cha1	group2	subject23	trial8	phase0	sound2	7.7
cha1	group2	subject23	trial9	phase0	sound2	13.9
cha1	group2	subject23	trial10	phase0	sound2	10.1
cha1	group2	subject23	trial11	phase0	sound2	14.1
cha1	group2	subject23	trial12	phase0	sound2	10.4
cha1	group3	subject1	trial1	phase0	sound2	7.1
cha1	group3	subject1	trial2	phase0	sound2	5.4
cha1	group3	subject1	trial3	phase0	sound2	6.2
cha1	group3	subject1	trial4	phase0	sound2	8.4
cha1	group3	subject1	trial5	phase0	sound2	6.4
cha1	group3	subject1	trial6	phase0	sound2	8.7
cha1	group3	subject1	trial7	phase0	sound2	5.7
cha1	group3	subject1	trial8	phase0	sound2	8.7
cha1	group3	subject1	trial9	phase0	sound2	7.1
cha1	group3	subject1	trial10	phase0	sound2	3.5
cha1	group3	subject1	trial11	phase0	sound2	5.9
cha1	group3	subject1	trial12	phase0	sound2	9.9
cha1	group3	subject2	trial1	phase0	sound2	10.4
cha1	group3	subject2	trial2	phase0	sound2	10.6
cha1	group3	subject2	trial3	phase0	sound2	11.5
cha1	group3	subject2	trial4	phase0	sound2	6.5
cha1	group3	subject2	trial5	phase0	sound2	14.1
cha1	group3	subject2	trial6	phase0	sound2	12.1
cha1	group3	subject2	trial7	phase0	sound2	11.2
cha1	group3	subject2	trial8	phase0	sound2	13.8
cha1	group3	subject2	trial9	phase0	sound2	8.2
cha1	group3	subject2	trial10	phase0	sound2	13.5
cha1	group3	subject2	trial11	phase0	sound2	10.2
cha1	group3	subject2	trial12	phase0	sound2	9
cha1	group3	subject3	trial1	phase0	sound2	9.7
cha1	group3	subject3	trial2	phase0	sound2	9.7
cha1	group3	subject3	trial3	phase0	sound2	11
cha1	group3	subject3	trial4	phase0	sound2	8.8
cha1	group3	subject3	trial5	phase0	sound2	13.3
cha1	group3	subject3	trial6	phase0	sound2	9.5
cha1	group3	subject3	trial7	phase0	sound2	9.9
cha1	group3	subject3	trial8	phase0	sound2	11.3
cha1	group3	subject3	trial9	phase0	sound2	15.9
cha1	group3	subject3	trial10	phase0	sound2	9.9
cha1	group3	subject3	trial11	phase0	sound2	14.1
cha1	group3	subject3	trial12	phase0	sound2	15
cha1	group3	subject4	trial1	phase0	sound2	11
cha1	group3	subject4	trial2	phase0	sound2	7.5
cha1	group3	subject4	trial3	phase0	sound2	11.2
cha1	group3	subject4	trial4	phase0	sound2	11.1
cha1	group3	subject4	trial5	phase0	sound2	16.4
cha1	group3	subject4	trial6	phase0	sound2	8.2
cha1	group3	subject4	trial7	phase0	sound2	10.2
cha1	group3	subject4	trial8	phase0	sound2	14.9
cha1	group3	subject4	trial9	phase0	sound2	13.4
cha1	group3	subject4	trial10	phase0	sound2	9.8
cha1	group3	subject4	trial11	phase0	sound2	12.2
cha1	group3	subject4	trial12	phase0	sound2	11.5
cha1	group3	subject5	trial1	phase0	sound2	13.5
cha1	group3	subject5	trial2	phase0	sound2	16.3
cha1	group3	subject5	trial3	phase0	sound2	14.2
cha1	group3	subject5	trial4	phase0	sound2	4.5
cha1	group3	subject5	trial5	phase0	sound2	10.7
cha1	group3	subject5	trial6	phase0	sound2	17
cha1	group3	subject5	trial7	phase0	sound2	8.9
cha1	group3	subject5	trial8	phase0	sound2	13.4
cha1	group3	subject5	trial9	phase0	sound2	17.4
cha1	group3	subject5	trial10	phase0	sound2	11.3
cha1	group3	subject5	trial11	phase0	sound2	15
cha1	group3	subject5	trial12	phase0	sound2	16
cha1	group3	subject6	trial1	phase0	sound2	9.1
cha1	group3	subject6	trial2	phase0	sound2	11.7
cha1	group3	subject6	trial3	phase0	sound2	13.9
cha1	group3	subject6	trial4	phase0	sound2	12.3
cha1	group3	subject6	trial5	phase0	sound2	6.3
cha1	group3	subject6	trial6	phase0	sound2	10.3
cha1	group3	subject6	trial7	phase0	sound2	12.8
cha1	group3	subject6	trial8	phase0	sound2	12.4
cha1	group3	subject6	trial9	phase0	sound2	12.4
cha1	group3	subject6	trial10	phase0	sound2	13.6
cha1	group3	subject6	trial11	phase0	sound2	5.4
cha1	group3	subject6	trial12	phase0	sound2	11.8
cha1	group3	subject7	trial1	phase0	sound2	13.3
cha1	group3	subject7	trial2	phase0	sound2	9.1
cha1	group3	subject7	trial3	phase0	sound2	9.5
cha1	group3	subject7	trial4	phase0	sound2	12.2
cha1	group3	subject7	trial5	phase0	sound2	11.5
cha1	group3	subject7	trial6	phase0	sound2	7.5
cha1	group3	subject7	trial7	phase0	sound2	11.7
cha1	group3	subject7	trial8	phase0	sound2	10.7
cha1	group3	subject7	trial9	phase0	sound2	14.9
cha1	group3	subject7	trial10	phase0	sound2	13.5
cha1	group3	subject7	trial11	phase0	sound2	8.7
cha1	group3	subject7	trial12	phase0	sound2	11.1
cha1	group3	subject8	trial1	phase0	sound2	11
cha1	group3	subject8	trial2	phase0	sound2	10
cha1	group3	subject8	trial3	phase0	sound2	13.1
cha1	group3	subject8	trial4	phase0	sound2	15.6
cha1	group3	subject8	trial5	phase0	sound2	11.7
cha1	group3	subject8	trial6	phase0	sound2	14.7
cha1	group3	subject8	trial7	phase0	sound2	9.1
cha1	group3	subject8	trial8	phase0	sound2	11.1
cha1	group3	subject8	trial9	phase0	sound2	10.7
cha1	group3	subject8	trial10	phase0	sound2	15
cha1	group3	subject8	trial11	phase0	sound2	11.6
cha1	group3	subject8	trial12	phase0	sound2	10.1
cha1	group3	subject9	trial1	phase0	sound2	10.8
cha1	group3	subject9	trial2	phase0	sound2	13.8
cha1	group3	subject9	trial3	phase0	sound2	13.5
cha1	group3	subject9	trial4	phase0	sound2	13.1
cha1	group3	subject9	trial5	phase0	sound2	15.3
cha1	group3	subject9	trial6	phase0	sound2	14.1
cha1	group3	subject9	trial7	phase0	sound2	11.8
cha1	group3	subject9	trial8	phase0	sound2	10.5
cha1	group3	subject9	trial9	phase0	sound2	13.2
cha1	group3	subject9	trial10	phase0	sound2	13.6
cha1	group3	subject9	trial11	phase0	sound2	11.9
cha1	group3	subject9	trial12	phase0	sound2	14.9
cha1	group3	subject10	trial1	phase0	sound2	9.9
cha1	group3	subject10	trial2	phase0	sound2	12.4
cha1	group3	subject10	trial3	phase0	sound2	9.1
cha1	group3	subject10	trial4	phase0	sound2	11.2
cha1	group3	subject10	trial5	phase0	sound2	10.8
cha1	group3	subject10	trial6	phase0	sound2	14.2
cha1	group3	subject10	trial7	phase0	sound2	18.2
cha1	group3	subject10	trial8	phase0	sound2	16.7
cha1	group3	subject10	trial9	phase0	sound2	13.2
cha1	group3	subject10	trial10	phase0	sound2	11.2
cha1	group3	subject10	trial11	phase0	sound2	9.7
cha1	group3	subject10	trial12	phase0	sound2	12.3
cha1	group3	subject11	trial1	phase0	sound2	12
cha1	group3	subject11	trial2	phase0	sound2	8.5
cha1	group3	subject11	trial3	phase0	sound2	11
cha1	group3	subject11	trial4	phase0	sound2	11.2
cha1	group3	subject11	trial5	phase0	sound2	6.6
cha1	group3	subject11	trial6	phase0	sound2	9.8
cha1	group3	subject11	trial7	phase0	sound2	8.3
cha1	group3	subject11	trial8	phase0	sound2	8.7
cha1	group3	subject11	trial9	phase0	sound2	8.7
cha1	group3	subject11	trial10	phase0	sound2	8.3
cha1	group3	subject11	trial11	phase0	sound2	10.9
cha1	group3	subject11	trial12	phase0	sound2	9.8
cha1	group3	subject12	trial1	phase0	sound2	4.2
cha1	group3	subject12	trial2	phase0	sound2	8.7
cha1	group3	subject12	trial3	phase0	sound2	10.7
cha1	group3	subject12	trial4	phase0	sound2	7.5
cha1	group3	subject12	trial5	phase0	sound2	6.6
cha1	group3	subject12	trial6	phase0	sound2	11.1
cha1	group3	subject12	trial7	phase0	sound2	8.1
cha1	group3	subject12	trial8	phase0	sound2	9.4
cha1	group3	subject12	trial9	phase0	sound2	7.8
cha1	group3	subject12	trial10	phase0	sound2	6.2
cha1	group3	subject12	trial11	phase0	sound2	5.4
cha1	group3	subject12	trial12	phase0	sound2	12.8
cha1	group3	subject13	trial1	phase0	sound2	16.9
cha1	group3	subject13	trial2	phase0	sound2	10
cha1	group3	subject13	trial3	phase0	sound2	12
cha1	group3	subject13	trial4	phase0	sound2	11.9
cha1	group3	subject13	trial5	phase0	sound2	9.7
cha1	group3	subject13	trial6	phase0	sound2	16.4
cha1	group3	subject13	trial7	phase0	sound2	14.3
cha1	group3	subject13	trial8	phase0	sound2	11.7
cha1	group3	subject13	trial9	phase0	sound2	13.9
cha1	group3	subject13	trial10	phase0	sound2	16
cha1	group3	subject13	trial11	phase0	sound2	13.1
cha1	group3	subject13	trial12	phase0	sound2	11.6
cha1	group3	subject14	trial1	phase0	sound2	13
cha1	group3	subject14	trial2	phase0	sound2	10.7
cha1	group3	subject14	trial3	phase0	sound2	12
cha1	group3	subject14	trial4	phase0	sound2	11.1
cha1	group3	subject14	trial5	phase0	sound2	7.6
cha1	group3	subject14	trial6	phase0	sound2	11.7
cha1	group3	subject14	trial7	phase0	sound2	9.5
cha1	group3	subject14	trial8	phase0	sound2	10.7
cha1	group3	subject14	trial9	phase0	sound2	9.3
cha1	group3	subject14	trial10	phase0	sound2	8.4
cha1	group3	subject14	trial11	phase0	sound2	17
cha1	group3	subject14	trial12	phase0	sound2	13
cha1	group3	subject15	trial1	phase0	sound2	11.3
cha1	group3	subject15	trial2	phase0	sound2	6.5
cha1	group3	subject15	trial3	phase0	sound2	12.2
cha1	group3	subject15	trial4	phase0	sound2	3.2
cha1	group3	subject15	trial5	phase0	sound2	9.1
cha1	group3	subject15	trial6	phase0	sound2	5.8
cha1	group3	subject15	trial7	phase0	sound2	6.3
cha1	group3	subject15	trial8	phase0	sound2	10
cha1	group3	subject15	trial9	phase0	sound2	7.2
cha1	group3	subject15	trial10	phase0	sound2	8.2
cha1	group3	subject15	trial11	phase0	sound2	8.6
cha1	group3	subject15	trial12	phase0	sound2	8.8
cha1	group3	subject16	trial1	phase0	sound2	7.5
cha1	group3	subject16	trial2	phase0	sound2	15.2
cha1	group3	subject16	trial3	phase0	sound2	13.1
cha1	group3	subject16	trial4	phase0	sound2	18.6
cha1	group3	subject16	trial5	phase0	sound2	16.6
cha1	group3	subject16	trial6	phase0	sound2	16.6
cha1	group3	subject16	trial7	phase0	sound2	16.1
cha1	group3	subject16	trial8	phase0	sound2	17.5
cha1	group3	subject16	trial9	phase0	sound2	19
cha1	group3	subject16	trial10	phase0	sound2	15.7
cha1	group3	subject16	trial11	phase0	sound2	19.3
cha1	group3	subject16	trial12	phase0	sound2	17.4
cha1	group3	subject17	trial1	phase0	sound2	11.1
cha1	group3	subject17	trial2	phase0	sound2	13.6
cha1	group3	subject17	trial3	phase0	sound2	13
cha1	group3	subject17	trial4	phase0	sound2	7.2
cha1	group3	subject17	trial5	phase0	sound2	13.8
cha1	group3	subject17	trial6	phase0	sound2	8.5
cha1	group3	subject17	trial7	phase0	sound2	10.1
cha1	group3	subject17	trial8	phase0	sound2	11.1
cha1	group3	subject17	trial9	phase0	sound2	11.2
cha1	group3	subject17	trial10	phase0	sound2	10.3
cha1	group3	subject17	trial11	phase0	sound2	11.9
cha1	group3	subject17	trial12	phase0	sound2	12.5
cha1	group3	subject18	trial1	phase0	sound2	14.4
cha1	group3	subject18	trial2	phase0	sound2	16.7
cha1	group3	subject18	trial3	phase0	sound2	16.1
cha1	group3	subject18	trial4	phase0	sound2	10.9
cha1	group3	subject18	trial5	phase0	sound2	15
cha1	group3	subject18	trial6	phase0	sound2	16.1
cha1	group3	subject18	trial7	phase0	sound2	5.4
cha1	group3	subject18	trial8	phase0	sound2	14
cha1	group3	subject18	trial9	phase0	sound2	15.7
cha1	group3	subject18	trial10	phase0	sound2	10.7
cha1	group3	subject18	trial11	phase0	sound2	16.9
cha1	group3	subject18	trial12	phase0	sound2	12.2
cha1	group3	subject19	trial1	phase0	sound2	13.6
cha1	group3	subject19	trial2	phase0	sound2	11.2
cha1	group3	subject19	trial3	phase0	sound2	7.6
cha1	group3	subject19	trial4	phase0	sound2	6
cha1	group3	subject19	trial5	phase0	sound2	13.2
cha1	group3	subject19	trial6	phase0	sound2	10.8
cha1	group3	subject19	trial7	phase0	sound2	13.2
cha1	group3	subject19	trial8	phase0	sound2	14.7
cha1	group3	subject19	trial9	phase0	sound2	11.8
cha1	group3	subject19	trial10	phase0	sound2	13.9
cha1	group3	subject19	trial11	phase0	sound2	11.7
cha1	group3	subject19	trial12	phase0	sound2	7.9
cha1	group3	subject20	trial1	phase0	sound2	9.5
cha1	group3	subject20	trial2	phase0	sound2	8.1
cha1	group3	subject20	trial3	phase0	sound2	9.3
cha1	group3	subject20	trial4	phase0	sound2	9.6
cha1	group3	subject20	trial5	phase0	sound2	7.6
cha1	group3	subject20	trial6	phase0	sound2	10.5
cha1	group3	subject20	trial7	phase0	sound2	8.1
cha1	group3	subject20	trial8	phase0	sound2	12.3
cha1	group3	subject20	trial9	phase0	sound2	10.9
cha1	group3	subject20	trial10	phase0	sound2	10.4
cha1	group3	subject20	trial11	phase0	sound2	8.9
cha1	group3	subject20	trial12	phase0	sound2	13
cha1	group3	subject21	trial1	phase0	sound2	13.9
cha1	group3	subject21	trial2	phase0	sound2	13.6
cha1	group3	subject21	trial3	phase0	sound2	11.5
cha1	group3	subject21	trial4	phase0	sound2	12.3
cha1	group3	subject21	trial5	phase0	sound2	13.5
cha1	group3	subject21	trial6	phase0	sound2	12.4
cha1	group3	subject21	trial7	phase0	sound2	9.8
cha1	group3	subject21	trial8	phase0	sound2	11.7
cha1	group3	subject21	trial9	phase0	sound2	14.8
cha1	group3	subject21	trial10	phase0	sound2	12.7
cha1	group3	subject21	trial11	phase0	sound2	13.3
cha1	group3	subject21	trial12	phase0	sound2	15.5
cha1	group1	subject1	trial1	phase1	sound1	13.2
cha1	group1	subject1	trial2	phase1	sound1	12.3
cha1	group1	subject1	trial3	phase1	sound1	8
cha1	group1	subject1	trial4	phase1	sound1	13.1
cha1	group1	subject1	trial5	phase1	sound1	10.2
cha1	group1	subject1	trial6	phase1	sound1	13.4
cha1	group1	subject1	trial7	phase1	sound1	10.2
cha1	group1	subject1	trial8	phase1	sound1	12.8
cha1	group1	subject1	trial9	phase1	sound1	11.4
cha1	group1	subject1	trial10	phase1	sound1	14.2
cha1	group1	subject1	trial11	phase1	sound1	11.8
cha1	group1	subject1	trial12	phase1	sound1	11.4
cha1	group1	subject2	trial1	phase1	sound1	5.7
cha1	group1	subject2	trial2	phase1	sound1	5.5
cha1	group1	subject2	trial3	phase1	sound1	12.2
cha1	group1	subject2	trial4	phase1	sound1	10.9
cha1	group1	subject2	trial5	phase1	sound1	9.6
cha1	group1	subject2	trial6	phase1	sound1	6.4
cha1	group1	subject2	trial7	phase1	sound1	11.3
cha1	group1	subject2	trial8	phase1	sound1	10.2
cha1	group1	subject2	trial9	phase1	sound1	6
cha1	group1	subject2	trial10	phase1	sound1	10.8
cha1	group1	subject2	trial11	phase1	sound1	8
cha1	group1	subject2	trial12	phase1	sound1	6.8
cha1	group1	subject3	trial1	phase1	sound1	11
cha1	group1	subject3	trial2	phase1	sound1	7.4
cha1	group1	subject3	trial3	phase1	sound1	10.2
cha1	group1	subject3	trial4	phase1	sound1	10.2
cha1	group1	subject3	trial5	phase1	sound1	7.9
cha1	group1	subject3	trial6	phase1	sound1	12.7
cha1	group1	subject3	trial7	phase1	sound1	10.4
cha1	group1	subject3	trial8	phase1	sound1	8
cha1	group1	subject3	trial9	phase1	sound1	11.6
cha1	group1	subject3	trial10	phase1	sound1	12.1
cha1	group1	subject3	trial11	phase1	sound1	16.1
cha1	group1	subject3	trial12	phase1	sound1	11.5
cha1	group1	subject4	trial1	phase1	sound1	13.4
cha1	group1	subject4	trial2	phase1	sound1	7.8
cha1	group1	subject4	trial3	phase1	sound1	8.1
cha1	group1	subject4	trial4	phase1	sound1	12.6
cha1	group1	subject4	trial5	phase1	sound1	9.2
cha1	group1	subject4	trial6	phase1	sound1	13.4
cha1	group1	subject4	trial7	phase1	sound1	11.8
cha1	group1	subject4	trial8	phase1	sound1	10.4
cha1	group1	subject4	trial9	phase1	sound1	11.7
cha1	group1	subject4	trial10	phase1	sound1	12.6
cha1	group1	subject4	trial11	phase1	sound1	9.3
cha1	group1	subject4	trial12	phase1	sound1	11.6
cha1	group1	subject5	trial1	phase1	sound1	6.1
cha1	group1	subject5	trial2	phase1	sound1	9
cha1	group1	subject5	trial3	phase1	sound1	6.2
cha1	group1	subject5	trial4	phase1	sound1	9.3
cha1	group1	subject5	trial5	phase1	sound1	7.4
cha1	group1	subject5	trial6	phase1	sound1	3.9
cha1	group1	subject5	trial7	phase1	sound1	8.8
cha1	group1	subject5	trial8	phase1	sound1	9.6
cha1	group1	subject5	trial9	phase1	sound1	8.2
cha1	group1	subject5	trial10	phase1	sound1	7.4
cha1	group1	subject5	trial11	phase1	sound1	7.9
cha1	group1	subject5	trial12	phase1	sound1	7.6
cha1	group1	subject6	trial1	phase1	sound1	15.3
cha1	group1	subject6	trial2	phase1	sound1	18.3
cha1	group1	subject6	trial3	phase1	sound1	18.4
cha1	group1	subject6	trial4	phase1	sound1	19.1
cha1	group1	subject6	trial5	phase1	sound1	12.1
cha1	group1	subject6	trial6	phase1	sound1	5.9
cha1	group1	subject6	trial7	phase1	sound1	13.5
cha1	group1	subject6	trial8	phase1	sound1	7.9
cha1	group1	subject6	trial9	phase1	sound1	16
cha1	group1	subject6	trial10	phase1	sound1	11.8
cha1	group1	subject6	trial11	phase1	sound1	13.6
cha1	group1	subject6	trial12	phase1	sound1	11.3
cha1	group1	subject7	trial1	phase1	sound1	11.3
cha1	group1	subject7	trial2	phase1	sound1	13.5
cha1	group1	subject7	trial3	phase1	sound1	12.7
cha1	group1	subject7	trial4	phase1	sound1	16.7
cha1	group1	subject7	trial5	phase1	sound1	12.1
cha1	group1	subject7	trial6	phase1	sound1	14.9
cha1	group1	subject7	trial7	phase1	sound1	10.5
cha1	group1	subject7	trial8	phase1	sound1	15.2
cha1	group1	subject7	trial9	phase1	sound1	15.3
cha1	group1	subject7	trial10	phase1	sound1	16.2
cha1	group1	subject7	trial11	phase1	sound1	11.3
cha1	group1	subject7	trial12	phase1	sound1	16.5
cha1	group1	subject8	trial1	phase1	sound1	14.1
cha1	group1	subject8	trial2	phase1	sound1	15.7
cha1	group1	subject8	trial3	phase1	sound1	14.4
cha1	group1	subject8	trial4	phase1	sound1	10.7
cha1	group1	subject8	trial5	phase1	sound1	12.8
cha1	group1	subject8	trial6	phase1	sound1	11.6
cha1	group1	subject8	trial7	phase1	sound1	9.4
cha1	group1	subject8	trial8	phase1	sound1	7.3
cha1	group1	subject8	trial9	phase1	sound1	12.3
cha1	group1	subject8	trial10	phase1	sound1	11.3
cha1	group1	subject8	trial11	phase1	sound1	8.8
cha1	group1	subject8	trial12	phase1	sound1	15.1
cha1	group1	subject9	trial1	phase1	sound1	17.3
cha1	group1	subject9	trial2	phase1	sound1	7.7
cha1	group1	subject9	trial3	phase1	sound1	15.2
cha1	group1	subject9	trial4	phase1	sound1	14.6
cha1	group1	subject9	trial5	phase1	sound1	9.4
cha1	group1	subject9	trial6	phase1	sound1	14
cha1	group1	subject9	trial7	phase1	sound1	13.4
cha1	group1	subject9	trial8	phase1	sound1	16.7
cha1	group1	subject9	trial9	phase1	sound1	13.8
cha1	group1	subject9	trial10	phase1	sound1	15.1
cha1	group1	subject9	trial11	phase1	sound1	14.2
cha1	group1	subject9	trial12	phase1	sound1	11.7
cha1	group1	subject10	trial1	phase1	sound1	11.4
cha1	group1	subject10	trial2	phase1	sound1	13.6
cha1	group1	subject10	trial3	phase1	sound1	11.2
cha1	group1	subject10	trial4	phase1	sound1	5.3
cha1	group1	subject10	trial5	phase1	sound1	12.6
cha1	group1	subject10	trial6	phase1	sound1	12.1
cha1	group1	subject10	trial7	phase1	sound1	5.6
cha1	group1	subject10	trial8	phase1	sound1	8.4
cha1	group1	subject10	trial9	phase1	sound1	13.1
cha1	group1	subject10	trial10	phase1	sound1	12.3
cha1	group1	subject10	trial11	phase1	sound1	9.7
cha1	group1	subject10	trial12	phase1	sound1	8.3
cha1	group1	subject11	trial1	phase1	sound1	8.9
cha1	group1	subject11	trial2	phase1	sound1	16.7
cha1	group1	subject11	trial3	phase1	sound1	11.3
cha1	group1	subject11	trial4	phase1	sound1	16
cha1	group1	subject11	trial5	phase1	sound1	16.8
cha1	group1	subject11	trial6	phase1	sound1	12
cha1	group1	subject11	trial7	phase1	sound1	13.1
cha1	group1	subject11	trial8	phase1	sound1	19
cha1	group1	subject11	trial9	phase1	sound1	16.2
cha1	group1	subject11	trial10	phase1	sound1	11.2
cha1	group1	subject11	trial11	phase1	sound1	11.5
cha1	group1	subject11	trial12	phase1	sound1	15.8
cha1	group1	subject12	trial1	phase1	sound1	9.7
cha1	group1	subject12	trial2	phase1	sound1	9.7
cha1	group1	subject12	trial3	phase1	sound1	15.6
cha1	group1	subject12	trial4	phase1	sound1	16.2
cha1	group1	subject12	trial5	phase1	sound1	11.6
cha1	group1	subject12	trial6	phase1	sound1	10.7
cha1	group1	subject12	trial7	phase1	sound1	15.1
cha1	group1	subject12	trial8	phase1	sound1	10.8
cha1	group1	subject12	trial9	phase1	sound1	11.6
cha1	group1	subject12	trial10	phase1	sound1	7
cha1	group1	subject12	trial11	phase1	sound1	10.8
cha1	group1	subject12	trial12	phase1	sound1	12.8
cha1	group1	subject13	trial1	phase1	sound1	13.3
cha1	group1	subject13	trial2	phase1	sound1	13.2
cha1	group1	subject13	trial3	phase1	sound1	4.9
cha1	group1	subject13	trial4	phase1	sound1	9.9
cha1	group1	subject13	trial5	phase1	sound1	7.9
cha1	group1	subject13	trial6	phase1	sound1	8
cha1	group1	subject13	trial7	phase1	sound1	6.6
cha1	group1	subject13	trial8	phase1	sound1	8.9
cha1	group1	subject13	trial9	phase1	sound1	10.4
cha1	group1	subject13	trial10	phase1	sound1	8.5
cha1	group1	subject13	trial11	phase1	sound1	8
cha1	group1	subject13	trial12	phase1	sound1	9
cha1	group1	subject14	trial1	phase1	sound1	10.6
cha1	group1	subject14	trial2	phase1	sound1	15.2
cha1	group1	subject14	trial3	phase1	sound1	10.7
cha1	group1	subject14	trial4	phase1	sound1	11.8
cha1	group1	subject14	trial5	phase1	sound1	11.1
cha1	group1	subject14	trial6	phase1	sound1	12.6
cha1	group1	subject14	trial7	phase1	sound1	13
cha1	group1	subject14	trial8	phase1	sound1	13.2
cha1	group1	subject14	trial9	phase1	sound1	10.7
cha1	group1	subject14	trial10	phase1	sound1	9
cha1	group1	subject14	trial11	phase1	sound1	11.5
cha1	group1	subject14	trial12	phase1	sound1	10.7
cha1	group1	subject15	trial1	phase1	sound1	11
cha1	group1	subject15	trial2	phase1	sound1	7.3
cha1	group1	subject15	trial3	phase1	sound1	10.7
cha1	group1	subject15	trial4	phase1	sound1	10.6
cha1	group1	subject15	trial5	phase1	sound1	12.3
cha1	group1	subject15	trial6	phase1	sound1	6.7
cha1	group1	subject15	trial7	phase1	sound1	11.5
cha1	group1	subject15	trial8	phase1	sound1	6
cha1	group1	subject15	trial9	phase1	sound1	10.9
cha1	group1	subject15	trial10	phase1	sound1	9.1
cha1	group1	subject15	trial11	phase1	sound1	13
cha1	group1	subject15	trial12	phase1	sound1	5.7
cha1	group1	subject16	trial1	phase1	sound1	6.8
cha1	group1	subject16	trial2	phase1	sound1	6.8
cha1	group1	subject16	trial3	phase1	sound1	6.2
cha1	group1	subject16	trial4	phase1	sound1	5.2
cha1	group1	subject16	trial5	phase1	sound1	5.9
cha1	group1	subject16	trial6	phase1	sound1	7.6
cha1	group1	subject16	trial7	phase1	sound1	7.1
cha1	group1	subject16	trial8	phase1	sound1	7
cha1	group1	subject16	trial9	phase1	sound1	8.9
cha1	group1	subject16	trial10	phase1	sound1	4.6
cha1	group1	subject16	trial11	phase1	sound1	6.2
cha1	group1	subject16	trial12	phase1	sound1	4.4
cha1	group1	subject17	trial1	phase1	sound1	12.7
cha1	group1	subject17	trial2	phase1	sound1	9.3
cha1	group1	subject17	trial3	phase1	sound1	13.3
cha1	group1	subject17	trial4	phase1	sound1	11.8
cha1	group1	subject17	trial5	phase1	sound1	12.4
cha1	group1	subject17	trial6	phase1	sound1	11
cha1	group1	subject17	trial7	phase1	sound1	9.8
cha1	group1	subject17	trial8	phase1	sound1	13.4
cha1	group1	subject17	trial9	phase1	sound1	13.2
cha1	group1	subject17	trial10	phase1	sound1	12.1
cha1	group1	subject17	trial11	phase1	sound1	16.1
cha1	group1	subject17	trial12	phase1	sound1	12.7
cha1	group1	subject18	trial1	phase1	sound1	10.8
cha1	group1	subject18	trial2	phase1	sound1	11.3
cha1	group1	subject18	trial3	phase1	sound1	10.6
cha1	group1	subject18	trial4	phase1	sound1	13.2
cha1	group1	subject18	trial5	phase1	sound1	12.1
cha1	group1	subject18	trial6	phase1	sound1	10.8
cha1	group1	subject18	trial7	phase1	sound1	13.1
cha1	group1	subject18	trial8	phase1	sound1	7.6
cha1	group1	subject18	trial9	phase1	sound1	11.9
cha1	group1	subject18	trial10	phase1	sound1	12.4
cha1	group1	subject18	trial11	phase1	sound1	11.2
cha1	group1	subject18	trial12	phase1	sound1	9.6
cha1	group1	subject19	trial1	phase1	sound1	11.4
cha1	group1	subject19	trial2	phase1	sound1	11.4
cha1	group1	subject19	trial3	phase1	sound1	11.5
cha1	group1	subject19	trial4	phase1	sound1	12.2
cha1	group1	subject19	trial5	phase1	sound1	10.2
cha1	group1	subject19	trial6	phase1	sound1	13.8
cha1	group1	subject19	trial7	phase1	sound1	8.9
cha1	group1	subject19	trial8	phase1	sound1	11.1
cha1	group1	subject19	trial9	phase1	sound1	12.2
cha1	group1	subject19	trial10	phase1	sound1	8.4
cha1	group1	subject19	trial11	phase1	sound1	12.9
cha1	group1	subject19	trial12	phase1	sound1	16.2
cha1	group1	subject20	trial1	phase1	sound1	7.7
cha1	group1	subject20	trial2	phase1	sound1	8.7
cha1	group1	subject20	trial3	phase1	sound1	9
cha1	group1	subject20	trial4	phase1	sound1	8.7
cha1	group1	subject20	trial5	phase1	sound1	5.4
cha1	group1	subject20	trial6	phase1	sound1	1.7
cha1	group1	subject20	trial7	phase1	sound1	7.6
cha1	group1	subject20	trial8	phase1	sound1	6.7
cha1	group1	subject20	trial9	phase1	sound1	9.4
cha1	group1	subject20	trial10	phase1	sound1	6.8
cha1	group1	subject20	trial11	phase1	sound1	9.9
cha1	group1	subject20	trial12	phase1	sound1	7.9
cha1	group1	subject21	trial1	phase1	sound1	6.7
cha1	group1	subject21	trial2	phase1	sound1	10.3
cha1	group1	subject21	trial3	phase1	sound1	12
cha1	group1	subject21	trial4	phase1	sound1	9.4
cha1	group1	subject21	trial5	phase1	sound1	11.2
cha1	group1	subject21	trial6	phase1	sound1	16.1
cha1	group1	subject21	trial7	phase1	sound1	9.8
cha1	group1	subject21	trial8	phase1	sound1	10.9
cha1	group1	subject21	trial9	phase1	sound1	10.3
cha1	group1	subject21	trial10	phase1	sound1	8.4
cha1	group1	subject21	trial11	phase1	sound1	10.5
cha1	group1	subject21	trial12	phase1	sound1	8.9
cha1	group1	subject22	trial1	phase1	sound1	9.6
cha1	group1	subject22	trial2	phase1	sound1	4.7
cha1	group1	subject22	trial3	phase1	sound1	8
cha1	group1	subject22	trial4	phase1	sound1	9.4
cha1	group1	subject22	trial5	phase1	sound1	7.6
cha1	group1	subject22	trial6	phase1	sound1	7.9
cha1	group1	subject22	trial7	phase1	sound1	8.2
cha1	group1	subject22	trial8	phase1	sound1	4.2
cha1	group1	subject22	trial9	phase1	sound1	7.5
cha1	group1	subject22	trial10	phase1	sound1	4.6
cha1	group1	subject22	trial11	phase1	sound1	7.6
cha1	group1	subject22	trial12	phase1	sound1	6.7
cha1	group2	subject1	trial1	phase1	sound1	11.8
cha1	group2	subject1	trial2	phase1	sound1	8.9
cha1	group2	subject1	trial3	phase1	sound1	11.8
cha1	group2	subject1	trial4	phase1	sound1	10.8
cha1	group2	subject1	trial5	phase1	sound1	9.8
cha1	group2	subject1	trial6	phase1	sound1	6.3
cha1	group2	subject1	trial7	phase1	sound1	11.3
cha1	group2	subject1	trial8	phase1	sound1	9
cha1	group2	subject1	trial9	phase1	sound1	8
cha1	group2	subject1	trial10	phase1	sound1	8.3
cha1	group2	subject1	trial11	phase1	sound1	12.8
cha1	group2	subject1	trial12	phase1	sound1	13.4
cha1	group2	subject2	trial1	phase1	sound1	12.6
cha1	group2	subject2	trial2	phase1	sound1	8.5
cha1	group2	subject2	trial3	phase1	sound1	11.1
cha1	group2	subject2	trial4	phase1	sound1	10.6
cha1	group2	subject2	trial5	phase1	sound1	11.1
cha1	group2	subject2	trial6	phase1	sound1	9.9
cha1	group2	subject2	trial7	phase1	sound1	7.4
cha1	group2	subject2	trial8	phase1	sound1	12.5
cha1	group2	subject2	trial9	phase1	sound1	6.4
cha1	group2	subject2	trial10	phase1	sound1	10.4
cha1	group2	subject2	trial11	phase1	sound1	9.1
cha1	group2	subject2	trial12	phase1	sound1	7.5
cha1	group2	subject3	trial1	phase1	sound1	11.1
cha1	group2	subject3	trial2	phase1	sound1	11.9
cha1	group2	subject3	trial3	phase1	sound1	13.7
cha1	group2	subject3	trial4	phase1	sound1	15.9
cha1	group2	subject3	trial5	phase1	sound1	13
cha1	group2	subject3	trial6	phase1	sound1	14.3
cha1	group2	subject3	trial7	phase1	sound1	17.8
cha1	group2	subject3	trial8	phase1	sound1	12.6
cha1	group2	subject3	trial9	phase1	sound1	10.7
cha1	group2	subject3	trial10	phase1	sound1	16.4
cha1	group2	subject3	trial11	phase1	sound1	14.8
cha1	group2	subject3	trial12	phase1	sound1	10.6
cha1	group2	subject4	trial1	phase1	sound1	16.9
cha1	group2	subject4	trial2	phase1	sound1	12.3
cha1	group2	subject4	trial3	phase1	sound1	8.6
cha1	group2	subject4	trial4	phase1	sound1	13.1
cha1	group2	subject4	trial5	phase1	sound1	12.1
cha1	group2	subject4	trial6	phase1	sound1	11.4
cha1	group2	subject4	trial7	phase1	sound1	12.2
cha1	group2	subject4	trial8	phase1	sound1	18
cha1	group2	subject4	trial9	phase1	sound1	14.9
cha1	group2	subject4	trial10	phase1	sound1	11.6
cha1	group2	subject4	trial11	phase1	sound1	17.5
cha1	group2	subject4	trial12	phase1	sound1	13.8
cha1	group2	subject5	trial1	phase1	sound1	14.2
cha1	group2	subject5	trial2	phase1	sound1	4.8
cha1	group2	subject5	trial3	phase1	sound1	6.6
cha1	group2	subject5	trial4	phase1	sound1	11.2
cha1	group2	subject5	trial5	phase1	sound1	11.5
cha1	group2	subject5	trial6	phase1	sound1	10.5
cha1	group2	subject5	trial7	phase1	sound1	10.2
cha1	group2	subject5	trial8	phase1	sound1	9.4
cha1	group2	subject5	trial9	phase1	sound1	10.8
cha1	group2	subject5	trial10	phase1	sound1	11.3
cha1	group2	subject5	trial11	phase1	sound1	11.4
cha1	group2	subject5	trial12	phase1	sound1	8.6
cha1	group2	subject6	trial1	phase1	sound1	9.5
cha1	group2	subject6	trial2	phase1	sound1	16.2
cha1	group2	subject6	trial3	phase1	sound1	11.3
cha1	group2	subject6	trial4	phase1	sound1	11.4
cha1	group2	subject6	trial5	phase1	sound1	12.8
cha1	group2	subject6	trial6	phase1	sound1	10.5
cha1	group2	subject6	trial7	phase1	sound1	13.8
cha1	group2	subject6	trial8	phase1	sound1	11.6
cha1	group2	subject6	trial9	phase1	sound1	10.7
cha1	group2	subject6	trial10	phase1	sound1	12.4
cha1	group2	subject6	trial11	phase1	sound1	13.3
cha1	group2	subject6	trial12	phase1	sound1	10.1
cha1	group2	subject7	trial1	phase1	sound1	12.3
cha1	group2	subject7	trial2	phase1	sound1	12.5
cha1	group2	subject7	trial3	phase1	sound1	4.8
cha1	group2	subject7	trial4	phase1	sound1	9.7
cha1	group2	subject7	trial5	phase1	sound1	10.2
cha1	group2	subject7	trial6	phase1	sound1	9.6
cha1	group2	subject7	trial7	phase1	sound1	12.6
cha1	group2	subject7	trial8	phase1	sound1	17.1
cha1	group2	subject7	trial9	phase1	sound1	12
cha1	group2	subject7	trial10	phase1	sound1	12.1
cha1	group2	subject7	trial11	phase1	sound1	14.4
cha1	group2	subject7	trial12	phase1	sound1	12.4
cha1	group2	subject8	trial1	phase1	sound1	12.6
cha1	group2	subject8	trial2	phase1	sound1	9.4
cha1	group2	subject8	trial3	phase1	sound1	6.7
cha1	group2	subject8	trial4	phase1	sound1	5.7
cha1	group2	subject8	trial5	phase1	sound1	12
cha1	group2	subject8	trial6	phase1	sound1	12.1
cha1	group2	subject8	trial7	phase1	sound1	12.4
cha1	group2	subject8	trial8	phase1	sound1	6.7
cha1	group2	subject8	trial9	phase1	sound1	7.5
cha1	group2	subject8	trial10	phase1	sound1	6.8
cha1	group2	subject8	trial11	phase1	sound1	8.8
cha1	group2	subject8	trial12	phase1	sound1	8.6
cha1	group2	subject9	trial1	phase1	sound1	18.6
cha1	group2	subject9	trial2	phase1	sound1	11.1
cha1	group2	subject9	trial3	phase1	sound1	10.8
cha1	group2	subject9	trial4	phase1	sound1	11.3
cha1	group2	subject9	trial5	phase1	sound1	10.2
cha1	group2	subject9	trial6	phase1	sound1	13.3
cha1	group2	subject9	trial7	phase1	sound1	9.3
cha1	group2	subject9	trial8	phase1	sound1	11.8
cha1	group2	subject9	trial9	phase1	sound1	10.7
cha1	group2	subject9	trial10	phase1	sound1	15.2
cha1	group2	subject9	trial11	phase1	sound1	14.8
cha1	group2	subject9	trial12	phase1	sound1	11.1
cha1	group2	subject10	trial1	phase1	sound1	11
cha1	group2	subject10	trial2	phase1	sound1	11.1
cha1	group2	subject10	trial3	phase1	sound1	7.6
cha1	group2	subject10	trial4	phase1	sound1	9.9
cha1	group2	subject10	trial5	phase1	sound1	14
cha1	group2	subject10	trial6	phase1	sound1	10
cha1	group2	subject10	trial7	phase1	sound1	12
cha1	group2	subject10	trial8	phase1	sound1	8.9
cha1	group2	subject10	trial9	phase1	sound1	12.7
cha1	group2	subject10	trial10	phase1	sound1	12.3
cha1	group2	subject10	trial11	phase1	sound1	12.3
cha1	group2	subject10	trial12	phase1	sound1	9.4
cha1	group2	subject11	trial1	phase1	sound1	10.7
cha1	group2	subject11	trial2	phase1	sound1	11.8
cha1	group2	subject11	trial3	phase1	sound1	9.6
cha1	group2	subject11	trial4	phase1	sound1	9.5
cha1	group2	subject11	trial5	phase1	sound1	12.8
cha1	group2	subject11	trial6	phase1	sound1	9
cha1	group2	subject11	trial7	phase1	sound1	13.2
cha1	group2	subject11	trial8	phase1	sound1	11.4
cha1	group2	subject11	trial9	phase1	sound1	10.5
cha1	group2	subject11	trial10	phase1	sound1	10.5
cha1	group2	subject11	trial11	phase1	sound1	7.7
cha1	group2	subject11	trial12	phase1	sound1	6.7
cha1	group2	subject12	trial1	phase1	sound1	11.3
cha1	group2	subject12	trial2	phase1	sound1	13.5
cha1	group2	subject12	trial3	phase1	sound1	14.9
cha1	group2	subject12	trial4	phase1	sound1	11.7
cha1	group2	subject12	trial5	phase1	sound1	11.2
cha1	group2	subject12	trial6	phase1	sound1	10.2
cha1	group2	subject12	trial7	phase1	sound1	11.7
cha1	group2	subject12	trial8	phase1	sound1	14.1
cha1	group2	subject12	trial9	phase1	sound1	11.3
cha1	group2	subject12	trial10	phase1	sound1	10.2
cha1	group2	subject12	trial11	phase1	sound1	10.9
cha1	group2	subject12	trial12	phase1	sound1	17.1
cha1	group2	subject13	trial1	phase1	sound1	19.2
cha1	group2	subject13	trial2	phase1	sound1	15.1
cha1	group2	subject13	trial3	phase1	sound1	15
cha1	group2	subject13	trial4	phase1	sound1	14.3
cha1	group2	subject13	trial5	phase1	sound1	14.2
cha1	group2	subject13	trial6	phase1	sound1	11.9
cha1	group2	subject13	trial7	phase1	sound1	14.3
[truncated: 2,753 more rows]

## Sheet: 2
cha	group	subject	trial	phase	sound	latency
cha2	group1	subject1	trial1	phase0	sound1	11.7
cha2	group1	subject1	trial2	phase0	sound1	7.7
cha2	group1	subject1	trial3	phase0	sound1	18.7
cha2	group1	subject1	trial4	phase0	sound1	17
cha2	group1	subject1	trial5	phase0	sound1	12.2
cha2	group1	subject1	trial6	phase0	sound1	10
cha2	group1	subject1	trial7	phase0	sound1	16.1
cha2	group1	subject1	trial8	phase0	sound1	9.8
cha2	group1	subject1	trial9	phase0	sound1	9.4
cha2	group1	subject1	trial10	phase0	sound1	6.3
cha2	group1	subject1	trial11	phase0	sound1	11.9
cha2	group1	subject1	trial12	phase0	sound1	13.1
cha2	group1	subject2	trial1	phase0	sound1	8.9
cha2	group1	subject2	trial2	phase0	sound1	10.9
cha2	group1	subject2	trial3	phase0	sound1	10.5
cha2	group1	subject2	trial4	phase0	sound1	17.2
cha2	group1	subject2	trial5	phase0	sound1	9.4
cha2	group1	subject2	trial6	phase0	sound1	17.3
cha2	group1	subject2	trial7	phase0	sound1	9.3
cha2	group1	subject2	trial8	phase0	sound1	12.6
cha2	group1	subject2	trial9	phase0	sound1	13
cha2	group1	subject2	trial10	phase0	sound1	15.9
cha2	group1	subject2	trial11	phase0	sound1	11.4
cha2	group1	subject2	trial12	phase0	sound1	11.9
cha2	group1	subject3	trial1	phase0	sound1	8
cha2	group1	subject3	trial2	phase0	sound1	11.1
cha2	group1	subject3	trial3	phase0	sound1	8.2
cha2	group1	subject3	trial4	phase0	sound1	12.4
cha2	group1	subject3	trial5	phase0	sound1	9.5
cha2	group1	subject3	trial6	phase0	sound1	8.2
cha2	group1	subject3	trial7	phase0	sound1	13.1
cha2	group1	subject3	trial8	phase0	sound1	7.6
cha2	group1	subject3	trial9	phase0	sound1	10.2
cha2	group1	subject3	trial10	phase0	sound1	9
cha2	group1	subject3	trial11	phase0	sound1	10
cha2	group1	subject3	trial12	phase0	sound1	11.2
cha2	group1	subject4	trial1	phase0	sound1	16.4
cha2	group1	subject4	trial2	phase0	sound1	10.4
cha2	group1	subject4	trial3	phase0	sound1	15.8
cha2	group1	subject4	trial4	phase0	sound1	14.2
cha2	group1	subject4	trial5	phase0	sound1	15.9
cha2	group1	subject4	trial6	phase0	sound1	15.3
cha2	group1	subject4	trial7	phase0	sound1	13.4
cha2	group1	subject4	trial8	phase0	sound1	15
cha2	group1	subject4	trial9	phase0	sound1	15.8
cha2	group1	subject4	trial10	phase0	sound1	11
cha2	group1	subject4	trial11	phase0	sound1	13.7
cha2	group1	subject4	trial12	phase0	sound1	9.7
cha2	group1	subject5	trial1	phase0	sound1	10.2
cha2	group1	subject5	trial2	phase0	sound1	12.9
cha2	group1	subject5	trial3	phase0	sound1	15
cha2	group1	subject5	trial4	phase0	sound1	14.9
cha2	group1	subject5	trial5	phase0	sound1	12.2
cha2	group1	subject5	trial6	phase0	sound1	17.8
cha2	group1	subject5	trial7	phase0	sound1	11
cha2	group1	subject5	trial8	phase0	sound1	15.2
cha2	group1	subject5	trial9	phase0	sound1	10.8
cha2	group1	subject5	trial10	phase0	sound1	14.7
cha2	group1	subject5	trial11	phase0	sound1	13.3
cha2	group1	subject5	trial12	phase0	sound1	12.5
cha2	group1	subject6	trial1	phase0	sound1	10.5
cha2	group1	subject6	trial2	phase0	sound1	10.7
cha2	group1	subject6	trial3	phase0	sound1	11.3
cha2	group1	subject6	trial4	phase0	sound1	12.2
cha2	group1	subject6	trial5	phase0	sound1	7.6
cha2	group1	subject6	trial6	phase0	sound1	9.6
cha2	group1	subject6	trial7	phase0	sound1	10.6
cha2	group1	subject6	trial8	phase0	sound1	14.4
cha2	group1	subject6	trial9	phase0	sound1	11.8
cha2	group1	subject6	trial10	phase0	sound1	13.4
cha2	group1	subject6	trial11	phase0	sound1	10
cha2	group1	subject6	trial12	phase0	sound1	6.5
cha2	group1	subject7	trial1	phase0	sound1	12
cha2	group1	subject7	trial2	phase0	sound1	8.8
cha2	group1	subject7	trial3	phase0	sound1	8.9
cha2	group1	subject7	trial4	phase0	sound1	16.4
cha2	group1	subject7	trial5	phase0	sound1	7.2
cha2	group1	subject7	trial6	phase0	sound1	13
cha2	group1	subject7	trial7	phase0	sound1	11.1
cha2	group1	subject7	trial8	phase0	sound1	9.6
cha2	group1	subject7	trial9	phase0	sound1	16.6
cha2	group1	subject7	trial10	phase0	sound1	12.6
cha2	group1	subject7	trial11	phase0	sound1	11.1
cha2	group1	subject7	trial12	phase0	sound1	14.4
cha2	group1	subject8	trial1	phase0	sound1	9.6
cha2	group1	subject8	trial2	phase0	sound1	16
cha2	group1	subject8	trial3	phase0	sound1	11.3
cha2	group1	subject8	trial4	phase0	sound1	11.9
cha2	group1	subject8	trial5	phase0	sound1	12.5
cha2	group1	subject8	trial6	phase0	sound1	13.6
cha2	group1	subject8	trial7	phase0	sound1	8.9
cha2	group1	subject8	trial8	phase0	sound1	10.2
cha2	group1	subject8	trial9	phase0	sound1	14.4
cha2	group1	subject8	trial10	phase0	sound1	11.5
cha2	group1	subject8	trial11	phase0	sound1	13.4
cha2	group1	subject8	trial12	phase0	sound1	10.9
cha2	group1	subject9	trial1	phase0	sound1	9.9
cha2	group1	subject9	trial2	phase0	sound1	14.5
cha2	group1	subject9	trial3	phase0	sound1	13.9
cha2	group1	subject9	trial4	phase0	sound1	13.5
cha2	group1	subject9	trial5	phase0	sound1	10
cha2	group1	subject9	trial6	phase0	sound1	11.6
cha2	group1	subject9	trial7	phase0	sound1	13.1
cha2	group1	subject9	trial8	phase0	sound1	8.3
cha2	group1	subject9	trial9	phase0	sound1	10.5
cha2	group1	subject9	trial10	phase0	sound1	13.9
cha2	group1	subject9	trial11	phase0	sound1	7.9
cha2	group1	subject9	trial12	phase0	sound1	12.2
cha2	group1	subject10	trial1	phase0	sound1	11.5
cha2	group1	subject10	trial2	phase0	sound1	12.8
cha2	group1	subject10	trial3	phase0	sound1	11.4
cha2	group1	subject10	trial4	phase0	sound1	9.2
cha2	group1	subject10	trial5	phase0	sound1	5.8
cha2	group1	subject10	trial6	phase0	sound1	10.3
cha2	group1	subject10	trial7	phase0	sound1	8.5
cha2	group1	subject10	trial8	phase0	sound1	7.3
cha2	group1	subject10	trial9	phase0	sound1	12.3
cha2	group1	subject10	trial10	phase0	sound1	12.1
cha2	group1	subject10	trial11	phase0	sound1	10.6
cha2	group1	subject10	trial12	phase0	sound1	9.4
cha2	group1	subject11	trial1	phase0	sound1	12.6
cha2	group1	subject11	trial2	phase0	sound1	13.5
cha2	group1	subject11	trial3	phase0	sound1	8.9
cha2	group1	subject11	trial4	phase0	sound1	12.3
cha2	group1	subject11	trial5	phase0	sound1	7.9
cha2	group1	subject11	trial6	phase0	sound1	11.3
cha2	group1	subject11	trial7	phase0	sound1	11.4
cha2	group1	subject11	trial8	phase0	sound1	11.3
cha2	group1	subject11	trial9	phase0	sound1	4.2
cha2	group1	subject11	trial10	phase0	sound1	11.1
cha2	group1	subject11	trial11	phase0	sound1	14.5
cha2	group1	subject11	trial12	phase0	sound1	13.4
cha2	group1	subject12	trial1	phase0	sound1	9.9
cha2	group1	subject12	trial2	phase0	sound1	13.7
cha2	group1	subject12	trial3	phase0	sound1	12.4
cha2	group1	subject12	trial4	phase0	sound1	13.1
cha2	group1	subject12	trial5	phase0	sound1	12
cha2	group1	subject12	trial6	phase0	sound1	9.3
cha2	group1	subject12	trial7	phase0	sound1	15.9
cha2	group1	subject12	trial8	phase0	sound1	11.9
cha2	group1	subject12	trial9	phase0	sound1	12.3
cha2	group1	subject12	trial10	phase0	sound1	13.7
cha2	group1	subject12	trial11	phase0	sound1	12.2
cha2	group1	subject12	trial12	phase0	sound1	11.8
cha2	group1	subject13	trial1	phase0	sound1	7.3
cha2	group1	subject13	trial2	phase0	sound1	11.9
cha2	group1	subject13	trial3	phase0	sound1	8.3
cha2	group1	subject13	trial4	phase0	sound1	11
cha2	group1	subject13	trial5	phase0	sound1	8.1
cha2	group1	subject13	trial6	phase0	sound1	7.4
cha2	group1	subject13	trial7	phase0	sound1	12.6
cha2	group1	subject13	trial8	phase0	sound1	7.4
cha2	group1	subject13	trial9	phase0	sound1	11.2
cha2	group1	subject13	trial10	phase0	sound1	9.6
cha2	group1	subject13	trial11	phase0	sound1	7.8
cha2	group1	subject13	trial12	phase0	sound1	11.8
cha2	group1	subject14	trial1	phase0	sound1	10.7
cha2	group1	subject14	trial2	phase0	sound1	9.6
cha2	group1	subject14	trial3	phase0	sound1	13.2
cha2	group1	subject14	trial4	phase0	sound1	9.4
cha2	group1	subject14	trial5	phase0	sound1	8.5
cha2	group1	subject14	trial6	phase0	sound1	7.9
cha2	group1	subject14	trial7	phase0	sound1	11
cha2	group1	subject14	trial8	phase0	sound1	10.9
cha2	group1	subject14	trial9	phase0	sound1	11.8
cha2	group1	subject14	trial10	phase0	sound1	8.8
cha2	group1	subject14	trial11	phase0	sound1	10.7
cha2	group1	subject14	trial12	phase0	sound1	9.1
cha2	group1	subject15	trial1	phase0	sound1	16.8
cha2	group1	subject15	trial2	phase0	sound1	13.5
cha2	group1	subject15	trial3	phase0	sound1	12.7
cha2	group1	subject15	trial4	phase0	sound1	17
cha2	group1	subject15	trial5	phase0	sound1	11.8
cha2	group1	subject15	trial6	phase0	sound1	18.7
cha2	group1	subject15	trial7	phase0	sound1	13.1
cha2	group1	subject15	trial8	phase0	sound1	14
cha2	group1	subject15	trial9	phase0	sound1	18.2
cha2	group1	subject15	trial10	phase0	sound1	15.3
cha2	group1	subject15	trial11	phase0	sound1	12.7
cha2	group1	subject15	trial12	phase0	sound1	18.8
cha2	group1	subject16	trial1	phase0	sound1	8.6
cha2	group1	subject16	trial2	phase0	sound1	6.5
cha2	group1	subject16	trial3	phase0	sound1	7.4
cha2	group1	subject16	trial4	phase0	sound1	8.4
cha2	group1	subject16	trial5	phase0	sound1	8.2
cha2	group1	subject16	trial6	phase0	sound1	8.2
cha2	group1	subject16	trial7	phase0	sound1	8.2
cha2	group1	subject16	trial8	phase0	sound1	6.1
cha2	group1	subject16	trial9	phase0	sound1	8.3
cha2	group1	subject16	trial10	phase0	sound1	9.7
cha2	group1	subject16	trial11	phase0	sound1	6.8
cha2	group1	subject16	trial12	phase0	sound1	10.5
cha2	group1	subject17	trial1	phase0	sound1	9.1
cha2	group1	subject17	trial2	phase0	sound1	11.6
cha2	group1	subject17	trial3	phase0	sound1	13.9
cha2	group1	subject17	trial4	phase0	sound1	11.7
cha2	group1	subject17	trial5	phase0	sound1	11.2
cha2	group1	subject17	trial6	phase0	sound1	11
cha2	group1	subject17	trial7	phase0	sound1	5.9
cha2	group1	subject17	trial8	phase0	sound1	13.6
cha2	group1	subject17	trial9	phase0	sound1	9.5
cha2	group1	subject17	trial10	phase0	sound1	10.9
cha2	group1	subject17	trial11	phase0	sound1	9.9
cha2	group1	subject17	trial12	phase0	sound1	12
cha2	group1	subject18	trial1	phase0	sound1	8.9
cha2	group1	subject18	trial2	phase0	sound1	10.8
cha2	group1	subject18	trial3	phase0	sound1	5.6
cha2	group1	subject18	trial4	phase0	sound1	9.6
cha2	group1	subject18	trial5	phase0	sound1	12.9
cha2	group1	subject18	trial6	phase0	sound1	12.4
cha2	group1	subject18	trial7	phase0	sound1	7.4
cha2	group1	subject18	trial8	phase0	sound1	9.7
cha2	group1	subject18	trial9	phase0	sound1	6.8
cha2	group1	subject18	trial10	phase0	sound1	8.9
cha2	group1	subject18	trial11	phase0	sound1	7.4
cha2	group1	subject18	trial12	phase0	sound1	3.8
cha2	group1	subject19	trial1	phase0	sound1	8.4
cha2	group1	subject19	trial2	phase0	sound1	9.2
cha2	group1	subject19	trial3	phase0	sound1	10.7
cha2	group1	subject19	trial4	phase0	sound1	12.9
cha2	group1	subject19	trial5	phase0	sound1	5.6
cha2	group1	subject19	trial6	phase0	sound1	9.2
cha2	group1	subject19	trial7	phase0	sound1	5.8
cha2	group1	subject19	trial8	phase0	sound1	7.9
cha2	group1	subject19	trial9	phase0	sound1	9.9
cha2	group1	subject19	trial10	phase0	sound1	12.9
cha2	group1	subject19	trial11	phase0	sound1	9
cha2	group1	subject19	trial12	phase0	sound1	7.1
cha2	group1	subject20	trial1	phase0	sound1	7.1
cha2	group1	subject20	trial2	phase0	sound1	12.5
cha2	group1	subject20	trial3	phase0	sound1	11.7
cha2	group1	subject20	trial4	phase0	sound1	9
cha2	group1	subject20	trial5	phase0	sound1	10.3
cha2	group1	subject20	trial6	phase0	sound1	11.3
cha2	group1	subject20	trial7	phase0	sound1	11.8
cha2	group1	subject20	trial8	phase0	sound1	12.1
cha2	group1	subject20	trial9	phase0	sound1	13.3
cha2	group1	subject20	trial10	phase0	sound1	10.9
cha2	group1	subject20	trial11	phase0	sound1	10.1
cha2	group1	subject20	trial12	phase0	sound1	9
cha2	group1	subject21	trial1	phase0	sound1	8.8
cha2	group1	subject21	trial2	phase0	sound1	14.3
cha2	group1	subject21	trial3	phase0	sound1	13.5
cha2	group1	subject21	trial4	phase0	sound1	14.2
cha2	group1	subject21	trial5	phase0	sound1	8.6
cha2	group1	subject21	trial6	phase0	sound1	9
cha2	group1	subject21	trial7	phase0	sound1	6.7
cha2	group1	subject21	trial8	phase0	sound1	11.7
cha2	group1	subject21	trial9	phase0	sound1	11.3
cha2	group1	subject21	trial10	phase0	sound1	9.5
cha2	group1	subject21	trial11	phase0	sound1	16.7
cha2	group1	subject21	trial12	phase0	sound1	9.6
cha2	group1	subject22	trial1	phase0	sound1	14.4
cha2	group1	subject22	trial2	phase0	sound1	8.8
cha2	group1	subject22	trial3	phase0	sound1	11.2
cha2	group1	subject22	trial4	phase0	sound1	10.6
cha2	group1	subject22	trial5	phase0	sound1	12.4
cha2	group1	subject22	trial6	phase0	sound1	14.3
cha2	group1	subject22	trial7	phase0	sound1	9.1
cha2	group1	subject22	trial8	phase0	sound1	11.1
cha2	group1	subject22	trial9	phase0	sound1	14.1
cha2	group1	subject22	trial10	phase0	sound1	9.8
cha2	group1	subject22	trial11	phase0	sound1	17.3
cha2	group1	subject22	trial12	phase0	sound1	9.8
cha2	group2	subject1	trial1	phase0	sound1	11.2
cha2	group2	subject1	trial2	phase0	sound1	5.8
cha2	group2	subject1	trial3	phase0	sound1	11.6
cha2	group2	subject1	trial4	phase0	sound1	15
cha2	group2	subject1	trial5	phase0	sound1	16.4
cha2	group2	subject1	trial6	phase0	sound1	14.9
cha2	group2	subject1	trial7	phase0	sound1	15.7
cha2	group2	subject1	trial8	phase0	sound1	10.4
cha2	group2	subject1	trial9	phase0	sound1	10.1
cha2	group2	subject1	trial10	phase0	sound1	8.5
cha2	group2	subject1	trial11	phase0	sound1	16.6
cha2	group2	subject1	trial12	phase0	sound1	7.8
cha2	group2	subject2	trial1	phase0	sound1	12.5
cha2	group2	subject2	trial2	phase0	sound1	10.2
cha2	group2	subject2	trial3	phase0	sound1	10.9
cha2	group2	subject2	trial4	phase0	sound1	7.7
cha2	group2	subject2	trial5	phase0	sound1	10.8
cha2	group2	subject2	trial6	phase0	sound1	10.1
cha2	group2	subject2	trial7	phase0	sound1	5.8
cha2	group2	subject2	trial8	phase0	sound1	6.8
cha2	group2	subject2	trial9	phase0	sound1	5.8
cha2	group2	subject2	trial10	phase0	sound1	9.1
cha2	group2	subject2	trial11	phase0	sound1	12
cha2	group2	subject2	trial12	phase0	sound1	8.2
cha2	group2	subject3	trial1	phase0	sound1	12.6
cha2	group2	subject3	trial2	phase0	sound1	9.9
cha2	group2	subject3	trial3	phase0	sound1	14.6
cha2	group2	subject3	trial4	phase0	sound1	13.4
cha2	group2	subject3	trial5	phase0	sound1	14.7
cha2	group2	subject3	trial6	phase0	sound1	10.4
cha2	group2	subject3	trial7	phase0	sound1	8.7
cha2	group2	subject3	trial8	phase0	sound1	9.3
cha2	group2	subject3	trial9	phase0	sound1	12.1
cha2	group2	subject3	trial10	phase0	sound1	13.1
cha2	group2	subject3	trial11	phase0	sound1	12.8
cha2	group2	subject3	trial12	phase0	sound1	13.5
cha2	group2	subject4	trial1	phase0	sound1	9
cha2	group2	subject4	trial2	phase0	sound1	6
cha2	group2	subject4	trial3	phase0	sound1	9.5
cha2	group2	subject4	trial4	phase0	sound1	11.2
cha2	group2	subject4	trial5	phase0	sound1	7.7
cha2	group2	subject4	trial6	phase0	sound1	11.4
cha2	group2	subject4	trial7	phase0	sound1	5.2
cha2	group2	subject4	trial8	phase0	sound1	10.6
cha2	group2	subject4	trial9	phase0	sound1	9.7
cha2	group2	subject4	trial10	phase0	sound1	8.2
cha2	group2	subject4	trial11	phase0	sound1	6.6
cha2	group2	subject4	trial12	phase0	sound1	12.6
cha2	group2	subject5	trial1	phase0	sound1	17.6
cha2	group2	subject5	trial2	phase0	sound1	17
cha2	group2	subject5	trial3	phase0	sound1	13.7
cha2	group2	subject5	trial4	phase0	sound1	13.6
cha2	group2	subject5	trial5	phase0	sound1	19.3
cha2	group2	subject5	trial6	phase0	sound1	11.8
cha2	group2	subject5	trial7	phase0	sound1	15
cha2	group2	subject5	trial8	phase0	sound1	16.1
cha2	group2	subject5	trial9	phase0	sound1	17.5
cha2	group2	subject5	trial10	phase0	sound1	17.7
cha2	group2	subject5	trial11	phase0	sound1	19.1
cha2	group2	subject5	trial12	phase0	sound1	13.7
cha2	group2	subject6	trial1	phase0	sound1	14.6
cha2	group2	subject6	trial2	phase0	sound1	16.5
cha2	group2	subject6	trial3	phase0	sound1	12.6
cha2	group2	subject6	trial4	phase0	sound1	9.5
cha2	group2	subject6	trial5	phase0	sound1	13.4
cha2	group2	subject6	trial6	phase0	sound1	12.6
cha2	group2	subject6	trial7	phase0	sound1	16.4
cha2	group2	subject6	trial8	phase0	sound1	11.1
cha2	group2	subject6	trial9	phase0	sound1	11.8
cha2	group2	subject6	trial10	phase0	sound1	12.6
cha2	group2	subject6	trial11	phase0	sound1	10.6
cha2	group2	subject6	trial12	phase0	sound1	11.3
cha2	group2	subject7	trial1	phase0	sound1	15.4
cha2	group2	subject7	trial2	phase0	sound1	12.9
cha2	group2	subject7	trial3	phase0	sound1	15.8
cha2	group2	subject7	trial4	phase0	sound1	16.7
cha2	group2	subject7	trial5	phase0	sound1	17.9
cha2	group2	subject7	trial6	phase0	sound1	18.7
cha2	group2	subject7	trial7	phase0	sound1	13.5
cha2	group2	subject7	trial8	phase0	sound1	14.1
cha2	group2	subject7	trial9	phase0	sound1	15
cha2	group2	subject7	trial10	phase0	sound1	10.4
cha2	group2	subject7	trial11	phase0	sound1	12.5
cha2	group2	subject7	trial12	phase0	sound1	13.5
cha2	group2	subject8	trial1	phase0	sound1	9.8
cha2	group2	subject8	trial2	phase0	sound1	11.3
cha2	group2	subject8	trial3	phase0	sound1	7
cha2	group2	subject8	trial4	phase0	sound1	7.2
cha2	group2	subject8	trial5	phase0	sound1	7.2
cha2	group2	subject8	trial6	phase0	sound1	5
cha2	group2	subject8	trial7	phase0	sound1	7.5
cha2	group2	subject8	trial8	phase0	sound1	10.7
cha2	group2	subject8	trial9	phase0	sound1	9.8
cha2	group2	subject8	trial10	phase0	sound1	10.9
cha2	group2	subject8	trial11	phase0	sound1	8.2
cha2	group2	subject8	trial12	phase0	sound1	10.7
cha2	group2	subject9	trial1	phase0	sound1	12.5
cha2	group2	subject9	trial2	phase0	sound1	12.3
cha2	group2	subject9	trial3	phase0	sound1	16.7
cha2	group2	subject9	trial4	phase0	sound1	17.9
cha2	group2	subject9	trial5	phase0	sound1	14.3
cha2	group2	subject9	trial6	phase0	sound1	14.3
cha2	group2	subject9	trial7	phase0	sound1	12.8
cha2	group2	subject9	trial8	phase0	sound1	14.8
cha2	group2	subject9	trial9	phase0	sound1	14.1
cha2	group2	subject9	trial10	phase0	sound1	11.2
cha2	group2	subject9	trial11	phase0	sound1	17.4
cha2	group2	subject9	trial12	phase0	sound1	15.5
cha2	group2	subject10	trial1	phase0	sound1	8.6
cha2	group2	subject10	trial2	phase0	sound1	10.7
cha2	group2	subject10	trial3	phase0	sound1	10.1
cha2	group2	subject10	trial4	phase0	sound1	14.5
cha2	group2	subject10	trial5	phase0	sound1	12.4
cha2	group2	subject10	trial6	phase0	sound1	13.3
cha2	group2	subject10	trial7	phase0	sound1	12
cha2	group2	subject10	trial8	phase0	sound1	12.2
cha2	group2	subject10	trial9	phase0	sound1	10.6
cha2	group2	subject10	trial10	phase0	sound1	9.3
cha2	group2	subject10	trial11	phase0	sound1	11.3
cha2	group2	subject10	trial12	phase0	sound1	8.7
cha2	group2	subject11	trial1	phase0	sound1	6.6
cha2	group2	subject11	trial2	phase0	sound1	8
cha2	group2	subject11	trial3	phase0	sound1	10.4
cha2	group2	subject11	trial4	phase0	sound1	8.8
cha2	group2	subject11	trial5	phase0	sound1	7.3
cha2	group2	subject11	trial6	phase0	sound1	10
cha2	group2	subject11	trial7	phase0	sound1	9.7
cha2	group2	subject11	trial8	phase0	sound1	6.5
cha2	group2	subject11	trial9	phase0	sound1	10
cha2	group2	subject11	trial10	phase0	sound1	7.3
cha2	group2	subject11	trial11	phase0	sound1	8.5
cha2	group2	subject11	trial12	phase0	sound1	8.8
cha2	group2	subject12	trial1	phase0	sound1	14.5
cha2	group2	subject12	trial2	phase0	sound1	16.3
cha2	group2	subject12	trial3	phase0	sound1	11.5
cha2	group2	subject12	trial4	phase0	sound1	15.1
cha2	group2	subject12	trial5	phase0	sound1	13.7
cha2	group2	subject12	trial6	phase0	sound1	18.7
cha2	group2	subject12	trial7	phase0	sound1	17.3
cha2	group2	subject12	trial8	phase0	sound1	11.8
cha2	group2	subject12	trial9	phase0	sound1	17.6
cha2	group2	subject12	trial10	phase0	sound1	12.9
cha2	group2	subject12	trial11	phase0	sound1	18.5
cha2	group2	subject12	trial12	phase0	sound1	18.1
cha2	group2	subject13	trial1	phase0	sound1	10.8
cha2	group2	subject13	trial2	phase0	sound1	7.6
cha2	group2	subject13	trial3	phase0	sound1	6.4
cha2	group2	subject13	trial4	phase0	sound1	6.5
cha2	group2	subject13	trial5	phase0	sound1	9.1
cha2	group2	subject13	trial6	phase0	sound1	8
cha2	group2	subject13	trial7	phase0	sound1	11.6
cha2	group2	subject13	trial8	phase0	sound1	9.5
cha2	group2	subject13	trial9	phase0	sound1	10
cha2	group2	subject13	trial10	phase0	sound1	7.8
cha2	group2	subject13	trial11	phase0	sound1	11.8
cha2	group2	subject13	trial12	phase0	sound1	10.5
cha2	group2	subject14	trial1	phase0	sound1	17
cha2	group2	subject14	trial2	phase0	sound1	10.5
cha2	group2	subject14	trial3	phase0	sound1	12.1
cha2	group2	subject14	trial4	phase0	sound1	15.4
cha2	group2	subject14	trial5	phase0	sound1	10.7
cha2	group2	subject14	trial6	phase0	sound1	12.4
cha2	group2	subject14	trial7	phase0	sound1	11.9
cha2	group2	subject14	trial8	phase0	sound1	13.5
cha2	group2	subject14	trial9	phase0	sound1	15.5
cha2	group2	subject14	trial10	phase0	sound1	13
cha2	group2	subject14	trial11	phase0	sound1	10.2
cha2	group2	subject14	trial12	phase0	sound1	14.3
cha2	group2	subject15	trial1	phase0	sound1	11.9
cha2	group2	subject15	trial2	phase0	sound1	12.3
cha2	group2	subject15	trial3	phase0	sound1	10.8
cha2	group2	subject15	trial4	phase0	sound1	9.8
cha2	group2	subject15	trial5	phase0	sound1	17
cha2	group2	subject15	trial6	phase0	sound1	11.6
cha2	group2	subject15	trial7	phase0	sound1	11.7
cha2	group2	subject15	trial8	phase0	sound1	10.9
cha2	group2	subject15	trial9	phase0	sound1	9.2
cha2	group2	subject15	trial10	phase0	sound1	11.4
cha2	group2	subject15	trial11	phase0	sound1	14
cha2	group2	subject15	trial12	phase0	sound1	14.1
cha2	group2	subject16	trial1	phase0	sound1	8.4
cha2	group2	subject16	trial2	phase0	sound1	10.1
cha2	group2	subject16	trial3	phase0	sound1	6.2
cha2	group2	subject16	trial4	phase0	sound1	10.4
cha2	group2	subject16	trial5	phase0	sound1	7
cha2	group2	subject16	trial6	phase0	sound1	9.8
cha2	group2	subject16	trial7	phase0	sound1	8.2
cha2	group2	subject16	trial8	phase0	sound1	10.2
cha2	group2	subject16	trial9	phase0	sound1	7
cha2	group2	subject16	trial10	phase0	sound1	8
cha2	group2	subject16	trial11	phase0	sound1	9.4
cha2	group2	subject16	trial12	phase0	sound1	10
cha2	group2	subject17	trial1	phase0	sound1	16.1
cha2	group2	subject17	trial2	phase0	sound1	9.3
cha2	group2	subject17	trial3	phase0	sound1	12.9
cha2	group2	subject17	trial4	phase0	sound1	10.7
cha2	group2	subject17	trial5	phase0	sound1	13.2
cha2	group2	subject17	trial6	phase0	sound1	11.5
cha2	group2	subject17	trial7	phase0	sound1	11.8
cha2	group2	subject17	trial8	phase0	sound1	8.2
cha2	group2	subject17	trial9	phase0	sound1	12.2
cha2	group2	subject17	trial10	phase0	sound1	9.9
cha2	group2	subject17	trial11	phase0	sound1	12
cha2	group2	subject17	trial12	phase0	sound1	10.7
cha2	group2	subject18	trial1	phase0	sound1	15.5
cha2	group2	subject18	trial2	phase0	sound1	10.8
cha2	group2	subject18	trial3	phase0	sound1	12.2
cha2	group2	subject18	trial4	phase0	sound1	12.1
cha2	group2	subject18	trial5	phase0	sound1	7.3
cha2	group2	subject18	trial6	phase0	sound1	13.4
cha2	group2	subject18	trial7	phase0	sound1	14.5
cha2	group2	subject18	trial8	phase0	sound1	9.4
cha2	group2	subject18	trial9	phase0	sound1	12.9
cha2	group2	subject18	trial10	phase0	sound1	11.8
cha2	group2	subject18	trial11	phase0	sound1	9.3
cha2	group2	subject18	trial12	phase0	sound1	11.9
cha2	group2	subject19	trial1	phase0	sound1	12.5
cha2	group2	subject19	trial2	phase0	sound1	5.8
cha2	group2	subject19	trial3	phase0	sound1	14.5
cha2	group2	subject19	trial4	phase0	sound1	5.1
cha2	group2	subject19	trial5	phase0	sound1	12.5
cha2	group2	subject19	trial6	phase0	sound1	10.6
cha2	group2	subject19	trial7	phase0	sound1	9.3
cha2	group2	subject19	trial8	phase0	sound1	13
cha2	group2	subject19	trial9	phase0	sound1	8
cha2	group2	subject19	trial10	phase0	sound1	10.7
cha2	group2	subject19	trial11	phase0	sound1	12.9
cha2	group2	subject19	trial12	phase0	sound1	10.4
cha2	group2	subject20	trial1	phase0	sound1	12.7
cha2	group2	subject20	trial2	phase0	sound1	13.3
cha2	group2	subject20	trial3	phase0	sound1	8.9
cha2	group2	subject20	trial4	phase0	sound1	11.7
cha2	group2	subject20	trial5	phase0	sound1	12.4
cha2	group2	subject20	trial6	phase0	sound1	13.5
cha2	group2	subject20	trial7	phase0	sound1	9.9
cha2	group2	subject20	trial8	phase0	sound1	12.2
cha2	group2	subject20	trial9	phase0	sound1	10.4
cha2	group2	subject20	trial10	phase0	sound1	9.1
cha2	group2	subject20	trial11	phase0	sound1	12.7
cha2	group2	subject20	trial12	phase0	sound1	9.8
cha2	group2	subject21	trial1	phase0	sound1	11.2
cha2	group2	subject21	trial2	phase0	sound1	12.1
cha2	group2	subject21	trial3	phase0	sound1	7.3
cha2	group2	subject21	trial4	phase0	sound1	7.4
cha2	group2	subject21	trial5	phase0	sound1	8.1
cha2	group2	subject21	trial6	phase0	sound1	9.9
cha2	group2	subject21	trial7	phase0	sound1	8.1
cha2	group2	subject21	trial8	phase0	sound1	9.1
cha2	group2	subject21	trial9	phase0	sound1	13.3
cha2	group2	subject21	trial10	phase0	sound1	10.5
cha2	group2	subject21	trial11	phase0	sound1	7.1
cha2	group2	subject21	trial12	phase0	sound1	7.9
cha2	group2	subject22	trial1	phase0	sound1	17.8
cha2	group2	subject22	trial2	phase0	sound1	17.4
cha2	group2	subject22	trial3	phase0	sound1	18
cha2	group2	subject22	trial4	phase0	sound1	14.1
cha2	group2	subject22	trial5	phase0	sound1	17.7
cha2	group2	subject22	trial6	phase0	sound1	18
cha2	group2	subject22	trial7	phase0	sound1	18.3
cha2	group2	subject22	trial8	phase0	sound1	17.7
cha2	group2	subject22	trial9	phase0	sound1	18.8
cha2	group2	subject22	trial10	phase0	sound1	18.3
cha2	group2	subject22	trial11	phase0	sound1	18.5
cha2	group2	subject22	trial12	phase0	sound1	17.8
cha2	group2	subject23	trial1	phase0	sound1	12.2
cha2	group2	subject23	trial2	phase0	sound1	15.9
cha2	group2	subject23	trial3	phase0	sound1	12.8
cha2	group2	subject23	trial4	phase0	sound1	8.1
cha2	group2	subject23	trial5	phase0	sound1	11.7
cha2	group2	subject23	trial6	phase0	sound1	15.1
cha2	group2	subject23	trial7	phase0	sound1	15.7
cha2	group2	subject23	trial8	phase0	sound1	12.1
cha2	group2	subject23	trial9	phase0	sound1	12.6
cha2	group2	subject23	trial10	phase0	sound1	13.4
cha2	group2	subject23	trial11	phase0	sound1	11.2
cha2	group2	subject23	trial12	phase0	sound1	14.9
cha2	group3	subject1	trial1	phase0	sound1	7.6
cha2	group3	subject1	trial2	phase0	sound1	6.5
cha2	group3	subject1	trial3	phase0	sound1	7.1
cha2	group3	subject1	trial4	phase0	sound1	9.8
cha2	group3	subject1	trial5	phase0	sound1	8.7
cha2	group3	subject1	trial6	phase0	sound1	10.4
cha2	group3	subject1	trial7	phase0	sound1	9.7
cha2	group3	subject1	trial8	phase0	sound1	10.5
cha2	group3	subject1	trial9	phase0	sound1	6.7
cha2	group3	subject1	trial10	phase0	sound1	11
cha2	group3	subject1	trial11	phase0	sound1	6.9
cha2	group3	subject1	trial12	phase0	sound1	12.8
cha2	group3	subject2	trial1	phase0	sound1	15.3
cha2	group3	subject2	trial2	phase0	sound1	18.5
cha2	group3	subject2	trial3	phase0	sound1	10.6
cha2	group3	subject2	trial4	phase0	sound1	13.4
cha2	group3	subject2	trial5	phase0	sound1	15.4
cha2	group3	subject2	trial6	phase0	sound1	13.2
cha2	group3	subject2	trial7	phase0	sound1	10.8
cha2	group3	subject2	trial8	phase0	sound1	11.4
cha2	group3	subject2	trial9	phase0	sound1	14
cha2	group3	subject2	trial10	phase0	sound1	14.1
cha2	group3	subject2	trial11	phase0	sound1	15.5
cha2	group3	subject2	trial12	phase0	sound1	18.4
cha2	group3	subject3	trial1	phase0	sound1	14.5
cha2	group3	subject3	trial2	phase0	sound1	13.9
cha2	group3	subject3	trial3	phase0	sound1	9.9
cha2	group3	subject3	trial4	phase0	sound1	9.6
cha2	group3	subject3	trial5	phase0	sound1	14.2
cha2	group3	subject3	trial6	phase0	sound1	12.1
cha2	group3	subject3	trial7	phase0	sound1	12.6
cha2	group3	subject3	trial8	phase0	sound1	11.4
cha2	group3	subject3	trial9	phase0	sound1	15.8
cha2	group3	subject3	trial10	phase0	sound1	12.2
cha2	group3	subject3	trial11	phase0	sound1	10.1
cha2	group3	subject3	trial12	phase0	sound1	10.4
cha2	group3	subject4	trial1	phase0	sound1	11.5
cha2	group3	subject4	trial2	phase0	sound1	10.3
cha2	group3	subject4	trial3	phase0	sound1	12.4
cha2	group3	subject4	trial4	phase0	sound1	13.3
cha2	group3	subject4	trial5	phase0	sound1	6
cha2	group3	subject4	trial6	phase0	sound1	11.6
cha2	group3	subject4	trial7	phase0	sound1	11.3
cha2	group3	subject4	trial8	phase0	sound1	14.8
cha2	group3	subject4	trial9	phase0	sound1	9.4
cha2	group3	subject4	trial10	phase0	sound1	16.7
cha2	group3	subject4	trial11	phase0	sound1	14.4
cha2	group3	subject4	trial12	phase0	sound1	8.7
cha2	group3	subject5	trial1	phase0	sound1	15.2
cha2	group3	subject5	trial2	phase0	sound1	11.1
cha2	group3	subject5	trial3	phase0	sound1	8
cha2	group3	subject5	trial4	phase0	sound1	11.8
cha2	group3	subject5	trial5	phase0	sound1	10.8
cha2	group3	subject5	trial6	phase0	sound1	6.7
cha2	group3	subject5	trial7	phase0	sound1	10.2
cha2	group3	subject5	trial8	phase0	sound1	13.3
cha2	group3	subject5	trial9	phase0	sound1	11.6
cha2	group3	subject5	trial10	phase0	sound1	11.6
cha2	group3	subject5	trial11	phase0	sound1	6.3
cha2	group3	subject5	trial12	phase0	sound1	8.9
cha2	group3	subject6	trial1	phase0	sound1	11.5
cha2	group3	subject6	trial2	phase0	sound1	8.4
cha2	group3	subject6	trial3	phase0	sound1	7
cha2	group3	subject6	trial4	phase0	sound1	15.4
cha2	group3	subject6	trial5	phase0	sound1	6.3
cha2	group3	subject6	trial6	phase0	sound1	13.8
cha2	group3	subject6	trial7	phase0	sound1	9.2
cha2	group3	subject6	trial8	phase0	sound1	8.9
cha2	group3	subject6	trial9	phase0	sound1	14.4
cha2	group3	subject6	trial10	phase0	sound1	13.8
cha2	group3	subject6	trial11	phase0	sound1	12.7
cha2	group3	subject6	trial12	phase0	sound1	10.7
cha2	group3	subject7	trial1	phase0	sound1	13.7
cha2	group3	subject7	trial2	phase0	sound1	13.9
cha2	group3	subject7	trial3	phase0	sound1	9.6
cha2	group3	subject7	trial4	phase0	sound1	14.3
cha2	group3	subject7	trial5	phase0	sound1	14.4
cha2	group3	subject7	trial6	phase0	sound1	10.4
cha2	group3	subject7	trial7	phase0	sound1	11.5
cha2	group3	subject7	trial8	phase0	sound1	7.4
cha2	group3	subject7	trial9	phase0	sound1	13.8
cha2	group3	subject7	trial10	phase0	sound1	13
cha2	group3	subject7	trial11	phase0	sound1	14.8
cha2	group3	subject7	trial12	phase0	sound1	11.5
cha2	group3	subject8	trial1	phase0	sound1	6.7
cha2	group3	subject8	trial2	phase0	sound1	12.9
cha2	group3	subject8	trial3	phase0	sound1	10.6
cha2	group3	subject8	trial4	phase0	sound1	14
cha2	group3	subject8	trial5	phase0	sound1	14.7
cha2	group3	subject8	trial6	phase0	sound1	11.5
cha2	group3	subject8	trial7	phase0	sound1	11
cha2	group3	subject8	trial8	phase0	sound1	9.4
cha2	group3	subject8	trial9	phase0	sound1	15.6
cha2	group3	subject8	trial10	phase0	sound1	11
cha2	group3	subject8	trial11	phase0	sound1	9.2
cha2	group3	subject8	trial12	phase0	sound1	16.2
cha2	group3	subject9	trial1	phase0	sound1	9.9
cha2	group3	subject9	trial2	phase0	sound1	13.6
cha2	group3	subject9	trial3	phase0	sound1	15.8
cha2	group3	subject9	trial4	phase0	sound1	17.1
cha2	group3	subject9	trial5	phase0	sound1	8.1
cha2	group3	subject9	trial6	phase0	sound1	11.8
cha2	group3	subject9	trial7	phase0	sound1	14.6
cha2	group3	subject9	trial8	phase0	sound1	14.4
cha2	group3	subject9	trial9	phase0	sound1	11.2
cha2	group3	subject9	trial10	phase0	sound1	12.2
cha2	group3	subject9	trial11	phase0	sound1	15.1
cha2	group3	subject9	trial12	phase0	sound1	12.9
cha2	group3	subject10	trial1	phase0	sound1	10.7
cha2	group3	subject10	trial2	phase0	sound1	7.4
cha2	group3	subject10	trial3	phase0	sound1	10.4
cha2	group3	subject10	trial4	phase0	sound1	8.8
cha2	group3	subject10	trial5	phase0	sound1	9.1
cha2	group3	subject10	trial6	phase0	sound1	11.3
cha2	group3	subject10	trial7	phase0	sound1	8.7
cha2	group3	subject10	trial8	phase0	sound1	10
cha2	group3	subject10	trial9	phase0	sound1	9.4
cha2	group3	subject10	trial10	phase0	sound1	11.4
cha2	group3	subject10	trial11	phase0	sound1	12.1
cha2	group3	subject10	trial12	phase0	sound1	14.1
cha2	group3	subject11	trial1	phase0	sound1	16.6
cha2	group3	subject11	trial2	phase0	sound1	12.8
cha2	group3	subject11	trial3	phase0	sound1	16
cha2	group3	subject11	trial4	phase0	sound1	15.4
cha2	group3	subject11	trial5	phase0	sound1	8.7
cha2	group3	subject11	trial6	phase0	sound1	12
cha2	group3	subject11	trial7	phase0	sound1	12.6
cha2	group3	subject11	trial8	phase0	sound1	17.6
cha2	group3	subject11	trial9	phase0	sound1	12.3
cha2	group3	subject11	trial10	phase0	sound1	15.2
cha2	group3	subject11	trial11	phase0	sound1	11.5
cha2	group3	subject11	trial12	phase0	sound1	14.1
cha2	group3	subject12	trial1	phase0	sound1	16.6
cha2	group3	subject12	trial2	phase0	sound1	11.1
cha2	group3	subject12	trial3	phase0	sound1	18.3
cha2	group3	subject12	trial4	phase0	sound1	16
cha2	group3	subject12	trial5	phase0	sound1	18
cha2	group3	subject12	trial6	phase0	sound1	12
cha2	group3	subject12	trial7	phase0	sound1	16.2
cha2	group3	subject12	trial8	phase0	sound1	10.1
cha2	group3	subject12	trial9	phase0	sound1	15.1
cha2	group3	subject12	trial10	phase0	sound1	18.8
cha2	group3	subject12	trial11	phase0	sound1	14.4
cha2	group3	subject12	trial12	phase0	sound1	16.3
cha2	group3	subject13	trial1	phase0	sound1	14.6
cha2	group3	subject13	trial2	phase0	sound1	12.4
cha2	group3	subject13	trial3	phase0	sound1	10.5
cha2	group3	subject13	trial4	phase0	sound1	16.2
cha2	group3	subject13	trial5	phase0	sound1	16.5
cha2	group3	subject13	trial6	phase0	sound1	14.1
cha2	group3	subject13	trial7	phase0	sound1	13.5
cha2	group3	subject13	trial8	phase0	sound1	18.8
cha2	group3	subject13	trial9	phase0	sound1	15.7
cha2	group3	subject13	trial10	phase0	sound1	14.2
cha2	group3	subject13	trial11	phase0	sound1	13.1
cha2	group3	subject13	trial12	phase0	sound1	11.3
cha2	group3	subject14	trial1	phase0	sound1	12.6
cha2	group3	subject14	trial2	phase0	sound1	12.2
cha2	group3	subject14	trial3	phase0	sound1	13.4
cha2	group3	subject14	trial4	phase0	sound1	12.4
cha2	group3	subject14	trial5	phase0	sound1	9.7
cha2	group3	subject14	trial6	phase0	sound1	13.9
cha2	group3	subject14	trial7	phase0	sound1	14.2
cha2	group3	subject14	trial8	phase0	sound1	9.9
cha2	group3	subject14	trial9	phase0	sound1	10
cha2	group3	subject14	trial10	phase0	sound1	12.6
cha2	group3	subject14	trial11	phase0	sound1	11.4
cha2	group3	subject14	trial12	phase0	sound1	13.3
cha2	group3	subject15	trial1	phase0	sound1	9.2
cha2	group3	subject15	trial2	phase0	sound1	7
cha2	group3	subject15	trial3	phase0	sound1	10.7
cha2	group3	subject15	trial4	phase0	sound1	11
cha2	group3	subject15	trial5	phase0	sound1	12.1
cha2	group3	subject15	trial6	phase0	sound1	11.5
cha2	group3	subject15	trial7	phase0	sound1	15.7
cha2	group3	subject15	trial8	phase0	sound1	10.4
cha2	group3	subject15	trial9	phase0	sound1	7.5
cha2	group3	subject15	trial10	phase0	sound1	12.5
cha2	group3	subject15	trial11	phase0	sound1	8.2
cha2	group3	subject15	trial12	phase0	sound1	10.7
cha2	group3	subject16	trial1	phase0	sound1	9.6
cha2	group3	subject16	trial2	phase0	sound1	9.6
cha2	group3	subject16	trial3	phase0	sound1	11.8
cha2	group3	subject16	trial4	phase0	sound1	7.3
cha2	group3	subject16	trial5	phase0	sound1	8.8
cha2	group3	subject16	trial6	phase0	sound1	12.8
cha2	group3	subject16	trial7	phase0	sound1	8.4
cha2	group3	subject16	trial8	phase0	sound1	11
cha2	group3	subject16	trial9	phase0	sound1	5.6
cha2	group3	subject16	trial10	phase0	sound1	12.8
cha2	group3	subject16	trial11	phase0	sound1	13.1
cha2	group3	subject16	trial12	phase0	sound1	9.5
cha2	group3	subject17	trial1	phase0	sound1	11.1
cha2	group3	subject17	trial2	phase0	sound1	9.8
cha2	group3	subject17	trial3	phase0	sound1	5.6
cha2	group3	subject17	trial4	phase0	sound1	8.5
cha2	group3	subject17	trial5	phase0	sound1	8.2
cha2	group3	subject17	trial6	phase0	sound1	9.2
cha2	group3	subject17	trial7	phase0	sound1	12.5
cha2	group3	subject17	trial8	phase0	sound1	10.5
cha2	group3	subject17	trial9	phase0	sound1	11.6
cha2	group3	subject17	trial10	phase0	sound1	8.5
cha2	group3	subject17	trial11	phase0	sound1	9.8
cha2	group3	subject17	trial12	phase0	sound1	10.5
cha2	group3	subject18	trial1	phase0	sound1	9.7
cha2	group3	subject18	trial2	phase0	sound1	14
cha2	group3	subject18	trial3	phase0	sound1	9.1
cha2	group3	subject18	trial4	phase0	sound1	11.8
cha2	group3	subject18	trial5	phase0	sound1	10.3
cha2	group3	subject18	trial6	phase0	sound1	6.4
cha2	group3	subject18	trial7	phase0	sound1	8.7
cha2	group3	subject18	trial8	phase0	sound1	8.2
cha2	group3	subject18	trial9	phase0	sound1	9.1
cha2	group3	subject18	trial10	phase0	sound1	10.2
cha2	group3	subject18	trial11	phase0	sound1	8.1
cha2	group3	subject18	trial12	phase0	sound1	9.9
cha2	group3	subject19	trial1	phase0	sound1	9.4
cha2	group3	subject19	trial2	phase0	sound1	10.2
cha2	group3	subject19	trial3	phase0	sound1	14.5
cha2	group3	subject19	trial4	phase0	sound1	11.4
cha2	group3	subject19	trial5	phase0	sound1	13.4
cha2	group3	subject19	trial6	phase0	sound1	14.6
cha2	group3	subject19	trial7	phase0	sound1	12.9
cha2	group3	subject19	trial8	phase0	sound1	11
cha2	group3	subject19	trial9	phase0	sound1	13.7
cha2	group3	subject19	trial10	phase0	sound1	12.5
cha2	group3	subject19	trial11	phase0	sound1	13.1
cha2	group3	subject19	trial12	phase0	sound1	11.4
cha2	group3	subject20	trial1	phase0	sound1	17.3
cha2	group3	subject20	trial2	phase0	sound1	13.5
cha2	group3	subject20	trial3	phase0	sound1	16.1
cha2	group3	subject20	trial4	phase0	sound1	17.1
cha2	group3	subject20	trial5	phase0	sound1	15.1
cha2	group3	subject20	trial6	phase0	sound1	15.7
cha2	group3	subject20	trial7	phase0	sound1	13.1
cha2	group3	subject20	trial8	phase0	sound1	13.4
cha2	group3	subject20	trial9	phase0	sound1	14.4
cha2	group3	subject20	trial10	phase0	sound1	14.2
cha2	group3	subject20	trial11	phase0	sound1	14.5
cha2	group3	subject20	trial12	phase0	sound1	7.1
cha2	group3	subject21	trial1	phase0	sound1	14.1
cha2	group3	subject21	trial2	phase0	sound1	18.2
cha2	group3	subject21	trial3	phase0	sound1	17.7
cha2	group3	subject21	trial4	phase0	sound1	15
cha2	group3	subject21	trial5	phase0	sound1	8.6
cha2	group3	subject21	trial6	phase0	sound1	13.7
cha2	group3	subject21	trial7	phase0	sound1	8.1
cha2	group3	subject21	trial8	phase0	sound1	11.9
cha2	group3	subject21	trial9	phase0	sound1	11.8
cha2	group3	subject21	trial10	phase0	sound1	7.4
cha2	group3	subject21	trial11	phase0	sound1	18.5
cha2	group3	subject21	trial12	phase0	sound1	8.7
cha2	group1	subject1	trial1	phase0	sound2	17.3
cha2	group1	subject1	trial2	phase0	sound2	13.8
cha2	group1	subject1	trial3	phase0	sound2	18.5
cha2	group1	subject1	trial4	phase0	sound2	18
cha2	group1	subject1	trial5	phase0	sound2	17.8
cha2	group1	subject1	trial6	phase0	sound2	10.2
cha2	group1	subject1	trial7	phase0	sound2	15.9
cha2	group1	subject1	trial8	phase0	sound2	17.5
cha2	group1	subject1	trial9	phase0	sound2	16.1
cha2	group1	subject1	trial10	phase0	sound2	15.8
cha2	group1	subject1	trial11	phase0	sound2	14.2
cha2	group1	subject1	trial12	phase0	sound2	10.9
cha2	group1	subject2	trial1	phase0	sound2	15.2
cha2	group1	subject2	trial2	phase0	sound2	10.3
cha2	group1	subject2	trial3	phase0	sound2	12.6
cha2	group1	subject2	trial4	phase0	sound2	12.5
cha2	group1	subject2	trial5	phase0	sound2	12.9
cha2	group1	subject2	trial6	phase0	sound2	11.9
cha2	group1	subject2	trial7	phase0	sound2	13.7
cha2	group1	subject2	trial8	phase0	sound2	12.8
cha2	group1	subject2	trial9	phase0	sound2	9.8
cha2	group1	subject2	trial10	phase0	sound2	16
cha2	group1	subject2	trial11	phase0	sound2	15
cha2	group1	subject2	trial12	phase0	sound2	9.4
cha2	group1	subject3	trial1	phase0	sound2	10.8
cha2	group1	subject3	trial2	phase0	sound2	9.8
cha2	group1	subject3	trial3	phase0	sound2	13.6
cha2	group1	subject3	trial4	phase0	sound2	13.1
cha2	group1	subject3	trial5	phase0	sound2	9.4
cha2	group1	subject3	trial6	phase0	sound2	11.7
cha2	group1	subject3	trial7	phase0	sound2	14.8
cha2	group1	subject3	trial8	phase0	sound2	11
cha2	group1	subject3	trial9	phase0	sound2	12.4
cha2	group1	subject3	trial10	phase0	sound2	8.1
cha2	group1	subject3	trial11	phase0	sound2	9.9
cha2	group1	subject3	trial12	phase0	sound2	17.2
cha2	group1	subject4	trial1	phase0	sound2	5
cha2	group1	subject4	trial2	phase0	sound2	9.8
cha2	group1	subject4	trial3	phase0	sound2	10.7
cha2	group1	subject4	trial4	phase0	sound2	10.8
cha2	group1	subject4	trial5	phase0	sound2	8.8
cha2	group1	subject4	trial6	phase0	sound2	14.5
cha2	group1	subject4	trial7	phase0	sound2	9.5
cha2	group1	subject4	trial8	phase0	sound2	11.8
cha2	group1	subject4	trial9	phase0	sound2	12.9
cha2	group1	subject4	trial10	phase0	sound2	9.8
cha2	group1	subject4	trial11	phase0	sound2	4.4
cha2	group1	subject4	trial12	phase0	sound2	10.4
cha2	group1	subject5	trial1	phase0	sound2	7.2
cha2	group1	subject5	trial2	phase0	sound2	13.2
cha2	group1	subject5	trial3	phase0	sound2	9.5
cha2	group1	subject5	trial4	phase0	sound2	5
cha2	group1	subject5	trial5	phase0	sound2	15.8
cha2	group1	subject5	trial6	phase0	sound2	8.8
cha2	group1	subject5	trial7	phase0	sound2	11.3
cha2	group1	subject5	trial8	phase0	sound2	12.1
cha2	group1	subject5	trial9	phase0	sound2	11
cha2	group1	subject5	trial10	phase0	sound2	11.1
cha2	group1	subject5	trial11	phase0	sound2	12.2
cha2	group1	subject5	trial12	phase0	sound2	16.3
cha2	group1	subject6	trial1	phase0	sound2	11.5
cha2	group1	subject6	trial2	phase0	sound2	13
cha2	group1	subject6	trial3	phase0	sound2	10.9
cha2	group1	subject6	trial4	phase0	sound2	9.4
cha2	group1	subject6	trial5	phase0	sound2	10.2
cha2	group1	subject6	trial6	phase0	sound2	9.5
cha2	group1	subject6	trial7	phase0	sound2	11.7
cha2	group1	subject6	trial8	phase0	sound2	8.6
cha2	group1	subject6	trial9	phase0	sound2	8.9
cha2	group1	subject6	trial10	phase0	sound2	11.5
cha2	group1	subject6	trial11	phase0	sound2	6.2
cha2	group1	subject6	trial12	phase0	sound2	6.4
cha2	group1	subject7	trial1	phase0	sound2	15.8
cha2	group1	subject7	trial2	phase0	sound2	14.2
cha2	group1	subject7	trial3	phase0	sound2	12.1
cha2	group1	subject7	trial4	phase0	sound2	14.8
cha2	group1	subject7	trial5	phase0	sound2	13.4
cha2	group1	subject7	trial6	phase0	sound2	15.5
cha2	group1	subject7	trial7	phase0	sound2	13.3
cha2	group1	subject7	trial8	phase0	sound2	15.8
cha2	group1	subject7	trial9	phase0	sound2	18.4
cha2	group1	subject7	trial10	phase0	sound2	17.5
cha2	group1	subject7	trial11	phase0	sound2	15.8
cha2	group1	subject7	trial12	phase0	sound2	6.4
cha2	group1	subject8	trial1	phase0	sound2	10.7
cha2	group1	subject8	trial2	phase0	sound2	10.6
cha2	group1	subject8	trial3	phase0	sound2	12.2
cha2	group1	subject8	trial4	phase0	sound2	11.7
cha2	group1	subject8	trial5	phase0	sound2	15.1
cha2	group1	subject8	trial6	phase0	sound2	15.8
cha2	group1	subject8	trial7	phase0	sound2	11.4
cha2	group1	subject8	trial8	phase0	sound2	11.3
cha2	group1	subject8	trial9	phase0	sound2	7.2
cha2	group1	subject8	trial10	phase0	sound2	9.8
cha2	group1	subject8	trial11	phase0	sound2	18
cha2	group1	subject8	trial12	phase0	sound2	12.7
cha2	group1	subject9	trial1	phase0	sound2	6.8
cha2	group1	subject9	trial2	phase0	sound2	9.1
cha2	group1	subject9	trial3	phase0	sound2	11.1
cha2	group1	subject9	trial4	phase0	sound2	10.3
cha2	group1	subject9	trial5	phase0	sound2	10.9
cha2	group1	subject9	trial6	phase0	sound2	7.7
cha2	group1	subject9	trial7	phase0	sound2	9.5
cha2	group1	subject9	trial8	phase0	sound2	12.2
cha2	group1	subject9	trial9	phase0	sound2	8.7
cha2	group1	subject9	trial10	phase0	sound2	11.2
cha2	group1	subject9	trial11	phase0	sound2	7.9
cha2	group1	subject9	trial12	phase0	sound2	9
cha2	group1	subject10	trial1	phase0	sound2	15.8
cha2	group1	subject10	trial2	phase0	sound2	12.1
cha2	group1	subject10	trial3	phase0	sound2	12.5
cha2	group1	subject10	trial4	phase0	sound2	10.5
cha2	group1	subject10	trial5	phase0	sound2	8.9
cha2	group1	subject10	trial6	phase0	sound2	10.1
cha2	group1	subject10	trial7	phase0	sound2	17.7
cha2	group1	subject10	trial8	phase0	sound2	11.9
cha2	group1	subject10	trial9	phase0	sound2	13.1
cha2	group1	subject10	trial10	phase0	sound2	13.8
cha2	group1	subject10	trial11	phase0	sound2	10.6
cha2	group1	subject10	trial12	phase0	sound2	10.8
cha2	group1	subject11	trial1	phase0	sound2	11.2
cha2	group1	subject11	trial2	phase0	sound2	8.4
cha2	group1	subject11	trial3	phase0	sound2	10.2
cha2	group1	subject11	trial4	phase0	sound2	13.1
cha2	group1	subject11	trial5	phase0	sound2	9.9
cha2	group1	subject11	trial6	phase0	sound2	6.7
cha2	group1	subject11	trial7	phase0	sound2	11.6
cha2	group1	subject11	trial8	phase0	sound2	9.1
cha2	group1	subject11	trial9	phase0	sound2	10
cha2	group1	subject11	trial10	phase0	sound2	10.4
cha2	group1	subject11	trial11	phase0	sound2	5.7
cha2	group1	subject11	trial12	phase0	sound2	9.8
cha2	group1	subject12	trial1	phase0	sound2	6.1
cha2	group1	subject12	trial2	phase0	sound2	10.8
cha2	group1	subject12	trial3	phase0	sound2	9.3
cha2	group1	subject12	trial4	phase0	sound2	8
cha2	group1	subject12	trial5	phase0	sound2	9.4
cha2	group1	subject12	trial6	phase0	sound2	5.9
cha2	group1	subject12	trial7	phase0	sound2	6
cha2	group1	subject12	trial8	phase0	sound2	13.3
cha2	group1	subject12	trial9	phase0	sound2	11
cha2	group1	subject12	trial10	phase0	sound2	11.7
cha2	group1	subject12	trial11	phase0	sound2	8.8
cha2	group1	subject12	trial12	phase0	sound2	5.2
cha2	group1	subject13	trial1	phase0	sound2	10.6
cha2	group1	subject13	trial2	phase0	sound2	15.7
cha2	group1	subject13	trial3	phase0	sound2	12.2
cha2	group1	subject13	trial4	phase0	sound2	12.9
cha2	group1	subject13	trial5	phase0	sound2	14.9
cha2	group1	subject13	trial6	phase0	sound2	17.2
cha2	group1	subject13	trial7	phase0	sound2	13.2
cha2	group1	subject13	trial8	phase0	sound2	10.7
cha2	group1	subject13	trial9	phase0	sound2	9.6
cha2	group1	subject13	trial10	phase0	sound2	12.7
cha2	group1	subject13	trial11	phase0	sound2	12.8
cha2	group1	subject13	trial12	phase0	sound2	17.8
cha2	group1	subject14	trial1	phase0	sound2	9.7
cha2	group1	subject14	trial2	phase0	sound2	8.7
cha2	group1	subject14	trial3	phase0	sound2	13.7
cha2	group1	subject14	trial4	phase0	sound2	9.6
cha2	group1	subject14	trial5	phase0	sound2	18
cha2	group1	subject14	trial6	phase0	sound2	14.2
cha2	group1	subject14	trial7	phase0	sound2	10.6
cha2	group1	subject14	trial8	phase0	sound2	13
cha2	group1	subject14	trial9	phase0	sound2	15.3
cha2	group1	subject14	trial10	phase0	sound2	13.3
cha2	group1	subject14	trial11	phase0	sound2	14
cha2	group1	subject14	trial12	phase0	sound2	13.1
cha2	group1	subject15	trial1	phase0	sound2	12.1
cha2	group1	subject15	trial2	phase0	sound2	12.3
cha2	group1	subject15	trial3	phase0	sound2	8.9
cha2	group1	subject15	trial4	phase0	sound2	13.6
cha2	group1	subject15	trial5	phase0	sound2	12.3
cha2	group1	subject15	trial6	phase0	sound2	8.7
cha2	group1	subject15	trial7	phase0	sound2	14.7
cha2	group1	subject15	trial8	phase0	sound2	10.9
cha2	group1	subject15	trial9	phase0	sound2	8.3
cha2	group1	subject15	trial10	phase0	sound2	12.6
cha2	group1	subject15	trial11	phase0	sound2	15.3
cha2	group1	subject15	trial12	phase0	sound2	14.7
cha2	group1	subject16	trial1	phase0	sound2	10.3
cha2	group1	subject16	trial2	phase0	sound2	10.1
cha2	group1	subject16	trial3	phase0	sound2	7.5
cha2	group1	subject16	trial4	phase0	sound2	9.7
cha2	group1	subject16	trial5	phase0	sound2	14.4
cha2	group1	subject16	trial6	phase0	sound2	10.2
cha2	group1	subject16	trial7	phase0	sound2	10.7
cha2	group1	subject16	trial8	phase0	sound2	10.4
cha2	group1	subject16	trial9	phase0	sound2	10.6
cha2	group1	subject16	trial10	phase0	sound2	13.7
cha2	group1	subject16	trial11	phase0	sound2	14.3
cha2	group1	subject16	trial12	phase0	sound2	8.2
cha2	group1	subject17	trial1	phase0	sound2	5.4
cha2	group1	subject17	trial2	phase0	sound2	5.6
cha2	group1	subject17	trial3	phase0	sound2	9.2
cha2	group1	subject17	trial4	phase0	sound2	9.3
cha2	group1	subject17	trial5	phase0	sound2	11.7
cha2	group1	subject17	trial6	phase0	sound2	9.4
cha2	group1	subject17	trial7	phase0	sound2	5.2
cha2	group1	subject17	trial8	phase0	sound2	5.5
cha2	group1	subject17	trial9	phase0	sound2	9.2
cha2	group1	subject17	trial10	phase0	sound2	10.1
cha2	group1	subject17	trial11	phase0	sound2	9.5
cha2	group1	subject17	trial12	phase0	sound2	6.3
cha2	group1	subject18	trial1	phase0	sound2	13.3
cha2	group1	subject18	trial2	phase0	sound2	17
cha2	group1	subject18	trial3	phase0	sound2	15.1
cha2	group1	subject18	trial4	phase0	sound2	14.2
cha2	group1	subject18	trial5	phase0	sound2	15.1
cha2	group1	subject18	trial6	phase0	sound2	15.5
cha2	group1	subject18	trial7	phase0	sound2	16.8
cha2	group1	subject18	trial8	phase0	sound2	11.5
cha2	group1	subject18	trial9	phase0	sound2	10.6
cha2	group1	subject18	trial10	phase0	sound2	13.8
cha2	group1	subject18	trial11	phase0	sound2	13.4
cha2	group1	subject18	trial12	phase0	sound2	11.9
cha2	group1	subject19	trial1	phase0	sound2	12.3
cha2	group1	subject19	trial2	phase0	sound2	9.7
cha2	group1	subject19	trial3	phase0	sound2	11.6
cha2	group1	subject19	trial4	phase0	sound2	9.8
cha2	group1	subject19	trial5	phase0	sound2	10.3
cha2	group1	subject19	trial6	phase0	sound2	6.3
cha2	group1	subject19	trial7	phase0	sound2	10.7
cha2	group1	subject19	trial8	phase0	sound2	11.6
cha2	group1	subject19	trial9	phase0	sound2	13.5
cha2	group1	subject19	trial10	phase0	sound2	15.5
cha2	group1	subject19	trial11	phase0	sound2	9.8
cha2	group1	subject19	trial12	phase0	sound2	11.3
cha2	group1	subject20	trial1	phase0	sound2	11.8
cha2	group1	subject20	trial2	phase0	sound2	7.6
cha2	group1	subject20	trial3	phase0	sound2	10
cha2	group1	subject20	trial4	phase0	sound2	10
cha2	group1	subject20	trial5	phase0	sound2	9.2
cha2	group1	subject20	trial6	phase0	sound2	15
cha2	group1	subject20	trial7	phase0	sound2	14.9
cha2	group1	subject20	trial8	phase0	sound2	8.7
cha2	group1	subject20	trial9	phase0	sound2	13.2
cha2	group1	subject20	trial10	phase0	sound2	13.1
cha2	group1	subject20	trial11	phase0	sound2	9.5
cha2	group1	subject20	trial12	phase0	sound2	11.2
cha2	group1	subject21	trial1	phase0	sound2	13.7
cha2	group1	subject21	trial2	phase0	sound2	11.3
cha2	group1	subject21	trial3	phase0	sound2	12.2
cha2	group1	subject21	trial4	phase0	sound2	12.5
cha2	group1	subject21	trial5	phase0	sound2	9
cha2	group1	subject21	trial6	phase0	sound2	9.4
cha2	group1	subject21	trial7	phase0	sound2	9.6
cha2	group1	subject21	trial8	phase0	sound2	11.3
cha2	group1	subject21	trial9	phase0	sound2	10.7
cha2	group1	subject21	trial10	phase0	sound2	10.7
cha2	group1	subject21	trial11	phase0	sound2	8.7
cha2	group1	subject21	trial12	phase0	sound2	9.8
cha2	group1	subject22	trial1	phase0	sound2	12.9
cha2	group1	subject22	trial2	phase0	sound2	10.8
cha2	group1	subject22	trial3	phase0	sound2	19
cha2	group1	subject22	trial4	phase0	sound2	11.8
cha2	group1	subject22	trial5	phase0	sound2	15.1
cha2	group1	subject22	trial6	phase0	sound2	16.5
cha2	group1	subject22	trial7	phase0	sound2	16.2
cha2	group1	subject22	trial8	phase0	sound2	9
cha2	group1	subject22	trial9	phase0	sound2	6.5
cha2	group1	subject22	trial10	phase0	sound2	12.7
cha2	group1	subject22	trial11	phase0	sound2	16.4
cha2	group1	subject22	trial12	phase0	sound2	14
cha2	group2	subject1	trial1	phase0	sound2	15.6
cha2	group2	subject1	trial2	phase0	sound2	13.1
cha2	group2	subject1	trial3	phase0	sound2	14.3
cha2	group2	subject1	trial4	phase0	sound2	15.8
cha2	group2	subject1	trial5	phase0	sound2	15.8
cha2	group2	subject1	trial6	phase0	sound2	10.4
cha2	group2	subject1	trial7	phase0	sound2	11.1
cha2	group2	subject1	trial8	phase0	sound2	14.4
cha2	group2	subject1	trial9	phase0	sound2	13.4
cha2	group2	subject1	trial10	phase0	sound2	12.6
cha2	group2	subject1	trial11	phase0	sound2	16.2
cha2	group2	subject1	trial12	phase0	sound2	11.3
cha2	group2	subject2	trial1	phase0	sound2	12.9
cha2	group2	subject2	trial2	phase0	sound2	12.7
cha2	group2	subject2	trial3	phase0	sound2	10.8
cha2	group2	subject2	trial4	phase0	sound2	12.7
cha2	group2	subject2	trial5	phase0	sound2	9.1
cha2	group2	subject2	trial6	phase0	sound2	8.3
cha2	group2	subject2	trial7	phase0	sound2	9.8
cha2	group2	subject2	trial8	phase0	sound2	11.8
cha2	group2	subject2	trial9	phase0	sound2	9.3
cha2	group2	subject2	trial10	phase0	sound2	13.1
cha2	group2	subject2	trial11	phase0	sound2	11.3
cha2	group2	subject2	trial12	phase0	sound2	8.7
cha2	group2	subject3	trial1	phase0	sound2	11.7
cha2	group2	subject3	trial2	phase0	sound2	8.3
cha2	group2	subject3	trial3	phase0	sound2	17.7
cha2	group2	subject3	trial4	phase0	sound2	8.4
cha2	group2	subject3	trial5	phase0	sound2	7.8
cha2	group2	subject3	trial6	phase0	sound2	11
cha2	group2	subject3	trial7	phase0	sound2	8.6
cha2	group2	subject3	trial8	phase0	sound2	7.6
cha2	group2	subject3	trial9	phase0	sound2	10.4
cha2	group2	subject3	trial10	phase0	sound2	14.1
cha2	group2	subject3	trial11	phase0	sound2	8.3
cha2	group2	subject3	trial12	phase0	sound2	15.6
cha2	group2	subject4	trial1	phase0	sound2	9.4
cha2	group2	subject4	trial2	phase0	sound2	10.1
cha2	group2	subject4	trial3	phase0	sound2	17.7
cha2	group2	subject4	trial4	phase0	sound2	14.4
cha2	group2	subject4	trial5	phase0	sound2	13.9
cha2	group2	subject4	trial6	phase0	sound2	10.3
cha2	group2	subject4	trial7	phase0	sound2	12.3
cha2	group2	subject4	trial8	phase0	sound2	10.7
cha2	group2	subject4	trial9	phase0	sound2	13.2
cha2	group2	subject4	trial10	phase0	sound2	12.4
cha2	group2	subject4	trial11	phase0	sound2	14.9
cha2	group2	subject4	trial12	phase0	sound2	15.9
cha2	group2	subject5	trial1	phase0	sound2	7.6
cha2	group2	subject5	trial2	phase0	sound2	17.4
cha2	group2	subject5	trial3	phase0	sound2	9.8
cha2	group2	subject5	trial4	phase0	sound2	16.3
cha2	group2	subject5	trial5	phase0	sound2	18.4
cha2	group2	subject5	trial6	phase0	sound2	17.2
cha2	group2	subject5	trial7	phase0	sound2	19.6
cha2	group2	subject5	trial8	phase0	sound2	18.4
cha2	group2	subject5	trial9	phase0	sound2	14
cha2	group2	subject5	trial10	phase0	sound2	15.1
cha2	group2	subject5	trial11	phase0	sound2	18.1
cha2	group2	subject5	trial12	phase0	sound2	19.8
cha2	group2	subject6	trial1	phase0	sound2	7.8
cha2	group2	subject6	trial2	phase0	sound2	12.5
cha2	group2	subject6	trial3	phase0	sound2	8.1
cha2	group2	subject6	trial4	phase0	sound2	15.7
cha2	group2	subject6	trial5	phase0	sound2	12.8
cha2	group2	subject6	trial6	phase0	sound2	8.1
cha2	group2	subject6	trial7	phase0	sound2	11.4
cha2	group2	subject6	trial8	phase0	sound2	11.9
cha2	group2	subject6	trial9	phase0	sound2	8.5
cha2	group2	subject6	trial10	phase0	sound2	11.1
cha2	group2	subject6	trial11	phase0	sound2	11.2
cha2	group2	subject6	trial12	phase0	sound2	8.5
cha2	group2	subject7	trial1	phase0	sound2	9.7
cha2	group2	subject7	trial2	phase0	sound2	10
cha2	group2	subject7	trial3	phase0	sound2	12.2
cha2	group2	subject7	trial4	phase0	sound2	13.9
cha2	group2	subject7	trial5	phase0	sound2	14.2
cha2	group2	subject7	trial6	phase0	sound2	11.2
cha2	group2	subject7	trial7	phase0	sound2	11.7
cha2	group2	subject7	trial8	phase0	sound2	9.5
cha2	group2	subject7	trial9	phase0	sound2	11.6
cha2	group2	subject7	trial10	phase0	sound2	6.8
cha2	group2	subject7	trial11	phase0	sound2	12.2
cha2	group2	subject7	trial12	phase0	sound2	12
cha2	group2	subject8	trial1	phase0	sound2	7
cha2	group2	subject8	trial2	phase0	sound2	9.3
cha2	group2	subject8	trial3	phase0	sound2	13.3
cha2	group2	subject8	trial4	phase0	sound2	9.9
cha2	group2	subject8	trial5	phase0	sound2	7.4
cha2	group2	subject8	trial6	phase0	sound2	8.5
cha2	group2	subject8	trial7	phase0	sound2	12.8
cha2	group2	subject8	trial8	phase0	sound2	16
cha2	group2	subject8	trial9	phase0	sound2	14.2
cha2	group2	subject8	trial10	phase0	sound2	15.9
cha2	group2	subject8	trial11	phase0	sound2	11.9
cha2	group2	subject8	trial12	phase0	sound2	10.2
cha2	group2	subject9	trial1	phase0	sound2	8.2
cha2	group2	subject9	trial2	phase0	sound2	9.7
cha2	group2	subject9	trial3	phase0	sound2	12.2
cha2	group2	subject9	trial4	phase0	sound2	7.3
cha2	group2	subject9	trial5	phase0	sound2	8
cha2	group2	subject9	trial6	phase0	sound2	11.2
cha2	group2	subject9	trial7	phase0	sound2	7.7
cha2	group2	subject9	trial8	phase0	sound2	7.2
cha2	group2	subject9	trial9	phase0	sound2	8.4
cha2	group2	subject9	trial10	phase0	sound2	9.4
cha2	group2	subject9	trial11	phase0	sound2	8.3
cha2	group2	subject9	trial12	phase0	sound2	9.1
cha2	group2	subject10	trial1	phase0	sound2	13.8
cha2	group2	subject10	trial2	phase0	sound2	10.9
cha2	group2	subject10	trial3	phase0	sound2	12.3
cha2	group2	subject10	trial4	phase0	sound2	10.8
cha2	group2	subject10	trial5	phase0	sound2	11.3
cha2	group2	subject10	trial6	phase0	sound2	11.2
cha2	group2	subject10	trial7	phase0	sound2	10.9
cha2	group2	subject10	trial8	phase0	sound2	7.2
cha2	group2	subject10	trial9	phase0	sound2	10.7
cha2	group2	subject10	trial10	phase0	sound2	17.8
cha2	group2	subject10	trial11	phase0	sound2	14.1
cha2	group2	subject10	trial12	phase0	sound2	15.1
cha2	group2	subject11	trial1	phase0	sound2	11.7
cha2	group2	subject11	trial2	phase0	sound2	9.2
cha2	group2	subject11	trial3	phase0	sound2	8.1
cha2	group2	subject11	trial4	phase0	sound2	11
cha2	group2	subject11	trial5	phase0	sound2	12.8
cha2	group2	subject11	trial6	phase0	sound2	7.4
cha2	group2	subject11	trial7	phase0	sound2	11.7
cha2	group2	subject11	trial8	phase0	sound2	7.2
cha2	group2	subject11	trial9	phase0	sound2	9.3
cha2	group2	subject11	trial10	phase0	sound2	7.9
cha2	group2	subject11	trial11	phase0	sound2	14.4
cha2	group2	subject11	trial12	phase0	sound2	12
cha2	group2	subject12	trial1	phase0	sound2	11.5
cha2	group2	subject12	trial2	phase0	sound2	12
cha2	group2	subject12	trial3	phase0	sound2	8.7
cha2	group2	subject12	trial4	phase0	sound2	10.1
cha2	group2	subject12	trial5	phase0	sound2	10.2
cha2	group2	subject12	trial6	phase0	sound2	8.5
cha2	group2	subject12	trial7	phase0	sound2	15
cha2	group2	subject12	trial8	phase0	sound2	18
cha2	group2	subject12	trial9	phase0	sound2	10.7
cha2	group2	subject12	trial10	phase0	sound2	9.6
cha2	group2	subject12	trial11	phase0	sound2	12.7
cha2	group2	subject12	trial12	phase0	sound2	13.5
cha2	group2	subject13	trial1	phase0	sound2	11.2
cha2	group2	subject13	trial2	phase0	sound2	11.4
cha2	group2	subject13	trial3	phase0	sound2	9.7
cha2	group2	subject13	trial4	phase0	sound2	9.4
cha2	group2	subject13	trial5	phase0	sound2	9.1
cha2	group2	subject13	trial6	phase0	sound2	10.6
cha2	group2	subject13	trial7	phase0	sound2	13.1
cha2	group2	subject13	trial8	phase0	sound2	8.3
cha2	group2	subject13	trial9	phase0	sound2	8
cha2	group2	subject13	trial10	phase0	sound2	9.7
cha2	group2	subject13	trial11	phase0	sound2	8.9
cha2	group2	subject13	trial12	phase0	sound2	14.1
cha2	group2	subject14	trial1	phase0	sound2	11.1
cha2	group2	subject14	trial2	phase0	sound2	10
cha2	group2	subject14	trial3	phase0	sound2	10.7
cha2	group2	subject14	trial4	phase0	sound2	9.9
cha2	group2	subject14	trial5	phase0	sound2	6.6
cha2	group2	subject14	trial6	phase0	sound2	8.9
cha2	group2	subject14	trial7	phase0	sound2	7.8
cha2	group2	subject14	trial8	phase0	sound2	9.5
cha2	group2	subject14	trial9	phase0	sound2	11
cha2	group2	subject14	trial10	phase0	sound2	12.2
cha2	group2	subject14	trial11	phase0	sound2	6.6
cha2	group2	subject14	trial12	phase0	sound2	9.5
cha2	group2	subject15	trial1	phase0	sound2	15.2
cha2	group2	subject15	trial2	phase0	sound2	12.9
cha2	group2	subject15	trial3	phase0	sound2	13.1
cha2	group2	subject15	trial4	phase0	sound2	13.2
cha2	group2	subject15	trial5	phase0	sound2	12.8
cha2	group2	subject15	trial6	phase0	sound2	8.9
cha2	group2	subject15	trial7	phase0	sound2	7.6
cha2	group2	subject15	trial8	phase0	sound2	10.1
cha2	group2	subject15	trial9	phase0	sound2	14.9
cha2	group2	subject15	trial10	phase0	sound2	15.7
cha2	group2	subject15	trial11	phase0	sound2	14.2
cha2	group2	subject15	trial12	phase0	sound2	14.5
cha2	group2	subject16	trial1	phase0	sound2	6.3
cha2	group2	subject16	trial2	phase0	sound2	11.3
cha2	group2	subject16	trial3	phase0	sound2	11.6
cha2	group2	subject16	trial4	phase0	sound2	15
cha2	group2	subject16	trial5	phase0	sound2	11.8
cha2	group2	subject16	trial6	phase0	sound2	11.8
cha2	group2	subject16	trial7	phase0	sound2	8.3
cha2	group2	subject16	trial8	phase0	sound2	9
cha2	group2	subject16	trial9	phase0	sound2	11.8
cha2	group2	subject16	trial10	phase0	sound2	8.4
cha2	group2	subject16	trial11	phase0	sound2	13.5
cha2	group2	subject16	trial12	phase0	sound2	11.3
cha2	group2	subject17	trial1	phase0	sound2	13
cha2	group2	subject17	trial2	phase0	sound2	8
cha2	group2	subject17	trial3	phase0	sound2	12.3
cha2	group2	subject17	trial4	phase0	sound2	12.5
cha2	group2	subject17	trial5	phase0	sound2	11.7
cha2	group2	subject17	trial6	phase0	sound2	14
cha2	group2	subject17	trial7	phase0	sound2	13.4
cha2	group2	subject17	trial8	phase0	sound2	13.8
cha2	group2	subject17	trial9	phase0	sound2	11.9
cha2	group2	subject17	trial10	phase0	sound2	14.4
cha2	group2	subject17	trial11	phase0	sound2	10.6
cha2	group2	subject17	trial12	phase0	sound2	12.5
cha2	group2	subject18	trial1	phase0	sound2	13.9
cha2	group2	subject18	trial2	phase0	sound2	14.3
cha2	group2	subject18	trial3	phase0	sound2	19.3
cha2	group2	subject18	trial4	phase0	sound2	16.1
cha2	group2	subject18	trial5	phase0	sound2	15
cha2	group2	subject18	trial6	phase0	sound2	17.2
cha2	group2	subject18	trial7	phase0	sound2	12.2
cha2	group2	subject18	trial8	phase0	sound2	16.5
cha2	group2	subject18	trial9	phase0	sound2	12.2
cha2	group2	subject18	trial10	phase0	sound2	15.8
cha2	group2	subject18	trial11	phase0	sound2	16.5
cha2	group2	subject18	trial12	phase0	sound2	13.7
cha2	group2	subject19	trial1	phase0	sound2	10.3
cha2	group2	subject19	trial2	phase0	sound2	12.5
cha2	group2	subject19	trial3	phase0	sound2	11.7
cha2	group2	subject19	trial4	phase0	sound2	11.5
cha2	group2	subject19	trial5	phase0	sound2	10.8
cha2	group2	subject19	trial6	phase0	sound2	9.9
cha2	group2	subject19	trial7	phase0	sound2	11.2
cha2	group2	subject19	trial8	phase0	sound2	7.8
cha2	group2	subject19	trial9	phase0	sound2	15.3
cha2	group2	subject19	trial10	phase0	sound2	8.7
cha2	group2	subject19	trial11	phase0	sound2	12.2
cha2	group2	subject19	trial12	phase0	sound2	9.4
cha2	group2	subject20	trial1	phase0	sound2	14.9
cha2	group2	subject20	trial2	phase0	sound2	17.2
cha2	group2	subject20	trial3	phase0	sound2	9.7
cha2	group2	subject20	trial4	phase0	sound2	11.6
cha2	group2	subject20	trial5	phase0	sound2	15
cha2	group2	subject20	trial6	phase0	sound2	12.4
cha2	group2	subject20	trial7	phase0	sound2	15.7
cha2	group2	subject20	trial8	phase0	sound2	15.8
cha2	group2	subject20	trial9	phase0	sound2	15.3
cha2	group2	subject20	trial10	phase0	sound2	11.8
cha2	group2	subject20	trial11	phase0	sound2	13.9
cha2	group2	subject20	trial12	phase0	sound2	9.8
cha2	group2	subject21	trial1	phase0	sound2	9
cha2	group2	subject21	trial2	phase0	sound2	9.3
cha2	group2	subject21	trial3	phase0	sound2	14.5
cha2	group2	subject21	trial4	phase0	sound2	11.6
cha2	group2	subject21	trial5	phase0	sound2	6.9
cha2	group2	subject21	trial6	phase0	sound2	12.2
cha2	group2	subject21	trial7	phase0	sound2	10.4
cha2	group2	subject21	trial8	phase0	sound2	10.7
cha2	group2	subject21	trial9	phase0	sound2	8.9
cha2	group2	subject21	trial10	phase0	sound2	14.4
cha2	group2	subject21	trial11	phase0	sound2	11
cha2	group2	subject21	trial12	phase0	sound2	7.4
cha2	group2	subject22	trial1	phase0	sound2	12.2
cha2	group2	subject22	trial2	phase0	sound2	11.4
cha2	group2	subject22	trial3	phase0	sound2	8
cha2	group2	subject22	trial4	phase0	sound2	7.7
cha2	group2	subject22	trial5	phase0	sound2	10.4
cha2	group2	subject22	trial6	phase0	sound2	11.5
cha2	group2	subject22	trial7	phase0	sound2	9.3
cha2	group2	subject22	trial8	phase0	sound2	9.9
cha2	group2	subject22	trial9	phase0	sound2	11
cha2	group2	subject22	trial10	phase0	sound2	8.6
cha2	group2	subject22	trial11	phase0	sound2	9.3
cha2	group2	subject22	trial12	phase0	sound2	8.2
cha2	group2	subject23	trial1	phase0	sound2	11.3
cha2	group2	subject23	trial2	phase0	sound2	11.4
cha2	group2	subject23	trial3	phase0	sound2	13.2
cha2	group2	subject23	trial4	phase0	sound2	7.3
cha2	group2	subject23	trial5	phase0	sound2	9
cha2	group2	subject23	trial6	phase0	sound2	8.3
cha2	group2	subject23	trial7	phase0	sound2	10.9
cha2	group2	subject23	trial8	phase0	sound2	8.5
cha2	group2	subject23	trial9	phase0	sound2	6.9
cha2	group2	subject23	trial10	phase0	sound2	8.4
cha2	group2	subject23	trial11	phase0	sound2	6.7
cha2	group2	subject23	trial12	phase0	sound2	10.5
cha2	group3	subject1	trial1	phase0	sound2	4
cha2	group3	subject1	trial2	phase0	sound2	5
cha2	group3	subject1	trial3	phase0	sound2	6.1
cha2	group3	subject1	trial4	phase0	sound2	5.6
cha2	group3	subject1	trial5	phase0	sound2	5.9
cha2	group3	subject1	trial6	phase0	sound2	3.2
cha2	group3	subject1	trial7	phase0	sound2	7.3
cha2	group3	subject1	trial8	phase0	sound2	4.9
cha2	group3	subject1	trial9	phase0	sound2	5.6
cha2	group3	subject1	trial10	phase0	sound2	5.2
cha2	group3	subject1	trial11	phase0	sound2	2.5
cha2	group3	subject1	trial12	phase0	sound2	3.9
cha2	group3	subject2	trial1	phase0	sound2	9.5
cha2	group3	subject2	trial2	phase0	sound2	11.6
cha2	group3	subject2	trial3	phase0	sound2	9.5
cha2	group3	subject2	trial4	phase0	sound2	11.1
cha2	group3	subject2	trial5	phase0	sound2	9.3
cha2	group3	subject2	trial6	phase0	sound2	13.3
cha2	group3	subject2	trial7	phase0	sound2	14.1
cha2	group3	subject2	trial8	phase0	sound2	10.5
cha2	group3	subject2	trial9	phase0	sound2	15.3
cha2	group3	subject2	trial10	phase0	sound2	8.9
cha2	group3	subject2	trial11	phase0	sound2	8.2
cha2	group3	subject2	trial12	phase0	sound2	11.5
cha2	group3	subject3	trial1	phase0	sound2	11.8
cha2	group3	subject3	trial2	phase0	sound2	9.2
cha2	group3	subject3	trial3	phase0	sound2	9.6
cha2	group3	subject3	trial4	phase0	sound2	11.7
cha2	group3	subject3	trial5	phase0	sound2	10.2
cha2	group3	subject3	trial6	phase0	sound2	15.6
cha2	group3	subject3	trial7	phase0	sound2	9.8
cha2	group3	subject3	trial8	phase0	sound2	9.9
cha2	group3	subject3	trial9	phase0	sound2	10.4
cha2	group3	subject3	trial10	phase0	sound2	10.3
cha2	group3	subject3	trial11	phase0	sound2	9.9
cha2	group3	subject3	trial12	phase0	sound2	13.6
cha2	group3	subject4	trial1	phase0	sound2	8.4
cha2	group3	subject4	trial2	phase0	sound2	11.6
cha2	group3	subject4	trial3	phase0	sound2	11
cha2	group3	subject4	trial4	phase0	sound2	7.5
cha2	group3	subject4	trial5	phase0	sound2	9.9
cha2	group3	subject4	trial6	phase0	sound2	17
cha2	group3	subject4	trial7	phase0	sound2	9.2
cha2	group3	subject4	trial8	phase0	sound2	9.9
cha2	group3	subject4	trial9	phase0	sound2	12.5
cha2	group3	subject4	trial10	phase0	sound2	10.5
cha2	group3	subject4	trial11	phase0	sound2	10.3
cha2	group3	subject4	trial12	phase0	sound2	9.4
cha2	group3	subject5	trial1	phase0	sound2	12.9
cha2	group3	subject5	trial2	phase0	sound2	12.9
cha2	group3	subject5	trial3	phase0	sound2	14.3
cha2	group3	subject5	trial4	phase0	sound2	15.7
cha2	group3	subject5	trial5	phase0	sound2	16.7
cha2	group3	subject5	trial6	phase0	sound2	10.1
cha2	group3	subject5	trial7	phase0	sound2	9.9
cha2	group3	subject5	trial8	phase0	sound2	15.3
cha2	group3	subject5	trial9	phase0	sound2	6.6
cha2	group3	subject5	trial10	phase0	sound2	10.4
cha2	group3	subject5	trial11	phase0	sound2	14
cha2	group3	subject5	trial12	phase0	sound2	12.9
cha2	group3	subject6	trial1	phase0	sound2	7
cha2	group3	subject6	trial2	phase0	sound2	16.5
cha2	group3	subject6	trial3	phase0	sound2	13.4
cha2	group3	subject6	trial4	phase0	sound2	15.4
cha2	group3	subject6	trial5	phase0	sound2	11.5
cha2	group3	subject6	trial6	phase0	sound2	14.3
cha2	group3	subject6	trial7	phase0	sound2	11.8
cha2	group3	subject6	trial8	phase0	sound2	8.2
cha2	group3	subject6	trial9	phase0	sound2	8.9
cha2	group3	subject6	trial10	phase0	sound2	10
cha2	group3	subject6	trial11	phase0	sound2	10.1
cha2	group3	subject6	trial12	phase0	sound2	8.7
cha2	group3	subject7	trial1	phase0	sound2	13.8
cha2	group3	subject7	trial2	phase0	sound2	10.9
cha2	group3	subject7	trial3	phase0	sound2	12.9
cha2	group3	subject7	trial4	phase0	sound2	12.2
cha2	group3	subject7	trial5	phase0	sound2	12
cha2	group3	subject7	trial6	phase0	sound2	7.3
cha2	group3	subject7	trial7	phase0	sound2	10.6
cha2	group3	subject7	trial8	phase0	sound2	12.2
cha2	group3	subject7	trial9	phase0	sound2	11.5
cha2	group3	subject7	trial10	phase0	sound2	11.8
cha2	group3	subject7	trial11	phase0	sound2	9.7
cha2	group3	subject7	trial12	phase0	sound2	13.1
cha2	group3	subject8	trial1	phase0	sound2	12.7
cha2	group3	subject8	trial2	phase0	sound2	10.2
cha2	group3	subject8	trial3	phase0	sound2	13.9
cha2	group3	subject8	trial4	phase0	sound2	9.8
cha2	group3	subject8	trial5	phase0	sound2	16.4
cha2	group3	subject8	trial6	phase0	sound2	13.5
cha2	group3	subject8	trial7	phase0	sound2	15.5
cha2	group3	subject8	trial8	phase0	sound2	12.9
cha2	group3	subject8	trial9	phase0	sound2	10.7
cha2	group3	subject8	trial10	phase0	sound2	7.8
cha2	group3	subject8	trial11	phase0	sound2	12.4
cha2	group3	subject8	trial12	phase0	sound2	13.8
cha2	group3	subject9	trial1	phase0	sound2	12.2
cha2	group3	subject9	trial2	phase0	sound2	12.6
cha2	group3	subject9	trial3	phase0	sound2	8.4
cha2	group3	subject9	trial4	phase0	sound2	15.3
cha2	group3	subject9	trial5	phase0	sound2	11.1
cha2	group3	subject9	trial6	phase0	sound2	10.8
cha2	group3	subject9	trial7	phase0	sound2	8.8
cha2	group3	subject9	trial8	phase0	sound2	13.1
cha2	group3	subject9	trial9	phase0	sound2	10.5
cha2	group3	subject9	trial10	phase0	sound2	12
cha2	group3	subject9	trial11	phase0	sound2	16
cha2	group3	subject9	trial12	phase0	sound2	11.5
cha2	group3	subject10	trial1	phase0	sound2	10.1
cha2	group3	subject10	trial2	phase0	sound2	8.4
cha2	group3	subject10	trial3	phase0	sound2	10.3
cha2	group3	subject10	trial4	phase0	sound2	16.4
cha2	group3	subject10	trial5	phase0	sound2	11
cha2	group3	subject10	trial6	phase0	sound2	14.2
cha2	group3	subject10	trial7	phase0	sound2	10.4
cha2	group3	subject10	trial8	phase0	sound2	8.8
cha2	group3	subject10	trial9	phase0	sound2	13.9
cha2	group3	subject10	trial10	phase0	sound2	8.6
cha2	group3	subject10	trial11	phase0	sound2	8.1
cha2	group3	subject10	trial12	phase0	sound2	13.8
cha2	group3	subject11	trial1	phase0	sound2	14.6
cha2	group3	subject11	trial2	phase0	sound2	12.9
cha2	group3	subject11	trial3	phase0	sound2	16.2
cha2	group3	subject11	trial4	phase0	sound2	16.1
cha2	group3	subject11	trial5	phase0	sound2	14.2
cha2	group3	subject11	trial6	phase0	sound2	13.1
cha2	group3	subject11	trial7	phase0	sound2	13.4
cha2	group3	subject11	trial8	phase0	sound2	13.4
cha2	group3	subject11	trial9	phase0	sound2	10.6
cha2	group3	subject11	trial10	phase0	sound2	13.1
cha2	group3	subject11	trial11	phase0	sound2	14
cha2	group3	subject11	trial12	phase0	sound2	18.6
cha2	group3	subject12	trial1	phase0	sound2	17.5
cha2	group3	subject12	trial2	phase0	sound2	14.8
cha2	group3	subject12	trial3	phase0	sound2	16.8
cha2	group3	subject12	trial4	phase0	sound2	14.7
cha2	group3	subject12	trial5	phase0	sound2	15.3
cha2	group3	subject12	trial6	phase0	sound2	8.4
cha2	group3	subject12	trial7	phase0	sound2	10.7
cha2	group3	subject12	trial8	phase0	sound2	16.4
cha2	group3	subject12	trial9	phase0	sound2	9.7
cha2	group3	subject12	trial10	phase0	sound2	16.6
cha2	group3	subject12	trial11	phase0	sound2	15.1
cha2	group3	subject12	trial12	phase0	sound2	13.8
cha2	group3	subject13	trial1	phase0	sound2	16.3
cha2	group3	subject13	trial2	phase0	sound2	12.7
cha2	group3	subject13	trial3	phase0	sound2	16
cha2	group3	subject13	trial4	phase0	sound2	10.4
cha2	group3	subject13	trial5	phase0	sound2	18.7
cha2	group3	subject13	trial6	phase0	sound2	14.4
cha2	group3	subject13	trial7	phase0	sound2	15.8
cha2	group3	subject13	trial8	phase0	sound2	12.7
cha2	group3	subject13	trial9	phase0	sound2	18.3
cha2	group3	subject13	trial10	phase0	sound2	14.5
cha2	group3	subject13	trial11	phase0	sound2	17.1
cha2	group3	subject13	trial12	phase0	sound2	13.9
cha2	group3	subject14	trial1	phase0	sound2	11.7
cha2	group3	subject14	trial2	phase0	sound2	18.1
cha2	group3	subject14	trial3	phase0	sound2	17.2
cha2	group3	subject14	trial4	phase0	sound2	15.5
cha2	group3	subject14	trial5	phase0	sound2	17.5
cha2	group3	subject14	trial6	phase0	sound2	12.6
cha2	group3	subject14	trial7	phase0	sound2	16.8
cha2	group3	subject14	trial8	phase0	sound2	14.4
cha2	group3	subject14	trial9	phase0	sound2	15
cha2	group3	subject14	trial10	phase0	sound2	12.9
cha2	group3	subject14	trial11	phase0	sound2	17.5
cha2	group3	subject14	trial12	phase0	sound2	14.6
cha2	group3	subject15	trial1	phase0	sound2	4.5
cha2	group3	subject15	trial2	phase0	sound2	9.8
cha2	group3	subject15	trial3	phase0	sound2	11.3
cha2	group3	subject15	trial4	phase0	sound2	8.1
cha2	group3	subject15	trial5	phase0	sound2	11.8
cha2	group3	subject15	trial6	phase0	sound2	11.4
cha2	group3	subject15	trial7	phase0	sound2	10.1
cha2	group3	subject15	trial8	phase0	sound2	9.5
cha2	group3	subject15	trial9	phase0	sound2	9.5
cha2	group3	subject15	trial10	phase0	sound2	8.5
cha2	group3	subject15	trial11	phase0	sound2	4.9
cha2	group3	subject15	trial12	phase0	sound2	6.9
cha2	group3	subject16	trial1	phase0	sound2	10.4
cha2	group3	subject16	trial2	phase0	sound2	10.5
cha2	group3	subject16	trial3	phase0	sound2	16.8
cha2	group3	subject16	trial4	phase0	sound2	12.3
cha2	group3	subject16	trial5	phase0	sound2	11.7
cha2	group3	subject16	trial6	phase0	sound2	10.6
cha2	group3	subject16	trial7	phase0	sound2	15.6
cha2	group3	subject16	trial8	phase0	sound2	9.8
cha2	group3	subject16	trial9	phase0	sound2	10.3
cha2	group3	subject16	trial10	phase0	sound2	11.9
cha2	group3	subject16	trial11	phase0	sound2	12.5
cha2	group3	subject16	trial12	phase0	sound2	11.6
cha2	group3	subject17	trial1	phase0	sound2	9.6
cha2	group3	subject17	trial2	phase0	sound2	10.1
cha2	group3	subject17	trial3	phase0	sound2	9.1
cha2	group3	subject17	trial4	phase0	sound2	14.7
cha2	group3	subject17	trial5	phase0	sound2	6
cha2	group3	subject17	trial6	phase0	sound2	7.6
cha2	group3	subject17	trial7	phase0	sound2	11.1
cha2	group3	subject17	trial8	phase0	sound2	13.7
cha2	group3	subject17	trial9	phase0	sound2	7.8
cha2	group3	subject17	trial10	phase0	sound2	9
cha2	group3	subject17	trial11	phase0	sound2	11.6
cha2	group3	subject17	trial12	phase0	sound2	8.8
cha2	group3	subject18	trial1	phase0	sound2	13.9
cha2	group3	subject18	trial2	phase0	sound2	13.9
cha2	group3	subject18	trial3	phase0	sound2	7.8
cha2	group3	subject18	trial4	phase0	sound2	13.8
cha2	group3	subject18	trial5	phase0	sound2	10.5
cha2	group3	subject18	trial6	phase0	sound2	10.1
cha2	group3	subject18	trial7	phase0	sound2	9.2
cha2	group3	subject18	trial8	phase0	sound2	11.8
cha2	group3	subject18	trial9	phase0	sound2	13.3
cha2	group3	subject18	trial10	phase0	sound2	7.5
cha2	group3	subject18	trial11	phase0	sound2	8.7
cha2	group3	subject18	trial12	phase0	sound2	14.4
cha2	group3	subject19	trial1	phase0	sound2	9.1
cha2	group3	subject19	trial2	phase0	sound2	14.6
cha2	group3	subject19	trial3	phase0	sound2	13.3
cha2	group3	subject19	trial4	phase0	sound2	11.5
cha2	group3	subject19	trial5	phase0	sound2	13.4
cha2	group3	subject19	trial6	phase0	sound2	10.6
cha2	group3	subject19	trial7	phase0	sound2	14.4
cha2	group3	subject19	trial8	phase0	sound2	15.6
cha2	group3	subject19	trial9	phase0	sound2	14
cha2	group3	subject19	trial10	phase0	sound2	16.4
cha2	group3	subject19	trial11	phase0	sound2	17.6
cha2	group3	subject19	trial12	phase0	sound2	13.8
cha2	group3	subject20	trial1	phase0	sound2	13.1
cha2	group3	subject20	trial2	phase0	sound2	9.7
cha2	group3	subject20	trial3	phase0	sound2	14.4
cha2	group3	subject20	trial4	phase0	sound2	13
cha2	group3	subject20	trial5	phase0	sound2	11.9
cha2	group3	subject20	trial6	phase0	sound2	14.7
cha2	group3	subject20	trial7	phase0	sound2	18.7
cha2	group3	subject20	trial8	phase0	sound2	13.8
cha2	group3	subject20	trial9	phase0	sound2	13.6
cha2	group3	subject20	trial10	phase0	sound2	11.2
cha2	group3	subject20	trial11	phase0	sound2	15.4
cha2	group3	subject20	trial12	phase0	sound2	11.1
cha2	group3	subject21	trial1	phase0	sound2	7.3
cha2	group3	subject21	trial2	phase0	sound2	11.6
cha2	group3	subject21	trial3	phase0	sound2	10.1
cha2	group3	subject21	trial4	phase0	sound2	11.6
cha2	group3	subject21	trial5	phase0	sound2	6.9
cha2	group3	subject21	trial6	phase0	sound2	16.1
cha2	group3	subject21	trial7	phase0	sound2	14
cha2	group3	subject21	trial8	phase0	sound2	12
cha2	group3	subject21	trial9	phase0	sound2	13.7
cha2	group3	subject21	trial10	phase0	sound2	14.3
cha2	group3	subject21	trial11	phase0	sound2	8.3
cha2	group3	subject21	trial12	phase0	sound2	12.7
cha2	group1	subject1	trial1	phase1	sound1	6.5
cha2	group1	subject1	trial2	phase1	sound1	5.9
cha2	group1	subject1	trial3	phase1	sound1	7.1
cha2	group1	subject1	trial4	phase1	sound1	3.2
cha2	group1	subject1	trial5	phase1	sound1	4.5
cha2	group1	subject1	trial6	phase1	sound1	3.4
cha2	group1	subject1	trial7	phase1	sound1	4.5
cha2	group1	subject1	trial8	phase1	sound1	6.1
cha2	group1	subject1	trial9	phase1	sound1	5.7
cha2	group1	subject1	trial10	phase1	sound1	3.2
cha2	group1	subject1	trial11	phase1	sound1	4.1
cha2	group1	subject1	trial12	phase1	sound1	5.4
cha2	group1	subject2	trial1	phase1	sound1	4.7
cha2	group1	subject2	trial2	phase1	sound1	5.5
cha2	group1	subject2	trial3	phase1	sound1	8.4
cha2	group1	subject2	trial4	phase1	sound1	8.8
cha2	group1	subject2	trial5	phase1	sound1	9
cha2	group1	subject2	trial6	phase1	sound1	7.9
cha2	group1	subject2	trial7	phase1	sound1	9.5
cha2	group1	subject2	trial8	phase1	sound1	12.6
cha2	group1	subject2	trial9	phase1	sound1	7.5
cha2	group1	subject2	trial10	phase1	sound1	10.3
cha2	group1	subject2	trial11	phase1	sound1	7.2
cha2	group1	subject2	trial12	phase1	sound1	6.8
cha2	group1	subject3	trial1	phase1	sound1	11
cha2	group1	subject3	trial2	phase1	sound1	6
cha2	group1	subject3	trial3	phase1	sound1	5.4
cha2	group1	subject3	trial4	phase1	sound1	7.3
cha2	group1	subject3	trial5	phase1	sound1	8.1
cha2	group1	subject3	trial6	phase1	sound1	5.5
cha2	group1	subject3	trial7	phase1	sound1	7.1
cha2	group1	subject3	trial8	phase1	sound1	9.8
cha2	group1	subject3	trial9	phase1	sound1	4.3
cha2	group1	subject3	trial10	phase1	sound1	6.8
cha2	group1	subject3	trial11	phase1	sound1	6.4
cha2	group1	subject3	trial12	phase1	sound1	8
cha2	group1	subject4	trial1	phase1	sound1	8.4
cha2	group1	subject4	trial2	phase1	sound1	4.7
cha2	group1	subject4	trial3	phase1	sound1	6.1
cha2	group1	subject4	trial4	phase1	sound1	6
cha2	group1	subject4	trial5	phase1	sound1	4.4
cha2	group1	subject4	trial6	phase1	sound1	5.7
cha2	group1	subject4	trial7	phase1	sound1	8
cha2	group1	subject4	trial8	phase1	sound1	9.1
cha2	group1	subject4	trial9	phase1	sound1	6.2
cha2	group1	subject4	trial10	phase1	sound1	6.5
cha2	group1	subject4	trial11	phase1	sound1	2.8
cha2	group1	subject4	trial12	phase1	sound1	5.9
cha2	group1	subject5	trial1	phase1	sound1	4.5
cha2	group1	subject5	trial2	phase1	sound1	6.7
cha2	group1	subject5	trial3	phase1	sound1	5.1
cha2	group1	subject5	trial4	phase1	sound1	6.6
cha2	group1	subject5	trial5	phase1	sound1	2.3
cha2	group1	subject5	trial6	phase1	sound1	6.9
cha2	group1	subject5	trial7	phase1	sound1	7.5
cha2	group1	subject5	trial8	phase1	sound1	5.6
cha2	group1	subject5	trial9	phase1	sound1	5.8
cha2	group1	subject5	trial10	phase1	sound1	4.1
cha2	group1	subject5	trial11	phase1	sound1	5.9
cha2	group1	subject5	trial12	phase1	sound1	5.5
cha2	group1	subject6	trial1	phase1	sound1	4.3
cha2	group1	subject6	trial2	phase1	sound1	3.8
cha2	group1	subject6	trial3	phase1	sound1	5.2
cha2	group1	subject6	trial4	phase1	sound1	6.2
cha2	group1	subject6	trial5	phase1	sound1	4
cha2	group1	subject6	trial6	phase1	sound1	3.6
cha2	group1	subject6	trial7	phase1	sound1	5
cha2	group1	subject6	trial8	phase1	sound1	5.9
cha2	group1	subject6	trial9	phase1	sound1	6.2
cha2	group1	subject6	trial10	phase1	sound1	3.6
cha2	group1	subject6	trial11	phase1	sound1	5.8
cha2	group1	subject6	trial12	phase1	sound1	6.8
cha2	group1	subject7	trial1	phase1	sound1	12.6
cha2	group1	subject7	trial2	phase1	sound1	12.6
cha2	group1	subject7	trial3	phase1	sound1	13.9
cha2	group1	subject7	trial4	phase1	sound1	13.7
cha2	group1	subject7	trial5	phase1	sound1	8.5
cha2	group1	subject7	trial6	phase1	sound1	6.8
cha2	group1	subject7	trial7	phase1	sound1	7.9
cha2	group1	subject7	trial8	phase1	sound1	10.4
cha2	group1	subject7	trial9	phase1	sound1	7.7
cha2	group1	subject7	trial10	phase1	sound1	8
cha2	group1	subject7	trial11	phase1	sound1	12.4
cha2	group1	subject7	trial12	phase1	sound1	11.1
cha2	group1	subject8	trial1	phase1	sound1	10.7
cha2	group1	subject8	trial2	phase1	sound1	9.2
cha2	group1	subject8	trial3	phase1	sound1	9.8
cha2	group1	subject8	trial4	phase1	sound1	10.2
cha2	group1	subject8	trial5	phase1	sound1	13
cha2	group1	subject8	trial6	phase1	sound1	11.8
cha2	group1	subject8	trial7	phase1	sound1	13.9
cha2	group1	subject8	trial8	phase1	sound1	8.9
cha2	group1	subject8	trial9	phase1	sound1	11.4
cha2	group1	subject8	trial10	phase1	sound1	10.5
cha2	group1	subject8	trial11	phase1	sound1	6.1
cha2	group1	subject8	trial12	phase1	sound1	10.1
cha2	group1	subject9	trial1	phase1	sound1	8
cha2	group1	subject9	trial2	phase1	sound1	10.3
cha2	group1	subject9	trial3	phase1	sound1	12.2
cha2	group1	subject9	trial4	phase1	sound1	9.7
cha2	group1	subject9	trial5	phase1	sound1	7.9
cha2	group1	subject9	trial6	phase1	sound1	12
cha2	group1	subject9	trial7	phase1	sound1	8.2
cha2	group1	subject9	trial8	phase1	sound1	10.7
cha2	group1	subject9	trial9	phase1	sound1	12.5
cha2	group1	subject9	trial10	phase1	sound1	9.5
cha2	group1	subject9	trial11	phase1	sound1	7.9
cha2	group1	subject9	trial12	phase1	sound1	8
cha2	group1	subject10	trial1	phase1	sound1	11.2
cha2	group1	subject10	trial2	phase1	sound1	13.7
cha2	group1	subject10	trial3	phase1	sound1	8.7
cha2	group1	subject10	trial4	phase1	sound1	11.8
cha2	group1	subject10	trial5	phase1	sound1	10.3
cha2	group1	subject10	trial6	phase1	sound1	7.8
cha2	group1	subject10	trial7	phase1	sound1	11.7
cha2	group1	subject10	trial8	phase1	sound1	8.1
cha2	group1	subject10	trial9	phase1	sound1	10.5
cha2	group1	subject10	trial10	phase1	sound1	8.8
cha2	group1	subject10	trial11	phase1	sound1	8.6
cha2	group1	subject10	trial12	phase1	sound1	8.7
cha2	group1	subject11	trial1	phase1	sound1	7.5
cha2	group1	subject11	trial2	phase1	sound1	5.1
cha2	group1	subject11	trial3	phase1	sound1	5.2
cha2	group1	subject11	trial4	phase1	sound1	5.2
cha2	group1	subject11	trial5	phase1	sound1	5.4
cha2	group1	subject11	trial6	phase1	sound1	6.2
cha2	group1	subject11	trial7	phase1	sound1	4.6
cha2	group1	subject11	trial8	phase1	sound1	3.1
cha2	group1	subject11	trial9	phase1	sound1	8.1
cha2	group1	subject11	trial10	phase1	sound1	7.6
cha2	group1	subject11	trial11	phase1	sound1	3.5
cha2	group1	subject11	trial12	phase1	sound1	7.1
cha2	group1	subject12	trial1	phase1	sound1	4.5
cha2	group1	subject12	trial2	phase1	sound1	4.1
cha2	group1	subject12	trial3	phase1	sound1	4.6
cha2	group1	subject12	trial4	phase1	sound1	4.9
cha2	group1	subject12	trial5	phase1	sound1	5.3
cha2	group1	subject12	trial6	phase1	sound1	3.7
cha2	group1	subject12	trial7	phase1	sound1	5
cha2	group1	subject12	trial8	phase1	sound1	7.6
cha2	group1	subject12	trial9	phase1	sound1	4.7
cha2	group1	subject12	trial10	phase1	sound1	5.3
cha2	group1	subject12	trial11	phase1	sound1	6.8
cha2	group1	subject12	trial12	phase1	sound1	3.2
cha2	group1	subject13	trial1	phase1	sound1	11.1
cha2	group1	subject13	trial2	phase1	sound1	9.2
cha2	group1	subject13	trial3	phase1	sound1	7.4
cha2	group1	subject13	trial4	phase1	sound1	9.6
cha2	group1	subject13	trial5	phase1	sound1	7.9
cha2	group1	subject13	trial6	phase1	sound1	5.5
cha2	group1	subject13	trial7	phase1	sound1	8.9
cha2	group1	subject13	trial8	phase1	sound1	11.6
cha2	group1	subject13	trial9	phase1	sound1	9.9
cha2	group1	subject13	trial10	phase1	sound1	10.8
cha2	group1	subject13	trial11	phase1	sound1	13.4
cha2	group1	subject13	trial12	phase1	sound1	12.6
cha2	group1	subject14	trial1	phase1	sound1	5.1
cha2	group1	subject14	trial2	phase1	sound1	6.7
cha2	group1	subject14	trial3	phase1	sound1	6.3
cha2	group1	subject14	trial4	phase1	sound1	7.1
cha2	group1	subject14	trial5	phase1	sound1	9
cha2	group1	subject14	trial6	phase1	sound1	8.2
cha2	group1	subject14	trial7	phase1	sound1	8.1
cha2	group1	subject14	trial8	phase1	sound1	6.7
cha2	group1	subject14	trial9	phase1	sound1	7.6
cha2	group1	subject14	trial10	phase1	sound1	5.2
cha2	group1	subject14	trial11	phase1	sound1	4.9
cha2	group1	subject14	trial12	phase1	sound1	6.2
cha2	group1	subject15	trial1	phase1	sound1	12
cha2	group1	subject15	trial2	phase1	sound1	10.3
cha2	group1	subject15	trial3	phase1	sound1	11.3
cha2	group1	subject15	trial4	phase1	sound1	10.7
cha2	group1	subject15	trial5	phase1	sound1	7.5
cha2	group1	subject15	trial6	phase1	sound1	8.1
cha2	group1	subject15	trial7	phase1	sound1	8
cha2	group1	subject15	trial8	phase1	sound1	8.4
cha2	group1	subject15	trial9	phase1	sound1	10.2
cha2	group1	subject15	trial10	phase1	sound1	8.1
cha2	group1	subject15	trial11	phase1	sound1	6.5
cha2	group1	subject15	trial12	phase1	sound1	8.6
cha2	group1	subject16	trial1	phase1	sound1	7
cha2	group1	subject16	trial2	phase1	sound1	6.3
cha2	group1	subject16	trial3	phase1	sound1	6.8
cha2	group1	subject16	trial4	phase1	sound1	4.9
cha2	group1	subject16	trial5	phase1	sound1	7.9
cha2	group1	subject16	trial6	phase1	sound1	5.8
cha2	group1	subject16	trial7	phase1	sound1	6.8
cha2	group1	subject16	trial8	phase1	sound1	5.6
cha2	group1	subject16	trial9	phase1	sound1	10.2
cha2	group1	subject16	trial10	phase1	sound1	7.4
cha2	group1	subject16	trial11	phase1	sound1	7.9
cha2	group1	subject16	trial12	phase1	sound1	7.4
cha2	group1	subject17	trial1	phase1	sound1	4.3
cha2	group1	subject17	trial2	phase1	sound1	2.3
cha2	group1	subject17	trial3	phase1	sound1	5.8
cha2	group1	subject17	trial4	phase1	sound1	7
cha2	group1	subject17	trial5	phase1	sound1	7.6
cha2	group1	subject17	trial6	phase1	sound1	5.8
cha2	group1	subject17	trial7	phase1	sound1	6.3
cha2	group1	subject17	trial8	phase1	sound1	6.1
cha2	group1	subject17	trial9	phase1	sound1	3.4
cha2	group1	subject17	trial10	phase1	sound1	6.2
cha2	group1	subject17	trial11	phase1	sound1	6.1
cha2	group1	subject17	trial12	phase1	sound1	4.7
cha2	group1	subject18	trial1	phase1	sound1	7.5
cha2	group1	subject18	trial2	phase1	sound1	10.6
cha2	group1	subject18	trial3	phase1	sound1	8.9
cha2	group1	subject18	trial4	phase1	sound1	8.6
cha2	group1	subject18	trial5	phase1	sound1	10.7
cha2	group1	subject18	trial6	phase1	sound1	8.6
cha2	group1	subject18	trial7	phase1	sound1	6.5
cha2	group1	subject18	trial8	phase1	sound1	12.7
cha2	group1	subject18	trial9	phase1	sound1	7.9
cha2	group1	subject18	trial10	phase1	sound1	6.3
cha2	group1	subject18	trial11	phase1	sound1	6
cha2	group1	subject18	trial12	phase1	sound1	8.7
cha2	group1	subject19	trial1	phase1	sound1	4.5
cha2	group1	subject19	trial2	phase1	sound1	6.5
cha2	group1	subject19	trial3	phase1	sound1	5.2
cha2	group1	subject19	trial4	phase1	sound1	5.5
cha2	group1	subject19	trial5	phase1	sound1	8.9
cha2	group1	subject19	trial6	phase1	sound1	6.9
cha2	group1	subject19	trial7	phase1	sound1	7.6
cha2	group1	subject19	trial8	phase1	sound1	8.7
cha2	group1	subject19	trial9	phase1	sound1	7.4
cha2	group1	subject19	trial10	phase1	sound1	4.6
cha2	group1	subject19	trial11	phase1	sound1	8.9
cha2	group1	subject19	trial12	phase1	sound1	8.8
cha2	group1	subject20	trial1	phase1	sound1	13.1
cha2	group1	subject20	trial2	phase1	sound1	10.2
cha2	group1	subject20	trial3	phase1	sound1	9.4
cha2	group1	subject20	trial4	phase1	sound1	10.9
cha2	group1	subject20	trial5	phase1	sound1	8.3
cha2	group1	subject20	trial6	phase1	sound1	11.8
cha2	group1	subject20	trial7	phase1	sound1	9.8
cha2	group1	subject20	trial8	phase1	sound1	6.3
cha2	group1	subject20	trial9	phase1	sound1	8.9
cha2	group1	subject20	trial10	phase1	sound1	8.4
cha2	group1	subject20	trial11	phase1	sound1	12.1
cha2	group1	subject20	trial12	phase1	sound1	11.3
cha2	group1	subject21	trial1	phase1	sound1	3.7
cha2	group1	subject21	trial2	phase1	sound1	3.2
cha2	group1	subject21	trial3	phase1	sound1	7
cha2	group1	subject21	trial4	phase1	sound1	8.5
cha2	group1	subject21	trial5	phase1	sound1	5.4
cha2	group1	subject21	trial6	phase1	sound1	5.4
cha2	group1	subject21	trial7	phase1	sound1	3.2
cha2	group1	subject21	trial8	phase1	sound1	5.8
cha2	group1	subject21	trial9	phase1	sound1	7.8
cha2	group1	subject21	trial10	phase1	sound1	3.7
cha2	group1	subject21	trial11	phase1	sound1	6.4
cha2	group1	subject21	trial12	phase1	sound1	7
cha2	group1	subject22	trial1	phase1	sound1	8.6
cha2	group1	subject22	trial2	phase1	sound1	5.5
cha2	group1	subject22	trial3	phase1	sound1	7.7
cha2	group1	subject22	trial4	phase1	sound1	3.4
cha2	group1	subject22	trial5	phase1	sound1	9.5
cha2	group1	subject22	trial6	phase1	sound1	1.9
cha2	group1	subject22	trial7	phase1	sound1	4.5
cha2	group1	subject22	trial8	phase1	sound1	7.2
cha2	group1	subject22	trial9	phase1	sound1	8.4
cha2	group1	subject22	trial10	phase1	sound1	4.1
cha2	group1	subject22	trial11	phase1	sound1	5
cha2	group1	subject22	trial12	phase1	sound1	6
cha2	group2	subject1	trial1	phase1	sound1	10.7
cha2	group2	subject1	trial2	phase1	sound1	15.5
cha2	group2	subject1	trial3	phase1	sound1	15.7
cha2	group2	subject1	trial4	phase1	sound1	11.8
cha2	group2	subject1	trial5	phase1	sound1	12.4
cha2	group2	subject1	trial6	phase1	sound1	14.4
cha2	group2	subject1	trial7	phase1	sound1	11.1
cha2	group2	subject1	trial8	phase1	sound1	13.9
cha2	group2	subject1	trial9	phase1	sound1	14.5
cha2	group2	subject1	trial10	phase1	sound1	13.7
cha2	group2	subject1	trial11	phase1	sound1	13.6
cha2	group2	subject1	trial12	phase1	sound1	12.2
cha2	group2	subject2	trial1	phase1	sound1	5
cha2	group2	subject2	trial2	phase1	sound1	11.2
cha2	group2	subject2	trial3	phase1	sound1	9.5
cha2	group2	subject2	trial4	phase1	sound1	12.7
cha2	group2	subject2	trial5	phase1	sound1	11.8
cha2	group2	subject2	trial6	phase1	sound1	14.7
cha2	group2	subject2	trial7	phase1	sound1	13.7
cha2	group2	subject2	trial8	phase1	sound1	11.8
cha2	group2	subject2	trial9	phase1	sound1	10.3
cha2	group2	subject2	trial10	phase1	sound1	11.8
cha2	group2	subject2	trial11	phase1	sound1	6.1
cha2	group2	subject2	trial12	phase1	sound1	12.4
cha2	group2	subject3	trial1	phase1	sound1	11
cha2	group2	subject3	trial2	phase1	sound1	15.6
cha2	group2	subject3	trial3	phase1	sound1	10.6
cha2	group2	subject3	trial4	phase1	sound1	11.4
cha2	group2	subject3	trial5	phase1	sound1	16.3
cha2	group2	subject3	trial6	phase1	sound1	12.3
cha2	group2	subject3	trial7	phase1	sound1	14
cha2	group2	subject3	trial8	phase1	sound1	10.5
cha2	group2	subject3	trial9	phase1	sound1	12.7
cha2	group2	subject3	trial10	phase1	sound1	10.1
cha2	group2	subject3	trial11	phase1	sound1	4
cha2	group2	subject3	trial12	phase1	sound1	10
cha2	group2	subject4	trial1	phase1	sound1	11.7
cha2	group2	subject4	trial2	phase1	sound1	9.7
cha2	group2	subject4	trial3	phase1	sound1	14
cha2	group2	subject4	trial4	phase1	sound1	14.1
cha2	group2	subject4	trial5	phase1	sound1	10.4
cha2	group2	subject4	trial6	phase1	sound1	11.4
cha2	group2	subject4	trial7	phase1	sound1	13.9
cha2	group2	subject4	trial8	phase1	sound1	11.7
cha2	group2	subject4	trial9	phase1	sound1	13.1
cha2	group2	subject4	trial10	phase1	sound1	8.8
cha2	group2	subject4	trial11	phase1	sound1	13.4
cha2	group2	subject4	trial12	phase1	sound1	12.6
cha2	group2	subject5	trial1	phase1	sound1	16.6
cha2	group2	subject5	trial2	phase1	sound1	16.2
cha2	group2	subject5	trial3	phase1	sound1	17.5
cha2	group2	subject5	trial4	phase1	sound1	14.8
cha2	group2	subject5	trial5	phase1	sound1	17
cha2	group2	subject5	trial6	phase1	sound1	14.6
cha2	group2	subject5	trial7	phase1	sound1	17.1
cha2	group2	subject5	trial8	phase1	sound1	10.4
cha2	group2	subject5	trial9	phase1	sound1	16.4
cha2	group2	subject5	trial10	phase1	sound1	14.5
cha2	group2	subject5	trial11	phase1	sound1	19.1
cha2	group2	subject5	trial12	phase1	sound1	13.6
cha2	group2	subject6	trial1	phase1	sound1	7.1
cha2	group2	subject6	trial2	phase1	sound1	8.9
cha2	group2	subject6	trial3	phase1	sound1	9.6
cha2	group2	subject6	trial4	phase1	sound1	7.6
cha2	group2	subject6	trial5	phase1	sound1	9.7
cha2	group2	subject6	trial6	phase1	sound1	12.2
cha2	group2	subject6	trial7	phase1	sound1	8.7
cha2	group2	subject6	trial8	phase1	sound1	12.3
cha2	group2	subject6	trial9	phase1	sound1	9.3
cha2	group2	subject6	trial10	phase1	sound1	9.9
cha2	group2	subject6	trial11	phase1	sound1	9.1
cha2	group2	subject6	trial12	phase1	sound1	11.3
cha2	group2	subject7	trial1	phase1	sound1	14.3
cha2	group2	subject7	trial2	phase1	sound1	18.2
cha2	group2	subject7	trial3	phase1	sound1	19.4
cha2	group2	subject7	trial4	phase1	sound1	13.4
cha2	group2	subject7	trial5	phase1	sound1	12.5
cha2	group2	subject7	trial6	phase1	sound1	15.5
cha2	group2	subject7	trial7	phase1	sound1	17.7
cha2	group2	subject7	trial8	phase1	sound1	14.1
cha2	group2	subject7	trial9	phase1	sound1	16.7
cha2	group2	subject7	trial10	phase1	sound1	16.9
cha2	group2	subject7	trial11	phase1	sound1	14.4
cha2	group2	subject7	trial12	phase1	sound1	13.4
cha2	group2	subject8	trial1	phase1	sound1	8.4
cha2	group2	subject8	trial2	phase1	sound1	14.6
cha2	group2	subject8	trial3	phase1	sound1	6.4
cha2	group2	subject8	trial4	phase1	sound1	11.9
cha2	group2	subject8	trial5	phase1	sound1	11.8
cha2	group2	subject8	trial6	phase1	sound1	11.5
cha2	group2	subject8	trial7	phase1	sound1	9.6
cha2	group2	subject8	trial8	phase1	sound1	8.3
cha2	group2	subject8	trial9	phase1	sound1	10.3
cha2	group2	subject8	trial10	phase1	sound1	13.8
cha2	group2	subject8	trial11	phase1	sound1	10.1
cha2	group2	subject8	trial12	phase1	sound1	11.5
cha2	group2	subject9	trial1	phase1	sound1	12.7
cha2	group2	subject9	trial2	phase1	sound1	12.3
cha2	group2	subject9	trial3	phase1	sound1	14
cha2	group2	subject9	trial4	phase1	sound1	17.3
cha2	group2	subject9	trial5	phase1	sound1	15.1
cha2	group2	subject9	trial6	phase1	sound1	14.1
cha2	group2	subject9	trial7	phase1	sound1	12.4
cha2	group2	subject9	trial8	phase1	sound1	17.4
cha2	group2	subject9	trial9	phase1	sound1	16.5
cha2	group2	subject9	trial10	phase1	sound1	15.3
cha2	group2	subject9	trial11	phase1	sound1	14.1
cha2	group2	subject9	trial12	phase1	sound1	16.6
cha2	group2	subject10	trial1	phase1	sound1	10.8
cha2	group2	subject10	trial2	phase1	sound1	15.3
cha2	group2	subject10	trial3	phase1	sound1	10.7
cha2	group2	subject10	trial4	phase1	sound1	10.8
cha2	group2	subject10	trial5	phase1	sound1	12.9
cha2	group2	subject10	trial6	phase1	sound1	11.8
cha2	group2	subject10	trial7	phase1	sound1	15.4
cha2	group2	subject10	trial8	phase1	sound1	15.1
cha2	group2	subject10	trial9	phase1	sound1	13.8
cha2	group2	subject10	trial10	phase1	sound1	12.9
cha2	group2	subject10	trial11	phase1	sound1	8.7
cha2	group2	subject10	trial12	phase1	sound1	11.8
cha2	group2	subject11	trial1	phase1	sound1	14
cha2	group2	subject11	trial2	phase1	sound1	11.8
cha2	group2	subject11	trial3	phase1	sound1	16.5
cha2	group2	subject11	trial4	phase1	sound1	13.8
cha2	group2	subject11	trial5	phase1	sound1	8.2
cha2	group2	subject11	trial6	phase1	sound1	12.3
cha2	group2	subject11	trial7	phase1	sound1	11.9
cha2	group2	subject11	trial8	phase1	sound1	10.3
cha2	group2	subject11	trial9	phase1	sound1	13.6
cha2	group2	subject11	trial10	phase1	sound1	15.2
cha2	group2	subject11	trial11	phase1	sound1	12.9
cha2	group2	subject11	trial12	phase1	sound1	13.7
cha2	group2	subject12	trial1	phase1	sound1	13.2
cha2	group2	subject12	trial2	phase1	sound1	14.8
cha2	group2	subject12	trial3	phase1	sound1	14.5
cha2	group2	subject12	trial4	phase1	sound1	16.3
cha2	group2	subject12	trial5	phase1	sound1	13.9
cha2	group2	subject12	trial6	phase1	sound1	15.1
cha2	group2	subject12	trial7	phase1	sound1	15.1
cha2	group2	subject12	trial8	phase1	sound1	13.1
cha2	group2	subject12	trial9	phase1	sound1	16
cha2	group2	subject12	trial10	phase1	sound1	15.3
cha2	group2	subject12	trial11	phase1	sound1	14.3
cha2	group2	subject12	trial12	phase1	sound1	19.1
cha2	group2	subject13	trial1	phase1	sound1	11.6
cha2	group2	subject13	trial2	phase1	sound1	15.8
cha2	group2	subject13	trial3	phase1	sound1	9.3
cha2	group2	subject13	trial4	phase1	sound1	13.2
cha2	group2	subject13	trial5	phase1	sound1	9.8
cha2	group2	subject13	trial6	phase1	sound1	14.2
cha2	group2	subject13	trial7	phase1	sound1	12
[truncated: 2,753 more rows]

## Sheet: 3
cha	group	subject	trial	phase	sound	latency
cha3	group1	subject1	trial1	phase0	sound1	11.1
cha3	group1	subject1	trial2	phase0	sound1	12.7
cha3	group1	subject1	trial3	phase0	sound1	13
cha3	group1	subject1	trial4	phase0	sound1	15.1
cha3	group1	subject1	trial5	phase0	sound1	13.8
cha3	group1	subject1	trial6	phase0	sound1	12.3
cha3	group1	subject1	trial7	phase0	sound1	13.1
cha3	group1	subject1	trial8	phase0	sound1	15.1
cha3	group1	subject1	trial9	phase0	sound1	10.7
cha3	group1	subject1	trial10	phase0	sound1	13
cha3	group1	subject1	trial11	phase0	sound1	9
cha3	group1	subject1	trial12	phase0	sound1	12.1
cha3	group1	subject2	trial1	phase0	sound1	12.9
cha3	group1	subject2	trial2	phase0	sound1	13.8
cha3	group1	subject2	trial3	phase0	sound1	11.5
cha3	group1	subject2	trial4	phase0	sound1	14.9
cha3	group1	subject2	trial5	phase0	sound1	17.5
cha3	group1	subject2	trial6	phase0	sound1	14.4
cha3	group1	subject2	trial7	phase0	sound1	12.6
cha3	group1	subject2	trial8	phase0	sound1	12.3
cha3	group1	subject2	trial9	phase0	sound1	18.9
cha3	group1	subject2	trial10	phase0	sound1	9.1
cha3	group1	subject2	trial11	phase0	sound1	10.9
cha3	group1	subject2	trial12	phase0	sound1	11.8
cha3	group1	subject3	trial1	phase0	sound1	14.1
cha3	group1	subject3	trial2	phase0	sound1	16.8
cha3	group1	subject3	trial3	phase0	sound1	9.4
cha3	group1	subject3	trial4	phase0	sound1	11.2
cha3	group1	subject3	trial5	phase0	sound1	17.2
cha3	group1	subject3	trial6	phase0	sound1	9.8
cha3	group1	subject3	trial7	phase0	sound1	13.6
cha3	group1	subject3	trial8	phase0	sound1	8.6
cha3	group1	subject3	trial9	phase0	sound1	9.3
cha3	group1	subject3	trial10	phase0	sound1	9.8
cha3	group1	subject3	trial11	phase0	sound1	13.4
cha3	group1	subject3	trial12	phase0	sound1	13.5
cha3	group1	subject4	trial1	phase0	sound1	9.5
cha3	group1	subject4	trial2	phase0	sound1	5.5
cha3	group1	subject4	trial3	phase0	sound1	10.9
cha3	group1	subject4	trial4	phase0	sound1	9.6
cha3	group1	subject4	trial5	phase0	sound1	12.2
cha3	group1	subject4	trial6	phase0	sound1	10.5
cha3	group1	subject4	trial7	phase0	sound1	8
cha3	group1	subject4	trial8	phase0	sound1	7.3
cha3	group1	subject4	trial9	phase0	sound1	8.5
cha3	group1	subject4	trial10	phase0	sound1	4.6
cha3	group1	subject4	trial11	phase0	sound1	11.7
cha3	group1	subject4	trial12	phase0	sound1	9.4
cha3	group1	subject5	trial1	phase0	sound1	13.7
cha3	group1	subject5	trial2	phase0	sound1	14.5
cha3	group1	subject5	trial3	phase0	sound1	11
cha3	group1	subject5	trial4	phase0	sound1	12.7
cha3	group1	subject5	trial5	phase0	sound1	12.8
cha3	group1	subject5	trial6	phase0	sound1	8.7
cha3	group1	subject5	trial7	phase0	sound1	12.9
cha3	group1	subject5	trial8	phase0	sound1	11.2
cha3	group1	subject5	trial9	phase0	sound1	11.2
cha3	group1	subject5	trial10	phase0	sound1	10.1
cha3	group1	subject5	trial11	phase0	sound1	11.2
cha3	group1	subject5	trial12	phase0	sound1	10.2
cha3	group1	subject6	trial1	phase0	sound1	10.4
cha3	group1	subject6	trial2	phase0	sound1	8.8
cha3	group1	subject6	trial3	phase0	sound1	12.7
cha3	group1	subject6	trial4	phase0	sound1	13.9
cha3	group1	subject6	trial5	phase0	sound1	11.3
cha3	group1	subject6	trial6	phase0	sound1	9.1
cha3	group1	subject6	trial7	phase0	sound1	9.6
cha3	group1	subject6	trial8	phase0	sound1	14.5
cha3	group1	subject6	trial9	phase0	sound1	12.4
cha3	group1	subject6	trial10	phase0	sound1	12.2
cha3	group1	subject6	trial11	phase0	sound1	12.7
cha3	group1	subject6	trial12	phase0	sound1	14
cha3	group1	subject7	trial1	phase0	sound1	7.1
cha3	group1	subject7	trial2	phase0	sound1	16.6
cha3	group1	subject7	trial3	phase0	sound1	5.7
cha3	group1	subject7	trial4	phase0	sound1	17.4
cha3	group1	subject7	trial5	phase0	sound1	14.2
cha3	group1	subject7	trial6	phase0	sound1	5.8
cha3	group1	subject7	trial7	phase0	sound1	10.1
cha3	group1	subject7	trial8	phase0	sound1	13.3
cha3	group1	subject7	trial9	phase0	sound1	9.9
cha3	group1	subject7	trial10	phase0	sound1	15
cha3	group1	subject7	trial11	phase0	sound1	8.3
cha3	group1	subject7	trial12	phase0	sound1	13.1
cha3	group1	subject8	trial1	phase0	sound1	8.3
cha3	group1	subject8	trial2	phase0	sound1	10.9
cha3	group1	subject8	trial3	phase0	sound1	7.5
cha3	group1	subject8	trial4	phase0	sound1	11.5
cha3	group1	subject8	trial5	phase0	sound1	7.7
cha3	group1	subject8	trial6	phase0	sound1	5.4
cha3	group1	subject8	trial7	phase0	sound1	6.3
cha3	group1	subject8	trial8	phase0	sound1	5.6
cha3	group1	subject8	trial9	phase0	sound1	6.9
cha3	group1	subject8	trial10	phase0	sound1	8.8
cha3	group1	subject8	trial11	phase0	sound1	2.9
cha3	group1	subject8	trial12	phase0	sound1	9.9
cha3	group1	subject9	trial1	phase0	sound1	8.9
cha3	group1	subject9	trial2	phase0	sound1	15.2
cha3	group1	subject9	trial3	phase0	sound1	17
cha3	group1	subject9	trial4	phase0	sound1	15.5
cha3	group1	subject9	trial5	phase0	sound1	15.1
cha3	group1	subject9	trial6	phase0	sound1	15.5
cha3	group1	subject9	trial7	phase0	sound1	11.2
cha3	group1	subject9	trial8	phase0	sound1	16
cha3	group1	subject9	trial9	phase0	sound1	13.8
cha3	group1	subject9	trial10	phase0	sound1	9.9
cha3	group1	subject9	trial11	phase0	sound1	10.2
cha3	group1	subject9	trial12	phase0	sound1	16.2
cha3	group1	subject10	trial1	phase0	sound1	16
cha3	group1	subject10	trial2	phase0	sound1	15.1
cha3	group1	subject10	trial3	phase0	sound1	12.4
cha3	group1	subject10	trial4	phase0	sound1	16.3
cha3	group1	subject10	trial5	phase0	sound1	13.2
cha3	group1	subject10	trial6	phase0	sound1	16.7
cha3	group1	subject10	trial7	phase0	sound1	16.9
cha3	group1	subject10	trial8	phase0	sound1	10.2
cha3	group1	subject10	trial9	phase0	sound1	15.4
cha3	group1	subject10	trial10	phase0	sound1	14.2
cha3	group1	subject10	trial11	phase0	sound1	12.5
cha3	group1	subject10	trial12	phase0	sound1	15.5
cha3	group1	subject11	trial1	phase0	sound1	6.9
cha3	group1	subject11	trial2	phase0	sound1	5
cha3	group1	subject11	trial3	phase0	sound1	10.8
cha3	group1	subject11	trial4	phase0	sound1	8.5
cha3	group1	subject11	trial5	phase0	sound1	5.3
cha3	group1	subject11	trial6	phase0	sound1	11
cha3	group1	subject11	trial7	phase0	sound1	9
cha3	group1	subject11	trial8	phase0	sound1	7
cha3	group1	subject11	trial9	phase0	sound1	9.9
cha3	group1	subject11	trial10	phase0	sound1	7.7
cha3	group1	subject11	trial11	phase0	sound1	10.5
cha3	group1	subject11	trial12	phase0	sound1	8.7
cha3	group1	subject12	trial1	phase0	sound1	16.6
cha3	group1	subject12	trial2	phase0	sound1	11.2
cha3	group1	subject12	trial3	phase0	sound1	11.1
cha3	group1	subject12	trial4	phase0	sound1	15.3
cha3	group1	subject12	trial5	phase0	sound1	11.1
cha3	group1	subject12	trial6	phase0	sound1	12.9
cha3	group1	subject12	trial7	phase0	sound1	12.8
cha3	group1	subject12	trial8	phase0	sound1	14.5
cha3	group1	subject12	trial9	phase0	sound1	15
cha3	group1	subject12	trial10	phase0	sound1	9.3
cha3	group1	subject12	trial11	phase0	sound1	10.7
cha3	group1	subject12	trial12	phase0	sound1	15.5
cha3	group1	subject13	trial1	phase0	sound1	12.9
cha3	group1	subject13	trial2	phase0	sound1	9.8
cha3	group1	subject13	trial3	phase0	sound1	9.6
cha3	group1	subject13	trial4	phase0	sound1	8.9
cha3	group1	subject13	trial5	phase0	sound1	15.2
cha3	group1	subject13	trial6	phase0	sound1	15.2
cha3	group1	subject13	trial7	phase0	sound1	10
cha3	group1	subject13	trial8	phase0	sound1	12.2
cha3	group1	subject13	trial9	phase0	sound1	10.9
cha3	group1	subject13	trial10	phase0	sound1	9.1
cha3	group1	subject13	trial11	phase0	sound1	8.7
cha3	group1	subject13	trial12	phase0	sound1	10.3
cha3	group1	subject14	trial1	phase0	sound1	6.7
cha3	group1	subject14	trial2	phase0	sound1	10.2
cha3	group1	subject14	trial3	phase0	sound1	8.3
cha3	group1	subject14	trial4	phase0	sound1	14.5
cha3	group1	subject14	trial5	phase0	sound1	14.7
cha3	group1	subject14	trial6	phase0	sound1	10.6
cha3	group1	subject14	trial7	phase0	sound1	13.6
cha3	group1	subject14	trial8	phase0	sound1	13.9
cha3	group1	subject14	trial9	phase0	sound1	13.6
cha3	group1	subject14	trial10	phase0	sound1	12.9
cha3	group1	subject14	trial11	phase0	sound1	12.8
cha3	group1	subject14	trial12	phase0	sound1	12.9
cha3	group1	subject15	trial1	phase0	sound1	7.6
cha3	group1	subject15	trial2	phase0	sound1	12.7
cha3	group1	subject15	trial3	phase0	sound1	10.8
cha3	group1	subject15	trial4	phase0	sound1	17.4
cha3	group1	subject15	trial5	phase0	sound1	9.8
cha3	group1	subject15	trial6	phase0	sound1	12.9
cha3	group1	subject15	trial7	phase0	sound1	13.8
cha3	group1	subject15	trial8	phase0	sound1	10.8
cha3	group1	subject15	trial9	phase0	sound1	8.7
cha3	group1	subject15	trial10	phase0	sound1	9.5
cha3	group1	subject15	trial11	phase0	sound1	11.2
cha3	group1	subject15	trial12	phase0	sound1	10.4
cha3	group1	subject16	trial1	phase0	sound1	9.9
cha3	group1	subject16	trial2	phase0	sound1	12.8
cha3	group1	subject16	trial3	phase0	sound1	8.3
cha3	group1	subject16	trial4	phase0	sound1	10.1
cha3	group1	subject16	trial5	phase0	sound1	13
cha3	group1	subject16	trial6	phase0	sound1	11
cha3	group1	subject16	trial7	phase0	sound1	11.8
cha3	group1	subject16	trial8	phase0	sound1	17
cha3	group1	subject16	trial9	phase0	sound1	17.7
cha3	group1	subject16	trial10	phase0	sound1	13.6
cha3	group1	subject16	trial11	phase0	sound1	14.2
cha3	group1	subject16	trial12	phase0	sound1	10.5
cha3	group1	subject17	trial1	phase0	sound1	5.2
cha3	group1	subject17	trial2	phase0	sound1	9.5
cha3	group1	subject17	trial3	phase0	sound1	8.2
cha3	group1	subject17	trial4	phase0	sound1	6.3
cha3	group1	subject17	trial5	phase0	sound1	8.3
cha3	group1	subject17	trial6	phase0	sound1	10.2
cha3	group1	subject17	trial7	phase0	sound1	7.1
cha3	group1	subject17	trial8	phase0	sound1	6.1
cha3	group1	subject17	trial9	phase0	sound1	7.9
cha3	group1	subject17	trial10	phase0	sound1	6.8
cha3	group1	subject17	trial11	phase0	sound1	5.8
cha3	group1	subject17	trial12	phase0	sound1	4.7
cha3	group1	subject18	trial1	phase0	sound1	13.1
cha3	group1	subject18	trial2	phase0	sound1	10.1
cha3	group1	subject18	trial3	phase0	sound1	13.3
cha3	group1	subject18	trial4	phase0	sound1	13.6
cha3	group1	subject18	trial5	phase0	sound1	12.1
cha3	group1	subject18	trial6	phase0	sound1	14.5
cha3	group1	subject18	trial7	phase0	sound1	14.1
cha3	group1	subject18	trial8	phase0	sound1	6.2
cha3	group1	subject18	trial9	phase0	sound1	11.9
cha3	group1	subject18	trial10	phase0	sound1	14.3
cha3	group1	subject18	trial11	phase0	sound1	16.8
cha3	group1	subject18	trial12	phase0	sound1	17.9
cha3	group1	subject19	trial1	phase0	sound1	6.8
cha3	group1	subject19	trial2	phase0	sound1	5
cha3	group1	subject19	trial3	phase0	sound1	8
cha3	group1	subject19	trial4	phase0	sound1	9.2
cha3	group1	subject19	trial5	phase0	sound1	8.2
cha3	group1	subject19	trial6	phase0	sound1	4.7
cha3	group1	subject19	trial7	phase0	sound1	11
cha3	group1	subject19	trial8	phase0	sound1	5.4
cha3	group1	subject19	trial9	phase0	sound1	10.7
cha3	group1	subject19	trial10	phase0	sound1	9.2
cha3	group1	subject19	trial11	phase0	sound1	8.8
cha3	group1	subject19	trial12	phase0	sound1	8.3
cha3	group1	subject20	trial1	phase0	sound1	11
cha3	group1	subject20	trial2	phase0	sound1	16.3
cha3	group1	subject20	trial3	phase0	sound1	13.2
cha3	group1	subject20	trial4	phase0	sound1	10.5
cha3	group1	subject20	trial5	phase0	sound1	12.7
cha3	group1	subject20	trial6	phase0	sound1	12
cha3	group1	subject20	trial7	phase0	sound1	12.8
cha3	group1	subject20	trial8	phase0	sound1	14
cha3	group1	subject20	trial9	phase0	sound1	12.2
cha3	group1	subject20	trial10	phase0	sound1	12.8
cha3	group1	subject20	trial11	phase0	sound1	18.3
cha3	group1	subject20	trial12	phase0	sound1	15.2
cha3	group1	subject21	trial1	phase0	sound1	13.3
cha3	group1	subject21	trial2	phase0	sound1	13.5
cha3	group1	subject21	trial3	phase0	sound1	15.8
cha3	group1	subject21	trial4	phase0	sound1	14.2
cha3	group1	subject21	trial5	phase0	sound1	16.9
cha3	group1	subject21	trial6	phase0	sound1	18.6
cha3	group1	subject21	trial7	phase0	sound1	12.7
cha3	group1	subject21	trial8	phase0	sound1	18.2
cha3	group1	subject21	trial9	phase0	sound1	15.1
cha3	group1	subject21	trial10	phase0	sound1	11.9
cha3	group1	subject21	trial11	phase0	sound1	11.2
cha3	group1	subject21	trial12	phase0	sound1	11.5
cha3	group1	subject22	trial1	phase0	sound1	13.6
cha3	group1	subject22	trial2	phase0	sound1	12.1
cha3	group1	subject22	trial3	phase0	sound1	15.2
cha3	group1	subject22	trial4	phase0	sound1	11.9
cha3	group1	subject22	trial5	phase0	sound1	10.9
cha3	group1	subject22	trial6	phase0	sound1	13.2
cha3	group1	subject22	trial7	phase0	sound1	14.9
cha3	group1	subject22	trial8	phase0	sound1	12.1
cha3	group1	subject22	trial9	phase0	sound1	11.8
cha3	group1	subject22	trial10	phase0	sound1	8.9
cha3	group1	subject22	trial11	phase0	sound1	16.1
cha3	group1	subject22	trial12	phase0	sound1	16.4
cha3	group2	subject1	trial1	phase0	sound1	10
cha3	group2	subject1	trial2	phase0	sound1	9
cha3	group2	subject1	trial3	phase0	sound1	11.2
cha3	group2	subject1	trial4	phase0	sound1	6.3
cha3	group2	subject1	trial5	phase0	sound1	9.5
cha3	group2	subject1	trial6	phase0	sound1	8.4
cha3	group2	subject1	trial7	phase0	sound1	9
cha3	group2	subject1	trial8	phase0	sound1	11.1
cha3	group2	subject1	trial9	phase0	sound1	12.9
cha3	group2	subject1	trial10	phase0	sound1	9.5
cha3	group2	subject1	trial11	phase0	sound1	11.9
cha3	group2	subject1	trial12	phase0	sound1	8.3
cha3	group2	subject2	trial1	phase0	sound1	14.1
cha3	group2	subject2	trial2	phase0	sound1	17.4
cha3	group2	subject2	trial3	phase0	sound1	15.5
cha3	group2	subject2	trial4	phase0	sound1	15.7
cha3	group2	subject2	trial5	phase0	sound1	15.7
cha3	group2	subject2	trial6	phase0	sound1	15.3
cha3	group2	subject2	trial7	phase0	sound1	14.4
cha3	group2	subject2	trial8	phase0	sound1	16.3
cha3	group2	subject2	trial9	phase0	sound1	13.5
cha3	group2	subject2	trial10	phase0	sound1	15.8
cha3	group2	subject2	trial11	phase0	sound1	12.8
cha3	group2	subject2	trial12	phase0	sound1	18.2
cha3	group2	subject3	trial1	phase0	sound1	8.4
cha3	group2	subject3	trial2	phase0	sound1	12
cha3	group2	subject3	trial3	phase0	sound1	8.3
cha3	group2	subject3	trial4	phase0	sound1	10.7
cha3	group2	subject3	trial5	phase0	sound1	9.8
cha3	group2	subject3	trial6	phase0	sound1	12.4
cha3	group2	subject3	trial7	phase0	sound1	15.8
cha3	group2	subject3	trial8	phase0	sound1	15.2
cha3	group2	subject3	trial9	phase0	sound1	9.9
cha3	group2	subject3	trial10	phase0	sound1	9.1
cha3	group2	subject3	trial11	phase0	sound1	14.1
cha3	group2	subject3	trial12	phase0	sound1	12.8
cha3	group2	subject4	trial1	phase0	sound1	17.8
cha3	group2	subject4	trial2	phase0	sound1	11
cha3	group2	subject4	trial3	phase0	sound1	12.2
cha3	group2	subject4	trial4	phase0	sound1	12.8
cha3	group2	subject4	trial5	phase0	sound1	17.1
cha3	group2	subject4	trial6	phase0	sound1	15
cha3	group2	subject4	trial7	phase0	sound1	9.3
cha3	group2	subject4	trial8	phase0	sound1	9.6
cha3	group2	subject4	trial9	phase0	sound1	9.5
cha3	group2	subject4	trial10	phase0	sound1	8.5
cha3	group2	subject4	trial11	phase0	sound1	14.8
cha3	group2	subject4	trial12	phase0	sound1	12.4
cha3	group2	subject5	trial1	phase0	sound1	11
cha3	group2	subject5	trial2	phase0	sound1	11.5
cha3	group2	subject5	trial3	phase0	sound1	11.8
cha3	group2	subject5	trial4	phase0	sound1	10.7
cha3	group2	subject5	trial5	phase0	sound1	9.9
cha3	group2	subject5	trial6	phase0	sound1	9.7
cha3	group2	subject5	trial7	phase0	sound1	14.7
cha3	group2	subject5	trial8	phase0	sound1	17
cha3	group2	subject5	trial9	phase0	sound1	12.8
cha3	group2	subject5	trial10	phase0	sound1	11.5
cha3	group2	subject5	trial11	phase0	sound1	12.4
cha3	group2	subject5	trial12	phase0	sound1	11.6
cha3	group2	subject6	trial1	phase0	sound1	10.9
cha3	group2	subject6	trial2	phase0	sound1	14.6
cha3	group2	subject6	trial3	phase0	sound1	7.8
cha3	group2	subject6	trial4	phase0	sound1	7.1
cha3	group2	subject6	trial5	phase0	sound1	12.3
cha3	group2	subject6	trial6	phase0	sound1	11.7
cha3	group2	subject6	trial7	phase0	sound1	11.1
cha3	group2	subject6	trial8	phase0	sound1	8.8
cha3	group2	subject6	trial9	phase0	sound1	11.9
cha3	group2	subject6	trial10	phase0	sound1	13.2
cha3	group2	subject6	trial11	phase0	sound1	9.6
cha3	group2	subject6	trial12	phase0	sound1	9.4
cha3	group2	subject7	trial1	phase0	sound1	11.2
cha3	group2	subject7	trial2	phase0	sound1	8.9
cha3	group2	subject7	trial3	phase0	sound1	16.7
cha3	group2	subject7	trial4	phase0	sound1	9.3
cha3	group2	subject7	trial5	phase0	sound1	7.5
cha3	group2	subject7	trial6	phase0	sound1	9.1
cha3	group2	subject7	trial7	phase0	sound1	14.4
cha3	group2	subject7	trial8	phase0	sound1	12
cha3	group2	subject7	trial9	phase0	sound1	11.5
cha3	group2	subject7	trial10	phase0	sound1	12.7
cha3	group2	subject7	trial11	phase0	sound1	12.8
cha3	group2	subject7	trial12	phase0	sound1	13.5
cha3	group2	subject8	trial1	phase0	sound1	16.1
cha3	group2	subject8	trial2	phase0	sound1	17.8
cha3	group2	subject8	trial3	phase0	sound1	13.5
cha3	group2	subject8	trial4	phase0	sound1	16.4
cha3	group2	subject8	trial5	phase0	sound1	10.4
cha3	group2	subject8	trial6	phase0	sound1	11.9
cha3	group2	subject8	trial7	phase0	sound1	17.4
cha3	group2	subject8	trial8	phase0	sound1	17.3
cha3	group2	subject8	trial9	phase0	sound1	15.8
cha3	group2	subject8	trial10	phase0	sound1	15.4
cha3	group2	subject8	trial11	phase0	sound1	15.3
cha3	group2	subject8	trial12	phase0	sound1	15.3
cha3	group2	subject9	trial1	phase0	sound1	6.4
cha3	group2	subject9	trial2	phase0	sound1	7.4
cha3	group2	subject9	trial3	phase0	sound1	8.8
cha3	group2	subject9	trial4	phase0	sound1	7.5
cha3	group2	subject9	trial5	phase0	sound1	7.3
cha3	group2	subject9	trial6	phase0	sound1	7.4
cha3	group2	subject9	trial7	phase0	sound1	7.6
cha3	group2	subject9	trial8	phase0	sound1	6.4
cha3	group2	subject9	trial9	phase0	sound1	6.8
cha3	group2	subject9	trial10	phase0	sound1	9.3
cha3	group2	subject9	trial11	phase0	sound1	4.8
cha3	group2	subject9	trial12	phase0	sound1	9.6
cha3	group2	subject10	trial1	phase0	sound1	16.4
cha3	group2	subject10	trial2	phase0	sound1	12
cha3	group2	subject10	trial3	phase0	sound1	8
cha3	group2	subject10	trial4	phase0	sound1	12.4
cha3	group2	subject10	trial5	phase0	sound1	9.7
cha3	group2	subject10	trial6	phase0	sound1	11.6
cha3	group2	subject10	trial7	phase0	sound1	12.6
cha3	group2	subject10	trial8	phase0	sound1	11.5
cha3	group2	subject10	trial9	phase0	sound1	14.1
cha3	group2	subject10	trial10	phase0	sound1	11.8
cha3	group2	subject10	trial11	phase0	sound1	13.1
cha3	group2	subject10	trial12	phase0	sound1	11.1
cha3	group2	subject11	trial1	phase0	sound1	11.2
cha3	group2	subject11	trial2	phase0	sound1	13.9
cha3	group2	subject11	trial3	phase0	sound1	9.7
cha3	group2	subject11	trial4	phase0	sound1	14.4
cha3	group2	subject11	trial5	phase0	sound1	16.9
cha3	group2	subject11	trial6	phase0	sound1	14.2
cha3	group2	subject11	trial7	phase0	sound1	13.8
cha3	group2	subject11	trial8	phase0	sound1	10.6
cha3	group2	subject11	trial9	phase0	sound1	9.9
cha3	group2	subject11	trial10	phase0	sound1	11.5
cha3	group2	subject11	trial11	phase0	sound1	16.8
cha3	group2	subject11	trial12	phase0	sound1	13.7
cha3	group2	subject12	trial1	phase0	sound1	12.3
cha3	group2	subject12	trial2	phase0	sound1	16.7
cha3	group2	subject12	trial3	phase0	sound1	15
cha3	group2	subject12	trial4	phase0	sound1	12.5
cha3	group2	subject12	trial5	phase0	sound1	12.5
cha3	group2	subject12	trial6	phase0	sound1	12.8
cha3	group2	subject12	trial7	phase0	sound1	15.5
cha3	group2	subject12	trial8	phase0	sound1	8.8
cha3	group2	subject12	trial9	phase0	sound1	17.2
cha3	group2	subject12	trial10	phase0	sound1	14.3
cha3	group2	subject12	trial11	phase0	sound1	17.3
cha3	group2	subject12	trial12	phase0	sound1	17.3
cha3	group2	subject13	trial1	phase0	sound1	9.1
cha3	group2	subject13	trial2	phase0	sound1	9
cha3	group2	subject13	trial3	phase0	sound1	11
cha3	group2	subject13	trial4	phase0	sound1	8.8
cha3	group2	subject13	trial5	phase0	sound1	6
cha3	group2	subject13	trial6	phase0	sound1	6.8
cha3	group2	subject13	trial7	phase0	sound1	10.1
cha3	group2	subject13	trial8	phase0	sound1	13.8
cha3	group2	subject13	trial9	phase0	sound1	10.8
cha3	group2	subject13	trial10	phase0	sound1	8.3
cha3	group2	subject13	trial11	phase0	sound1	9.4
cha3	group2	subject13	trial12	phase0	sound1	10.8
cha3	group2	subject14	trial1	phase0	sound1	11.8
cha3	group2	subject14	trial2	phase0	sound1	12.4
cha3	group2	subject14	trial3	phase0	sound1	10.7
cha3	group2	subject14	trial4	phase0	sound1	13.1
cha3	group2	subject14	trial5	phase0	sound1	12.8
cha3	group2	subject14	trial6	phase0	sound1	17.9
cha3	group2	subject14	trial7	phase0	sound1	8.4
cha3	group2	subject14	trial8	phase0	sound1	11.9
cha3	group2	subject14	trial9	phase0	sound1	14
cha3	group2	subject14	trial10	phase0	sound1	12.5
cha3	group2	subject14	trial11	phase0	sound1	10.5
cha3	group2	subject14	trial12	phase0	sound1	12.3
cha3	group2	subject15	trial1	phase0	sound1	12
cha3	group2	subject15	trial2	phase0	sound1	14.6
cha3	group2	subject15	trial3	phase0	sound1	11.2
cha3	group2	subject15	trial4	phase0	sound1	10.5
cha3	group2	subject15	trial5	phase0	sound1	12.3
cha3	group2	subject15	trial6	phase0	sound1	10.9
cha3	group2	subject15	trial7	phase0	sound1	9
cha3	group2	subject15	trial8	phase0	sound1	10.4
cha3	group2	subject15	trial9	phase0	sound1	14.4
cha3	group2	subject15	trial10	phase0	sound1	10.9
cha3	group2	subject15	trial11	phase0	sound1	14.5
cha3	group2	subject15	trial12	phase0	sound1	15
cha3	group2	subject16	trial1	phase0	sound1	4.5
cha3	group2	subject16	trial2	phase0	sound1	7.7
cha3	group2	subject16	trial3	phase0	sound1	7.9
cha3	group2	subject16	trial4	phase0	sound1	6.9
cha3	group2	subject16	trial5	phase0	sound1	8
cha3	group2	subject16	trial6	phase0	sound1	5.5
cha3	group2	subject16	trial7	phase0	sound1	4.2
cha3	group2	subject16	trial8	phase0	sound1	3.1
cha3	group2	subject16	trial9	phase0	sound1	7.1
cha3	group2	subject16	trial10	phase0	sound1	3.9
cha3	group2	subject16	trial11	phase0	sound1	8.4
cha3	group2	subject16	trial12	phase0	sound1	8.5
cha3	group2	subject17	trial1	phase0	sound1	8.6
cha3	group2	subject17	trial2	phase0	sound1	7.9
cha3	group2	subject17	trial3	phase0	sound1	8
cha3	group2	subject17	trial4	phase0	sound1	10.7
cha3	group2	subject17	trial5	phase0	sound1	14.3
cha3	group2	subject17	trial6	phase0	sound1	11.9
cha3	group2	subject17	trial7	phase0	sound1	9.4
cha3	group2	subject17	trial8	phase0	sound1	9.9
cha3	group2	subject17	trial9	phase0	sound1	10
cha3	group2	subject17	trial10	phase0	sound1	9.8
cha3	group2	subject17	trial11	phase0	sound1	8.6
cha3	group2	subject17	trial12	phase0	sound1	13.4
cha3	group2	subject18	trial1	phase0	sound1	8.4
cha3	group2	subject18	trial2	phase0	sound1	10.7
cha3	group2	subject18	trial3	phase0	sound1	11.2
cha3	group2	subject18	trial4	phase0	sound1	10.8
cha3	group2	subject18	trial5	phase0	sound1	9
cha3	group2	subject18	trial6	phase0	sound1	7.2
cha3	group2	subject18	trial7	phase0	sound1	11.4
cha3	group2	subject18	trial8	phase0	sound1	13.6
cha3	group2	subject18	trial9	phase0	sound1	10.3
cha3	group2	subject18	trial10	phase0	sound1	10.9
cha3	group2	subject18	trial11	phase0	sound1	11.1
cha3	group2	subject18	trial12	phase0	sound1	9.8
cha3	group2	subject19	trial1	phase0	sound1	11.7
cha3	group2	subject19	trial2	phase0	sound1	8.7
cha3	group2	subject19	trial3	phase0	sound1	10.3
cha3	group2	subject19	trial4	phase0	sound1	6.9
cha3	group2	subject19	trial5	phase0	sound1	6.7
cha3	group2	subject19	trial6	phase0	sound1	9.9
cha3	group2	subject19	trial7	phase0	sound1	9.9
cha3	group2	subject19	trial8	phase0	sound1	8.9
cha3	group2	subject19	trial9	phase0	sound1	6.4
cha3	group2	subject19	trial10	phase0	sound1	9.1
cha3	group2	subject19	trial11	phase0	sound1	8
cha3	group2	subject19	trial12	phase0	sound1	13.6
cha3	group2	subject20	trial1	phase0	sound1	14.7
cha3	group2	subject20	trial2	phase0	sound1	17.3
cha3	group2	subject20	trial3	phase0	sound1	12.1
cha3	group2	subject20	trial4	phase0	sound1	13.3
cha3	group2	subject20	trial5	phase0	sound1	11.5
cha3	group2	subject20	trial6	phase0	sound1	13.7
cha3	group2	subject20	trial7	phase0	sound1	12.3
cha3	group2	subject20	trial8	phase0	sound1	9.9
cha3	group2	subject20	trial9	phase0	sound1	8.7
cha3	group2	subject20	trial10	phase0	sound1	13.3
cha3	group2	subject20	trial11	phase0	sound1	10
cha3	group2	subject20	trial12	phase0	sound1	9.2
cha3	group2	subject21	trial1	phase0	sound1	10.3
cha3	group2	subject21	trial2	phase0	sound1	12
cha3	group2	subject21	trial3	phase0	sound1	11
cha3	group2	subject21	trial4	phase0	sound1	8.2
cha3	group2	subject21	trial5	phase0	sound1	12.9
cha3	group2	subject21	trial6	phase0	sound1	16.6
cha3	group2	subject21	trial7	phase0	sound1	11.8
cha3	group2	subject21	trial8	phase0	sound1	11.5
cha3	group2	subject21	trial9	phase0	sound1	14
cha3	group2	subject21	trial10	phase0	sound1	8.6
cha3	group2	subject21	trial11	phase0	sound1	7
cha3	group2	subject21	trial12	phase0	sound1	8.4
cha3	group2	subject22	trial1	phase0	sound1	10.6
cha3	group2	subject22	trial2	phase0	sound1	5.8
cha3	group2	subject22	trial3	phase0	sound1	9.2
cha3	group2	subject22	trial4	phase0	sound1	11.7
cha3	group2	subject22	trial5	phase0	sound1	7.4
cha3	group2	subject22	trial6	phase0	sound1	15
cha3	group2	subject22	trial7	phase0	sound1	12.8
cha3	group2	subject22	trial8	phase0	sound1	11.5
cha3	group2	subject22	trial9	phase0	sound1	8.9
cha3	group2	subject22	trial10	phase0	sound1	7.1
cha3	group2	subject22	trial11	phase0	sound1	12.3
cha3	group2	subject22	trial12	phase0	sound1	6.4
cha3	group2	subject23	trial1	phase0	sound1	13.6
cha3	group2	subject23	trial2	phase0	sound1	14
cha3	group2	subject23	trial3	phase0	sound1	18.8
cha3	group2	subject23	trial4	phase0	sound1	18.4
cha3	group2	subject23	trial5	phase0	sound1	11.3
cha3	group2	subject23	trial6	phase0	sound1	14.6
cha3	group2	subject23	trial7	phase0	sound1	16.1
cha3	group2	subject23	trial8	phase0	sound1	18
cha3	group2	subject23	trial9	phase0	sound1	18.1
cha3	group2	subject23	trial10	phase0	sound1	12.4
cha3	group2	subject23	trial11	phase0	sound1	16.2
cha3	group2	subject23	trial12	phase0	sound1	18.3
cha3	group3	subject1	trial1	phase0	sound1	11.9
cha3	group3	subject1	trial2	phase0	sound1	16.5
cha3	group3	subject1	trial3	phase0	sound1	15.8
cha3	group3	subject1	trial4	phase0	sound1	6.7
cha3	group3	subject1	trial5	phase0	sound1	16.6
cha3	group3	subject1	trial6	phase0	sound1	17.5
cha3	group3	subject1	trial7	phase0	sound1	12.1
cha3	group3	subject1	trial8	phase0	sound1	14
cha3	group3	subject1	trial9	phase0	sound1	14
cha3	group3	subject1	trial10	phase0	sound1	10.4
cha3	group3	subject1	trial11	phase0	sound1	14.4
cha3	group3	subject1	trial12	phase0	sound1	10.3
cha3	group3	subject2	trial1	phase0	sound1	14
cha3	group3	subject2	trial2	phase0	sound1	9.2
cha3	group3	subject2	trial3	phase0	sound1	7.9
cha3	group3	subject2	trial4	phase0	sound1	12.1
cha3	group3	subject2	trial5	phase0	sound1	7.4
cha3	group3	subject2	trial6	phase0	sound1	13.2
cha3	group3	subject2	trial7	phase0	sound1	11.5
cha3	group3	subject2	trial8	phase0	sound1	8.6
cha3	group3	subject2	trial9	phase0	sound1	14.9
cha3	group3	subject2	trial10	phase0	sound1	13.4
cha3	group3	subject2	trial11	phase0	sound1	12.4
cha3	group3	subject2	trial12	phase0	sound1	8.6
cha3	group3	subject3	trial1	phase0	sound1	16.1
cha3	group3	subject3	trial2	phase0	sound1	10.5
cha3	group3	subject3	trial3	phase0	sound1	13.1
cha3	group3	subject3	trial4	phase0	sound1	13.9
cha3	group3	subject3	trial5	phase0	sound1	13.7
cha3	group3	subject3	trial6	phase0	sound1	14
cha3	group3	subject3	trial7	phase0	sound1	9.6
cha3	group3	subject3	trial8	phase0	sound1	10
cha3	group3	subject3	trial9	phase0	sound1	13.9
cha3	group3	subject3	trial10	phase0	sound1	12.5
cha3	group3	subject3	trial11	phase0	sound1	9.9
cha3	group3	subject3	trial12	phase0	sound1	15.3
cha3	group3	subject4	trial1	phase0	sound1	11.1
cha3	group3	subject4	trial2	phase0	sound1	9.4
cha3	group3	subject4	trial3	phase0	sound1	10.4
cha3	group3	subject4	trial4	phase0	sound1	12.1
cha3	group3	subject4	trial5	phase0	sound1	11.3
cha3	group3	subject4	trial6	phase0	sound1	10.3
cha3	group3	subject4	trial7	phase0	sound1	9.5
cha3	group3	subject4	trial8	phase0	sound1	9.3
cha3	group3	subject4	trial9	phase0	sound1	8.7
cha3	group3	subject4	trial10	phase0	sound1	12
cha3	group3	subject4	trial11	phase0	sound1	12.9
cha3	group3	subject4	trial12	phase0	sound1	8.9
cha3	group3	subject5	trial1	phase0	sound1	12.6
cha3	group3	subject5	trial2	phase0	sound1	8.7
cha3	group3	subject5	trial3	phase0	sound1	9
cha3	group3	subject5	trial4	phase0	sound1	9.6
cha3	group3	subject5	trial5	phase0	sound1	8
cha3	group3	subject5	trial6	phase0	sound1	13.8
cha3	group3	subject5	trial7	phase0	sound1	11.6
cha3	group3	subject5	trial8	phase0	sound1	11.3
cha3	group3	subject5	trial9	phase0	sound1	14.6
cha3	group3	subject5	trial10	phase0	sound1	11.1
cha3	group3	subject5	trial11	phase0	sound1	10.7
cha3	group3	subject5	trial12	phase0	sound1	10.2
cha3	group3	subject6	trial1	phase0	sound1	12.2
cha3	group3	subject6	trial2	phase0	sound1	10.2
cha3	group3	subject6	trial3	phase0	sound1	14.7
cha3	group3	subject6	trial4	phase0	sound1	12.7
cha3	group3	subject6	trial5	phase0	sound1	18.2
cha3	group3	subject6	trial6	phase0	sound1	14.4
cha3	group3	subject6	trial7	phase0	sound1	10.9
cha3	group3	subject6	trial8	phase0	sound1	14.9
cha3	group3	subject6	trial9	phase0	sound1	8.7
cha3	group3	subject6	trial10	phase0	sound1	17.6
cha3	group3	subject6	trial11	phase0	sound1	9.8
cha3	group3	subject6	trial12	phase0	sound1	14.6
cha3	group3	subject7	trial1	phase0	sound1	12.2
cha3	group3	subject7	trial2	phase0	sound1	11.6
cha3	group3	subject7	trial3	phase0	sound1	12.4
cha3	group3	subject7	trial4	phase0	sound1	12.4
cha3	group3	subject7	trial5	phase0	sound1	12.9
cha3	group3	subject7	trial6	phase0	sound1	11.1
cha3	group3	subject7	trial7	phase0	sound1	14.5
cha3	group3	subject7	trial8	phase0	sound1	10.6
cha3	group3	subject7	trial9	phase0	sound1	14.9
cha3	group3	subject7	trial10	phase0	sound1	8.3
cha3	group3	subject7	trial11	phase0	sound1	8.4
cha3	group3	subject7	trial12	phase0	sound1	9.9
cha3	group3	subject8	trial1	phase0	sound1	9.7
cha3	group3	subject8	trial2	phase0	sound1	14.9
cha3	group3	subject8	trial3	phase0	sound1	10
cha3	group3	subject8	trial4	phase0	sound1	15.3
cha3	group3	subject8	trial5	phase0	sound1	7.7
cha3	group3	subject8	trial6	phase0	sound1	17.7
cha3	group3	subject8	trial7	phase0	sound1	11.4
cha3	group3	subject8	trial8	phase0	sound1	11.2
cha3	group3	subject8	trial9	phase0	sound1	11.1
cha3	group3	subject8	trial10	phase0	sound1	11.1
cha3	group3	subject8	trial11	phase0	sound1	12.7
cha3	group3	subject8	trial12	phase0	sound1	10.6
cha3	group3	subject9	trial1	phase0	sound1	10.2
cha3	group3	subject9	trial2	phase0	sound1	14.1
cha3	group3	subject9	trial3	phase0	sound1	7.9
cha3	group3	subject9	trial4	phase0	sound1	13.7
cha3	group3	subject9	trial5	phase0	sound1	8.6
cha3	group3	subject9	trial6	phase0	sound1	8.2
cha3	group3	subject9	trial7	phase0	sound1	11.1
cha3	group3	subject9	trial8	phase0	sound1	9.3
cha3	group3	subject9	trial9	phase0	sound1	13.2
cha3	group3	subject9	trial10	phase0	sound1	11.1
cha3	group3	subject9	trial11	phase0	sound1	11.1
cha3	group3	subject9	trial12	phase0	sound1	8
cha3	group3	subject10	trial1	phase0	sound1	10.2
cha3	group3	subject10	trial2	phase0	sound1	9
cha3	group3	subject10	trial3	phase0	sound1	9.5
cha3	group3	subject10	trial4	phase0	sound1	9.1
cha3	group3	subject10	trial5	phase0	sound1	10.3
cha3	group3	subject10	trial6	phase0	sound1	10
cha3	group3	subject10	trial7	phase0	sound1	10
cha3	group3	subject10	trial8	phase0	sound1	11.6
cha3	group3	subject10	trial9	phase0	sound1	8.2
cha3	group3	subject10	trial10	phase0	sound1	7.6
cha3	group3	subject10	trial11	phase0	sound1	8.7
cha3	group3	subject10	trial12	phase0	sound1	1.9
cha3	group3	subject11	trial1	phase0	sound1	5.6
cha3	group3	subject11	trial2	phase0	sound1	8.4
cha3	group3	subject11	trial3	phase0	sound1	6.8
cha3	group3	subject11	trial4	phase0	sound1	9.7
cha3	group3	subject11	trial5	phase0	sound1	12.1
cha3	group3	subject11	trial6	phase0	sound1	10.1
cha3	group3	subject11	trial7	phase0	sound1	10.2
cha3	group3	subject11	trial8	phase0	sound1	8
cha3	group3	subject11	trial9	phase0	sound1	6.8
cha3	group3	subject11	trial10	phase0	sound1	8.2
cha3	group3	subject11	trial11	phase0	sound1	5.8
cha3	group3	subject11	trial12	phase0	sound1	10.4
cha3	group3	subject12	trial1	phase0	sound1	8.3
cha3	group3	subject12	trial2	phase0	sound1	7.9
cha3	group3	subject12	trial3	phase0	sound1	8.9
cha3	group3	subject12	trial4	phase0	sound1	9
cha3	group3	subject12	trial5	phase0	sound1	7.8
cha3	group3	subject12	trial6	phase0	sound1	9.8
cha3	group3	subject12	trial7	phase0	sound1	9.5
cha3	group3	subject12	trial8	phase0	sound1	10
cha3	group3	subject12	trial9	phase0	sound1	6.7
cha3	group3	subject12	trial10	phase0	sound1	11.8
cha3	group3	subject12	trial11	phase0	sound1	10.6
cha3	group3	subject12	trial12	phase0	sound1	11.1
cha3	group3	subject13	trial1	phase0	sound1	12.1
cha3	group3	subject13	trial2	phase0	sound1	11
cha3	group3	subject13	trial3	phase0	sound1	12.7
cha3	group3	subject13	trial4	phase0	sound1	7.9
cha3	group3	subject13	trial5	phase0	sound1	11.6
cha3	group3	subject13	trial6	phase0	sound1	7.8
cha3	group3	subject13	trial7	phase0	sound1	13
cha3	group3	subject13	trial8	phase0	sound1	16.6
cha3	group3	subject13	trial9	phase0	sound1	11.6
cha3	group3	subject13	trial10	phase0	sound1	7.8
cha3	group3	subject13	trial11	phase0	sound1	10.6
cha3	group3	subject13	trial12	phase0	sound1	9.6
cha3	group3	subject14	trial1	phase0	sound1	15.5
cha3	group3	subject14	trial2	phase0	sound1	12.1
cha3	group3	subject14	trial3	phase0	sound1	6.9
cha3	group3	subject14	trial4	phase0	sound1	9.8
cha3	group3	subject14	trial5	phase0	sound1	7.3
cha3	group3	subject14	trial6	phase0	sound1	8.4
cha3	group3	subject14	trial7	phase0	sound1	12.9
cha3	group3	subject14	trial8	phase0	sound1	10.4
cha3	group3	subject14	trial9	phase0	sound1	13.4
cha3	group3	subject14	trial10	phase0	sound1	12.7
cha3	group3	subject14	trial11	phase0	sound1	10.4
cha3	group3	subject14	trial12	phase0	sound1	9.8
cha3	group3	subject15	trial1	phase0	sound1	14
cha3	group3	subject15	trial2	phase0	sound1	10.8
cha3	group3	subject15	trial3	phase0	sound1	16.6
cha3	group3	subject15	trial4	phase0	sound1	12.7
cha3	group3	subject15	trial5	phase0	sound1	12.1
cha3	group3	subject15	trial6	phase0	sound1	8.1
cha3	group3	subject15	trial7	phase0	sound1	6.6
cha3	group3	subject15	trial8	phase0	sound1	11.1
cha3	group3	subject15	trial9	phase0	sound1	8.2
cha3	group3	subject15	trial10	phase0	sound1	12.5
cha3	group3	subject15	trial11	phase0	sound1	9.8
cha3	group3	subject15	trial12	phase0	sound1	15.8
cha3	group3	subject16	trial1	phase0	sound1	6.3
cha3	group3	subject16	trial2	phase0	sound1	9.3
cha3	group3	subject16	trial3	phase0	sound1	11.6
cha3	group3	subject16	trial4	phase0	sound1	8.6
cha3	group3	subject16	trial5	phase0	sound1	10
cha3	group3	subject16	trial6	phase0	sound1	10.1
cha3	group3	subject16	trial7	phase0	sound1	13.1
cha3	group3	subject16	trial8	phase0	sound1	14.3
cha3	group3	subject16	trial9	phase0	sound1	8
cha3	group3	subject16	trial10	phase0	sound1	15.1
cha3	group3	subject16	trial11	phase0	sound1	13.1
cha3	group3	subject16	trial12	phase0	sound1	12.1
cha3	group3	subject17	trial1	phase0	sound1	6.9
cha3	group3	subject17	trial2	phase0	sound1	9.8
cha3	group3	subject17	trial3	phase0	sound1	10.9
cha3	group3	subject17	trial4	phase0	sound1	11.6
cha3	group3	subject17	trial5	phase0	sound1	10
cha3	group3	subject17	trial6	phase0	sound1	11.9
cha3	group3	subject17	trial7	phase0	sound1	13.3
cha3	group3	subject17	trial8	phase0	sound1	10
cha3	group3	subject17	trial9	phase0	sound1	8.8
cha3	group3	subject17	trial10	phase0	sound1	8.2
cha3	group3	subject17	trial11	phase0	sound1	11.9
cha3	group3	subject17	trial12	phase0	sound1	11.6
cha3	group3	subject18	trial1	phase0	sound1	12.8
cha3	group3	subject18	trial2	phase0	sound1	8.6
cha3	group3	subject18	trial3	phase0	sound1	8.6
cha3	group3	subject18	trial4	phase0	sound1	10.1
cha3	group3	subject18	trial5	phase0	sound1	12.6
cha3	group3	subject18	trial6	phase0	sound1	13
cha3	group3	subject18	trial7	phase0	sound1	9
cha3	group3	subject18	trial8	phase0	sound1	10.7
cha3	group3	subject18	trial9	phase0	sound1	9.4
cha3	group3	subject18	trial10	phase0	sound1	6.7
cha3	group3	subject18	trial11	phase0	sound1	10.5
cha3	group3	subject18	trial12	phase0	sound1	8
cha3	group3	subject19	trial1	phase0	sound1	12
cha3	group3	subject19	trial2	phase0	sound1	8.8
cha3	group3	subject19	trial3	phase0	sound1	13.6
cha3	group3	subject19	trial4	phase0	sound1	13.8
cha3	group3	subject19	trial5	phase0	sound1	11.7
cha3	group3	subject19	trial6	phase0	sound1	15.3
cha3	group3	subject19	trial7	phase0	sound1	9
cha3	group3	subject19	trial8	phase0	sound1	10.1
cha3	group3	subject19	trial9	phase0	sound1	12.4
cha3	group3	subject19	trial10	phase0	sound1	9.6
cha3	group3	subject19	trial11	phase0	sound1	14.1
cha3	group3	subject19	trial12	phase0	sound1	13.4
cha3	group3	subject20	trial1	phase0	sound1	14.9
cha3	group3	subject20	trial2	phase0	sound1	13.4
cha3	group3	subject20	trial3	phase0	sound1	6.3
cha3	group3	subject20	trial4	phase0	sound1	8.3
cha3	group3	subject20	trial5	phase0	sound1	14.2
cha3	group3	subject20	trial6	phase0	sound1	10.7
cha3	group3	subject20	trial7	phase0	sound1	8.4
cha3	group3	subject20	trial8	phase0	sound1	9.1
cha3	group3	subject20	trial9	phase0	sound1	13
cha3	group3	subject20	trial10	phase0	sound1	11.4
cha3	group3	subject20	trial11	phase0	sound1	13.3
cha3	group3	subject20	trial12	phase0	sound1	8.6
cha3	group3	subject21	trial1	phase0	sound1	13.6
cha3	group3	subject21	trial2	phase0	sound1	17
cha3	group3	subject21	trial3	phase0	sound1	12.4
cha3	group3	subject21	trial4	phase0	sound1	13.6
cha3	group3	subject21	trial5	phase0	sound1	9.9
cha3	group3	subject21	trial6	phase0	sound1	10.8
cha3	group3	subject21	trial7	phase0	sound1	18.9
cha3	group3	subject21	trial8	phase0	sound1	15.9
cha3	group3	subject21	trial9	phase0	sound1	15.5
cha3	group3	subject21	trial10	phase0	sound1	16.9
cha3	group3	subject21	trial11	phase0	sound1	15.2
cha3	group3	subject21	trial12	phase0	sound1	11.5
cha3	group1	subject1	trial1	phase0	sound2	9.5
cha3	group1	subject1	trial2	phase0	sound2	10
cha3	group1	subject1	trial3	phase0	sound2	12.8
cha3	group1	subject1	trial4	phase0	sound2	10
cha3	group1	subject1	trial5	phase0	sound2	6
cha3	group1	subject1	trial6	phase0	sound2	5.4
cha3	group1	subject1	trial7	phase0	sound2	6.9
cha3	group1	subject1	trial8	phase0	sound2	11.1
cha3	group1	subject1	trial9	phase0	sound2	10.4
cha3	group1	subject1	trial10	phase0	sound2	10.9
cha3	group1	subject1	trial11	phase0	sound2	6.9
cha3	group1	subject1	trial12	phase0	sound2	14.3
cha3	group1	subject2	trial1	phase0	sound2	8.8
cha3	group1	subject2	trial2	phase0	sound2	8.3
cha3	group1	subject2	trial3	phase0	sound2	11.2
cha3	group1	subject2	trial4	phase0	sound2	11.1
cha3	group1	subject2	trial5	phase0	sound2	10.7
cha3	group1	subject2	trial6	phase0	sound2	10.2
cha3	group1	subject2	trial7	phase0	sound2	10.6
cha3	group1	subject2	trial8	phase0	sound2	8.7
cha3	group1	subject2	trial9	phase0	sound2	11
cha3	group1	subject2	trial10	phase0	sound2	8.7
cha3	group1	subject2	trial11	phase0	sound2	12.1
cha3	group1	subject2	trial12	phase0	sound2	14.2
cha3	group1	subject3	trial1	phase0	sound2	17.1
cha3	group1	subject3	trial2	phase0	sound2	14.2
cha3	group1	subject3	trial3	phase0	sound2	19
cha3	group1	subject3	trial4	phase0	sound2	12.3
cha3	group1	subject3	trial5	phase0	sound2	9.1
cha3	group1	subject3	trial6	phase0	sound2	15.6
cha3	group1	subject3	trial7	phase0	sound2	17.9
cha3	group1	subject3	trial8	phase0	sound2	12.1
cha3	group1	subject3	trial9	phase0	sound2	16.8
cha3	group1	subject3	trial10	phase0	sound2	14.7
cha3	group1	subject3	trial11	phase0	sound2	11
cha3	group1	subject3	trial12	phase0	sound2	10.8
cha3	group1	subject4	trial1	phase0	sound2	9.2
cha3	group1	subject4	trial2	phase0	sound2	8.7
cha3	group1	subject4	trial3	phase0	sound2	7.8
cha3	group1	subject4	trial4	phase0	sound2	1.9
cha3	group1	subject4	trial5	phase0	sound2	12.7
cha3	group1	subject4	trial6	phase0	sound2	7
cha3	group1	subject4	trial7	phase0	sound2	6.1
cha3	group1	subject4	trial8	phase0	sound2	9.2
cha3	group1	subject4	trial9	phase0	sound2	8.8
cha3	group1	subject4	trial10	phase0	sound2	6.6
cha3	group1	subject4	trial11	phase0	sound2	9.3
cha3	group1	subject4	trial12	phase0	sound2	7.4
cha3	group1	subject5	trial1	phase0	sound2	8.2
cha3	group1	subject5	trial2	phase0	sound2	9.3
cha3	group1	subject5	trial3	phase0	sound2	11.4
cha3	group1	subject5	trial4	phase0	sound2	16.2
cha3	group1	subject5	trial5	phase0	sound2	7.7
cha3	group1	subject5	trial6	phase0	sound2	9.6
cha3	group1	subject5	trial7	phase0	sound2	12
cha3	group1	subject5	trial8	phase0	sound2	11.7
cha3	group1	subject5	trial9	phase0	sound2	13.3
cha3	group1	subject5	trial10	phase0	sound2	13.1
cha3	group1	subject5	trial11	phase0	sound2	8.9
cha3	group1	subject5	trial12	phase0	sound2	12.2
cha3	group1	subject6	trial1	phase0	sound2	15.8
cha3	group1	subject6	trial2	phase0	sound2	12.9
cha3	group1	subject6	trial3	phase0	sound2	14.6
cha3	group1	subject6	trial4	phase0	sound2	14
cha3	group1	subject6	trial5	phase0	sound2	10.2
cha3	group1	subject6	trial6	phase0	sound2	15.4
cha3	group1	subject6	trial7	phase0	sound2	14.4
cha3	group1	subject6	trial8	phase0	sound2	13.4
cha3	group1	subject6	trial9	phase0	sound2	12.5
cha3	group1	subject6	trial10	phase0	sound2	10.2
cha3	group1	subject6	trial11	phase0	sound2	7
cha3	group1	subject6	trial12	phase0	sound2	12.7
cha3	group1	subject7	trial1	phase0	sound2	14.6
cha3	group1	subject7	trial2	phase0	sound2	11.6
cha3	group1	subject7	trial3	phase0	sound2	13.9
cha3	group1	subject7	trial4	phase0	sound2	13.7
cha3	group1	subject7	trial5	phase0	sound2	9.2
cha3	group1	subject7	trial6	phase0	sound2	14.1
cha3	group1	subject7	trial7	phase0	sound2	11.6
cha3	group1	subject7	trial8	phase0	sound2	15.8
cha3	group1	subject7	trial9	phase0	sound2	10.2
cha3	group1	subject7	trial10	phase0	sound2	11.7
cha3	group1	subject7	trial11	phase0	sound2	8
cha3	group1	subject7	trial12	phase0	sound2	15.6
cha3	group1	subject8	trial1	phase0	sound2	6.6
cha3	group1	subject8	trial2	phase0	sound2	6.4
cha3	group1	subject8	trial3	phase0	sound2	6.8
cha3	group1	subject8	trial4	phase0	sound2	6.3
cha3	group1	subject8	trial5	phase0	sound2	9.5
cha3	group1	subject8	trial6	phase0	sound2	4.9
cha3	group1	subject8	trial7	phase0	sound2	7
cha3	group1	subject8	trial8	phase0	sound2	5.3
cha3	group1	subject8	trial9	phase0	sound2	6.3
cha3	group1	subject8	trial10	phase0	sound2	4.9
cha3	group1	subject8	trial11	phase0	sound2	8.1
cha3	group1	subject8	trial12	phase0	sound2	9
cha3	group1	subject9	trial1	phase0	sound2	4.1
cha3	group1	subject9	trial2	phase0	sound2	6.6
cha3	group1	subject9	trial3	phase0	sound2	4.7
cha3	group1	subject9	trial4	phase0	sound2	7.6
cha3	group1	subject9	trial5	phase0	sound2	6.8
cha3	group1	subject9	trial6	phase0	sound2	7.7
cha3	group1	subject9	trial7	phase0	sound2	8.5
cha3	group1	subject9	trial8	phase0	sound2	8.8
cha3	group1	subject9	trial9	phase0	sound2	7.7
cha3	group1	subject9	trial10	phase0	sound2	7.7
cha3	group1	subject9	trial11	phase0	sound2	4.7
cha3	group1	subject9	trial12	phase0	sound2	7.4
cha3	group1	subject10	trial1	phase0	sound2	11.7
cha3	group1	subject10	trial2	phase0	sound2	11
cha3	group1	subject10	trial3	phase0	sound2	14.3
cha3	group1	subject10	trial4	phase0	sound2	14.1
cha3	group1	subject10	trial5	phase0	sound2	14.2
cha3	group1	subject10	trial6	phase0	sound2	18
cha3	group1	subject10	trial7	phase0	sound2	13.7
cha3	group1	subject10	trial8	phase0	sound2	13.8
cha3	group1	subject10	trial9	phase0	sound2	15
cha3	group1	subject10	trial10	phase0	sound2	8.8
cha3	group1	subject10	trial11	phase0	sound2	14
cha3	group1	subject10	trial12	phase0	sound2	14.1
cha3	group1	subject11	trial1	phase0	sound2	13.3
cha3	group1	subject11	trial2	phase0	sound2	11.6
cha3	group1	subject11	trial3	phase0	sound2	7
cha3	group1	subject11	trial4	phase0	sound2	11.8
cha3	group1	subject11	trial5	phase0	sound2	14
cha3	group1	subject11	trial6	phase0	sound2	7.6
cha3	group1	subject11	trial7	phase0	sound2	9.2
cha3	group1	subject11	trial8	phase0	sound2	14.3
cha3	group1	subject11	trial9	phase0	sound2	11.5
cha3	group1	subject11	trial10	phase0	sound2	11.6
cha3	group1	subject11	trial11	phase0	sound2	12.9
cha3	group1	subject11	trial12	phase0	sound2	12.9
cha3	group1	subject12	trial1	phase0	sound2	14.6
cha3	group1	subject12	trial2	phase0	sound2	13.9
cha3	group1	subject12	trial3	phase0	sound2	10
cha3	group1	subject12	trial4	phase0	sound2	13.2
cha3	group1	subject12	trial5	phase0	sound2	12.6
cha3	group1	subject12	trial6	phase0	sound2	13.6
cha3	group1	subject12	trial7	phase0	sound2	11
cha3	group1	subject12	trial8	phase0	sound2	8.3
cha3	group1	subject12	trial9	phase0	sound2	15.1
cha3	group1	subject12	trial10	phase0	sound2	13.7
cha3	group1	subject12	trial11	phase0	sound2	13.6
cha3	group1	subject12	trial12	phase0	sound2	11.3
cha3	group1	subject13	trial1	phase0	sound2	8.2
cha3	group1	subject13	trial2	phase0	sound2	5.1
cha3	group1	subject13	trial3	phase0	sound2	8.9
cha3	group1	subject13	trial4	phase0	sound2	5.5
cha3	group1	subject13	trial5	phase0	sound2	7.9
cha3	group1	subject13	trial6	phase0	sound2	7.1
cha3	group1	subject13	trial7	phase0	sound2	11
cha3	group1	subject13	trial8	phase0	sound2	6.7
cha3	group1	subject13	trial9	phase0	sound2	6.8
cha3	group1	subject13	trial10	phase0	sound2	9.2
cha3	group1	subject13	trial11	phase0	sound2	9.1
cha3	group1	subject13	trial12	phase0	sound2	6.5
cha3	group1	subject14	trial1	phase0	sound2	13.9
cha3	group1	subject14	trial2	phase0	sound2	19.5
cha3	group1	subject14	trial3	phase0	sound2	11.1
cha3	group1	subject14	trial4	phase0	sound2	13.9
cha3	group1	subject14	trial5	phase0	sound2	14.6
cha3	group1	subject14	trial6	phase0	sound2	15.6
cha3	group1	subject14	trial7	phase0	sound2	17.1
cha3	group1	subject14	trial8	phase0	sound2	16.8
cha3	group1	subject14	trial9	phase0	sound2	19.3
cha3	group1	subject14	trial10	phase0	sound2	8.8
cha3	group1	subject14	trial11	phase0	sound2	14.5
cha3	group1	subject14	trial12	phase0	sound2	14.1
cha3	group1	subject15	trial1	phase0	sound2	15
cha3	group1	subject15	trial2	phase0	sound2	10.8
cha3	group1	subject15	trial3	phase0	sound2	7.5
cha3	group1	subject15	trial4	phase0	sound2	9.2
cha3	group1	subject15	trial5	phase0	sound2	10.3
cha3	group1	subject15	trial6	phase0	sound2	6.7
cha3	group1	subject15	trial7	phase0	sound2	8.6
cha3	group1	subject15	trial8	phase0	sound2	10.8
cha3	group1	subject15	trial9	phase0	sound2	12
cha3	group1	subject15	trial10	phase0	sound2	9
cha3	group1	subject15	trial11	phase0	sound2	12.6
cha3	group1	subject15	trial12	phase0	sound2	7.3
cha3	group1	subject16	trial1	phase0	sound2	9.2
cha3	group1	subject16	trial2	phase0	sound2	13.6
cha3	group1	subject16	trial3	phase0	sound2	11.3
cha3	group1	subject16	trial4	phase0	sound2	9.5
cha3	group1	subject16	trial5	phase0	sound2	15.9
cha3	group1	subject16	trial6	phase0	sound2	10.1
cha3	group1	subject16	trial7	phase0	sound2	12.8
cha3	group1	subject16	trial8	phase0	sound2	10
cha3	group1	subject16	trial9	phase0	sound2	5.4
cha3	group1	subject16	trial10	phase0	sound2	12.2
cha3	group1	subject16	trial11	phase0	sound2	14.2
cha3	group1	subject16	trial12	phase0	sound2	14.1
cha3	group1	subject17	trial1	phase0	sound2	8.8
cha3	group1	subject17	trial2	phase0	sound2	10.4
cha3	group1	subject17	trial3	phase0	sound2	16.8
cha3	group1	subject17	trial4	phase0	sound2	16.4
cha3	group1	subject17	trial5	phase0	sound2	10.4
cha3	group1	subject17	trial6	phase0	sound2	13.6
cha3	group1	subject17	trial7	phase0	sound2	14
cha3	group1	subject17	trial8	phase0	sound2	11.5
cha3	group1	subject17	trial9	phase0	sound2	14.7
cha3	group1	subject17	trial10	phase0	sound2	11.3
cha3	group1	subject17	trial11	phase0	sound2	11.3
cha3	group1	subject17	trial12	phase0	sound2	10
cha3	group1	subject18	trial1	phase0	sound2	8.6
cha3	group1	subject18	trial2	phase0	sound2	13.5
cha3	group1	subject18	trial3	phase0	sound2	8.8
cha3	group1	subject18	trial4	phase0	sound2	11.4
cha3	group1	subject18	trial5	phase0	sound2	8.9
cha3	group1	subject18	trial6	phase0	sound2	8.5
cha3	group1	subject18	trial7	phase0	sound2	11.3
cha3	group1	subject18	trial8	phase0	sound2	8.8
cha3	group1	subject18	trial9	phase0	sound2	5.5
cha3	group1	subject18	trial10	phase0	sound2	6.2
cha3	group1	subject18	trial11	phase0	sound2	7
cha3	group1	subject18	trial12	phase0	sound2	7.9
cha3	group1	subject19	trial1	phase0	sound2	16.9
cha3	group1	subject19	trial2	phase0	sound2	11.9
cha3	group1	subject19	trial3	phase0	sound2	12.9
cha3	group1	subject19	trial4	phase0	sound2	11.5
cha3	group1	subject19	trial5	phase0	sound2	13
cha3	group1	subject19	trial6	phase0	sound2	10.7
cha3	group1	subject19	trial7	phase0	sound2	18.3
cha3	group1	subject19	trial8	phase0	sound2	14.7
cha3	group1	subject19	trial9	phase0	sound2	17.1
cha3	group1	subject19	trial10	phase0	sound2	16.2
cha3	group1	subject19	trial11	phase0	sound2	18.3
cha3	group1	subject19	trial12	phase0	sound2	13.2
cha3	group1	subject20	trial1	phase0	sound2	9.7
cha3	group1	subject20	trial2	phase0	sound2	12.3
cha3	group1	subject20	trial3	phase0	sound2	15.2
cha3	group1	subject20	trial4	phase0	sound2	12.7
cha3	group1	subject20	trial5	phase0	sound2	7.5
cha3	group1	subject20	trial6	phase0	sound2	6.3
cha3	group1	subject20	trial7	phase0	sound2	10.9
cha3	group1	subject20	trial8	phase0	sound2	9.5
cha3	group1	subject20	trial9	phase0	sound2	7.3
cha3	group1	subject20	trial10	phase0	sound2	13
cha3	group1	subject20	trial11	phase0	sound2	8.4
cha3	group1	subject20	trial12	phase0	sound2	9.3
cha3	group1	subject21	trial1	phase0	sound2	7.8
cha3	group1	subject21	trial2	phase0	sound2	12
cha3	group1	subject21	trial3	phase0	sound2	8
cha3	group1	subject21	trial4	phase0	sound2	12.6
cha3	group1	subject21	trial5	phase0	sound2	8.8
cha3	group1	subject21	trial6	phase0	sound2	12.3
cha3	group1	subject21	trial7	phase0	sound2	11.3
cha3	group1	subject21	trial8	phase0	sound2	5.9
cha3	group1	subject21	trial9	phase0	sound2	12.2
cha3	group1	subject21	trial10	phase0	sound2	10.8
cha3	group1	subject21	trial11	phase0	sound2	7
cha3	group1	subject21	trial12	phase0	sound2	7.8
cha3	group1	subject22	trial1	phase0	sound2	14.6
cha3	group1	subject22	trial2	phase0	sound2	16.1
cha3	group1	subject22	trial3	phase0	sound2	16.7
cha3	group1	subject22	trial4	phase0	sound2	14.2
cha3	group1	subject22	trial5	phase0	sound2	15.3
cha3	group1	subject22	trial6	phase0	sound2	14.6
cha3	group1	subject22	trial7	phase0	sound2	13.1
cha3	group1	subject22	trial8	phase0	sound2	17.3
cha3	group1	subject22	trial9	phase0	sound2	14.3
cha3	group1	subject22	trial10	phase0	sound2	14.4
cha3	group1	subject22	trial11	phase0	sound2	14.8
cha3	group1	subject22	trial12	phase0	sound2	13.3
cha3	group2	subject1	trial1	phase0	sound2	11.6
cha3	group2	subject1	trial2	phase0	sound2	9.6
cha3	group2	subject1	trial3	phase0	sound2	8
cha3	group2	subject1	trial4	phase0	sound2	12.8
cha3	group2	subject1	trial5	phase0	sound2	9.7
cha3	group2	subject1	trial6	phase0	sound2	7.8
cha3	group2	subject1	trial7	phase0	sound2	10.4
cha3	group2	subject1	trial8	phase0	sound2	8
cha3	group2	subject1	trial9	phase0	sound2	7.3
cha3	group2	subject1	trial10	phase0	sound2	11.5
cha3	group2	subject1	trial11	phase0	sound2	8.1
cha3	group2	subject1	trial12	phase0	sound2	9
cha3	group2	subject2	trial1	phase0	sound2	12.1
cha3	group2	subject2	trial2	phase0	sound2	13.4
cha3	group2	subject2	trial3	phase0	sound2	13.9
cha3	group2	subject2	trial4	phase0	sound2	10.2
cha3	group2	subject2	trial5	phase0	sound2	10.3
cha3	group2	subject2	trial6	phase0	sound2	6.5
cha3	group2	subject2	trial7	phase0	sound2	14.9
cha3	group2	subject2	trial8	phase0	sound2	10.2
cha3	group2	subject2	trial9	phase0	sound2	13.5
cha3	group2	subject2	trial10	phase0	sound2	11.8
cha3	group2	subject2	trial11	phase0	sound2	11.6
cha3	group2	subject2	trial12	phase0	sound2	9.9
cha3	group2	subject3	trial1	phase0	sound2	9
cha3	group2	subject3	trial2	phase0	sound2	9.2
cha3	group2	subject3	trial3	phase0	sound2	8.5
cha3	group2	subject3	trial4	phase0	sound2	11.1
cha3	group2	subject3	trial5	phase0	sound2	13.3
cha3	group2	subject3	trial6	phase0	sound2	11.5
cha3	group2	subject3	trial7	phase0	sound2	13.6
cha3	group2	subject3	trial8	phase0	sound2	9.5
cha3	group2	subject3	trial9	phase0	sound2	11.4
cha3	group2	subject3	trial10	phase0	sound2	14.3
cha3	group2	subject3	trial11	phase0	sound2	10.3
cha3	group2	subject3	trial12	phase0	sound2	11.5
cha3	group2	subject4	trial1	phase0	sound2	17.7
cha3	group2	subject4	trial2	phase0	sound2	13.6
cha3	group2	subject4	trial3	phase0	sound2	14.5
cha3	group2	subject4	trial4	phase0	sound2	18.1
cha3	group2	subject4	trial5	phase0	sound2	11.9
cha3	group2	subject4	trial6	phase0	sound2	14.6
cha3	group2	subject4	trial7	phase0	sound2	13.1
cha3	group2	subject4	trial8	phase0	sound2	10.5
cha3	group2	subject4	trial9	phase0	sound2	13.1
cha3	group2	subject4	trial10	phase0	sound2	9.7
cha3	group2	subject4	trial11	phase0	sound2	15.6
cha3	group2	subject4	trial12	phase0	sound2	17.9
cha3	group2	subject5	trial1	phase0	sound2	9.1
cha3	group2	subject5	trial2	phase0	sound2	9.2
cha3	group2	subject5	trial3	phase0	sound2	8.6
cha3	group2	subject5	trial4	phase0	sound2	9.8
cha3	group2	subject5	trial5	phase0	sound2	11.2
cha3	group2	subject5	trial6	phase0	sound2	11.8
cha3	group2	subject5	trial7	phase0	sound2	11.2
cha3	group2	subject5	trial8	phase0	sound2	7.5
cha3	group2	subject5	trial9	phase0	sound2	11.6
cha3	group2	subject5	trial10	phase0	sound2	9.5
cha3	group2	subject5	trial11	phase0	sound2	7.5
cha3	group2	subject5	trial12	phase0	sound2	7
cha3	group2	subject6	trial1	phase0	sound2	10.6
cha3	group2	subject6	trial2	phase0	sound2	11
cha3	group2	subject6	trial3	phase0	sound2	12.8
cha3	group2	subject6	trial4	phase0	sound2	12.9
cha3	group2	subject6	trial5	phase0	sound2	12.7
cha3	group2	subject6	trial6	phase0	sound2	14
cha3	group2	subject6	trial7	phase0	sound2	11.1
cha3	group2	subject6	trial8	phase0	sound2	10.5
cha3	group2	subject6	trial9	phase0	sound2	9.4
cha3	group2	subject6	trial10	phase0	sound2	8
cha3	group2	subject6	trial11	phase0	sound2	11.7
cha3	group2	subject6	trial12	phase0	sound2	13.3
cha3	group2	subject7	trial1	phase0	sound2	11.8
cha3	group2	subject7	trial2	phase0	sound2	9.5
cha3	group2	subject7	trial3	phase0	sound2	9.5
cha3	group2	subject7	trial4	phase0	sound2	12.9
cha3	group2	subject7	trial5	phase0	sound2	9.9
cha3	group2	subject7	trial6	phase0	sound2	10.5
cha3	group2	subject7	trial7	phase0	sound2	10.1
cha3	group2	subject7	trial8	phase0	sound2	9.2
cha3	group2	subject7	trial9	phase0	sound2	9
cha3	group2	subject7	trial10	phase0	sound2	12.3
cha3	group2	subject7	trial11	phase0	sound2	8.5
cha3	group2	subject7	trial12	phase0	sound2	11.8
cha3	group2	subject8	trial1	phase0	sound2	13.1
cha3	group2	subject8	trial2	phase0	sound2	13.3
cha3	group2	subject8	trial3	phase0	sound2	15.6
cha3	group2	subject8	trial4	phase0	sound2	13.7
cha3	group2	subject8	trial5	phase0	sound2	12.1
cha3	group2	subject8	trial6	phase0	sound2	9.8
cha3	group2	subject8	trial7	phase0	sound2	11.5
cha3	group2	subject8	trial8	phase0	sound2	7.6
cha3	group2	subject8	trial9	phase0	sound2	10.2
cha3	group2	subject8	trial10	phase0	sound2	13.6
cha3	group2	subject8	trial11	phase0	sound2	10.1
cha3	group2	subject8	trial12	phase0	sound2	12.4
cha3	group2	subject9	trial1	phase0	sound2	11.6
cha3	group2	subject9	trial2	phase0	sound2	10.9
cha3	group2	subject9	trial3	phase0	sound2	17.5
cha3	group2	subject9	trial4	phase0	sound2	19
cha3	group2	subject9	trial5	phase0	sound2	12.8
cha3	group2	subject9	trial6	phase0	sound2	15.4
cha3	group2	subject9	trial7	phase0	sound2	10.4
cha3	group2	subject9	trial8	phase0	sound2	8.4
cha3	group2	subject9	trial9	phase0	sound2	17.8
cha3	group2	subject9	trial10	phase0	sound2	16.7
cha3	group2	subject9	trial11	phase0	sound2	13
cha3	group2	subject9	trial12	phase0	sound2	13.9
cha3	group2	subject10	trial1	phase0	sound2	9.1
cha3	group2	subject10	trial2	phase0	sound2	17.3
cha3	group2	subject10	trial3	phase0	sound2	14.1
cha3	group2	subject10	trial4	phase0	sound2	16.7
cha3	group2	subject10	trial5	phase0	sound2	15
cha3	group2	subject10	trial6	phase0	sound2	17.7
cha3	group2	subject10	trial7	phase0	sound2	11.2
cha3	group2	subject10	trial8	phase0	sound2	8.5
cha3	group2	subject10	trial9	phase0	sound2	13.2
cha3	group2	subject10	trial10	phase0	sound2	12.3
cha3	group2	subject10	trial11	phase0	sound2	10.4
cha3	group2	subject10	trial12	phase0	sound2	15.8
cha3	group2	subject11	trial1	phase0	sound2	5.2
cha3	group2	subject11	trial2	phase0	sound2	6
cha3	group2	subject11	trial3	phase0	sound2	7.1
cha3	group2	subject11	trial4	phase0	sound2	6.9
cha3	group2	subject11	trial5	phase0	sound2	6.9
cha3	group2	subject11	trial6	phase0	sound2	6.9
cha3	group2	subject11	trial7	phase0	sound2	5.4
cha3	group2	subject11	trial8	phase0	sound2	6.5
cha3	group2	subject11	trial9	phase0	sound2	6.6
cha3	group2	subject11	trial10	phase0	sound2	8.2
cha3	group2	subject11	trial11	phase0	sound2	6.1
cha3	group2	subject11	trial12	phase0	sound2	4.8
cha3	group2	subject12	trial1	phase0	sound2	8.4
cha3	group2	subject12	trial2	phase0	sound2	11.6
cha3	group2	subject12	trial3	phase0	sound2	7.8
cha3	group2	subject12	trial4	phase0	sound2	8.7
cha3	group2	subject12	trial5	phase0	sound2	7.5
cha3	group2	subject12	trial6	phase0	sound2	5.5
cha3	group2	subject12	trial7	phase0	sound2	8.1
cha3	group2	subject12	trial8	phase0	sound2	9.3
cha3	group2	subject12	trial9	phase0	sound2	7.4
cha3	group2	subject12	trial10	phase0	sound2	6.9
cha3	group2	subject12	trial11	phase0	sound2	13.5
cha3	group2	subject12	trial12	phase0	sound2	13.3
cha3	group2	subject13	trial1	phase0	sound2	13.9
cha3	group2	subject13	trial2	phase0	sound2	12
cha3	group2	subject13	trial3	phase0	sound2	7.5
cha3	group2	subject13	trial4	phase0	sound2	7.4
cha3	group2	subject13	trial5	phase0	sound2	9.4
cha3	group2	subject13	trial6	phase0	sound2	7.1
cha3	group2	subject13	trial7	phase0	sound2	12.2
cha3	group2	subject13	trial8	phase0	sound2	9.1
cha3	group2	subject13	trial9	phase0	sound2	11.3
cha3	group2	subject13	trial10	phase0	sound2	7.6
cha3	group2	subject13	trial11	phase0	sound2	8.8
cha3	group2	subject13	trial12	phase0	sound2	11.5
cha3	group2	subject14	trial1	phase0	sound2	13.2
cha3	group2	subject14	trial2	phase0	sound2	12.2
cha3	group2	subject14	trial3	phase0	sound2	12
cha3	group2	subject14	trial4	phase0	sound2	10.5
cha3	group2	subject14	trial5	phase0	sound2	6.3
cha3	group2	subject14	trial6	phase0	sound2	14.8
cha3	group2	subject14	trial7	phase0	sound2	10.2
cha3	group2	subject14	trial8	phase0	sound2	12.3
cha3	group2	subject14	trial9	phase0	sound2	14
cha3	group2	subject14	trial10	phase0	sound2	9.9
cha3	group2	subject14	trial11	phase0	sound2	8.7
cha3	group2	subject14	trial12	phase0	sound2	13.9
cha3	group2	subject15	trial1	phase0	sound2	12.5
cha3	group2	subject15	trial2	phase0	sound2	13.5
cha3	group2	subject15	trial3	phase0	sound2	13.3
cha3	group2	subject15	trial4	phase0	sound2	15.6
cha3	group2	subject15	trial5	phase0	sound2	16
cha3	group2	subject15	trial6	phase0	sound2	16
cha3	group2	subject15	trial7	phase0	sound2	15.9
cha3	group2	subject15	trial8	phase0	sound2	15.6
cha3	group2	subject15	trial9	phase0	sound2	9.9
cha3	group2	subject15	trial10	phase0	sound2	12.9
cha3	group2	subject15	trial11	phase0	sound2	13.9
cha3	group2	subject15	trial12	phase0	sound2	14.8
cha3	group2	subject16	trial1	phase0	sound2	16.7
cha3	group2	subject16	trial2	phase0	sound2	18
cha3	group2	subject16	trial3	phase0	sound2	14.8
cha3	group2	subject16	trial4	phase0	sound2	10.8
cha3	group2	subject16	trial5	phase0	sound2	16.5
cha3	group2	subject16	trial6	phase0	sound2	13.1
cha3	group2	subject16	trial7	phase0	sound2	18.6
cha3	group2	subject16	trial8	phase0	sound2	16
cha3	group2	subject16	trial9	phase0	sound2	18.2
cha3	group2	subject16	trial10	phase0	sound2	15.6
cha3	group2	subject16	trial11	phase0	sound2	13.9
cha3	group2	subject16	trial12	phase0	sound2	17.8
cha3	group2	subject17	trial1	phase0	sound2	6.4
cha3	group2	subject17	trial2	phase0	sound2	9.4
cha3	group2	subject17	trial3	phase0	sound2	10
cha3	group2	subject17	trial4	phase0	sound2	8.9
cha3	group2	subject17	trial5	phase0	sound2	6
cha3	group2	subject17	trial6	phase0	sound2	13.8
cha3	group2	subject17	trial7	phase0	sound2	9.5
cha3	group2	subject17	trial8	phase0	sound2	7.4
cha3	group2	subject17	trial9	phase0	sound2	13.5
cha3	group2	subject17	trial10	phase0	sound2	9.7
cha3	group2	subject17	trial11	phase0	sound2	8.1
cha3	group2	subject17	trial12	phase0	sound2	8.4
cha3	group2	subject18	trial1	phase0	sound2	13.7
cha3	group2	subject18	trial2	phase0	sound2	14.8
cha3	group2	subject18	trial3	phase0	sound2	11.7
cha3	group2	subject18	trial4	phase0	sound2	14.4
cha3	group2	subject18	trial5	phase0	sound2	12.3
cha3	group2	subject18	trial6	phase0	sound2	14
cha3	group2	subject18	trial7	phase0	sound2	15.6
cha3	group2	subject18	trial8	phase0	sound2	7.9
cha3	group2	subject18	trial9	phase0	sound2	11.5
cha3	group2	subject18	trial10	phase0	sound2	12.3
cha3	group2	subject18	trial11	phase0	sound2	7.5
cha3	group2	subject18	trial12	phase0	sound2	9.4
cha3	group2	subject19	trial1	phase0	sound2	13.9
cha3	group2	subject19	trial2	phase0	sound2	11.6
cha3	group2	subject19	trial3	phase0	sound2	11.9
cha3	group2	subject19	trial4	phase0	sound2	11
cha3	group2	subject19	trial5	phase0	sound2	11.9
cha3	group2	subject19	trial6	phase0	sound2	13.4
cha3	group2	subject19	trial7	phase0	sound2	15.8
cha3	group2	subject19	trial8	phase0	sound2	9.9
cha3	group2	subject19	trial9	phase0	sound2	10.7
cha3	group2	subject19	trial10	phase0	sound2	11.1
cha3	group2	subject19	trial11	phase0	sound2	16.1
cha3	group2	subject19	trial12	phase0	sound2	18.1
cha3	group2	subject20	trial1	phase0	sound2	13.2
cha3	group2	subject20	trial2	phase0	sound2	12.2
cha3	group2	subject20	trial3	phase0	sound2	10.3
cha3	group2	subject20	trial4	phase0	sound2	8.5
cha3	group2	subject20	trial5	phase0	sound2	11.7
cha3	group2	subject20	trial6	phase0	sound2	7.9
cha3	group2	subject20	trial7	phase0	sound2	7.4
cha3	group2	subject20	trial8	phase0	sound2	10.3
cha3	group2	subject20	trial9	phase0	sound2	8.5
cha3	group2	subject20	trial10	phase0	sound2	11
cha3	group2	subject20	trial11	phase0	sound2	5.4
cha3	group2	subject20	trial12	phase0	sound2	10.5
cha3	group2	subject21	trial1	phase0	sound2	7.6
cha3	group2	subject21	trial2	phase0	sound2	8.7
cha3	group2	subject21	trial3	phase0	sound2	9.5
cha3	group2	subject21	trial4	phase0	sound2	11.6
cha3	group2	subject21	trial5	phase0	sound2	7.2
cha3	group2	subject21	trial6	phase0	sound2	6.9
cha3	group2	subject21	trial7	phase0	sound2	7.6
cha3	group2	subject21	trial8	phase0	sound2	6.3
cha3	group2	subject21	trial9	phase0	sound2	12.9
cha3	group2	subject21	trial10	phase0	sound2	8.1
cha3	group2	subject21	trial11	phase0	sound2	8.2
cha3	group2	subject21	trial12	phase0	sound2	11.4
cha3	group2	subject22	trial1	phase0	sound2	11
cha3	group2	subject22	trial2	phase0	sound2	9
cha3	group2	subject22	trial3	phase0	sound2	7
cha3	group2	subject22	trial4	phase0	sound2	12.1
cha3	group2	subject22	trial5	phase0	sound2	10.4
cha3	group2	subject22	trial6	phase0	sound2	7.2
cha3	group2	subject22	trial7	phase0	sound2	11.3
cha3	group2	subject22	trial8	phase0	sound2	8.7
cha3	group2	subject22	trial9	phase0	sound2	9.9
cha3	group2	subject22	trial10	phase0	sound2	12.1
cha3	group2	subject22	trial11	phase0	sound2	8.1
cha3	group2	subject22	trial12	phase0	sound2	14.4
cha3	group2	subject23	trial1	phase0	sound2	12.7
cha3	group2	subject23	trial2	phase0	sound2	10.3
cha3	group2	subject23	trial3	phase0	sound2	13.4
cha3	group2	subject23	trial4	phase0	sound2	15.8
cha3	group2	subject23	trial5	phase0	sound2	10.2
cha3	group2	subject23	trial6	phase0	sound2	10.9
cha3	group2	subject23	trial7	phase0	sound2	12.4
cha3	group2	subject23	trial8	phase0	sound2	10.5
cha3	group2	subject23	trial9	phase0	sound2	14.5
cha3	group2	subject23	trial10	phase0	sound2	13.5
cha3	group2	subject23	trial11	phase0	sound2	9.8
cha3	group2	subject23	trial12	phase0	sound2	17.3
cha3	group3	subject1	trial1	phase0	sound2	15.5
cha3	group3	subject1	trial2	phase0	sound2	18
cha3	group3	subject1	trial3	phase0	sound2	17.4
cha3	group3	subject1	trial4	phase0	sound2	11.1
cha3	group3	subject1	trial5	phase0	sound2	15.8
cha3	group3	subject1	trial6	phase0	sound2	13.9
cha3	group3	subject1	trial7	phase0	sound2	14.4
cha3	group3	subject1	trial8	phase0	sound2	16.2
cha3	group3	subject1	trial9	phase0	sound2	13.8
cha3	group3	subject1	trial10	phase0	sound2	15.9
cha3	group3	subject1	trial11	phase0	sound2	14.8
cha3	group3	subject1	trial12	phase0	sound2	14.8
cha3	group3	subject2	trial1	phase0	sound2	10.9
cha3	group3	subject2	trial2	phase0	sound2	16.8
cha3	group3	subject2	trial3	phase0	sound2	9.7
cha3	group3	subject2	trial4	phase0	sound2	15.4
cha3	group3	subject2	trial5	phase0	sound2	13.6
cha3	group3	subject2	trial6	phase0	sound2	17
cha3	group3	subject2	trial7	phase0	sound2	13.8
cha3	group3	subject2	trial8	phase0	sound2	10.7
cha3	group3	subject2	trial9	phase0	sound2	8.8
cha3	group3	subject2	trial10	phase0	sound2	15.8
cha3	group3	subject2	trial11	phase0	sound2	13.1
cha3	group3	subject2	trial12	phase0	sound2	13.1
cha3	group3	subject3	trial1	phase0	sound2	5.8
cha3	group3	subject3	trial2	phase0	sound2	9.8
cha3	group3	subject3	trial3	phase0	sound2	9
cha3	group3	subject3	trial4	phase0	sound2	8.7
cha3	group3	subject3	trial5	phase0	sound2	8.7
cha3	group3	subject3	trial6	phase0	sound2	8.2
cha3	group3	subject3	trial7	phase0	sound2	8.4
cha3	group3	subject3	trial8	phase0	sound2	4
cha3	group3	subject3	trial9	phase0	sound2	6.7
cha3	group3	subject3	trial10	phase0	sound2	8.4
cha3	group3	subject3	trial11	phase0	sound2	7.5
cha3	group3	subject3	trial12	phase0	sound2	7.3
cha3	group3	subject4	trial1	phase0	sound2	11.2
cha3	group3	subject4	trial2	phase0	sound2	10.6
cha3	group3	subject4	trial3	phase0	sound2	10.9
cha3	group3	subject4	trial4	phase0	sound2	9.4
cha3	group3	subject4	trial5	phase0	sound2	15.5
cha3	group3	subject4	trial6	phase0	sound2	13.7
cha3	group3	subject4	trial7	phase0	sound2	9.4
cha3	group3	subject4	trial8	phase0	sound2	16
cha3	group3	subject4	trial9	phase0	sound2	14.8
cha3	group3	subject4	trial10	phase0	sound2	10.3
cha3	group3	subject4	trial11	phase0	sound2	12.2
cha3	group3	subject4	trial12	phase0	sound2	7.6
cha3	group3	subject5	trial1	phase0	sound2	13.8
cha3	group3	subject5	trial2	phase0	sound2	10.2
cha3	group3	subject5	trial3	phase0	sound2	15.3
cha3	group3	subject5	trial4	phase0	sound2	17.6
cha3	group3	subject5	trial5	phase0	sound2	6.3
cha3	group3	subject5	trial6	phase0	sound2	14.2
cha3	group3	subject5	trial7	phase0	sound2	15.7
cha3	group3	subject5	trial8	phase0	sound2	16.2
cha3	group3	subject5	trial9	phase0	sound2	14.5
cha3	group3	subject5	trial10	phase0	sound2	12.6
cha3	group3	subject5	trial11	phase0	sound2	16.8
cha3	group3	subject5	trial12	phase0	sound2	11.7
cha3	group3	subject6	trial1	phase0	sound2	11
cha3	group3	subject6	trial2	phase0	sound2	12.5
cha3	group3	subject6	trial3	phase0	sound2	15
cha3	group3	subject6	trial4	phase0	sound2	10.9
cha3	group3	subject6	trial5	phase0	sound2	9.5
cha3	group3	subject6	trial6	phase0	sound2	8.4
cha3	group3	subject6	trial7	phase0	sound2	11.6
cha3	group3	subject6	trial8	phase0	sound2	12.6
cha3	group3	subject6	trial9	phase0	sound2	10
cha3	group3	subject6	trial10	phase0	sound2	14.2
cha3	group3	subject6	trial11	phase0	sound2	13
cha3	group3	subject6	trial12	phase0	sound2	11.2
cha3	group3	subject7	trial1	phase0	sound2	18.5
cha3	group3	subject7	trial2	phase0	sound2	17.3
cha3	group3	subject7	trial3	phase0	sound2	16
cha3	group3	subject7	trial4	phase0	sound2	11.1
cha3	group3	subject7	trial5	phase0	sound2	12.3
cha3	group3	subject7	trial6	phase0	sound2	11.2
cha3	group3	subject7	trial7	phase0	sound2	13.7
cha3	group3	subject7	trial8	phase0	sound2	17.2
cha3	group3	subject7	trial9	phase0	sound2	16.3
cha3	group3	subject7	trial10	phase0	sound2	16
cha3	group3	subject7	trial11	phase0	sound2	9.9
cha3	group3	subject7	trial12	phase0	sound2	8.5
cha3	group3	subject8	trial1	phase0	sound2	12
cha3	group3	subject8	trial2	phase0	sound2	10.9
cha3	group3	subject8	trial3	phase0	sound2	11.7
cha3	group3	subject8	trial4	phase0	sound2	11.1
cha3	group3	subject8	trial5	phase0	sound2	11.9
cha3	group3	subject8	trial6	phase0	sound2	11.1
cha3	group3	subject8	trial7	phase0	sound2	12.4
cha3	group3	subject8	trial8	phase0	sound2	16
cha3	group3	subject8	trial9	phase0	sound2	10.4
cha3	group3	subject8	trial10	phase0	sound2	10.3
cha3	group3	subject8	trial11	phase0	sound2	15.5
cha3	group3	subject8	trial12	phase0	sound2	11.8
cha3	group3	subject9	trial1	phase0	sound2	9.6
cha3	group3	subject9	trial2	phase0	sound2	17.1
cha3	group3	subject9	trial3	phase0	sound2	12.7
cha3	group3	subject9	trial4	phase0	sound2	6
cha3	group3	subject9	trial5	phase0	sound2	6.9
cha3	group3	subject9	trial6	phase0	sound2	7.6
cha3	group3	subject9	trial7	phase0	sound2	9.4
cha3	group3	subject9	trial8	phase0	sound2	16.7
cha3	group3	subject9	trial9	phase0	sound2	8.1
cha3	group3	subject9	trial10	phase0	sound2	12
cha3	group3	subject9	trial11	phase0	sound2	15
cha3	group3	subject9	trial12	phase0	sound2	14
cha3	group3	subject10	trial1	phase0	sound2	11.3
cha3	group3	subject10	trial2	phase0	sound2	9.5
cha3	group3	subject10	trial3	phase0	sound2	11.2
cha3	group3	subject10	trial4	phase0	sound2	13
cha3	group3	subject10	trial5	phase0	sound2	12.4
cha3	group3	subject10	trial6	phase0	sound2	9.3
cha3	group3	subject10	trial7	phase0	sound2	10.6
cha3	group3	subject10	trial8	phase0	sound2	11.2
cha3	group3	subject10	trial9	phase0	sound2	14.9
cha3	group3	subject10	trial10	phase0	sound2	9.8
cha3	group3	subject10	trial11	phase0	sound2	9.3
cha3	group3	subject10	trial12	phase0	sound2	13.4
cha3	group3	subject11	trial1	phase0	sound2	12.7
cha3	group3	subject11	trial2	phase0	sound2	8.6
cha3	group3	subject11	trial3	phase0	sound2	11.3
cha3	group3	subject11	trial4	phase0	sound2	13.6
cha3	group3	subject11	trial5	phase0	sound2	12
cha3	group3	subject11	trial6	phase0	sound2	11.9
cha3	group3	subject11	trial7	phase0	sound2	11.9
cha3	group3	subject11	trial8	phase0	sound2	9.4
cha3	group3	subject11	trial9	phase0	sound2	10.9
cha3	group3	subject11	trial10	phase0	sound2	15.6
cha3	group3	subject11	trial11	phase0	sound2	14.1
cha3	group3	subject11	trial12	phase0	sound2	12.7
cha3	group3	subject12	trial1	phase0	sound2	7.5
cha3	group3	subject12	trial2	phase0	sound2	6.2
cha3	group3	subject12	trial3	phase0	sound2	10.6
cha3	group3	subject12	trial4	phase0	sound2	7
cha3	group3	subject12	trial5	phase0	sound2	7
cha3	group3	subject12	trial6	phase0	sound2	12
cha3	group3	subject12	trial7	phase0	sound2	8.5
cha3	group3	subject12	trial8	phase0	sound2	5.7
cha3	group3	subject12	trial9	phase0	sound2	6.7
cha3	group3	subject12	trial10	phase0	sound2	8.9
cha3	group3	subject12	trial11	phase0	sound2	8.8
cha3	group3	subject12	trial12	phase0	sound2	6.8
cha3	group3	subject13	trial1	phase0	sound2	6.9
cha3	group3	subject13	trial2	phase0	sound2	7.9
cha3	group3	subject13	trial3	phase0	sound2	6.4
cha3	group3	subject13	trial4	phase0	sound2	9.3
cha3	group3	subject13	trial5	phase0	sound2	13.2
cha3	group3	subject13	trial6	phase0	sound2	10.9
cha3	group3	subject13	trial7	phase0	sound2	5.9
cha3	group3	subject13	trial8	phase0	sound2	13.1
cha3	group3	subject13	trial9	phase0	sound2	11.7
cha3	group3	subject13	trial10	phase0	sound2	7.3
cha3	group3	subject13	trial11	phase0	sound2	9.5
cha3	group3	subject13	trial12	phase0	sound2	8.7
cha3	group3	subject14	trial1	phase0	sound2	13.4
cha3	group3	subject14	trial2	phase0	sound2	11.3
cha3	group3	subject14	trial3	phase0	sound2	9.5
cha3	group3	subject14	trial4	phase0	sound2	15.4
cha3	group3	subject14	trial5	phase0	sound2	11.2
cha3	group3	subject14	trial6	phase0	sound2	16.3
cha3	group3	subject14	trial7	phase0	sound2	14.3
cha3	group3	subject14	trial8	phase0	sound2	13.4
cha3	group3	subject14	trial9	phase0	sound2	10.7
cha3	group3	subject14	trial10	phase0	sound2	9
cha3	group3	subject14	trial11	phase0	sound2	14.9
cha3	group3	subject14	trial12	phase0	sound2	15.1
cha3	group3	subject15	trial1	phase0	sound2	10
cha3	group3	subject15	trial2	phase0	sound2	9.4
cha3	group3	subject15	trial3	phase0	sound2	9.4
cha3	group3	subject15	trial4	phase0	sound2	9.3
cha3	group3	subject15	trial5	phase0	sound2	9.9
cha3	group3	subject15	trial6	phase0	sound2	11.3
cha3	group3	subject15	trial7	phase0	sound2	9.5
cha3	group3	subject15	trial8	phase0	sound2	11.2
cha3	group3	subject15	trial9	phase0	sound2	7.4
cha3	group3	subject15	trial10	phase0	sound2	10.6
cha3	group3	subject15	trial11	phase0	sound2	13.4
cha3	group3	subject15	trial12	phase0	sound2	10.8
cha3	group3	subject16	trial1	phase0	sound2	6.8
cha3	group3	subject16	trial2	phase0	sound2	5
cha3	group3	subject16	trial3	phase0	sound2	8.1
cha3	group3	subject16	trial4	phase0	sound2	7.3
cha3	group3	subject16	trial5	phase0	sound2	9.9
cha3	group3	subject16	trial6	phase0	sound2	10.4
cha3	group3	subject16	trial7	phase0	sound2	9.2
cha3	group3	subject16	trial8	phase0	sound2	11.3
cha3	group3	subject16	trial9	phase0	sound2	9.3
cha3	group3	subject16	trial10	phase0	sound2	8.9
cha3	group3	subject16	trial11	phase0	sound2	9.3
cha3	group3	subject16	trial12	phase0	sound2	8.6
cha3	group3	subject17	trial1	phase0	sound2	11.8
cha3	group3	subject17	trial2	phase0	sound2	8.3
cha3	group3	subject17	trial3	phase0	sound2	13.5
cha3	group3	subject17	trial4	phase0	sound2	10.5
cha3	group3	subject17	trial5	phase0	sound2	11.4
cha3	group3	subject17	trial6	phase0	sound2	12
cha3	group3	subject17	trial7	phase0	sound2	12.8
cha3	group3	subject17	trial8	phase0	sound2	17.9
cha3	group3	subject17	trial9	phase0	sound2	5.5
cha3	group3	subject17	trial10	phase0	sound2	13.4
cha3	group3	subject17	trial11	phase0	sound2	11.6
cha3	group3	subject17	trial12	phase0	sound2	8.4
cha3	group3	subject18	trial1	phase0	sound2	9.7
cha3	group3	subject18	trial2	phase0	sound2	13
cha3	group3	subject18	trial3	phase0	sound2	6.8
cha3	group3	subject18	trial4	phase0	sound2	7.5
cha3	group3	subject18	trial5	phase0	sound2	14.8
cha3	group3	subject18	trial6	phase0	sound2	12.7
cha3	group3	subject18	trial7	phase0	sound2	11.6
cha3	group3	subject18	trial8	phase0	sound2	11.2
cha3	group3	subject18	trial9	phase0	sound2	13.4
cha3	group3	subject18	trial10	phase0	sound2	10.7
cha3	group3	subject18	trial11	phase0	sound2	12.2
cha3	group3	subject18	trial12	phase0	sound2	10.5
cha3	group3	subject19	trial1	phase0	sound2	5.4
cha3	group3	subject19	trial2	phase0	sound2	7.6
cha3	group3	subject19	trial3	phase0	sound2	4.6
cha3	group3	subject19	trial4	phase0	sound2	5.4
cha3	group3	subject19	trial5	phase0	sound2	8
cha3	group3	subject19	trial6	phase0	sound2	5.8
cha3	group3	subject19	trial7	phase0	sound2	7
cha3	group3	subject19	trial8	phase0	sound2	5.6
cha3	group3	subject19	trial9	phase0	sound2	7.4
cha3	group3	subject19	trial10	phase0	sound2	9
cha3	group3	subject19	trial11	phase0	sound2	8
cha3	group3	subject19	trial12	phase0	sound2	5.2
cha3	group3	subject20	trial1	phase0	sound2	10.6
cha3	group3	subject20	trial2	phase0	sound2	11.4
cha3	group3	subject20	trial3	phase0	sound2	9.3
cha3	group3	subject20	trial4	phase0	sound2	11.8
cha3	group3	subject20	trial5	phase0	sound2	13.4
cha3	group3	subject20	trial6	phase0	sound2	8.8
cha3	group3	subject20	trial7	phase0	sound2	7.2
cha3	group3	subject20	trial8	phase0	sound2	9.9
cha3	group3	subject20	trial9	phase0	sound2	8.9
cha3	group3	subject20	trial10	phase0	sound2	12.3
cha3	group3	subject20	trial11	phase0	sound2	9.7
cha3	group3	subject20	trial12	phase0	sound2	7.6
cha3	group3	subject21	trial1	phase0	sound2	12.4
cha3	group3	subject21	trial2	phase0	sound2	11.4
cha3	group3	subject21	trial3	phase0	sound2	11
cha3	group3	subject21	trial4	phase0	sound2	9.3
cha3	group3	subject21	trial5	phase0	sound2	12.2
cha3	group3	subject21	trial6	phase0	sound2	13.9
cha3	group3	subject21	trial7	phase0	sound2	12.2
cha3	group3	subject21	trial8	phase0	sound2	12.6
cha3	group3	subject21	trial9	phase0	sound2	12
cha3	group3	subject21	trial10	phase0	sound2	17
cha3	group3	subject21	trial11	phase0	sound2	11.3
cha3	group3	subject21	trial12	phase0	sound2	8.5
cha3	group1	subject1	trial1	phase1	sound1	10.9
cha3	group1	subject1	trial2	phase1	sound1	10.4
cha3	group1	subject1	trial3	phase1	sound1	12.6
cha3	group1	subject1	trial4	phase1	sound1	9
cha3	group1	subject1	trial5	phase1	sound1	9.2
cha3	group1	subject1	trial6	phase1	sound1	11.4
cha3	group1	subject1	trial7	phase1	sound1	15.4
cha3	group1	subject1	trial8	phase1	sound1	12.6
cha3	group1	subject1	trial9	phase1	sound1	11.7
cha3	group1	subject1	trial10	phase1	sound1	14.4
cha3	group1	subject1	trial11	phase1	sound1	12.6
cha3	group1	subject1	trial12	phase1	sound1	10.6
cha3	group1	subject2	trial1	phase1	sound1	8.3
cha3	group1	subject2	trial2	phase1	sound1	10.7
cha3	group1	subject2	trial3	phase1	sound1	6.7
cha3	group1	subject2	trial4	phase1	sound1	10.3
cha3	group1	subject2	trial5	phase1	sound1	8.3
cha3	group1	subject2	trial6	phase1	sound1	11.1
cha3	group1	subject2	trial7	phase1	sound1	10.4
cha3	group1	subject2	trial8	phase1	sound1	5.6
cha3	group1	subject2	trial9	phase1	sound1	8
cha3	group1	subject2	trial10	phase1	sound1	8
cha3	group1	subject2	trial11	phase1	sound1	9.2
cha3	group1	subject2	trial12	phase1	sound1	9.4
cha3	group1	subject3	trial1	phase1	sound1	10.3
cha3	group1	subject3	trial2	phase1	sound1	7.3
cha3	group1	subject3	trial3	phase1	sound1	7.5
cha3	group1	subject3	trial4	phase1	sound1	6.4
cha3	group1	subject3	trial5	phase1	sound1	7.9
cha3	group1	subject3	trial6	phase1	sound1	7.7
cha3	group1	subject3	trial7	phase1	sound1	10.7
cha3	group1	subject3	trial8	phase1	sound1	10.1
cha3	group1	subject3	trial9	phase1	sound1	7.2
cha3	group1	subject3	trial10	phase1	sound1	9.4
cha3	group1	subject3	trial11	phase1	sound1	8
cha3	group1	subject3	trial12	phase1	sound1	8.8
cha3	group1	subject4	trial1	phase1	sound1	4.8
cha3	group1	subject4	trial2	phase1	sound1	10.1
cha3	group1	subject4	trial3	phase1	sound1	6.7
cha3	group1	subject4	trial4	phase1	sound1	6.9
cha3	group1	subject4	trial5	phase1	sound1	6.1
cha3	group1	subject4	trial6	phase1	sound1	7.4
cha3	group1	subject4	trial7	phase1	sound1	11.3
cha3	group1	subject4	trial8	phase1	sound1	8.8
cha3	group1	subject4	trial9	phase1	sound1	6.7
cha3	group1	subject4	trial10	phase1	sound1	6.9
cha3	group1	subject4	trial11	phase1	sound1	8.5
cha3	group1	subject4	trial12	phase1	sound1	10.3
cha3	group1	subject5	trial1	phase1	sound1	11.8
cha3	group1	subject5	trial2	phase1	sound1	9.6
cha3	group1	subject5	trial3	phase1	sound1	9.8
cha3	group1	subject5	trial4	phase1	sound1	8.6
cha3	group1	subject5	trial5	phase1	sound1	11
cha3	group1	subject5	trial6	phase1	sound1	7
cha3	group1	subject5	trial7	phase1	sound1	15.3
cha3	group1	subject5	trial8	phase1	sound1	7.4
cha3	group1	subject5	trial9	phase1	sound1	9.9
cha3	group1	subject5	trial10	phase1	sound1	12.3
cha3	group1	subject5	trial11	phase1	sound1	10.1
cha3	group1	subject5	trial12	phase1	sound1	10.7
cha3	group1	subject6	trial1	phase1	sound1	12.8
cha3	group1	subject6	trial2	phase1	sound1	13.8
cha3	group1	subject6	trial3	phase1	sound1	10.9
cha3	group1	subject6	trial4	phase1	sound1	9.3
cha3	group1	subject6	trial5	phase1	sound1	15.5
cha3	group1	subject6	trial6	phase1	sound1	16
cha3	group1	subject6	trial7	phase1	sound1	16.8
cha3	group1	subject6	trial8	phase1	sound1	8.9
cha3	group1	subject6	trial9	phase1	sound1	8.3
cha3	group1	subject6	trial10	phase1	sound1	11.3
cha3	group1	subject6	trial11	phase1	sound1	10.7
cha3	group1	subject6	trial12	phase1	sound1	13
cha3	group1	subject7	trial1	phase1	sound1	13.1
cha3	group1	subject7	trial2	phase1	sound1	17.5
cha3	group1	subject7	trial3	phase1	sound1	11.5
cha3	group1	subject7	trial4	phase1	sound1	13.9
cha3	group1	subject7	trial5	phase1	sound1	16.1
cha3	group1	subject7	trial6	phase1	sound1	10.4
cha3	group1	subject7	trial7	phase1	sound1	14.8
cha3	group1	subject7	trial8	phase1	sound1	9.6
cha3	group1	subject7	trial9	phase1	sound1	10.5
cha3	group1	subject7	trial10	phase1	sound1	12
cha3	group1	subject7	trial11	phase1	sound1	9.4
cha3	group1	subject7	trial12	phase1	sound1	9.4
cha3	group1	subject8	trial1	phase1	sound1	14.9
cha3	group1	subject8	trial2	phase1	sound1	10.1
cha3	group1	subject8	trial3	phase1	sound1	7.3
cha3	group1	subject8	trial4	phase1	sound1	6.3
cha3	group1	subject8	trial5	phase1	sound1	7.7
cha3	group1	subject8	trial6	phase1	sound1	10.6
cha3	group1	subject8	trial7	phase1	sound1	7.9
cha3	group1	subject8	trial8	phase1	sound1	9.4
cha3	group1	subject8	trial9	phase1	sound1	4.2
cha3	group1	subject8	trial10	phase1	sound1	9.3
cha3	group1	subject8	trial11	phase1	sound1	11.6
cha3	group1	subject8	trial12	phase1	sound1	10.3
cha3	group1	subject9	trial1	phase1	sound1	9.6
cha3	group1	subject9	trial2	phase1	sound1	13.7
cha3	group1	subject9	trial3	phase1	sound1	8.5
cha3	group1	subject9	trial4	phase1	sound1	13.2
cha3	group1	subject9	trial5	phase1	sound1	9
cha3	group1	subject9	trial6	phase1	sound1	9.4
cha3	group1	subject9	trial7	phase1	sound1	11.4
cha3	group1	subject9	trial8	phase1	sound1	18.3
cha3	group1	subject9	trial9	phase1	sound1	7.3
cha3	group1	subject9	trial10	phase1	sound1	15.7
cha3	group1	subject9	trial11	phase1	sound1	12.9
cha3	group1	subject9	trial12	phase1	sound1	9.7
cha3	group1	subject10	trial1	phase1	sound1	15.1
cha3	group1	subject10	trial2	phase1	sound1	13.2
cha3	group1	subject10	trial3	phase1	sound1	12.1
cha3	group1	subject10	trial4	phase1	sound1	10.7
cha3	group1	subject10	trial5	phase1	sound1	14
cha3	group1	subject10	trial6	phase1	sound1	16.3
cha3	group1	subject10	trial7	phase1	sound1	13.7
cha3	group1	subject10	trial8	phase1	sound1	13.4
cha3	group1	subject10	trial9	phase1	sound1	12.3
cha3	group1	subject10	trial10	phase1	sound1	12
cha3	group1	subject10	trial11	phase1	sound1	14.4
cha3	group1	subject10	trial12	phase1	sound1	9.2
cha3	group1	subject11	trial1	phase1	sound1	13
cha3	group1	subject11	trial2	phase1	sound1	17.9
cha3	group1	subject11	trial3	phase1	sound1	14.6
cha3	group1	subject11	trial4	phase1	sound1	9.4
cha3	group1	subject11	trial5	phase1	sound1	13.7
cha3	group1	subject11	trial6	phase1	sound1	14.5
cha3	group1	subject11	trial7	phase1	sound1	15.6
cha3	group1	subject11	trial8	phase1	sound1	12.5
cha3	group1	subject11	trial9	phase1	sound1	11
cha3	group1	subject11	trial10	phase1	sound1	13.3
cha3	group1	subject11	trial11	phase1	sound1	13.1
cha3	group1	subject11	trial12	phase1	sound1	12.9
cha3	group1	subject12	trial1	phase1	sound1	10.3
cha3	group1	subject12	trial2	phase1	sound1	11.3
cha3	group1	subject12	trial3	phase1	sound1	9.4
cha3	group1	subject12	trial4	phase1	sound1	13.2
cha3	group1	subject12	trial5	phase1	sound1	16.2
cha3	group1	subject12	trial6	phase1	sound1	15
cha3	group1	subject12	trial7	phase1	sound1	12.1
cha3	group1	subject12	trial8	phase1	sound1	14.5
cha3	group1	subject12	trial9	phase1	sound1	9.8
cha3	group1	subject12	trial10	phase1	sound1	10.9
cha3	group1	subject12	trial11	phase1	sound1	10
cha3	group1	subject12	trial12	phase1	sound1	9.3
cha3	group1	subject13	trial1	phase1	sound1	4.7
cha3	group1	subject13	trial2	phase1	sound1	7.4
cha3	group1	subject13	trial3	phase1	sound1	7.9
cha3	group1	subject13	trial4	phase1	sound1	7.4
cha3	group1	subject13	trial5	phase1	sound1	4.9
cha3	group1	subject13	trial6	phase1	sound1	6.8
cha3	group1	subject13	trial7	phase1	sound1	5.5
cha3	group1	subject13	trial8	phase1	sound1	6.2
cha3	group1	subject13	trial9	phase1	sound1	6.5
cha3	group1	subject13	trial10	phase1	sound1	5.3
cha3	group1	subject13	trial11	phase1	sound1	5.3
cha3	group1	subject13	trial12	phase1	sound1	10.2
cha3	group1	subject14	trial1	phase1	sound1	7.4
cha3	group1	subject14	trial2	phase1	sound1	8
cha3	group1	subject14	trial3	phase1	sound1	6.6
cha3	group1	subject14	trial4	phase1	sound1	5.8
cha3	group1	subject14	trial5	phase1	sound1	6.5
cha3	group1	subject14	trial6	phase1	sound1	5.3
cha3	group1	subject14	trial7	phase1	sound1	5.3
cha3	group1	subject14	trial8	phase1	sound1	8.1
cha3	group1	subject14	trial9	phase1	sound1	9.1
cha3	group1	subject14	trial10	phase1	sound1	7
cha3	group1	subject14	trial11	phase1	sound1	5.6
cha3	group1	subject14	trial12	phase1	sound1	5.8
cha3	group1	subject15	trial1	phase1	sound1	10.8
cha3	group1	subject15	trial2	phase1	sound1	12.8
cha3	group1	subject15	trial3	phase1	sound1	6.5
cha3	group1	subject15	trial4	phase1	sound1	12.8
cha3	group1	subject15	trial5	phase1	sound1	11.7
cha3	group1	subject15	trial6	phase1	sound1	8.9
cha3	group1	subject15	trial7	phase1	sound1	16
cha3	group1	subject15	trial8	phase1	sound1	14.8
cha3	group1	subject15	trial9	phase1	sound1	12.4
cha3	group1	subject15	trial10	phase1	sound1	11.1
cha3	group1	subject15	trial11	phase1	sound1	9.5
cha3	group1	subject15	trial12	phase1	sound1	9
cha3	group1	subject16	trial1	phase1	sound1	4.9
cha3	group1	subject16	trial2	phase1	sound1	3.6
cha3	group1	subject16	trial3	phase1	sound1	9.3
cha3	group1	subject16	trial4	phase1	sound1	8
cha3	group1	subject16	trial5	phase1	sound1	7.4
cha3	group1	subject16	trial6	phase1	sound1	7
cha3	group1	subject16	trial7	phase1	sound1	10.1
cha3	group1	subject16	trial8	phase1	sound1	6.6
cha3	group1	subject16	trial9	phase1	sound1	5.2
cha3	group1	subject16	trial10	phase1	sound1	6.9
cha3	group1	subject16	trial11	phase1	sound1	10.6
cha3	group1	subject16	trial12	phase1	sound1	10.1
cha3	group1	subject17	trial1	phase1	sound1	12.5
cha3	group1	subject17	trial2	phase1	sound1	9.6
cha3	group1	subject17	trial3	phase1	sound1	10.3
cha3	group1	subject17	trial4	phase1	sound1	9.8
cha3	group1	subject17	trial5	phase1	sound1	9.4
cha3	group1	subject17	trial6	phase1	sound1	7.1
cha3	group1	subject17	trial7	phase1	sound1	11.4
cha3	group1	subject17	trial8	phase1	sound1	15
cha3	group1	subject17	trial9	phase1	sound1	12.3
cha3	group1	subject17	trial10	phase1	sound1	11.3
cha3	group1	subject17	trial11	phase1	sound1	8
cha3	group1	subject17	trial12	phase1	sound1	9.1
cha3	group1	subject18	trial1	phase1	sound1	6.9
cha3	group1	subject18	trial2	phase1	sound1	12.6
cha3	group1	subject18	trial3	phase1	sound1	15.4
cha3	group1	subject18	trial4	phase1	sound1	11.6
cha3	group1	subject18	trial5	phase1	sound1	13.1
cha3	group1	subject18	trial6	phase1	sound1	10.8
cha3	group1	subject18	trial7	phase1	sound1	11.2
cha3	group1	subject18	trial8	phase1	sound1	13.1
cha3	group1	subject18	trial9	phase1	sound1	12.1
cha3	group1	subject18	trial10	phase1	sound1	12.2
cha3	group1	subject18	trial11	phase1	sound1	11
cha3	group1	subject18	trial12	phase1	sound1	12.2
cha3	group1	subject19	trial1	phase1	sound1	7.7
cha3	group1	subject19	trial2	phase1	sound1	8.6
cha3	group1	subject19	trial3	phase1	sound1	12.5
cha3	group1	subject19	trial4	phase1	sound1	13.3
cha3	group1	subject19	trial5	phase1	sound1	12.6
cha3	group1	subject19	trial6	phase1	sound1	11.2
cha3	group1	subject19	trial7	phase1	sound1	10.8
cha3	group1	subject19	trial8	phase1	sound1	8.3
cha3	group1	subject19	trial9	phase1	sound1	12.1
cha3	group1	subject19	trial10	phase1	sound1	15.1
cha3	group1	subject19	trial11	phase1	sound1	6.9
cha3	group1	subject19	trial12	phase1	sound1	13
cha3	group1	subject20	trial1	phase1	sound1	6.8
cha3	group1	subject20	trial2	phase1	sound1	9.9
cha3	group1	subject20	trial3	phase1	sound1	8.3
cha3	group1	subject20	trial4	phase1	sound1	5.1
cha3	group1	subject20	trial5	phase1	sound1	10.1
cha3	group1	subject20	trial6	phase1	sound1	7.9
cha3	group1	subject20	trial7	phase1	sound1	11.8
cha3	group1	subject20	trial8	phase1	sound1	11.1
cha3	group1	subject20	trial9	phase1	sound1	7.6
cha3	group1	subject20	trial10	phase1	sound1	12.6
cha3	group1	subject20	trial11	phase1	sound1	7.7
cha3	group1	subject20	trial12	phase1	sound1	6.2
cha3	group1	subject21	trial1	phase1	sound1	5.9
cha3	group1	subject21	trial2	phase1	sound1	8.2
cha3	group1	subject21	trial3	phase1	sound1	6.4
cha3	group1	subject21	trial4	phase1	sound1	6.1
cha3	group1	subject21	trial5	phase1	sound1	6.1
cha3	group1	subject21	trial6	phase1	sound1	10.1
cha3	group1	subject21	trial7	phase1	sound1	7.9
cha3	group1	subject21	trial8	phase1	sound1	9.4
cha3	group1	subject21	trial9	phase1	sound1	7.1
cha3	group1	subject21	trial10	phase1	sound1	6.5
cha3	group1	subject21	trial11	phase1	sound1	7.6
cha3	group1	subject21	trial12	phase1	sound1	7
cha3	group1	subject22	trial1	phase1	sound1	6.7
cha3	group1	subject22	trial2	phase1	sound1	7.8
cha3	group1	subject22	trial3	phase1	sound1	8.4
cha3	group1	subject22	trial4	phase1	sound1	7.9
cha3	group1	subject22	trial5	phase1	sound1	7
cha3	group1	subject22	trial6	phase1	sound1	9.2
cha3	group1	subject22	trial7	phase1	sound1	7.8
cha3	group1	subject22	trial8	phase1	sound1	7.7
cha3	group1	subject22	trial9	phase1	sound1	12.2
cha3	group1	subject22	trial10	phase1	sound1	10.9
cha3	group1	subject22	trial11	phase1	sound1	9.5
cha3	group1	subject22	trial12	phase1	sound1	8.9
cha3	group2	subject1	trial1	phase1	sound1	3.9
cha3	group2	subject1	trial2	phase1	sound1	6.5
cha3	group2	subject1	trial3	phase1	sound1	5.8
cha3	group2	subject1	trial4	phase1	sound1	6.6
cha3	group2	subject1	trial5	phase1	sound1	8
cha3	group2	subject1	trial6	phase1	sound1	4.5
cha3	group2	subject1	trial7	phase1	sound1	7.4
cha3	group2	subject1	trial8	phase1	sound1	8.4
cha3	group2	subject1	trial9	phase1	sound1	6.1
cha3	group2	subject1	trial10	phase1	sound1	13.4
cha3	group2	subject1	trial11	phase1	sound1	9.4
cha3	group2	subject1	trial12	phase1	sound1	7.9
cha3	group2	subject2	trial1	phase1	sound1	10.1
cha3	group2	subject2	trial2	phase1	sound1	12.8
cha3	group2	subject2	trial3	phase1	sound1	13
cha3	group2	subject2	trial4	phase1	sound1	7
cha3	group2	subject2	trial5	phase1	sound1	14.1
cha3	group2	subject2	trial6	phase1	sound1	14.6
cha3	group2	subject2	trial7	phase1	sound1	12.4
cha3	group2	subject2	trial8	phase1	sound1	14.3
cha3	group2	subject2	trial9	phase1	sound1	10.2
cha3	group2	subject2	trial10	phase1	sound1	11.5
cha3	group2	subject2	trial11	phase1	sound1	12.3
cha3	group2	subject2	trial12	phase1	sound1	14.4
cha3	group2	subject3	trial1	phase1	sound1	11.7
cha3	group2	subject3	trial2	phase1	sound1	8
cha3	group2	subject3	trial3	phase1	sound1	12.6
cha3	group2	subject3	trial4	phase1	sound1	9.2
cha3	group2	subject3	trial5	phase1	sound1	12
cha3	group2	subject3	trial6	phase1	sound1	12.8
cha3	group2	subject3	trial7	phase1	sound1	12.4
cha3	group2	subject3	trial8	phase1	sound1	11.8
cha3	group2	subject3	trial9	phase1	sound1	10.4
cha3	group2	subject3	trial10	phase1	sound1	9.5
cha3	group2	subject3	trial11	phase1	sound1	8.4
cha3	group2	subject3	trial12	phase1	sound1	9.7
cha3	group2	subject4	trial1	phase1	sound1	11.9
cha3	group2	subject4	trial2	phase1	sound1	8.4
cha3	group2	subject4	trial3	phase1	sound1	16.4
cha3	group2	subject4	trial4	phase1	sound1	7.7
cha3	group2	subject4	trial5	phase1	sound1	9.1
cha3	group2	subject4	trial6	phase1	sound1	7.5
cha3	group2	subject4	trial7	phase1	sound1	12
cha3	group2	subject4	trial8	phase1	sound1	6.3
cha3	group2	subject4	trial9	phase1	sound1	19.4
cha3	group2	subject4	trial10	phase1	sound1	7.8
cha3	group2	subject4	trial11	phase1	sound1	13.6
cha3	group2	subject4	trial12	phase1	sound1	12
cha3	group2	subject5	trial1	phase1	sound1	11.5
cha3	group2	subject5	trial2	phase1	sound1	11.4
cha3	group2	subject5	trial3	phase1	sound1	9.4
cha3	group2	subject5	trial4	phase1	sound1	10.4
cha3	group2	subject5	trial5	phase1	sound1	13.3
cha3	group2	subject5	trial6	phase1	sound1	10.9
cha3	group2	subject5	trial7	phase1	sound1	8.3
cha3	group2	subject5	trial8	phase1	sound1	11.5
cha3	group2	subject5	trial9	phase1	sound1	9.9
cha3	group2	subject5	trial10	phase1	sound1	7.9
cha3	group2	subject5	trial11	phase1	sound1	12.3
cha3	group2	subject5	trial12	phase1	sound1	10.3
cha3	group2	subject6	trial1	phase1	sound1	10.7
cha3	group2	subject6	trial2	phase1	sound1	13.2
cha3	group2	subject6	trial3	phase1	sound1	11.4
cha3	group2	subject6	trial4	phase1	sound1	11
cha3	group2	subject6	trial5	phase1	sound1	10.1
cha3	group2	subject6	trial6	phase1	sound1	12.9
cha3	group2	subject6	trial7	phase1	sound1	12.2
cha3	group2	subject6	trial8	phase1	sound1	11.3
cha3	group2	subject6	trial9	phase1	sound1	9.9
cha3	group2	subject6	trial10	phase1	sound1	5.8
cha3	group2	subject6	trial11	phase1	sound1	7.4
cha3	group2	subject6	trial12	phase1	sound1	12.6
cha3	group2	subject7	trial1	phase1	sound1	16.7
cha3	group2	subject7	trial2	phase1	sound1	17
cha3	group2	subject7	trial3	phase1	sound1	14.1
cha3	group2	subject7	trial4	phase1	sound1	10
cha3	group2	subject7	trial5	phase1	sound1	15.6
cha3	group2	subject7	trial6	phase1	sound1	14
cha3	group2	subject7	trial7	phase1	sound1	13.2
cha3	group2	subject7	trial8	phase1	sound1	16.6
cha3	group2	subject7	trial9	phase1	sound1	7.4
cha3	group2	subject7	trial10	phase1	sound1	17.1
cha3	group2	subject7	trial11	phase1	sound1	13.2
cha3	group2	subject7	trial12	phase1	sound1	9.4
cha3	group2	subject8	trial1	phase1	sound1	7
cha3	group2	subject8	trial2	phase1	sound1	9.6
cha3	group2	subject8	trial3	phase1	sound1	9.7
cha3	group2	subject8	trial4	phase1	sound1	9.2
cha3	group2	subject8	trial5	phase1	sound1	14.1
cha3	group2	subject8	trial6	phase1	sound1	10.8
cha3	group2	subject8	trial7	phase1	sound1	13.6
cha3	group2	subject8	trial8	phase1	sound1	9.1
cha3	group2	subject8	trial9	phase1	sound1	5.1
cha3	group2	subject8	trial10	phase1	sound1	11.5
cha3	group2	subject8	trial11	phase1	sound1	15.2
cha3	group2	subject8	trial12	phase1	sound1	14.1
cha3	group2	subject9	trial1	phase1	sound1	7.8
cha3	group2	subject9	trial2	phase1	sound1	9.7
cha3	group2	subject9	trial3	phase1	sound1	16
cha3	group2	subject9	trial4	phase1	sound1	9.2
cha3	group2	subject9	trial5	phase1	sound1	11.9
cha3	group2	subject9	trial6	phase1	sound1	11.7
cha3	group2	subject9	trial7	phase1	sound1	9.9
cha3	group2	subject9	trial8	phase1	sound1	9.2
cha3	group2	subject9	trial9	phase1	sound1	13.6
cha3	group2	subject9	trial10	phase1	sound1	11.8
cha3	group2	subject9	trial11	phase1	sound1	19.1
cha3	group2	subject9	trial12	phase1	sound1	12.5
cha3	group2	subject10	trial1	phase1	sound1	10.9
cha3	group2	subject10	trial2	phase1	sound1	10.9
cha3	group2	subject10	trial3	phase1	sound1	4.3
cha3	group2	subject10	trial4	phase1	sound1	5.7
cha3	group2	subject10	trial5	phase1	sound1	11.8
cha3	group2	subject10	trial6	phase1	sound1	10
cha3	group2	subject10	trial7	phase1	sound1	9.2
cha3	group2	subject10	trial8	phase1	sound1	7.7
cha3	group2	subject10	trial9	phase1	sound1	5.1
cha3	group2	subject10	trial10	phase1	sound1	7.1
cha3	group2	subject10	trial11	phase1	sound1	8.6
cha3	group2	subject10	trial12	phase1	sound1	14.1
cha3	group2	subject11	trial1	phase1	sound1	11.6
cha3	group2	subject11	trial2	phase1	sound1	16.2
cha3	group2	subject11	trial3	phase1	sound1	14.2
cha3	group2	subject11	trial4	phase1	sound1	11.3
cha3	group2	subject11	trial5	phase1	sound1	13.7
cha3	group2	subject11	trial6	phase1	sound1	19.5
cha3	group2	subject11	trial7	phase1	sound1	18.3
cha3	group2	subject11	trial8	phase1	sound1	15.2
cha3	group2	subject11	trial9	phase1	sound1	14.9
cha3	group2	subject11	trial10	phase1	sound1	15.3
cha3	group2	subject11	trial11	phase1	sound1	10.7
cha3	group2	subject11	trial12	phase1	sound1	17.5
cha3	group2	subject12	trial1	phase1	sound1	11.5
cha3	group2	subject12	trial2	phase1	sound1	11.1
cha3	group2	subject12	trial3	phase1	sound1	9
cha3	group2	subject12	trial4	phase1	sound1	12.8
cha3	group2	subject12	trial5	phase1	sound1	13.2
cha3	group2	subject12	trial6	phase1	sound1	8.6
cha3	group2	subject12	trial7	phase1	sound1	15
cha3	group2	subject12	trial8	phase1	sound1	6.1
cha3	group2	subject12	trial9	phase1	sound1	6.8
cha3	group2	subject12	trial10	phase1	sound1	8.3
cha3	group2	subject12	trial11	phase1	sound1	9.6
cha3	group2	subject12	trial12	phase1	sound1	9
cha3	group2	subject13	trial1	phase1	sound1	9.5
cha3	group2	subject13	trial2	phase1	sound1	9.9
cha3	group2	subject13	trial3	phase1	sound1	15.2
cha3	group2	subject13	trial4	phase1	sound1	15.6
cha3	group2	subject13	trial5	phase1	sound1	10.5
cha3	group2	subject13	trial6	phase1	sound1	14.2
cha3	group2	subject13	trial7	phase1	sound1	14.1
[truncated: 2,753 more rows]

## Sheet: 4
cha	group	subject	trial	phase	sound	latency
cha4	group1	subject1	trial1	phase0	sound1	11.9
cha4	group1	subject1	trial2	phase0	sound1	9.8
cha4	group1	subject1	trial3	phase0	sound1	10.9
cha4	group1	subject1	trial4	phase0	sound1	11.8
cha4	group1	subject1	trial5	phase0	sound1	10.2
cha4	group1	subject1	trial6	phase0	sound1	11.2
cha4	group1	subject1	trial7	phase0	sound1	6.7
cha4	group1	subject1	trial8	phase0	sound1	7.8
cha4	group1	subject1	trial9	phase0	sound1	12.1
cha4	group1	subject1	trial10	phase0	sound1	9.5
cha4	group1	subject1	trial11	phase0	sound1	12
cha4	group1	subject1	trial12	phase0	sound1	10.1
cha4	group1	subject2	trial1	phase0	sound1	9.9
cha4	group1	subject2	trial2	phase0	sound1	10
cha4	group1	subject2	trial3	phase0	sound1	8.7
cha4	group1	subject2	trial4	phase0	sound1	11.7
cha4	group1	subject2	trial5	phase0	sound1	12.7
cha4	group1	subject2	trial6	phase0	sound1	9.8
cha4	group1	subject2	trial7	phase0	sound1	9.1
cha4	group1	subject2	trial8	phase0	sound1	8.4
cha4	group1	subject2	trial9	phase0	sound1	10.2
cha4	group1	subject2	trial10	phase0	sound1	9.8
cha4	group1	subject2	trial11	phase0	sound1	12.6
cha4	group1	subject2	trial12	phase0	sound1	11.1
cha4	group1	subject3	trial1	phase0	sound1	10.6
cha4	group1	subject3	trial2	phase0	sound1	12.8
cha4	group1	subject3	trial3	phase0	sound1	10.5
cha4	group1	subject3	trial4	phase0	sound1	9.8
cha4	group1	subject3	trial5	phase0	sound1	7.7
cha4	group1	subject3	trial6	phase0	sound1	11.2
cha4	group1	subject3	trial7	phase0	sound1	9.1
cha4	group1	subject3	trial8	phase0	sound1	9.4
cha4	group1	subject3	trial9	phase0	sound1	10.6
cha4	group1	subject3	trial10	phase0	sound1	11.3
cha4	group1	subject3	trial11	phase0	sound1	9.5
cha4	group1	subject3	trial12	phase0	sound1	10.5
cha4	group1	subject4	trial1	phase0	sound1	8.8
cha4	group1	subject4	trial2	phase0	sound1	10.4
cha4	group1	subject4	trial3	phase0	sound1	5.7
cha4	group1	subject4	trial4	phase0	sound1	9
cha4	group1	subject4	trial5	phase0	sound1	7.2
cha4	group1	subject4	trial6	phase0	sound1	8.3
cha4	group1	subject4	trial7	phase0	sound1	9.8
cha4	group1	subject4	trial8	phase0	sound1	10.3
cha4	group1	subject4	trial9	phase0	sound1	7.6
cha4	group1	subject4	trial10	phase0	sound1	6.5
cha4	group1	subject4	trial11	phase0	sound1	7.7
cha4	group1	subject4	trial12	phase0	sound1	7.8
cha4	group1	subject5	trial1	phase0	sound1	7.5
cha4	group1	subject5	trial2	phase0	sound1	15.6
cha4	group1	subject5	trial3	phase0	sound1	9.6
cha4	group1	subject5	trial4	phase0	sound1	8.8
cha4	group1	subject5	trial5	phase0	sound1	11.2
cha4	group1	subject5	trial6	phase0	sound1	16
cha4	group1	subject5	trial7	phase0	sound1	12.1
cha4	group1	subject5	trial8	phase0	sound1	10.9
cha4	group1	subject5	trial9	phase0	sound1	10.7
cha4	group1	subject5	trial10	phase0	sound1	14.7
cha4	group1	subject5	trial11	phase0	sound1	7.4
cha4	group1	subject5	trial12	phase0	sound1	10.3
cha4	group1	subject6	trial1	phase0	sound1	8
cha4	group1	subject6	trial2	phase0	sound1	10
cha4	group1	subject6	trial3	phase0	sound1	15.1
cha4	group1	subject6	trial4	phase0	sound1	16.5
cha4	group1	subject6	trial5	phase0	sound1	7.5
cha4	group1	subject6	trial6	phase0	sound1	13
cha4	group1	subject6	trial7	phase0	sound1	9.1
cha4	group1	subject6	trial8	phase0	sound1	10.8
cha4	group1	subject6	trial9	phase0	sound1	8.1
cha4	group1	subject6	trial10	phase0	sound1	11.1
cha4	group1	subject6	trial11	phase0	sound1	11.8
cha4	group1	subject6	trial12	phase0	sound1	9.3
cha4	group1	subject7	trial1	phase0	sound1	13.7
cha4	group1	subject7	trial2	phase0	sound1	13.5
cha4	group1	subject7	trial3	phase0	sound1	7.8
cha4	group1	subject7	trial4	phase0	sound1	11.9
cha4	group1	subject7	trial5	phase0	sound1	15.7
cha4	group1	subject7	trial6	phase0	sound1	7.4
cha4	group1	subject7	trial7	phase0	sound1	9.7
cha4	group1	subject7	trial8	phase0	sound1	8.9
cha4	group1	subject7	trial9	phase0	sound1	9.3
cha4	group1	subject7	trial10	phase0	sound1	8.7
cha4	group1	subject7	trial11	phase0	sound1	13.5
cha4	group1	subject7	trial12	phase0	sound1	8.7
cha4	group1	subject8	trial1	phase0	sound1	14.7
cha4	group1	subject8	trial2	phase0	sound1	11.5
cha4	group1	subject8	trial3	phase0	sound1	9.1
cha4	group1	subject8	trial4	phase0	sound1	11.4
cha4	group1	subject8	trial5	phase0	sound1	11.7
cha4	group1	subject8	trial6	phase0	sound1	5.1
cha4	group1	subject8	trial7	phase0	sound1	8.6
cha4	group1	subject8	trial8	phase0	sound1	6.2
cha4	group1	subject8	trial9	phase0	sound1	8.8
cha4	group1	subject8	trial10	phase0	sound1	12.5
cha4	group1	subject8	trial11	phase0	sound1	6.3
cha4	group1	subject8	trial12	phase0	sound1	10.7
cha4	group1	subject9	trial1	phase0	sound1	14
cha4	group1	subject9	trial2	phase0	sound1	15.7
cha4	group1	subject9	trial3	phase0	sound1	13.4
cha4	group1	subject9	trial4	phase0	sound1	13.5
cha4	group1	subject9	trial5	phase0	sound1	13.6
cha4	group1	subject9	trial6	phase0	sound1	12
cha4	group1	subject9	trial7	phase0	sound1	13.1
cha4	group1	subject9	trial8	phase0	sound1	9.6
cha4	group1	subject9	trial9	phase0	sound1	13.2
cha4	group1	subject9	trial10	phase0	sound1	10.4
cha4	group1	subject9	trial11	phase0	sound1	11.5
cha4	group1	subject9	trial12	phase0	sound1	12.3
cha4	group1	subject10	trial1	phase0	sound1	12.8
cha4	group1	subject10	trial2	phase0	sound1	16.1
cha4	group1	subject10	trial3	phase0	sound1	11.7
cha4	group1	subject10	trial4	phase0	sound1	11.9
cha4	group1	subject10	trial5	phase0	sound1	9.3
cha4	group1	subject10	trial6	phase0	sound1	12.7
cha4	group1	subject10	trial7	phase0	sound1	8.5
cha4	group1	subject10	trial8	phase0	sound1	9.7
cha4	group1	subject10	trial9	phase0	sound1	9.8
cha4	group1	subject10	trial10	phase0	sound1	11.3
cha4	group1	subject10	trial11	phase0	sound1	14.3
cha4	group1	subject10	trial12	phase0	sound1	19.1
cha4	group1	subject11	trial1	phase0	sound1	6.4
cha4	group1	subject11	trial2	phase0	sound1	5.8
cha4	group1	subject11	trial3	phase0	sound1	7.1
cha4	group1	subject11	trial4	phase0	sound1	7.5
cha4	group1	subject11	trial5	phase0	sound1	11.3
cha4	group1	subject11	trial6	phase0	sound1	9.8
cha4	group1	subject11	trial7	phase0	sound1	8
cha4	group1	subject11	trial8	phase0	sound1	13
cha4	group1	subject11	trial9	phase0	sound1	13.4
cha4	group1	subject11	trial10	phase0	sound1	14
cha4	group1	subject11	trial11	phase0	sound1	11
cha4	group1	subject11	trial12	phase0	sound1	8.9
cha4	group1	subject12	trial1	phase0	sound1	17.4
cha4	group1	subject12	trial2	phase0	sound1	11.8
cha4	group1	subject12	trial3	phase0	sound1	14.8
cha4	group1	subject12	trial4	phase0	sound1	10.3
cha4	group1	subject12	trial5	phase0	sound1	13
cha4	group1	subject12	trial6	phase0	sound1	13.7
cha4	group1	subject12	trial7	phase0	sound1	14.5
cha4	group1	subject12	trial8	phase0	sound1	15.3
cha4	group1	subject12	trial9	phase0	sound1	11.1
cha4	group1	subject12	trial10	phase0	sound1	12.7
cha4	group1	subject12	trial11	phase0	sound1	15.7
cha4	group1	subject12	trial12	phase0	sound1	18.2
cha4	group1	subject13	trial1	phase0	sound1	8.4
cha4	group1	subject13	trial2	phase0	sound1	9
cha4	group1	subject13	trial3	phase0	sound1	12.3
cha4	group1	subject13	trial4	phase0	sound1	14.4
cha4	group1	subject13	trial5	phase0	sound1	11.8
cha4	group1	subject13	trial6	phase0	sound1	12.9
cha4	group1	subject13	trial7	phase0	sound1	7.8
cha4	group1	subject13	trial8	phase0	sound1	4.3
cha4	group1	subject13	trial9	phase0	sound1	6.6
cha4	group1	subject13	trial10	phase0	sound1	10.6
cha4	group1	subject13	trial11	phase0	sound1	11.5
cha4	group1	subject13	trial12	phase0	sound1	14.4
cha4	group1	subject14	trial1	phase0	sound1	13.4
cha4	group1	subject14	trial2	phase0	sound1	8.6
cha4	group1	subject14	trial3	phase0	sound1	14.8
cha4	group1	subject14	trial4	phase0	sound1	12.4
cha4	group1	subject14	trial5	phase0	sound1	11.4
cha4	group1	subject14	trial6	phase0	sound1	11.9
cha4	group1	subject14	trial7	phase0	sound1	11.8
cha4	group1	subject14	trial8	phase0	sound1	17.4
cha4	group1	subject14	trial9	phase0	sound1	15.2
cha4	group1	subject14	trial10	phase0	sound1	16.5
cha4	group1	subject14	trial11	phase0	sound1	9.6
cha4	group1	subject14	trial12	phase0	sound1	11.9
cha4	group1	subject15	trial1	phase0	sound1	16.8
cha4	group1	subject15	trial2	phase0	sound1	9.8
cha4	group1	subject15	trial3	phase0	sound1	9
cha4	group1	subject15	trial4	phase0	sound1	14.8
cha4	group1	subject15	trial5	phase0	sound1	7.5
cha4	group1	subject15	trial6	phase0	sound1	13
cha4	group1	subject15	trial7	phase0	sound1	12.6
cha4	group1	subject15	trial8	phase0	sound1	8.5
cha4	group1	subject15	trial9	phase0	sound1	12.6
cha4	group1	subject15	trial10	phase0	sound1	15
cha4	group1	subject15	trial11	phase0	sound1	13.3
cha4	group1	subject15	trial12	phase0	sound1	12.8
cha4	group1	subject16	trial1	phase0	sound1	7.3
cha4	group1	subject16	trial2	phase0	sound1	8.2
cha4	group1	subject16	trial3	phase0	sound1	4.9
cha4	group1	subject16	trial4	phase0	sound1	8.1
cha4	group1	subject16	trial5	phase0	sound1	6
cha4	group1	subject16	trial6	phase0	sound1	6.3
cha4	group1	subject16	trial7	phase0	sound1	7.9
cha4	group1	subject16	trial8	phase0	sound1	5.3
cha4	group1	subject16	trial9	phase0	sound1	3.9
cha4	group1	subject16	trial10	phase0	sound1	7.6
cha4	group1	subject16	trial11	phase0	sound1	6.8
cha4	group1	subject16	trial12	phase0	sound1	7.5
cha4	group1	subject17	trial1	phase0	sound1	11.4
cha4	group1	subject17	trial2	phase0	sound1	9.1
cha4	group1	subject17	trial3	phase0	sound1	10.7
cha4	group1	subject17	trial4	phase0	sound1	12.4
cha4	group1	subject17	trial5	phase0	sound1	9.1
cha4	group1	subject17	trial6	phase0	sound1	6.4
cha4	group1	subject17	trial7	phase0	sound1	9.3
cha4	group1	subject17	trial8	phase0	sound1	6.6
cha4	group1	subject17	trial9	phase0	sound1	10.6
cha4	group1	subject17	trial10	phase0	sound1	9.8
cha4	group1	subject17	trial11	phase0	sound1	6.7
cha4	group1	subject17	trial12	phase0	sound1	8.8
cha4	group1	subject18	trial1	phase0	sound1	8
cha4	group1	subject18	trial2	phase0	sound1	6.3
cha4	group1	subject18	trial3	phase0	sound1	10.1
cha4	group1	subject18	trial4	phase0	sound1	9.3
cha4	group1	subject18	trial5	phase0	sound1	8
cha4	group1	subject18	trial6	phase0	sound1	8.4
cha4	group1	subject18	trial7	phase0	sound1	7.2
cha4	group1	subject18	trial8	phase0	sound1	10.7
cha4	group1	subject18	trial9	phase0	sound1	11.4
cha4	group1	subject18	trial10	phase0	sound1	8.4
cha4	group1	subject18	trial11	phase0	sound1	12.8
cha4	group1	subject18	trial12	phase0	sound1	15.9
cha4	group1	subject19	trial1	phase0	sound1	10.2
cha4	group1	subject19	trial2	phase0	sound1	8.5
cha4	group1	subject19	trial3	phase0	sound1	11.5
cha4	group1	subject19	trial4	phase0	sound1	10.9
cha4	group1	subject19	trial5	phase0	sound1	7
cha4	group1	subject19	trial6	phase0	sound1	11.5
cha4	group1	subject19	trial7	phase0	sound1	12.7
cha4	group1	subject19	trial8	phase0	sound1	7.6
cha4	group1	subject19	trial9	phase0	sound1	9.6
cha4	group1	subject19	trial10	phase0	sound1	7.5
cha4	group1	subject19	trial11	phase0	sound1	4.5
cha4	group1	subject19	trial12	phase0	sound1	9.5
cha4	group1	subject20	trial1	phase0	sound1	12.2
cha4	group1	subject20	trial2	phase0	sound1	11.4
cha4	group1	subject20	trial3	phase0	sound1	11.4
cha4	group1	subject20	trial4	phase0	sound1	8
cha4	group1	subject20	trial5	phase0	sound1	9.6
cha4	group1	subject20	trial6	phase0	sound1	9.4
cha4	group1	subject20	trial7	phase0	sound1	9.5
cha4	group1	subject20	trial8	phase0	sound1	10.5
cha4	group1	subject20	trial9	phase0	sound1	7.8
cha4	group1	subject20	trial10	phase0	sound1	12.3
cha4	group1	subject20	trial11	phase0	sound1	8.2
cha4	group1	subject20	trial12	phase0	sound1	8.6
cha4	group1	subject21	trial1	phase0	sound1	10.2
cha4	group1	subject21	trial2	phase0	sound1	8.9
cha4	group1	subject21	trial3	phase0	sound1	9.6
cha4	group1	subject21	trial4	phase0	sound1	15.2
cha4	group1	subject21	trial5	phase0	sound1	16.1
cha4	group1	subject21	trial6	phase0	sound1	13
cha4	group1	subject21	trial7	phase0	sound1	12.5
cha4	group1	subject21	trial8	phase0	sound1	13.1
cha4	group1	subject21	trial9	phase0	sound1	5.4
cha4	group1	subject21	trial10	phase0	sound1	11.2
cha4	group1	subject21	trial11	phase0	sound1	16.6
cha4	group1	subject21	trial12	phase0	sound1	10.6
cha4	group1	subject22	trial1	phase0	sound1	10.2
cha4	group1	subject22	trial2	phase0	sound1	12.2
cha4	group1	subject22	trial3	phase0	sound1	10.5
cha4	group1	subject22	trial4	phase0	sound1	11.6
cha4	group1	subject22	trial5	phase0	sound1	11.6
cha4	group1	subject22	trial6	phase0	sound1	12.7
cha4	group1	subject22	trial7	phase0	sound1	17.9
cha4	group1	subject22	trial8	phase0	sound1	13.7
cha4	group1	subject22	trial9	phase0	sound1	10.3
cha4	group1	subject22	trial10	phase0	sound1	17.6
cha4	group1	subject22	trial11	phase0	sound1	15.2
cha4	group1	subject22	trial12	phase0	sound1	16.8
cha4	group2	subject1	trial1	phase0	sound1	9.2
cha4	group2	subject1	trial2	phase0	sound1	12.5
cha4	group2	subject1	trial3	phase0	sound1	10.9
cha4	group2	subject1	trial4	phase0	sound1	10.9
cha4	group2	subject1	trial5	phase0	sound1	10
cha4	group2	subject1	trial6	phase0	sound1	10.2
cha4	group2	subject1	trial7	phase0	sound1	7.6
cha4	group2	subject1	trial8	phase0	sound1	12.1
cha4	group2	subject1	trial9	phase0	sound1	12
cha4	group2	subject1	trial10	phase0	sound1	16.3
cha4	group2	subject1	trial11	phase0	sound1	11.4
cha4	group2	subject1	trial12	phase0	sound1	9.9
cha4	group2	subject2	trial1	phase0	sound1	14.4
cha4	group2	subject2	trial2	phase0	sound1	15.3
cha4	group2	subject2	trial3	phase0	sound1	10.8
cha4	group2	subject2	trial4	phase0	sound1	6.9
cha4	group2	subject2	trial5	phase0	sound1	8.9
cha4	group2	subject2	trial6	phase0	sound1	13
cha4	group2	subject2	trial7	phase0	sound1	16.2
cha4	group2	subject2	trial8	phase0	sound1	17.7
cha4	group2	subject2	trial9	phase0	sound1	12.4
cha4	group2	subject2	trial10	phase0	sound1	16.7
cha4	group2	subject2	trial11	phase0	sound1	12
cha4	group2	subject2	trial12	phase0	sound1	12.7
cha4	group2	subject3	trial1	phase0	sound1	8
cha4	group2	subject3	trial2	phase0	sound1	13.4
cha4	group2	subject3	trial3	phase0	sound1	15.4
cha4	group2	subject3	trial4	phase0	sound1	9.6
cha4	group2	subject3	trial5	phase0	sound1	12.2
cha4	group2	subject3	trial6	phase0	sound1	10.7
cha4	group2	subject3	trial7	phase0	sound1	13.1
cha4	group2	subject3	trial8	phase0	sound1	15.8
cha4	group2	subject3	trial9	phase0	sound1	13.7
cha4	group2	subject3	trial10	phase0	sound1	18.2
cha4	group2	subject3	trial11	phase0	sound1	15.5
cha4	group2	subject3	trial12	phase0	sound1	12.7
cha4	group2	subject4	trial1	phase0	sound1	15.2
cha4	group2	subject4	trial2	phase0	sound1	8.2
cha4	group2	subject4	trial3	phase0	sound1	10.3
cha4	group2	subject4	trial4	phase0	sound1	15.2
cha4	group2	subject4	trial5	phase0	sound1	13.6
cha4	group2	subject4	trial6	phase0	sound1	6
cha4	group2	subject4	trial7	phase0	sound1	8.3
cha4	group2	subject4	trial8	phase0	sound1	14.2
cha4	group2	subject4	trial9	phase0	sound1	11.1
cha4	group2	subject4	trial10	phase0	sound1	10.5
cha4	group2	subject4	trial11	phase0	sound1	10.5
cha4	group2	subject4	trial12	phase0	sound1	15.9
cha4	group2	subject5	trial1	phase0	sound1	13.7
cha4	group2	subject5	trial2	phase0	sound1	15
cha4	group2	subject5	trial3	phase0	sound1	16
cha4	group2	subject5	trial4	phase0	sound1	16.6
cha4	group2	subject5	trial5	phase0	sound1	12.9
cha4	group2	subject5	trial6	phase0	sound1	15.3
cha4	group2	subject5	trial7	phase0	sound1	12.9
cha4	group2	subject5	trial8	phase0	sound1	13.9
cha4	group2	subject5	trial9	phase0	sound1	17.2
cha4	group2	subject5	trial10	phase0	sound1	13.8
cha4	group2	subject5	trial11	phase0	sound1	13.8
cha4	group2	subject5	trial12	phase0	sound1	10.3
cha4	group2	subject6	trial1	phase0	sound1	11.6
cha4	group2	subject6	trial2	phase0	sound1	12.5
cha4	group2	subject6	trial3	phase0	sound1	8
cha4	group2	subject6	trial4	phase0	sound1	11.7
cha4	group2	subject6	trial5	phase0	sound1	7.6
cha4	group2	subject6	trial6	phase0	sound1	3.9
cha4	group2	subject6	trial7	phase0	sound1	13.2
cha4	group2	subject6	trial8	phase0	sound1	10.7
cha4	group2	subject6	trial9	phase0	sound1	10.6
cha4	group2	subject6	trial10	phase0	sound1	10.7
cha4	group2	subject6	trial11	phase0	sound1	9
cha4	group2	subject6	trial12	phase0	sound1	11.1
cha4	group2	subject7	trial1	phase0	sound1	11
cha4	group2	subject7	trial2	phase0	sound1	16.7
cha4	group2	subject7	trial3	phase0	sound1	12.1
cha4	group2	subject7	trial4	phase0	sound1	13.1
cha4	group2	subject7	trial5	phase0	sound1	10.2
cha4	group2	subject7	trial6	phase0	sound1	12.6
cha4	group2	subject7	trial7	phase0	sound1	13.3
cha4	group2	subject7	trial8	phase0	sound1	6.8
cha4	group2	subject7	trial9	phase0	sound1	9
cha4	group2	subject7	trial10	phase0	sound1	8.5
cha4	group2	subject7	trial11	phase0	sound1	11.6
cha4	group2	subject7	trial12	phase0	sound1	11
cha4	group2	subject8	trial1	phase0	sound1	14.7
cha4	group2	subject8	trial2	phase0	sound1	13.5
cha4	group2	subject8	trial3	phase0	sound1	12.4
cha4	group2	subject8	trial4	phase0	sound1	7.4
cha4	group2	subject8	trial5	phase0	sound1	14.2
cha4	group2	subject8	trial6	phase0	sound1	10.4
cha4	group2	subject8	trial7	phase0	sound1	12.5
cha4	group2	subject8	trial8	phase0	sound1	12.7
cha4	group2	subject8	trial9	phase0	sound1	15.9
cha4	group2	subject8	trial10	phase0	sound1	7.1
cha4	group2	subject8	trial11	phase0	sound1	12.4
cha4	group2	subject8	trial12	phase0	sound1	12.9
cha4	group2	subject9	trial1	phase0	sound1	12
cha4	group2	subject9	trial2	phase0	sound1	7.9
cha4	group2	subject9	trial3	phase0	sound1	14
cha4	group2	subject9	trial4	phase0	sound1	15.4
cha4	group2	subject9	trial5	phase0	sound1	17.4
cha4	group2	subject9	trial6	phase0	sound1	14.3
cha4	group2	subject9	trial7	phase0	sound1	8.5
cha4	group2	subject9	trial8	phase0	sound1	10.8
cha4	group2	subject9	trial9	phase0	sound1	16.7
cha4	group2	subject9	trial10	phase0	sound1	12.2
cha4	group2	subject9	trial11	phase0	sound1	19.4
cha4	group2	subject9	trial12	phase0	sound1	11.2
cha4	group2	subject10	trial1	phase0	sound1	16.5
cha4	group2	subject10	trial2	phase0	sound1	14.9
cha4	group2	subject10	trial3	phase0	sound1	15.8
cha4	group2	subject10	trial4	phase0	sound1	7.1
cha4	group2	subject10	trial5	phase0	sound1	15.5
cha4	group2	subject10	trial6	phase0	sound1	15.1
cha4	group2	subject10	trial7	phase0	sound1	12.3
cha4	group2	subject10	trial8	phase0	sound1	9.9
cha4	group2	subject10	trial9	phase0	sound1	12.2
cha4	group2	subject10	trial10	phase0	sound1	14
cha4	group2	subject10	trial11	phase0	sound1	12.2
cha4	group2	subject10	trial12	phase0	sound1	9.7
cha4	group2	subject11	trial1	phase0	sound1	9.9
cha4	group2	subject11	trial2	phase0	sound1	7.7
cha4	group2	subject11	trial3	phase0	sound1	12.5
cha4	group2	subject11	trial4	phase0	sound1	11
cha4	group2	subject11	trial5	phase0	sound1	8.2
cha4	group2	subject11	trial6	phase0	sound1	12.4
cha4	group2	subject11	trial7	phase0	sound1	14.3
cha4	group2	subject11	trial8	phase0	sound1	12.8
cha4	group2	subject11	trial9	phase0	sound1	13.8
cha4	group2	subject11	trial10	phase0	sound1	13.6
cha4	group2	subject11	trial11	phase0	sound1	15
cha4	group2	subject11	trial12	phase0	sound1	14.6
cha4	group2	subject12	trial1	phase0	sound1	13.4
cha4	group2	subject12	trial2	phase0	sound1	11.8
cha4	group2	subject12	trial3	phase0	sound1	14.6
cha4	group2	subject12	trial4	phase0	sound1	16.5
cha4	group2	subject12	trial5	phase0	sound1	10.5
cha4	group2	subject12	trial6	phase0	sound1	10.6
cha4	group2	subject12	trial7	phase0	sound1	15.1
cha4	group2	subject12	trial8	phase0	sound1	14.7
cha4	group2	subject12	trial9	phase0	sound1	15.6
cha4	group2	subject12	trial10	phase0	sound1	19.2
cha4	group2	subject12	trial11	phase0	sound1	14.8
cha4	group2	subject12	trial12	phase0	sound1	15.5
cha4	group2	subject13	trial1	phase0	sound1	14.2
cha4	group2	subject13	trial2	phase0	sound1	10.9
cha4	group2	subject13	trial3	phase0	sound1	12.6
cha4	group2	subject13	trial4	phase0	sound1	12.5
cha4	group2	subject13	trial5	phase0	sound1	15.5
cha4	group2	subject13	trial6	phase0	sound1	13.4
cha4	group2	subject13	trial7	phase0	sound1	7.4
cha4	group2	subject13	trial8	phase0	sound1	15.5
cha4	group2	subject13	trial9	phase0	sound1	10.1
cha4	group2	subject13	trial10	phase0	sound1	16.5
cha4	group2	subject13	trial11	phase0	sound1	13.9
cha4	group2	subject13	trial12	phase0	sound1	6.2
cha4	group2	subject14	trial1	phase0	sound1	17.2
cha4	group2	subject14	trial2	phase0	sound1	19.2
cha4	group2	subject14	trial3	phase0	sound1	14.4
cha4	group2	subject14	trial4	phase0	sound1	15.4
cha4	group2	subject14	trial5	phase0	sound1	10.6
cha4	group2	subject14	trial6	phase0	sound1	16.4
cha4	group2	subject14	trial7	phase0	sound1	10.6
cha4	group2	subject14	trial8	phase0	sound1	10.7
cha4	group2	subject14	trial9	phase0	sound1	11.4
cha4	group2	subject14	trial10	phase0	sound1	15.4
cha4	group2	subject14	trial11	phase0	sound1	11.1
cha4	group2	subject14	trial12	phase0	sound1	13.6
cha4	group2	subject15	trial1	phase0	sound1	10.6
cha4	group2	subject15	trial2	phase0	sound1	12.6
cha4	group2	subject15	trial3	phase0	sound1	11.1
cha4	group2	subject15	trial4	phase0	sound1	12.7
cha4	group2	subject15	trial5	phase0	sound1	9.3
cha4	group2	subject15	trial6	phase0	sound1	16.1
cha4	group2	subject15	trial7	phase0	sound1	9.6
cha4	group2	subject15	trial8	phase0	sound1	12.2
cha4	group2	subject15	trial9	phase0	sound1	15.6
cha4	group2	subject15	trial10	phase0	sound1	12.8
cha4	group2	subject15	trial11	phase0	sound1	11.3
cha4	group2	subject15	trial12	phase0	sound1	12.6
cha4	group2	subject16	trial1	phase0	sound1	10.3
cha4	group2	subject16	trial2	phase0	sound1	6.2
cha4	group2	subject16	trial3	phase0	sound1	6.5
cha4	group2	subject16	trial4	phase0	sound1	10.5
cha4	group2	subject16	trial5	phase0	sound1	8.3
cha4	group2	subject16	trial6	phase0	sound1	11.6
cha4	group2	subject16	trial7	phase0	sound1	7.8
cha4	group2	subject16	trial8	phase0	sound1	12.2
cha4	group2	subject16	trial9	phase0	sound1	11.1
cha4	group2	subject16	trial10	phase0	sound1	14.2
cha4	group2	subject16	trial11	phase0	sound1	8.4
cha4	group2	subject16	trial12	phase0	sound1	8.1
cha4	group2	subject17	trial1	phase0	sound1	7.1
cha4	group2	subject17	trial2	phase0	sound1	10.3
cha4	group2	subject17	trial3	phase0	sound1	9.6
cha4	group2	subject17	trial4	phase0	sound1	10.8
cha4	group2	subject17	trial5	phase0	sound1	8.4
cha4	group2	subject17	trial6	phase0	sound1	15.5
cha4	group2	subject17	trial7	phase0	sound1	11.3
cha4	group2	subject17	trial8	phase0	sound1	7.4
cha4	group2	subject17	trial9	phase0	sound1	17.6
cha4	group2	subject17	trial10	phase0	sound1	10.6
cha4	group2	subject17	trial11	phase0	sound1	16.2
cha4	group2	subject17	trial12	phase0	sound1	14.7
cha4	group2	subject18	trial1	phase0	sound1	7.4
cha4	group2	subject18	trial2	phase0	sound1	12.1
cha4	group2	subject18	trial3	phase0	sound1	7.9
cha4	group2	subject18	trial4	phase0	sound1	11.7
cha4	group2	subject18	trial5	phase0	sound1	8.4
cha4	group2	subject18	trial6	phase0	sound1	6.5
cha4	group2	subject18	trial7	phase0	sound1	12
cha4	group2	subject18	trial8	phase0	sound1	7.6
cha4	group2	subject18	trial9	phase0	sound1	11.6
cha4	group2	subject18	trial10	phase0	sound1	9.5
cha4	group2	subject18	trial11	phase0	sound1	6
cha4	group2	subject18	trial12	phase0	sound1	13.2
cha4	group2	subject19	trial1	phase0	sound1	16
cha4	group2	subject19	trial2	phase0	sound1	7.9
cha4	group2	subject19	trial3	phase0	sound1	14
cha4	group2	subject19	trial4	phase0	sound1	17.4
cha4	group2	subject19	trial5	phase0	sound1	11.9
cha4	group2	subject19	trial6	phase0	sound1	7
cha4	group2	subject19	trial7	phase0	sound1	19.2
cha4	group2	subject19	trial8	phase0	sound1	10.9
cha4	group2	subject19	trial9	phase0	sound1	14.6
cha4	group2	subject19	trial10	phase0	sound1	10.8
cha4	group2	subject19	trial11	phase0	sound1	11.2
cha4	group2	subject19	trial12	phase0	sound1	14.7
cha4	group2	subject20	trial1	phase0	sound1	10.4
cha4	group2	subject20	trial2	phase0	sound1	14.9
cha4	group2	subject20	trial3	phase0	sound1	12.1
cha4	group2	subject20	trial4	phase0	sound1	6.5
cha4	group2	subject20	trial5	phase0	sound1	10.6
cha4	group2	subject20	trial6	phase0	sound1	8.9
cha4	group2	subject20	trial7	phase0	sound1	7.5
cha4	group2	subject20	trial8	phase0	sound1	13.1
cha4	group2	subject20	trial9	phase0	sound1	11.8
cha4	group2	subject20	trial10	phase0	sound1	8
cha4	group2	subject20	trial11	phase0	sound1	12
cha4	group2	subject20	trial12	phase0	sound1	11.7
cha4	group2	subject21	trial1	phase0	sound1	8.9
cha4	group2	subject21	trial2	phase0	sound1	8.1
cha4	group2	subject21	trial3	phase0	sound1	7.9
cha4	group2	subject21	trial4	phase0	sound1	11.7
cha4	group2	subject21	trial5	phase0	sound1	14.9
cha4	group2	subject21	trial6	phase0	sound1	8.5
cha4	group2	subject21	trial7	phase0	sound1	10.6
cha4	group2	subject21	trial8	phase0	sound1	10.2
cha4	group2	subject21	trial9	phase0	sound1	9.4
cha4	group2	subject21	trial10	phase0	sound1	9.7
cha4	group2	subject21	trial11	phase0	sound1	11.1
cha4	group2	subject21	trial12	phase0	sound1	8.6
cha4	group2	subject22	trial1	phase0	sound1	11.6
cha4	group2	subject22	trial2	phase0	sound1	15.5
cha4	group2	subject22	trial3	phase0	sound1	14.9
cha4	group2	subject22	trial4	phase0	sound1	19.1
cha4	group2	subject22	trial5	phase0	sound1	18.1
cha4	group2	subject22	trial6	phase0	sound1	16.2
cha4	group2	subject22	trial7	phase0	sound1	18
cha4	group2	subject22	trial8	phase0	sound1	14.4
cha4	group2	subject22	trial9	phase0	sound1	16.8
cha4	group2	subject22	trial10	phase0	sound1	15.5
cha4	group2	subject22	trial11	phase0	sound1	17.5
cha4	group2	subject22	trial12	phase0	sound1	14.9
cha4	group2	subject23	trial1	phase0	sound1	14.4
cha4	group2	subject23	trial2	phase0	sound1	18
cha4	group2	subject23	trial3	phase0	sound1	7.9
cha4	group2	subject23	trial4	phase0	sound1	12
cha4	group2	subject23	trial5	phase0	sound1	17.5
cha4	group2	subject23	trial6	phase0	sound1	13.8
cha4	group2	subject23	trial7	phase0	sound1	14.5
cha4	group2	subject23	trial8	phase0	sound1	10.6
cha4	group2	subject23	trial9	phase0	sound1	17.6
cha4	group2	subject23	trial10	phase0	sound1	16.4
cha4	group2	subject23	trial11	phase0	sound1	14.6
cha4	group2	subject23	trial12	phase0	sound1	13.1
cha4	group3	subject1	trial1	phase0	sound1	8.8
cha4	group3	subject1	trial2	phase0	sound1	10
cha4	group3	subject1	trial3	phase0	sound1	11.5
cha4	group3	subject1	trial4	phase0	sound1	9.4
cha4	group3	subject1	trial5	phase0	sound1	10.2
cha4	group3	subject1	trial6	phase0	sound1	12.6
cha4	group3	subject1	trial7	phase0	sound1	12.4
cha4	group3	subject1	trial8	phase0	sound1	9.2
cha4	group3	subject1	trial9	phase0	sound1	12.5
cha4	group3	subject1	trial10	phase0	sound1	8.6
cha4	group3	subject1	trial11	phase0	sound1	7.8
cha4	group3	subject1	trial12	phase0	sound1	10.6
cha4	group3	subject2	trial1	phase0	sound1	9.7
cha4	group3	subject2	trial2	phase0	sound1	11
cha4	group3	subject2	trial3	phase0	sound1	11.8
cha4	group3	subject2	trial4	phase0	sound1	13.2
cha4	group3	subject2	trial5	phase0	sound1	16.9
cha4	group3	subject2	trial6	phase0	sound1	9.3
cha4	group3	subject2	trial7	phase0	sound1	13.6
cha4	group3	subject2	trial8	phase0	sound1	16.4
cha4	group3	subject2	trial9	phase0	sound1	14
cha4	group3	subject2	trial10	phase0	sound1	15.9
cha4	group3	subject2	trial11	phase0	sound1	13
cha4	group3	subject2	trial12	phase0	sound1	12.5
cha4	group3	subject3	trial1	phase0	sound1	12
cha4	group3	subject3	trial2	phase0	sound1	10.8
cha4	group3	subject3	trial3	phase0	sound1	14.9
cha4	group3	subject3	trial4	phase0	sound1	10.5
cha4	group3	subject3	trial5	phase0	sound1	9.2
cha4	group3	subject3	trial6	phase0	sound1	9.6
cha4	group3	subject3	trial7	phase0	sound1	13.1
cha4	group3	subject3	trial8	phase0	sound1	12.6
cha4	group3	subject3	trial9	phase0	sound1	11.4
cha4	group3	subject3	trial10	phase0	sound1	14.6
cha4	group3	subject3	trial11	phase0	sound1	12.6
cha4	group3	subject3	trial12	phase0	sound1	9.4
cha4	group3	subject4	trial1	phase0	sound1	8.4
cha4	group3	subject4	trial2	phase0	sound1	9.9
cha4	group3	subject4	trial3	phase0	sound1	5.8
cha4	group3	subject4	trial4	phase0	sound1	12.2
cha4	group3	subject4	trial5	phase0	sound1	9.8
cha4	group3	subject4	trial6	phase0	sound1	13.4
cha4	group3	subject4	trial7	phase0	sound1	13
cha4	group3	subject4	trial8	phase0	sound1	8
cha4	group3	subject4	trial9	phase0	sound1	11.8
cha4	group3	subject4	trial10	phase0	sound1	8.5
cha4	group3	subject4	trial11	phase0	sound1	8.6
cha4	group3	subject4	trial12	phase0	sound1	10.8
cha4	group3	subject5	trial1	phase0	sound1	13.8
cha4	group3	subject5	trial2	phase0	sound1	5
cha4	group3	subject5	trial3	phase0	sound1	12.7
cha4	group3	subject5	trial4	phase0	sound1	14.1
cha4	group3	subject5	trial5	phase0	sound1	17.4
cha4	group3	subject5	trial6	phase0	sound1	14
cha4	group3	subject5	trial7	phase0	sound1	14.5
cha4	group3	subject5	trial8	phase0	sound1	11
cha4	group3	subject5	trial9	phase0	sound1	14.6
cha4	group3	subject5	trial10	phase0	sound1	16.8
cha4	group3	subject5	trial11	phase0	sound1	18.8
cha4	group3	subject5	trial12	phase0	sound1	12.7
cha4	group3	subject6	trial1	phase0	sound1	12
cha4	group3	subject6	trial2	phase0	sound1	8.4
cha4	group3	subject6	trial3	phase0	sound1	11.6
cha4	group3	subject6	trial4	phase0	sound1	6.5
cha4	group3	subject6	trial5	phase0	sound1	11.8
cha4	group3	subject6	trial6	phase0	sound1	9.7
cha4	group3	subject6	trial7	phase0	sound1	14.7
cha4	group3	subject6	trial8	phase0	sound1	11.4
cha4	group3	subject6	trial9	phase0	sound1	10.3
cha4	group3	subject6	trial10	phase0	sound1	8.8
cha4	group3	subject6	trial11	phase0	sound1	11.2
cha4	group3	subject6	trial12	phase0	sound1	7.8
cha4	group3	subject7	trial1	phase0	sound1	12.2
cha4	group3	subject7	trial2	phase0	sound1	7.6
cha4	group3	subject7	trial3	phase0	sound1	13.6
cha4	group3	subject7	trial4	phase0	sound1	8.5
cha4	group3	subject7	trial5	phase0	sound1	15.8
cha4	group3	subject7	trial6	phase0	sound1	10.9
cha4	group3	subject7	trial7	phase0	sound1	10.7
cha4	group3	subject7	trial8	phase0	sound1	10.4
cha4	group3	subject7	trial9	phase0	sound1	13.9
cha4	group3	subject7	trial10	phase0	sound1	11.6
cha4	group3	subject7	trial11	phase0	sound1	15.3
cha4	group3	subject7	trial12	phase0	sound1	11
cha4	group3	subject8	trial1	phase0	sound1	10.8
cha4	group3	subject8	trial2	phase0	sound1	9.3
cha4	group3	subject8	trial3	phase0	sound1	14
cha4	group3	subject8	trial4	phase0	sound1	11.8
cha4	group3	subject8	trial5	phase0	sound1	9.1
cha4	group3	subject8	trial6	phase0	sound1	11.7
cha4	group3	subject8	trial7	phase0	sound1	13.9
cha4	group3	subject8	trial8	phase0	sound1	11.4
cha4	group3	subject8	trial9	phase0	sound1	10.5
cha4	group3	subject8	trial10	phase0	sound1	11.1
cha4	group3	subject8	trial11	phase0	sound1	16
cha4	group3	subject8	trial12	phase0	sound1	13.7
cha4	group3	subject9	trial1	phase0	sound1	11.1
cha4	group3	subject9	trial2	phase0	sound1	14.5
cha4	group3	subject9	trial3	phase0	sound1	15.5
cha4	group3	subject9	trial4	phase0	sound1	12.6
cha4	group3	subject9	trial5	phase0	sound1	11.3
cha4	group3	subject9	trial6	phase0	sound1	18
cha4	group3	subject9	trial7	phase0	sound1	11.6
cha4	group3	subject9	trial8	phase0	sound1	14.7
cha4	group3	subject9	trial9	phase0	sound1	11.7
cha4	group3	subject9	trial10	phase0	sound1	16.8
cha4	group3	subject9	trial11	phase0	sound1	10.2
cha4	group3	subject9	trial12	phase0	sound1	13.3
cha4	group3	subject10	trial1	phase0	sound1	10.2
cha4	group3	subject10	trial2	phase0	sound1	12.5
cha4	group3	subject10	trial3	phase0	sound1	11.6
cha4	group3	subject10	trial4	phase0	sound1	18.9
cha4	group3	subject10	trial5	phase0	sound1	13.8
cha4	group3	subject10	trial6	phase0	sound1	14.7
cha4	group3	subject10	trial7	phase0	sound1	11.8
cha4	group3	subject10	trial8	phase0	sound1	10.1
cha4	group3	subject10	trial9	phase0	sound1	10.1
cha4	group3	subject10	trial10	phase0	sound1	9.5
cha4	group3	subject10	trial11	phase0	sound1	10.2
cha4	group3	subject10	trial12	phase0	sound1	6.8
cha4	group3	subject11	trial1	phase0	sound1	12.6
cha4	group3	subject11	trial2	phase0	sound1	12.9
cha4	group3	subject11	trial3	phase0	sound1	10.1
cha4	group3	subject11	trial4	phase0	sound1	15.2
cha4	group3	subject11	trial5	phase0	sound1	11.4
cha4	group3	subject11	trial6	phase0	sound1	15.1
cha4	group3	subject11	trial7	phase0	sound1	10.9
cha4	group3	subject11	trial8	phase0	sound1	17.7
cha4	group3	subject11	trial9	phase0	sound1	6.5
cha4	group3	subject11	trial10	phase0	sound1	15.1
cha4	group3	subject11	trial11	phase0	sound1	14.1
cha4	group3	subject11	trial12	phase0	sound1	12.2
cha4	group3	subject12	trial1	phase0	sound1	14.6
cha4	group3	subject12	trial2	phase0	sound1	13.8
cha4	group3	subject12	trial3	phase0	sound1	17.1
cha4	group3	subject12	trial4	phase0	sound1	8.6
cha4	group3	subject12	trial5	phase0	sound1	9.8
cha4	group3	subject12	trial6	phase0	sound1	8.9
cha4	group3	subject12	trial7	phase0	sound1	12.8
cha4	group3	subject12	trial8	phase0	sound1	15
cha4	group3	subject12	trial9	phase0	sound1	12.8
cha4	group3	subject12	trial10	phase0	sound1	10.5
cha4	group3	subject12	trial11	phase0	sound1	15.7
cha4	group3	subject12	trial12	phase0	sound1	10.3
cha4	group3	subject13	trial1	phase0	sound1	17.3
cha4	group3	subject13	trial2	phase0	sound1	12.3
cha4	group3	subject13	trial3	phase0	sound1	13.1
cha4	group3	subject13	trial4	phase0	sound1	7.5
cha4	group3	subject13	trial5	phase0	sound1	12.9
cha4	group3	subject13	trial6	phase0	sound1	9.9
cha4	group3	subject13	trial7	phase0	sound1	9.3
cha4	group3	subject13	trial8	phase0	sound1	13.7
cha4	group3	subject13	trial9	phase0	sound1	16.8
cha4	group3	subject13	trial10	phase0	sound1	14.3
cha4	group3	subject13	trial11	phase0	sound1	14
cha4	group3	subject13	trial12	phase0	sound1	16
cha4	group3	subject14	trial1	phase0	sound1	8.5
cha4	group3	subject14	trial2	phase0	sound1	14.9
cha4	group3	subject14	trial3	phase0	sound1	13.1
cha4	group3	subject14	trial4	phase0	sound1	10.5
cha4	group3	subject14	trial5	phase0	sound1	9.8
cha4	group3	subject14	trial6	phase0	sound1	7.6
cha4	group3	subject14	trial7	phase0	sound1	16.7
cha4	group3	subject14	trial8	phase0	sound1	9.1
cha4	group3	subject14	trial9	phase0	sound1	12.7
cha4	group3	subject14	trial10	phase0	sound1	11
cha4	group3	subject14	trial11	phase0	sound1	14.1
cha4	group3	subject14	trial12	phase0	sound1	9.9
cha4	group3	subject15	trial1	phase0	sound1	13.7
cha4	group3	subject15	trial2	phase0	sound1	9.8
cha4	group3	subject15	trial3	phase0	sound1	8.6
cha4	group3	subject15	trial4	phase0	sound1	9.7
cha4	group3	subject15	trial5	phase0	sound1	8.5
cha4	group3	subject15	trial6	phase0	sound1	11
cha4	group3	subject15	trial7	phase0	sound1	8.7
cha4	group3	subject15	trial8	phase0	sound1	8.9
cha4	group3	subject15	trial9	phase0	sound1	12.5
cha4	group3	subject15	trial10	phase0	sound1	13.5
cha4	group3	subject15	trial11	phase0	sound1	12.2
cha4	group3	subject15	trial12	phase0	sound1	8.1
cha4	group3	subject16	trial1	phase0	sound1	8.2
cha4	group3	subject16	trial2	phase0	sound1	13.2
cha4	group3	subject16	trial3	phase0	sound1	11.8
cha4	group3	subject16	trial4	phase0	sound1	6.2
cha4	group3	subject16	trial5	phase0	sound1	11.4
cha4	group3	subject16	trial6	phase0	sound1	6.5
cha4	group3	subject16	trial7	phase0	sound1	9.9
cha4	group3	subject16	trial8	phase0	sound1	9.7
cha4	group3	subject16	trial9	phase0	sound1	12.1
cha4	group3	subject16	trial10	phase0	sound1	10.7
cha4	group3	subject16	trial11	phase0	sound1	8.4
cha4	group3	subject16	trial12	phase0	sound1	13
cha4	group3	subject17	trial1	phase0	sound1	17.4
cha4	group3	subject17	trial2	phase0	sound1	11.2
cha4	group3	subject17	trial3	phase0	sound1	14.9
cha4	group3	subject17	trial4	phase0	sound1	11.2
cha4	group3	subject17	trial5	phase0	sound1	7.6
cha4	group3	subject17	trial6	phase0	sound1	6.7
cha4	group3	subject17	trial7	phase0	sound1	10.4
cha4	group3	subject17	trial8	phase0	sound1	10.2
cha4	group3	subject17	trial9	phase0	sound1	6.8
cha4	group3	subject17	trial10	phase0	sound1	9.6
cha4	group3	subject17	trial11	phase0	sound1	10.1
cha4	group3	subject17	trial12	phase0	sound1	11.8
cha4	group3	subject18	trial1	phase0	sound1	11.6
cha4	group3	subject18	trial2	phase0	sound1	10.7
cha4	group3	subject18	trial3	phase0	sound1	10.4
cha4	group3	subject18	trial4	phase0	sound1	7.7
cha4	group3	subject18	trial5	phase0	sound1	9
cha4	group3	subject18	trial6	phase0	sound1	9.2
cha4	group3	subject18	trial7	phase0	sound1	9.7
cha4	group3	subject18	trial8	phase0	sound1	7.4
cha4	group3	subject18	trial9	phase0	sound1	15.3
cha4	group3	subject18	trial10	phase0	sound1	11.3
cha4	group3	subject18	trial11	phase0	sound1	10.2
cha4	group3	subject18	trial12	phase0	sound1	9.9
cha4	group3	subject19	trial1	phase0	sound1	9.9
cha4	group3	subject19	trial2	phase0	sound1	11.5
cha4	group3	subject19	trial3	phase0	sound1	10.6
cha4	group3	subject19	trial4	phase0	sound1	5.9
cha4	group3	subject19	trial5	phase0	sound1	7.1
cha4	group3	subject19	trial6	phase0	sound1	13.8
cha4	group3	subject19	trial7	phase0	sound1	11.5
cha4	group3	subject19	trial8	phase0	sound1	9.1
cha4	group3	subject19	trial9	phase0	sound1	8.7
cha4	group3	subject19	trial10	phase0	sound1	10.3
cha4	group3	subject19	trial11	phase0	sound1	13
cha4	group3	subject19	trial12	phase0	sound1	11.9
cha4	group3	subject20	trial1	phase0	sound1	10.6
cha4	group3	subject20	trial2	phase0	sound1	17.1
cha4	group3	subject20	trial3	phase0	sound1	9.6
cha4	group3	subject20	trial4	phase0	sound1	10.3
cha4	group3	subject20	trial5	phase0	sound1	12.3
cha4	group3	subject20	trial6	phase0	sound1	10.9
cha4	group3	subject20	trial7	phase0	sound1	9.6
cha4	group3	subject20	trial8	phase0	sound1	11.7
cha4	group3	subject20	trial9	phase0	sound1	11.2
cha4	group3	subject20	trial10	phase0	sound1	16.7
cha4	group3	subject20	trial11	phase0	sound1	12.9
cha4	group3	subject20	trial12	phase0	sound1	9.5
cha4	group3	subject21	trial1	phase0	sound1	11.1
cha4	group3	subject21	trial2	phase0	sound1	13.6
cha4	group3	subject21	trial3	phase0	sound1	15
cha4	group3	subject21	trial4	phase0	sound1	11.7
cha4	group3	subject21	trial5	phase0	sound1	14.3
cha4	group3	subject21	trial6	phase0	sound1	9
cha4	group3	subject21	trial7	phase0	sound1	11.5
cha4	group3	subject21	trial8	phase0	sound1	11
cha4	group3	subject21	trial9	phase0	sound1	9.8
cha4	group3	subject21	trial10	phase0	sound1	12.7
cha4	group3	subject21	trial11	phase0	sound1	10.2
cha4	group3	subject21	trial12	phase0	sound1	10.9
cha4	group1	subject1	trial1	phase0	sound2	7.7
cha4	group1	subject1	trial2	phase0	sound2	11.9
cha4	group1	subject1	trial3	phase0	sound2	10
cha4	group1	subject1	trial4	phase0	sound2	12
cha4	group1	subject1	trial5	phase0	sound2	15.5
cha4	group1	subject1	trial6	phase0	sound2	11.9
cha4	group1	subject1	trial7	phase0	sound2	15.4
cha4	group1	subject1	trial8	phase0	sound2	15.5
cha4	group1	subject1	trial9	phase0	sound2	12.8
cha4	group1	subject1	trial10	phase0	sound2	11.9
cha4	group1	subject1	trial11	phase0	sound2	13.3
cha4	group1	subject1	trial12	phase0	sound2	12.7
cha4	group1	subject2	trial1	phase0	sound2	12.7
cha4	group1	subject2	trial2	phase0	sound2	14.6
cha4	group1	subject2	trial3	phase0	sound2	12
cha4	group1	subject2	trial4	phase0	sound2	11.7
cha4	group1	subject2	trial5	phase0	sound2	11.3
cha4	group1	subject2	trial6	phase0	sound2	13.2
cha4	group1	subject2	trial7	phase0	sound2	10.8
cha4	group1	subject2	trial8	phase0	sound2	10.5
cha4	group1	subject2	trial9	phase0	sound2	16.7
cha4	group1	subject2	trial10	phase0	sound2	11.7
cha4	group1	subject2	trial11	phase0	sound2	9.2
cha4	group1	subject2	trial12	phase0	sound2	12.8
cha4	group1	subject3	trial1	phase0	sound2	13
cha4	group1	subject3	trial2	phase0	sound2	14.7
cha4	group1	subject3	trial3	phase0	sound2	12
cha4	group1	subject3	trial4	phase0	sound2	13.6
cha4	group1	subject3	trial5	phase0	sound2	9.9
cha4	group1	subject3	trial6	phase0	sound2	16.2
cha4	group1	subject3	trial7	phase0	sound2	15.5
cha4	group1	subject3	trial8	phase0	sound2	11.4
cha4	group1	subject3	trial9	phase0	sound2	18.5
cha4	group1	subject3	trial10	phase0	sound2	8.9
cha4	group1	subject3	trial11	phase0	sound2	10.8
cha4	group1	subject3	trial12	phase0	sound2	15.9
cha4	group1	subject4	trial1	phase0	sound2	7.4
cha4	group1	subject4	trial2	phase0	sound2	9.7
cha4	group1	subject4	trial3	phase0	sound2	9.4
cha4	group1	subject4	trial4	phase0	sound2	7.9
cha4	group1	subject4	trial5	phase0	sound2	6.5
cha4	group1	subject4	trial6	phase0	sound2	8.9
cha4	group1	subject4	trial7	phase0	sound2	10
cha4	group1	subject4	trial8	phase0	sound2	9.5
cha4	group1	subject4	trial9	phase0	sound2	9.9
cha4	group1	subject4	trial10	phase0	sound2	9.7
cha4	group1	subject4	trial11	phase0	sound2	5.5
cha4	group1	subject4	trial12	phase0	sound2	10.6
cha4	group1	subject5	trial1	phase0	sound2	11.2
cha4	group1	subject5	trial2	phase0	sound2	7.4
cha4	group1	subject5	trial3	phase0	sound2	11
cha4	group1	subject5	trial4	phase0	sound2	10.3
cha4	group1	subject5	trial5	phase0	sound2	15.2
cha4	group1	subject5	trial6	phase0	sound2	11.4
cha4	group1	subject5	trial7	phase0	sound2	9
cha4	group1	subject5	trial8	phase0	sound2	12
cha4	group1	subject5	trial9	phase0	sound2	8
cha4	group1	subject5	trial10	phase0	sound2	15.5
cha4	group1	subject5	trial11	phase0	sound2	10.7
cha4	group1	subject5	trial12	phase0	sound2	4.4
cha4	group1	subject6	trial1	phase0	sound2	9.5
cha4	group1	subject6	trial2	phase0	sound2	11.8
cha4	group1	subject6	trial3	phase0	sound2	9.5
cha4	group1	subject6	trial4	phase0	sound2	7.7
cha4	group1	subject6	trial5	phase0	sound2	7.3
cha4	group1	subject6	trial6	phase0	sound2	11.6
cha4	group1	subject6	trial7	phase0	sound2	3.9
cha4	group1	subject6	trial8	phase0	sound2	9.8
cha4	group1	subject6	trial9	phase0	sound2	8.7
cha4	group1	subject6	trial10	phase0	sound2	8.9
cha4	group1	subject6	trial11	phase0	sound2	8.3
cha4	group1	subject6	trial12	phase0	sound2	11.4
cha4	group1	subject7	trial1	phase0	sound2	10.8
cha4	group1	subject7	trial2	phase0	sound2	12.4
cha4	group1	subject7	trial3	phase0	sound2	10.2
cha4	group1	subject7	trial4	phase0	sound2	12.3
cha4	group1	subject7	trial5	phase0	sound2	10.6
cha4	group1	subject7	trial6	phase0	sound2	11.1
cha4	group1	subject7	trial7	phase0	sound2	12
cha4	group1	subject7	trial8	phase0	sound2	15.2
cha4	group1	subject7	trial9	phase0	sound2	11.4
cha4	group1	subject7	trial10	phase0	sound2	17
cha4	group1	subject7	trial11	phase0	sound2	9.4
cha4	group1	subject7	trial12	phase0	sound2	7.5
cha4	group1	subject8	trial1	phase0	sound2	14.7
cha4	group1	subject8	trial2	phase0	sound2	4.6
cha4	group1	subject8	trial3	phase0	sound2	17.8
cha4	group1	subject8	trial4	phase0	sound2	8.4
cha4	group1	subject8	trial5	phase0	sound2	12.1
cha4	group1	subject8	trial6	phase0	sound2	12.9
cha4	group1	subject8	trial7	phase0	sound2	12.6
cha4	group1	subject8	trial8	phase0	sound2	13.7
cha4	group1	subject8	trial9	phase0	sound2	7.8
cha4	group1	subject8	trial10	phase0	sound2	16.9
cha4	group1	subject8	trial11	phase0	sound2	14
cha4	group1	subject8	trial12	phase0	sound2	14
cha4	group1	subject9	trial1	phase0	sound2	10.6
cha4	group1	subject9	trial2	phase0	sound2	9.4
cha4	group1	subject9	trial3	phase0	sound2	10.7
cha4	group1	subject9	trial4	phase0	sound2	11.8
cha4	group1	subject9	trial5	phase0	sound2	9
cha4	group1	subject9	trial6	phase0	sound2	6.9
cha4	group1	subject9	trial7	phase0	sound2	8.6
cha4	group1	subject9	trial8	phase0	sound2	8.2
cha4	group1	subject9	trial9	phase0	sound2	8.1
cha4	group1	subject9	trial10	phase0	sound2	10.2
cha4	group1	subject9	trial11	phase0	sound2	11.3
cha4	group1	subject9	trial12	phase0	sound2	7
cha4	group1	subject10	trial1	phase0	sound2	13.7
cha4	group1	subject10	trial2	phase0	sound2	13.6
cha4	group1	subject10	trial3	phase0	sound2	8.1
cha4	group1	subject10	trial4	phase0	sound2	16.6
cha4	group1	subject10	trial5	phase0	sound2	14.6
cha4	group1	subject10	trial6	phase0	sound2	11.9
cha4	group1	subject10	trial7	phase0	sound2	18.5
cha4	group1	subject10	trial8	phase0	sound2	16.3
cha4	group1	subject10	trial9	phase0	sound2	11.8
cha4	group1	subject10	trial10	phase0	sound2	15.2
cha4	group1	subject10	trial11	phase0	sound2	19
cha4	group1	subject10	trial12	phase0	sound2	13.2
cha4	group1	subject11	trial1	phase0	sound2	18.6
cha4	group1	subject11	trial2	phase0	sound2	14.2
cha4	group1	subject11	trial3	phase0	sound2	13.8
cha4	group1	subject11	trial4	phase0	sound2	12
cha4	group1	subject11	trial5	phase0	sound2	11.4
cha4	group1	subject11	trial6	phase0	sound2	12.4
cha4	group1	subject11	trial7	phase0	sound2	11.8
cha4	group1	subject11	trial8	phase0	sound2	14.4
cha4	group1	subject11	trial9	phase0	sound2	13
cha4	group1	subject11	trial10	phase0	sound2	11.9
cha4	group1	subject11	trial11	phase0	sound2	10.6
cha4	group1	subject11	trial12	phase0	sound2	12.1
cha4	group1	subject12	trial1	phase0	sound2	10.9
cha4	group1	subject12	trial2	phase0	sound2	13
cha4	group1	subject12	trial3	phase0	sound2	9.1
cha4	group1	subject12	trial4	phase0	sound2	10.9
cha4	group1	subject12	trial5	phase0	sound2	13.3
cha4	group1	subject12	trial6	phase0	sound2	13.5
cha4	group1	subject12	trial7	phase0	sound2	11
cha4	group1	subject12	trial8	phase0	sound2	8.8
cha4	group1	subject12	trial9	phase0	sound2	13.4
cha4	group1	subject12	trial10	phase0	sound2	11.7
cha4	group1	subject12	trial11	phase0	sound2	13.4
cha4	group1	subject12	trial12	phase0	sound2	11.9
cha4	group1	subject13	trial1	phase0	sound2	12.7
cha4	group1	subject13	trial2	phase0	sound2	12.9
cha4	group1	subject13	trial3	phase0	sound2	12.7
cha4	group1	subject13	trial4	phase0	sound2	11.8
cha4	group1	subject13	trial5	phase0	sound2	12.9
cha4	group1	subject13	trial6	phase0	sound2	13.3
cha4	group1	subject13	trial7	phase0	sound2	11.7
cha4	group1	subject13	trial8	phase0	sound2	11.9
cha4	group1	subject13	trial9	phase0	sound2	14.9
cha4	group1	subject13	trial10	phase0	sound2	11.9
cha4	group1	subject13	trial11	phase0	sound2	9.7
cha4	group1	subject13	trial12	phase0	sound2	18.4
cha4	group1	subject14	trial1	phase0	sound2	16.2
cha4	group1	subject14	trial2	phase0	sound2	11.4
cha4	group1	subject14	trial3	phase0	sound2	10.4
cha4	group1	subject14	trial4	phase0	sound2	10.5
cha4	group1	subject14	trial5	phase0	sound2	12.7
cha4	group1	subject14	trial6	phase0	sound2	15.2
cha4	group1	subject14	trial7	phase0	sound2	13.3
cha4	group1	subject14	trial8	phase0	sound2	13.4
cha4	group1	subject14	trial9	phase0	sound2	17.3
cha4	group1	subject14	trial10	phase0	sound2	17
cha4	group1	subject14	trial11	phase0	sound2	14.4
cha4	group1	subject14	trial12	phase0	sound2	13.6
cha4	group1	subject15	trial1	phase0	sound2	14.5
cha4	group1	subject15	trial2	phase0	sound2	15.2
cha4	group1	subject15	trial3	phase0	sound2	16.2
cha4	group1	subject15	trial4	phase0	sound2	13.4
cha4	group1	subject15	trial5	phase0	sound2	15.3
cha4	group1	subject15	trial6	phase0	sound2	11.4
cha4	group1	subject15	trial7	phase0	sound2	19.1
cha4	group1	subject15	trial8	phase0	sound2	12.2
cha4	group1	subject15	trial9	phase0	sound2	17.8
cha4	group1	subject15	trial10	phase0	sound2	12
cha4	group1	subject15	trial11	phase0	sound2	13.3
cha4	group1	subject15	trial12	phase0	sound2	10.9
cha4	group1	subject16	trial1	phase0	sound2	10.9
cha4	group1	subject16	trial2	phase0	sound2	15.5
cha4	group1	subject16	trial3	phase0	sound2	9.1
cha4	group1	subject16	trial4	phase0	sound2	9
cha4	group1	subject16	trial5	phase0	sound2	14.6
cha4	group1	subject16	trial6	phase0	sound2	9.8
cha4	group1	subject16	trial7	phase0	sound2	10.8
cha4	group1	subject16	trial8	phase0	sound2	11.9
cha4	group1	subject16	trial9	phase0	sound2	15.2
cha4	group1	subject16	trial10	phase0	sound2	8.6
cha4	group1	subject16	trial11	phase0	sound2	12.9
cha4	group1	subject16	trial12	phase0	sound2	7.1
cha4	group1	subject17	trial1	phase0	sound2	12.1
cha4	group1	subject17	trial2	phase0	sound2	10.4
cha4	group1	subject17	trial3	phase0	sound2	10.1
cha4	group1	subject17	trial4	phase0	sound2	6.4
cha4	group1	subject17	trial5	phase0	sound2	8.5
cha4	group1	subject17	trial6	phase0	sound2	11.2
cha4	group1	subject17	trial7	phase0	sound2	10.5
cha4	group1	subject17	trial8	phase0	sound2	9
cha4	group1	subject17	trial9	phase0	sound2	9.3
cha4	group1	subject17	trial10	phase0	sound2	12.2
cha4	group1	subject17	trial11	phase0	sound2	7.1
cha4	group1	subject17	trial12	phase0	sound2	9.1
cha4	group1	subject18	trial1	phase0	sound2	11.8
cha4	group1	subject18	trial2	phase0	sound2	9.9
cha4	group1	subject18	trial3	phase0	sound2	13.7
cha4	group1	subject18	trial4	phase0	sound2	16.1
cha4	group1	subject18	trial5	phase0	sound2	17
cha4	group1	subject18	trial6	phase0	sound2	13.8
cha4	group1	subject18	trial7	phase0	sound2	11.2
cha4	group1	subject18	trial8	phase0	sound2	10
cha4	group1	subject18	trial9	phase0	sound2	18.6
cha4	group1	subject18	trial10	phase0	sound2	13.3
cha4	group1	subject18	trial11	phase0	sound2	12.9
cha4	group1	subject18	trial12	phase0	sound2	11.6
cha4	group1	subject19	trial1	phase0	sound2	11.5
cha4	group1	subject19	trial2	phase0	sound2	13.2
cha4	group1	subject19	trial3	phase0	sound2	15.9
cha4	group1	subject19	trial4	phase0	sound2	8.2
cha4	group1	subject19	trial5	phase0	sound2	9.3
cha4	group1	subject19	trial6	phase0	sound2	9.9
cha4	group1	subject19	trial7	phase0	sound2	13.3
cha4	group1	subject19	trial8	phase0	sound2	13.2
cha4	group1	subject19	trial9	phase0	sound2	9.1
cha4	group1	subject19	trial10	phase0	sound2	7.3
cha4	group1	subject19	trial11	phase0	sound2	13.4
cha4	group1	subject19	trial12	phase0	sound2	10.5
cha4	group1	subject20	trial1	phase0	sound2	11
cha4	group1	subject20	trial2	phase0	sound2	11.1
cha4	group1	subject20	trial3	phase0	sound2	7.9
cha4	group1	subject20	trial4	phase0	sound2	7.8
cha4	group1	subject20	trial5	phase0	sound2	10.3
cha4	group1	subject20	trial6	phase0	sound2	8.6
cha4	group1	subject20	trial7	phase0	sound2	8.2
cha4	group1	subject20	trial8	phase0	sound2	12.4
cha4	group1	subject20	trial9	phase0	sound2	11
cha4	group1	subject20	trial10	phase0	sound2	5.5
cha4	group1	subject20	trial11	phase0	sound2	13.8
cha4	group1	subject20	trial12	phase0	sound2	11
cha4	group1	subject21	trial1	phase0	sound2	16
cha4	group1	subject21	trial2	phase0	sound2	17
cha4	group1	subject21	trial3	phase0	sound2	13
cha4	group1	subject21	trial4	phase0	sound2	14.8
cha4	group1	subject21	trial5	phase0	sound2	17.2
cha4	group1	subject21	trial6	phase0	sound2	12.7
cha4	group1	subject21	trial7	phase0	sound2	12.5
cha4	group1	subject21	trial8	phase0	sound2	11.7
cha4	group1	subject21	trial9	phase0	sound2	11.9
cha4	group1	subject21	trial10	phase0	sound2	10.7
cha4	group1	subject21	trial11	phase0	sound2	11
cha4	group1	subject21	trial12	phase0	sound2	15.4
cha4	group1	subject22	trial1	phase0	sound2	14.9
cha4	group1	subject22	trial2	phase0	sound2	12
cha4	group1	subject22	trial3	phase0	sound2	11.8
cha4	group1	subject22	trial4	phase0	sound2	11.8
cha4	group1	subject22	trial5	phase0	sound2	13.1
cha4	group1	subject22	trial6	phase0	sound2	6.1
cha4	group1	subject22	trial7	phase0	sound2	16.3
cha4	group1	subject22	trial8	phase0	sound2	10.3
cha4	group1	subject22	trial9	phase0	sound2	14.2
cha4	group1	subject22	trial10	phase0	sound2	12.6
cha4	group1	subject22	trial11	phase0	sound2	13.1
cha4	group1	subject22	trial12	phase0	sound2	13.4
cha4	group2	subject1	trial1	phase0	sound2	17.1
cha4	group2	subject1	trial2	phase0	sound2	18
cha4	group2	subject1	trial3	phase0	sound2	16.1
cha4	group2	subject1	trial4	phase0	sound2	11.5
cha4	group2	subject1	trial5	phase0	sound2	13.3
cha4	group2	subject1	trial6	phase0	sound2	16.3
cha4	group2	subject1	trial7	phase0	sound2	14
cha4	group2	subject1	trial8	phase0	sound2	14.3
cha4	group2	subject1	trial9	phase0	sound2	14.7
cha4	group2	subject1	trial10	phase0	sound2	14.7
cha4	group2	subject1	trial11	phase0	sound2	18.7
cha4	group2	subject1	trial12	phase0	sound2	13.4
cha4	group2	subject2	trial1	phase0	sound2	12.4
cha4	group2	subject2	trial2	phase0	sound2	14.7
cha4	group2	subject2	trial3	phase0	sound2	12.5
cha4	group2	subject2	trial4	phase0	sound2	15.7
cha4	group2	subject2	trial5	phase0	sound2	14.8
cha4	group2	subject2	trial6	phase0	sound2	15.4
cha4	group2	subject2	trial7	phase0	sound2	15.3
cha4	group2	subject2	trial8	phase0	sound2	10.2
cha4	group2	subject2	trial9	phase0	sound2	17
cha4	group2	subject2	trial10	phase0	sound2	13.2
cha4	group2	subject2	trial11	phase0	sound2	12.9
cha4	group2	subject2	trial12	phase0	sound2	10.2
cha4	group2	subject3	trial1	phase0	sound2	12.1
cha4	group2	subject3	trial2	phase0	sound2	11.7
cha4	group2	subject3	trial3	phase0	sound2	12.3
cha4	group2	subject3	trial4	phase0	sound2	10.2
cha4	group2	subject3	trial5	phase0	sound2	12.4
cha4	group2	subject3	trial6	phase0	sound2	13.6
cha4	group2	subject3	trial7	phase0	sound2	11.7
cha4	group2	subject3	trial8	phase0	sound2	16.3
cha4	group2	subject3	trial9	phase0	sound2	10
cha4	group2	subject3	trial10	phase0	sound2	14.1
cha4	group2	subject3	trial11	phase0	sound2	12.9
cha4	group2	subject3	trial12	phase0	sound2	10.7
cha4	group2	subject4	trial1	phase0	sound2	15.1
cha4	group2	subject4	trial2	phase0	sound2	5.9
cha4	group2	subject4	trial3	phase0	sound2	14.9
cha4	group2	subject4	trial4	phase0	sound2	13.3
cha4	group2	subject4	trial5	phase0	sound2	9.6
cha4	group2	subject4	trial6	phase0	sound2	14.1
cha4	group2	subject4	trial7	phase0	sound2	13.9
cha4	group2	subject4	trial8	phase0	sound2	10.8
cha4	group2	subject4	trial9	phase0	sound2	15.7
cha4	group2	subject4	trial10	phase0	sound2	13.8
cha4	group2	subject4	trial11	phase0	sound2	16.7
cha4	group2	subject4	trial12	phase0	sound2	13.5
cha4	group2	subject5	trial1	phase0	sound2	10.4
cha4	group2	subject5	trial2	phase0	sound2	8.5
cha4	group2	subject5	trial3	phase0	sound2	15.4
cha4	group2	subject5	trial4	phase0	sound2	11.8
cha4	group2	subject5	trial5	phase0	sound2	12.4
cha4	group2	subject5	trial6	phase0	sound2	14.8
cha4	group2	subject5	trial7	phase0	sound2	13.4
cha4	group2	subject5	trial8	phase0	sound2	12.2
cha4	group2	subject5	trial9	phase0	sound2	13
cha4	group2	subject5	trial10	phase0	sound2	15.2
cha4	group2	subject5	trial11	phase0	sound2	14.1
cha4	group2	subject5	trial12	phase0	sound2	11.3
cha4	group2	subject6	trial1	phase0	sound2	9.1
cha4	group2	subject6	trial2	phase0	sound2	12.9
cha4	group2	subject6	trial3	phase0	sound2	12
cha4	group2	subject6	trial4	phase0	sound2	12.3
cha4	group2	subject6	trial5	phase0	sound2	9.3
cha4	group2	subject6	trial6	phase0	sound2	8.2
cha4	group2	subject6	trial7	phase0	sound2	7.3
cha4	group2	subject6	trial8	phase0	sound2	7.8
cha4	group2	subject6	trial9	phase0	sound2	11.2
cha4	group2	subject6	trial10	phase0	sound2	8.8
cha4	group2	subject6	trial11	phase0	sound2	11.8
cha4	group2	subject6	trial12	phase0	sound2	13.3
cha4	group2	subject7	trial1	phase0	sound2	9.1
cha4	group2	subject7	trial2	phase0	sound2	10.4
cha4	group2	subject7	trial3	phase0	sound2	10.7
cha4	group2	subject7	trial4	phase0	sound2	12.6
cha4	group2	subject7	trial5	phase0	sound2	7.8
cha4	group2	subject7	trial6	phase0	sound2	10
cha4	group2	subject7	trial7	phase0	sound2	9.6
cha4	group2	subject7	trial8	phase0	sound2	12.9
cha4	group2	subject7	trial9	phase0	sound2	11.1
cha4	group2	subject7	trial10	phase0	sound2	7.9
cha4	group2	subject7	trial11	phase0	sound2	7.9
cha4	group2	subject7	trial12	phase0	sound2	13.8
cha4	group2	subject8	trial1	phase0	sound2	12.9
cha4	group2	subject8	trial2	phase0	sound2	12.3
cha4	group2	subject8	trial3	phase0	sound2	17
cha4	group2	subject8	trial4	phase0	sound2	7.8
cha4	group2	subject8	trial5	phase0	sound2	7.4
cha4	group2	subject8	trial6	phase0	sound2	14.1
cha4	group2	subject8	trial7	phase0	sound2	8.9
cha4	group2	subject8	trial8	phase0	sound2	11.4
cha4	group2	subject8	trial9	phase0	sound2	9.8
cha4	group2	subject8	trial10	phase0	sound2	19.1
cha4	group2	subject8	trial11	phase0	sound2	14.1
cha4	group2	subject8	trial12	phase0	sound2	12.9
cha4	group2	subject9	trial1	phase0	sound2	10.9
cha4	group2	subject9	trial2	phase0	sound2	12.8
cha4	group2	subject9	trial3	phase0	sound2	12.8
cha4	group2	subject9	trial4	phase0	sound2	13.1
cha4	group2	subject9	trial5	phase0	sound2	9.1
cha4	group2	subject9	trial6	phase0	sound2	7.9
cha4	group2	subject9	trial7	phase0	sound2	10.6
cha4	group2	subject9	trial8	phase0	sound2	17.9
cha4	group2	subject9	trial9	phase0	sound2	11
cha4	group2	subject9	trial10	phase0	sound2	12.7
cha4	group2	subject9	trial11	phase0	sound2	9.5
cha4	group2	subject9	trial12	phase0	sound2	10.4
cha4	group2	subject10	trial1	phase0	sound2	16.2
cha4	group2	subject10	trial2	phase0	sound2	11.5
cha4	group2	subject10	trial3	phase0	sound2	13.9
cha4	group2	subject10	trial4	phase0	sound2	12.9
cha4	group2	subject10	trial5	phase0	sound2	17.4
cha4	group2	subject10	trial6	phase0	sound2	13
cha4	group2	subject10	trial7	phase0	sound2	15.1
cha4	group2	subject10	trial8	phase0	sound2	13.1
cha4	group2	subject10	trial9	phase0	sound2	14.6
cha4	group2	subject10	trial10	phase0	sound2	9
cha4	group2	subject10	trial11	phase0	sound2	16.2
cha4	group2	subject10	trial12	phase0	sound2	16.2
cha4	group2	subject11	trial1	phase0	sound2	5.2
cha4	group2	subject11	trial2	phase0	sound2	11.8
cha4	group2	subject11	trial3	phase0	sound2	14.4
cha4	group2	subject11	trial4	phase0	sound2	12
cha4	group2	subject11	trial5	phase0	sound2	8.4
cha4	group2	subject11	trial6	phase0	sound2	14.1
cha4	group2	subject11	trial7	phase0	sound2	6.9
cha4	group2	subject11	trial8	phase0	sound2	12.6
cha4	group2	subject11	trial9	phase0	sound2	6.2
cha4	group2	subject11	trial10	phase0	sound2	10.6
cha4	group2	subject11	trial11	phase0	sound2	8.3
cha4	group2	subject11	trial12	phase0	sound2	10.6
cha4	group2	subject12	trial1	phase0	sound2	14.1
cha4	group2	subject12	trial2	phase0	sound2	12.6
cha4	group2	subject12	trial3	phase0	sound2	11.9
cha4	group2	subject12	trial4	phase0	sound2	10.8
cha4	group2	subject12	trial5	phase0	sound2	11.8
cha4	group2	subject12	trial6	phase0	sound2	12.3
cha4	group2	subject12	trial7	phase0	sound2	14.1
cha4	group2	subject12	trial8	phase0	sound2	11.4
cha4	group2	subject12	trial9	phase0	sound2	9.7
cha4	group2	subject12	trial10	phase0	sound2	10.1
cha4	group2	subject12	trial11	phase0	sound2	12.2
cha4	group2	subject12	trial12	phase0	sound2	12.7
cha4	group2	subject13	trial1	phase0	sound2	15.8
cha4	group2	subject13	trial2	phase0	sound2	16.3
cha4	group2	subject13	trial3	phase0	sound2	9.6
cha4	group2	subject13	trial4	phase0	sound2	14.6
cha4	group2	subject13	trial5	phase0	sound2	15.5
cha4	group2	subject13	trial6	phase0	sound2	12.9
cha4	group2	subject13	trial7	phase0	sound2	12.5
cha4	group2	subject13	trial8	phase0	sound2	12.7
cha4	group2	subject13	trial9	phase0	sound2	15.7
cha4	group2	subject13	trial10	phase0	sound2	15.1
cha4	group2	subject13	trial11	phase0	sound2	11.3
cha4	group2	subject13	trial12	phase0	sound2	15.5
cha4	group2	subject14	trial1	phase0	sound2	10.3
cha4	group2	subject14	trial2	phase0	sound2	16.2
cha4	group2	subject14	trial3	phase0	sound2	13.9
cha4	group2	subject14	trial4	phase0	sound2	8.7
cha4	group2	subject14	trial5	phase0	sound2	14.2
cha4	group2	subject14	trial6	phase0	sound2	8.8
cha4	group2	subject14	trial7	phase0	sound2	8.7
cha4	group2	subject14	trial8	phase0	sound2	15
cha4	group2	subject14	trial9	phase0	sound2	10.9
cha4	group2	subject14	trial10	phase0	sound2	9.4
cha4	group2	subject14	trial11	phase0	sound2	15.4
cha4	group2	subject14	trial12	phase0	sound2	9
cha4	group2	subject15	trial1	phase0	sound2	9.3
cha4	group2	subject15	trial2	phase0	sound2	13.8
cha4	group2	subject15	trial3	phase0	sound2	14
cha4	group2	subject15	trial4	phase0	sound2	18.6
cha4	group2	subject15	trial5	phase0	sound2	14
cha4	group2	subject15	trial6	phase0	sound2	11.5
cha4	group2	subject15	trial7	phase0	sound2	11.7
cha4	group2	subject15	trial8	phase0	sound2	4.4
cha4	group2	subject15	trial9	phase0	sound2	15.3
cha4	group2	subject15	trial10	phase0	sound2	9.5
cha4	group2	subject15	trial11	phase0	sound2	12.9
cha4	group2	subject15	trial12	phase0	sound2	13.3
cha4	group2	subject16	trial1	phase0	sound2	8.1
cha4	group2	subject16	trial2	phase0	sound2	9.3
cha4	group2	subject16	trial3	phase0	sound2	7.8
cha4	group2	subject16	trial4	phase0	sound2	8.7
cha4	group2	subject16	trial5	phase0	sound2	9.3
cha4	group2	subject16	trial6	phase0	sound2	12.5
cha4	group2	subject16	trial7	phase0	sound2	6.5
cha4	group2	subject16	trial8	phase0	sound2	5.3
cha4	group2	subject16	trial9	phase0	sound2	4.6
cha4	group2	subject16	trial10	phase0	sound2	10.1
cha4	group2	subject16	trial11	phase0	sound2	7.6
cha4	group2	subject16	trial12	phase0	sound2	5.8
cha4	group2	subject17	trial1	phase0	sound2	4.8
cha4	group2	subject17	trial2	phase0	sound2	7.8
cha4	group2	subject17	trial3	phase0	sound2	7.3
cha4	group2	subject17	trial4	phase0	sound2	7.2
cha4	group2	subject17	trial5	phase0	sound2	11.4
cha4	group2	subject17	trial6	phase0	sound2	10.5
cha4	group2	subject17	trial7	phase0	sound2	10.6
cha4	group2	subject17	trial8	phase0	sound2	9.3
cha4	group2	subject17	trial9	phase0	sound2	14.2
cha4	group2	subject17	trial10	phase0	sound2	11
cha4	group2	subject17	trial11	phase0	sound2	9.6
cha4	group2	subject17	trial12	phase0	sound2	9.6
cha4	group2	subject18	trial1	phase0	sound2	11.3
cha4	group2	subject18	trial2	phase0	sound2	17.8
cha4	group2	subject18	trial3	phase0	sound2	14.7
cha4	group2	subject18	trial4	phase0	sound2	11.5
cha4	group2	subject18	trial5	phase0	sound2	15.4
cha4	group2	subject18	trial6	phase0	sound2	15.8
cha4	group2	subject18	trial7	phase0	sound2	16.2
cha4	group2	subject18	trial8	phase0	sound2	15.8
cha4	group2	subject18	trial9	phase0	sound2	13.4
cha4	group2	subject18	trial10	phase0	sound2	12.3
cha4	group2	subject18	trial11	phase0	sound2	16.9
cha4	group2	subject18	trial12	phase0	sound2	14.7
cha4	group2	subject19	trial1	phase0	sound2	10.3
cha4	group2	subject19	trial2	phase0	sound2	14.8
cha4	group2	subject19	trial3	phase0	sound2	16.4
cha4	group2	subject19	trial4	phase0	sound2	13.1
cha4	group2	subject19	trial5	phase0	sound2	13
cha4	group2	subject19	trial6	phase0	sound2	14.1
cha4	group2	subject19	trial7	phase0	sound2	11
cha4	group2	subject19	trial8	phase0	sound2	10.7
cha4	group2	subject19	trial9	phase0	sound2	11.2
cha4	group2	subject19	trial10	phase0	sound2	14
cha4	group2	subject19	trial11	phase0	sound2	13
cha4	group2	subject19	trial12	phase0	sound2	14
cha4	group2	subject20	trial1	phase0	sound2	7.9
cha4	group2	subject20	trial2	phase0	sound2	14.3
cha4	group2	subject20	trial3	phase0	sound2	8.1
cha4	group2	subject20	trial4	phase0	sound2	12.8
cha4	group2	subject20	trial5	phase0	sound2	10.3
cha4	group2	subject20	trial6	phase0	sound2	7.1
cha4	group2	subject20	trial7	phase0	sound2	11.1
cha4	group2	subject20	trial8	phase0	sound2	12.2
cha4	group2	subject20	trial9	phase0	sound2	12.5
cha4	group2	subject20	trial10	phase0	sound2	14.2
cha4	group2	subject20	trial11	phase0	sound2	12.3
cha4	group2	subject20	trial12	phase0	sound2	13.4
cha4	group2	subject21	trial1	phase0	sound2	10
cha4	group2	subject21	trial2	phase0	sound2	13
cha4	group2	subject21	trial3	phase0	sound2	7.8
cha4	group2	subject21	trial4	phase0	sound2	9.7
cha4	group2	subject21	trial5	phase0	sound2	12.2
cha4	group2	subject21	trial6	phase0	sound2	8
cha4	group2	subject21	trial7	phase0	sound2	13.7
cha4	group2	subject21	trial8	phase0	sound2	8.5
cha4	group2	subject21	trial9	phase0	sound2	12.4
cha4	group2	subject21	trial10	phase0	sound2	9.1
cha4	group2	subject21	trial11	phase0	sound2	9.5
cha4	group2	subject21	trial12	phase0	sound2	13.8
cha4	group2	subject22	trial1	phase0	sound2	13.2
cha4	group2	subject22	trial2	phase0	sound2	15.7
cha4	group2	subject22	trial3	phase0	sound2	9.2
cha4	group2	subject22	trial4	phase0	sound2	10.1
cha4	group2	subject22	trial5	phase0	sound2	12.6
cha4	group2	subject22	trial6	phase0	sound2	10.3
cha4	group2	subject22	trial7	phase0	sound2	8
cha4	group2	subject22	trial8	phase0	sound2	9.5
cha4	group2	subject22	trial9	phase0	sound2	11.3
cha4	group2	subject22	trial10	phase0	sound2	11.4
cha4	group2	subject22	trial11	phase0	sound2	10.3
cha4	group2	subject22	trial12	phase0	sound2	16.5
cha4	group2	subject23	trial1	phase0	sound2	9.8
cha4	group2	subject23	trial2	phase0	sound2	10.1
cha4	group2	subject23	trial3	phase0	sound2	14.1
cha4	group2	subject23	trial4	phase0	sound2	8.3
cha4	group2	subject23	trial5	phase0	sound2	7.9
cha4	group2	subject23	trial6	phase0	sound2	6.6
cha4	group2	subject23	trial7	phase0	sound2	10.6
cha4	group2	subject23	trial8	phase0	sound2	11
cha4	group2	subject23	trial9	phase0	sound2	7.6
cha4	group2	subject23	trial10	phase0	sound2	9.6
cha4	group2	subject23	trial11	phase0	sound2	12
cha4	group2	subject23	trial12	phase0	sound2	9.2
cha4	group3	subject1	trial1	phase0	sound2	5.8
cha4	group3	subject1	trial2	phase0	sound2	11.3
cha4	group3	subject1	trial3	phase0	sound2	12.1
cha4	group3	subject1	trial4	phase0	sound2	13.4
cha4	group3	subject1	trial5	phase0	sound2	13.7
cha4	group3	subject1	trial6	phase0	sound2	14.9
cha4	group3	subject1	trial7	phase0	sound2	8.3
cha4	group3	subject1	trial8	phase0	sound2	9.9
cha4	group3	subject1	trial9	phase0	sound2	7.3
cha4	group3	subject1	trial10	phase0	sound2	14.5
cha4	group3	subject1	trial11	phase0	sound2	10.1
cha4	group3	subject1	trial12	phase0	sound2	10.4
cha4	group3	subject2	trial1	phase0	sound2	18
cha4	group3	subject2	trial2	phase0	sound2	10.8
cha4	group3	subject2	trial3	phase0	sound2	13.7
cha4	group3	subject2	trial4	phase0	sound2	13.2
cha4	group3	subject2	trial5	phase0	sound2	15.1
cha4	group3	subject2	trial6	phase0	sound2	11.7
cha4	group3	subject2	trial7	phase0	sound2	14
cha4	group3	subject2	trial8	phase0	sound2	8.8
cha4	group3	subject2	trial9	phase0	sound2	11.8
cha4	group3	subject2	trial10	phase0	sound2	13.6
cha4	group3	subject2	trial11	phase0	sound2	9.7
cha4	group3	subject2	trial12	phase0	sound2	10.1
cha4	group3	subject3	trial1	phase0	sound2	7.6
cha4	group3	subject3	trial2	phase0	sound2	11.2
cha4	group3	subject3	trial3	phase0	sound2	11.6
cha4	group3	subject3	trial4	phase0	sound2	11
cha4	group3	subject3	trial5	phase0	sound2	11.4
cha4	group3	subject3	trial6	phase0	sound2	11.2
cha4	group3	subject3	trial7	phase0	sound2	12.2
cha4	group3	subject3	trial8	phase0	sound2	7.7
cha4	group3	subject3	trial9	phase0	sound2	9.7
cha4	group3	subject3	trial10	phase0	sound2	12
cha4	group3	subject3	trial11	phase0	sound2	15.4
cha4	group3	subject3	trial12	phase0	sound2	13.4
cha4	group3	subject4	trial1	phase0	sound2	5.6
cha4	group3	subject4	trial2	phase0	sound2	3.8
cha4	group3	subject4	trial3	phase0	sound2	7.8
cha4	group3	subject4	trial4	phase0	sound2	7
cha4	group3	subject4	trial5	phase0	sound2	4.6
cha4	group3	subject4	trial6	phase0	sound2	5.4
cha4	group3	subject4	trial7	phase0	sound2	6.3
cha4	group3	subject4	trial8	phase0	sound2	5.6
cha4	group3	subject4	trial9	phase0	sound2	4.8
cha4	group3	subject4	trial10	phase0	sound2	6.1
cha4	group3	subject4	trial11	phase0	sound2	4.8
cha4	group3	subject4	trial12	phase0	sound2	5.8
cha4	group3	subject5	trial1	phase0	sound2	11
cha4	group3	subject5	trial2	phase0	sound2	11.6
cha4	group3	subject5	trial3	phase0	sound2	10.1
cha4	group3	subject5	trial4	phase0	sound2	12.2
cha4	group3	subject5	trial5	phase0	sound2	11.3
cha4	group3	subject5	trial6	phase0	sound2	9.6
cha4	group3	subject5	trial7	phase0	sound2	11.3
cha4	group3	subject5	trial8	phase0	sound2	12.5
cha4	group3	subject5	trial9	phase0	sound2	10.2
cha4	group3	subject5	trial10	phase0	sound2	11.7
cha4	group3	subject5	trial11	phase0	sound2	8.6
cha4	group3	subject5	trial12	phase0	sound2	10.4
cha4	group3	subject6	trial1	phase0	sound2	13.1
cha4	group3	subject6	trial2	phase0	sound2	10.8
cha4	group3	subject6	trial3	phase0	sound2	9.4
cha4	group3	subject6	trial4	phase0	sound2	10.1
cha4	group3	subject6	trial5	phase0	sound2	11.6
cha4	group3	subject6	trial6	phase0	sound2	11.1
cha4	group3	subject6	trial7	phase0	sound2	14.4
cha4	group3	subject6	trial8	phase0	sound2	8.8
cha4	group3	subject6	trial9	phase0	sound2	12.9
cha4	group3	subject6	trial10	phase0	sound2	8.4
cha4	group3	subject6	trial11	phase0	sound2	12.9
cha4	group3	subject6	trial12	phase0	sound2	11.1
cha4	group3	subject7	trial1	phase0	sound2	12.3
cha4	group3	subject7	trial2	phase0	sound2	10.9
cha4	group3	subject7	trial3	phase0	sound2	19.5
cha4	group3	subject7	trial4	phase0	sound2	15.4
cha4	group3	subject7	trial5	phase0	sound2	11.3
cha4	group3	subject7	trial6	phase0	sound2	12.9
cha4	group3	subject7	trial7	phase0	sound2	13.2
cha4	group3	subject7	trial8	phase0	sound2	12
cha4	group3	subject7	trial9	phase0	sound2	9.5
cha4	group3	subject7	trial10	phase0	sound2	8.1
cha4	group3	subject7	trial11	phase0	sound2	14.3
cha4	group3	subject7	trial12	phase0	sound2	11
cha4	group3	subject8	trial1	phase0	sound2	7.4
cha4	group3	subject8	trial2	phase0	sound2	12.8
cha4	group3	subject8	trial3	phase0	sound2	14.8
cha4	group3	subject8	trial4	phase0	sound2	11.5
cha4	group3	subject8	trial5	phase0	sound2	12.2
cha4	group3	subject8	trial6	phase0	sound2	8.5
cha4	group3	subject8	trial7	phase0	sound2	7.7
cha4	group3	subject8	trial8	phase0	sound2	7.5
cha4	group3	subject8	trial9	phase0	sound2	7.7
cha4	group3	subject8	trial10	phase0	sound2	9.5
cha4	group3	subject8	trial11	phase0	sound2	13.5
cha4	group3	subject8	trial12	phase0	sound2	9.7
cha4	group3	subject9	trial1	phase0	sound2	16.8
cha4	group3	subject9	trial2	phase0	sound2	11.4
cha4	group3	subject9	trial3	phase0	sound2	8.9
cha4	group3	subject9	trial4	phase0	sound2	11.1
cha4	group3	subject9	trial5	phase0	sound2	13.8
cha4	group3	subject9	trial6	phase0	sound2	12.2
cha4	group3	subject9	trial7	phase0	sound2	16.7
cha4	group3	subject9	trial8	phase0	sound2	11
cha4	group3	subject9	trial9	phase0	sound2	9.2
cha4	group3	subject9	trial10	phase0	sound2	11.8
cha4	group3	subject9	trial11	phase0	sound2	14.2
cha4	group3	subject9	trial12	phase0	sound2	10.7
cha4	group3	subject10	trial1	phase0	sound2	11.3
cha4	group3	subject10	trial2	phase0	sound2	13.4
cha4	group3	subject10	trial3	phase0	sound2	9.9
cha4	group3	subject10	trial4	phase0	sound2	8.6
cha4	group3	subject10	trial5	phase0	sound2	11.1
cha4	group3	subject10	trial6	phase0	sound2	13
cha4	group3	subject10	trial7	phase0	sound2	7.8
cha4	group3	subject10	trial8	phase0	sound2	9.3
cha4	group3	subject10	trial9	phase0	sound2	11.2
cha4	group3	subject10	trial10	phase0	sound2	6.2
cha4	group3	subject10	trial11	phase0	sound2	6.6
cha4	group3	subject10	trial12	phase0	sound2	6
cha4	group3	subject11	trial1	phase0	sound2	15.1
cha4	group3	subject11	trial2	phase0	sound2	19.3
cha4	group3	subject11	trial3	phase0	sound2	14.2
cha4	group3	subject11	trial4	phase0	sound2	17.8
cha4	group3	subject11	trial5	phase0	sound2	15.4
cha4	group3	subject11	trial6	phase0	sound2	8.6
cha4	group3	subject11	trial7	phase0	sound2	11.6
cha4	group3	subject11	trial8	phase0	sound2	13.6
cha4	group3	subject11	trial9	phase0	sound2	10.2
cha4	group3	subject11	trial10	phase0	sound2	12.7
cha4	group3	subject11	trial11	phase0	sound2	13.8
cha4	group3	subject11	trial12	phase0	sound2	11.6
cha4	group3	subject12	trial1	phase0	sound2	13.7
cha4	group3	subject12	trial2	phase0	sound2	13.6
cha4	group3	subject12	trial3	phase0	sound2	17.9
cha4	group3	subject12	trial4	phase0	sound2	16.4
cha4	group3	subject12	trial5	phase0	sound2	16.1
cha4	group3	subject12	trial6	phase0	sound2	14
cha4	group3	subject12	trial7	phase0	sound2	12
cha4	group3	subject12	trial8	phase0	sound2	16.9
cha4	group3	subject12	trial9	phase0	sound2	14.5
cha4	group3	subject12	trial10	phase0	sound2	11.9
cha4	group3	subject12	trial11	phase0	sound2	12.1
cha4	group3	subject12	trial12	phase0	sound2	13.8
cha4	group3	subject13	trial1	phase0	sound2	12.9
cha4	group3	subject13	trial2	phase0	sound2	12.7
cha4	group3	subject13	trial3	phase0	sound2	11.6
cha4	group3	subject13	trial4	phase0	sound2	10
cha4	group3	subject13	trial5	phase0	sound2	14.5
cha4	group3	subject13	trial6	phase0	sound2	12.4
cha4	group3	subject13	trial7	phase0	sound2	13.2
cha4	group3	subject13	trial8	phase0	sound2	17.6
cha4	group3	subject13	trial9	phase0	sound2	9.2
cha4	group3	subject13	trial10	phase0	sound2	11.7
cha4	group3	subject13	trial11	phase0	sound2	14.8
cha4	group3	subject13	trial12	phase0	sound2	15
cha4	group3	subject14	trial1	phase0	sound2	8.4
cha4	group3	subject14	trial2	phase0	sound2	14.7
cha4	group3	subject14	trial3	phase0	sound2	13
cha4	group3	subject14	trial4	phase0	sound2	12.5
cha4	group3	subject14	trial5	phase0	sound2	15.3
cha4	group3	subject14	trial6	phase0	sound2	11.8
cha4	group3	subject14	trial7	phase0	sound2	10.2
cha4	group3	subject14	trial8	phase0	sound2	13
cha4	group3	subject14	trial9	phase0	sound2	10.7
cha4	group3	subject14	trial10	phase0	sound2	9.9
cha4	group3	subject14	trial11	phase0	sound2	16.7
cha4	group3	subject14	trial12	phase0	sound2	13
cha4	group3	subject15	trial1	phase0	sound2	5.7
cha4	group3	subject15	trial2	phase0	sound2	11.8
cha4	group3	subject15	trial3	phase0	sound2	10.2
cha4	group3	subject15	trial4	phase0	sound2	10.5
cha4	group3	subject15	trial5	phase0	sound2	8.5
cha4	group3	subject15	trial6	phase0	sound2	10.5
cha4	group3	subject15	trial7	phase0	sound2	11.1
cha4	group3	subject15	trial8	phase0	sound2	13.6
cha4	group3	subject15	trial9	phase0	sound2	13.1
cha4	group3	subject15	trial10	phase0	sound2	7.1
cha4	group3	subject15	trial11	phase0	sound2	8.1
cha4	group3	subject15	trial12	phase0	sound2	8.4
cha4	group3	subject16	trial1	phase0	sound2	12
cha4	group3	subject16	trial2	phase0	sound2	7
cha4	group3	subject16	trial3	phase0	sound2	8.2
cha4	group3	subject16	trial4	phase0	sound2	11.5
cha4	group3	subject16	trial5	phase0	sound2	7.5
cha4	group3	subject16	trial6	phase0	sound2	5.8
cha4	group3	subject16	trial7	phase0	sound2	10
cha4	group3	subject16	trial8	phase0	sound2	12.3
cha4	group3	subject16	trial9	phase0	sound2	11
cha4	group3	subject16	trial10	phase0	sound2	11.3
cha4	group3	subject16	trial11	phase0	sound2	8.5
cha4	group3	subject16	trial12	phase0	sound2	7.5
cha4	group3	subject17	trial1	phase0	sound2	13.4
cha4	group3	subject17	trial2	phase0	sound2	10.2
cha4	group3	subject17	trial3	phase0	sound2	10.1
cha4	group3	subject17	trial4	phase0	sound2	13.1
cha4	group3	subject17	trial5	phase0	sound2	12.4
cha4	group3	subject17	trial6	phase0	sound2	18
cha4	group3	subject17	trial7	phase0	sound2	14.3
cha4	group3	subject17	trial8	phase0	sound2	12.7
cha4	group3	subject17	trial9	phase0	sound2	11.6
cha4	group3	subject17	trial10	phase0	sound2	12.3
cha4	group3	subject17	trial11	phase0	sound2	10.4
cha4	group3	subject17	trial12	phase0	sound2	16.9
cha4	group3	subject18	trial1	phase0	sound2	12
cha4	group3	subject18	trial2	phase0	sound2	9.7
cha4	group3	subject18	trial3	phase0	sound2	8.1
cha4	group3	subject18	trial4	phase0	sound2	16.5
cha4	group3	subject18	trial5	phase0	sound2	14.9
cha4	group3	subject18	trial6	phase0	sound2	12.4
cha4	group3	subject18	trial7	phase0	sound2	11.3
cha4	group3	subject18	trial8	phase0	sound2	11.8
cha4	group3	subject18	trial9	phase0	sound2	9.3
cha4	group3	subject18	trial10	phase0	sound2	14.2
cha4	group3	subject18	trial11	phase0	sound2	10.8
cha4	group3	subject18	trial12	phase0	sound2	15.1
cha4	group3	subject19	trial1	phase0	sound2	8.6
cha4	group3	subject19	trial2	phase0	sound2	15.3
cha4	group3	subject19	trial3	phase0	sound2	8.1
cha4	group3	subject19	trial4	phase0	sound2	15.3
cha4	group3	subject19	trial5	phase0	sound2	12.4
cha4	group3	subject19	trial6	phase0	sound2	11.8
cha4	group3	subject19	trial7	phase0	sound2	11.8
cha4	group3	subject19	trial8	phase0	sound2	10.8
cha4	group3	subject19	trial9	phase0	sound2	5.3
cha4	group3	subject19	trial10	phase0	sound2	7.7
cha4	group3	subject19	trial11	phase0	sound2	11.1
cha4	group3	subject19	trial12	phase0	sound2	14.2
cha4	group3	subject20	trial1	phase0	sound2	18.2
cha4	group3	subject20	trial2	phase0	sound2	13.3
cha4	group3	subject20	trial3	phase0	sound2	16.7
cha4	group3	subject20	trial4	phase0	sound2	14.3
cha4	group3	subject20	trial5	phase0	sound2	9.4
cha4	group3	subject20	trial6	phase0	sound2	13.2
cha4	group3	subject20	trial7	phase0	sound2	15
cha4	group3	subject20	trial8	phase0	sound2	15.7
cha4	group3	subject20	trial9	phase0	sound2	14.6
cha4	group3	subject20	trial10	phase0	sound2	13.8
cha4	group3	subject20	trial11	phase0	sound2	17.6
cha4	group3	subject20	trial12	phase0	sound2	13.6
cha4	group3	subject21	trial1	phase0	sound2	18
cha4	group3	subject21	trial2	phase0	sound2	13.4
cha4	group3	subject21	trial3	phase0	sound2	14.9
cha4	group3	subject21	trial4	phase0	sound2	14.3
cha4	group3	subject21	trial5	phase0	sound2	8
cha4	group3	subject21	trial6	phase0	sound2	14.7
cha4	group3	subject21	trial7	phase0	sound2	13.3
cha4	group3	subject21	trial8	phase0	sound2	15.7
cha4	group3	subject21	trial9	phase0	sound2	16.3
cha4	group3	subject21	trial10	phase0	sound2	16.7
cha4	group3	subject21	trial11	phase0	sound2	14.7
cha4	group3	subject21	trial12	phase0	sound2	10
cha4	group1	subject1	trial1	phase1	sound1	7.8
cha4	group1	subject1	trial2	phase1	sound1	9.1
cha4	group1	subject1	trial3	phase1	sound1	10.3
cha4	group1	subject1	trial4	phase1	sound1	6.1
cha4	group1	subject1	trial5	phase1	sound1	7.8
cha4	group1	subject1	trial6	phase1	sound1	9.6
cha4	group1	subject1	trial7	phase1	sound1	7.4
cha4	group1	subject1	trial8	phase1	sound1	7.9
cha4	group1	subject1	trial9	phase1	sound1	10.9
cha4	group1	subject1	trial10	phase1	sound1	9.2
cha4	group1	subject1	trial11	phase1	sound1	12.1
cha4	group1	subject1	trial12	phase1	sound1	8.8
cha4	group1	subject2	trial1	phase1	sound1	9.9
cha4	group1	subject2	trial2	phase1	sound1	11.5
cha4	group1	subject2	trial3	phase1	sound1	11
cha4	group1	subject2	trial4	phase1	sound1	10.5
cha4	group1	subject2	trial5	phase1	sound1	6.8
cha4	group1	subject2	trial6	phase1	sound1	11.7
cha4	group1	subject2	trial7	phase1	sound1	6.7
cha4	group1	subject2	trial8	phase1	sound1	11.3
cha4	group1	subject2	trial9	phase1	sound1	4.8
cha4	group1	subject2	trial10	phase1	sound1	10.9
cha4	group1	subject2	trial11	phase1	sound1	8.6
cha4	group1	subject2	trial12	phase1	sound1	8.9
cha4	group1	subject3	trial1	phase1	sound1	10.5
cha4	group1	subject3	trial2	phase1	sound1	8.7
cha4	group1	subject3	trial3	phase1	sound1	11.6
cha4	group1	subject3	trial4	phase1	sound1	11.2
cha4	group1	subject3	trial5	phase1	sound1	9.8
cha4	group1	subject3	trial6	phase1	sound1	7.1
cha4	group1	subject3	trial7	phase1	sound1	8.6
cha4	group1	subject3	trial8	phase1	sound1	11.4
cha4	group1	subject3	trial9	phase1	sound1	10.9
cha4	group1	subject3	trial10	phase1	sound1	8.1
cha4	group1	subject3	trial11	phase1	sound1	6.7
cha4	group1	subject3	trial12	phase1	sound1	10.9
cha4	group1	subject4	trial1	phase1	sound1	6.8
cha4	group1	subject4	trial2	phase1	sound1	6.1
cha4	group1	subject4	trial3	phase1	sound1	4.1
cha4	group1	subject4	trial4	phase1	sound1	7.3
cha4	group1	subject4	trial5	phase1	sound1	4.7
cha4	group1	subject4	trial6	phase1	sound1	10.4
cha4	group1	subject4	trial7	phase1	sound1	4.7
cha4	group1	subject4	trial8	phase1	sound1	4.6
cha4	group1	subject4	trial9	phase1	sound1	4.4
cha4	group1	subject4	trial10	phase1	sound1	8.3
cha4	group1	subject4	trial11	phase1	sound1	9.2
cha4	group1	subject4	trial12	phase1	sound1	6.6
cha4	group1	subject5	trial1	phase1	sound1	7.1
cha4	group1	subject5	trial2	phase1	sound1	7.6
cha4	group1	subject5	trial3	phase1	sound1	3.8
cha4	group1	subject5	trial4	phase1	sound1	8.4
cha4	group1	subject5	trial5	phase1	sound1	7.4
cha4	group1	subject5	trial6	phase1	sound1	5.8
cha4	group1	subject5	trial7	phase1	sound1	5.3
cha4	group1	subject5	trial8	phase1	sound1	5.8
cha4	group1	subject5	trial9	phase1	sound1	8
cha4	group1	subject5	trial10	phase1	sound1	7.2
cha4	group1	subject5	trial11	phase1	sound1	5.2
cha4	group1	subject5	trial12	phase1	sound1	6.8
cha4	group1	subject6	trial1	phase1	sound1	4.6
cha4	group1	subject6	trial2	phase1	sound1	7.9
cha4	group1	subject6	trial3	phase1	sound1	6.7
cha4	group1	subject6	trial4	phase1	sound1	2.9
cha4	group1	subject6	trial5	phase1	sound1	7.1
cha4	group1	subject6	trial6	phase1	sound1	6.4
cha4	group1	subject6	trial7	phase1	sound1	5.2
cha4	group1	subject6	trial8	phase1	sound1	8.4
cha4	group1	subject6	trial9	phase1	sound1	6.6
cha4	group1	subject6	trial10	phase1	sound1	2.6
cha4	group1	subject6	trial11	phase1	sound1	7.9
cha4	group1	subject6	trial12	phase1	sound1	6.2
cha4	group1	subject7	trial1	phase1	sound1	10.2
cha4	group1	subject7	trial2	phase1	sound1	4
cha4	group1	subject7	trial3	phase1	sound1	3.2
cha4	group1	subject7	trial4	phase1	sound1	8.8
cha4	group1	subject7	trial5	phase1	sound1	9.2
cha4	group1	subject7	trial6	phase1	sound1	9.3
cha4	group1	subject7	trial7	phase1	sound1	8.2
cha4	group1	subject7	trial8	phase1	sound1	9
cha4	group1	subject7	trial9	phase1	sound1	8.7
cha4	group1	subject7	trial10	phase1	sound1	9.7
cha4	group1	subject7	trial11	phase1	sound1	10.9
cha4	group1	subject7	trial12	phase1	sound1	9.7
cha4	group1	subject8	trial1	phase1	sound1	6.1
cha4	group1	subject8	trial2	phase1	sound1	9.5
cha4	group1	subject8	trial3	phase1	sound1	8.7
cha4	group1	subject8	trial4	phase1	sound1	8.6
cha4	group1	subject8	trial5	phase1	sound1	8.9
cha4	group1	subject8	trial6	phase1	sound1	5.8
cha4	group1	subject8	trial7	phase1	sound1	4.8
cha4	group1	subject8	trial8	phase1	sound1	8.3
cha4	group1	subject8	trial9	phase1	sound1	5.4
cha4	group1	subject8	trial10	phase1	sound1	8.2
cha4	group1	subject8	trial11	phase1	sound1	11.4
cha4	group1	subject8	trial12	phase1	sound1	6.3
cha4	group1	subject9	trial1	phase1	sound1	8.7
cha4	group1	subject9	trial2	phase1	sound1	7
cha4	group1	subject9	trial3	phase1	sound1	5.2
cha4	group1	subject9	trial4	phase1	sound1	7.7
cha4	group1	subject9	trial5	phase1	sound1	9
cha4	group1	subject9	trial6	phase1	sound1	10
cha4	group1	subject9	trial7	phase1	sound1	6.2
cha4	group1	subject9	trial8	phase1	sound1	10.1
cha4	group1	subject9	trial9	phase1	sound1	8.8
cha4	group1	subject9	trial10	phase1	sound1	7.4
cha4	group1	subject9	trial11	phase1	sound1	8.8
cha4	group1	subject9	trial12	phase1	sound1	6.7
cha4	group1	subject10	trial1	phase1	sound1	7.4
cha4	group1	subject10	trial2	phase1	sound1	5.7
cha4	group1	subject10	trial3	phase1	sound1	6
cha4	group1	subject10	trial4	phase1	sound1	3.3
cha4	group1	subject10	trial5	phase1	sound1	5.8
cha4	group1	subject10	trial6	phase1	sound1	7.2
cha4	group1	subject10	trial7	phase1	sound1	7.6
cha4	group1	subject10	trial8	phase1	sound1	4.4
cha4	group1	subject10	trial9	phase1	sound1	8.4
cha4	group1	subject10	trial10	phase1	sound1	5.6
cha4	group1	subject10	trial11	phase1	sound1	8.2
cha4	group1	subject10	trial12	phase1	sound1	4.4
cha4	group1	subject11	trial1	phase1	sound1	10.6
cha4	group1	subject11	trial2	phase1	sound1	10.5
cha4	group1	subject11	trial3	phase1	sound1	14.5
cha4	group1	subject11	trial4	phase1	sound1	6.1
cha4	group1	subject11	trial5	phase1	sound1	10.2
cha4	group1	subject11	trial6	phase1	sound1	6.9
cha4	group1	subject11	trial7	phase1	sound1	7.4
cha4	group1	subject11	trial8	phase1	sound1	7
cha4	group1	subject11	trial9	phase1	sound1	8.3
cha4	group1	subject11	trial10	phase1	sound1	11.7
cha4	group1	subject11	trial11	phase1	sound1	3.7
cha4	group1	subject11	trial12	phase1	sound1	9.7
cha4	group1	subject12	trial1	phase1	sound1	8.4
cha4	group1	subject12	trial2	phase1	sound1	9.7
cha4	group1	subject12	trial3	phase1	sound1	7.3
cha4	group1	subject12	trial4	phase1	sound1	4.5
cha4	group1	subject12	trial5	phase1	sound1	8.1
cha4	group1	subject12	trial6	phase1	sound1	7.1
cha4	group1	subject12	trial7	phase1	sound1	7.6
cha4	group1	subject12	trial8	phase1	sound1	11.6
cha4	group1	subject12	trial9	phase1	sound1	9.4
cha4	group1	subject12	trial10	phase1	sound1	8.6
cha4	group1	subject12	trial11	phase1	sound1	9.2
cha4	group1	subject12	trial12	phase1	sound1	8.4
cha4	group1	subject13	trial1	phase1	sound1	4.2
cha4	group1	subject13	trial2	phase1	sound1	13
cha4	group1	subject13	trial3	phase1	sound1	7.4
cha4	group1	subject13	trial4	phase1	sound1	4.8
cha4	group1	subject13	trial5	phase1	sound1	6.6
cha4	group1	subject13	trial6	phase1	sound1	4.8
cha4	group1	subject13	trial7	phase1	sound1	10.1
cha4	group1	subject13	trial8	phase1	sound1	7.4
cha4	group1	subject13	trial9	phase1	sound1	4.7
cha4	group1	subject13	trial10	phase1	sound1	6.2
cha4	group1	subject13	trial11	phase1	sound1	8.3
cha4	group1	subject13	trial12	phase1	sound1	8.1
cha4	group1	subject14	trial1	phase1	sound1	8.4
cha4	group1	subject14	trial2	phase1	sound1	4.8
cha4	group1	subject14	trial3	phase1	sound1	7.9
cha4	group1	subject14	trial4	phase1	sound1	5.1
cha4	group1	subject14	trial5	phase1	sound1	5.5
cha4	group1	subject14	trial6	phase1	sound1	8.3
cha4	group1	subject14	trial7	phase1	sound1	10.2
cha4	group1	subject14	trial8	phase1	sound1	9.5
cha4	group1	subject14	trial9	phase1	sound1	9.3
cha4	group1	subject14	trial10	phase1	sound1	10.9
cha4	group1	subject14	trial11	phase1	sound1	7.9
cha4	group1	subject14	trial12	phase1	sound1	5.7
cha4	group1	subject15	trial1	phase1	sound1	9.8
cha4	group1	subject15	trial2	phase1	sound1	7.3
cha4	group1	subject15	trial3	phase1	sound1	5.7
cha4	group1	subject15	trial4	phase1	sound1	7.8
cha4	group1	subject15	trial5	phase1	sound1	10.6
cha4	group1	subject15	trial6	phase1	sound1	8.2
cha4	group1	subject15	trial7	phase1	sound1	8
cha4	group1	subject15	trial8	phase1	sound1	4.5
cha4	group1	subject15	trial9	phase1	sound1	6.6
cha4	group1	subject15	trial10	phase1	sound1	8.7
cha4	group1	subject15	trial11	phase1	sound1	8
cha4	group1	subject15	trial12	phase1	sound1	9.5
cha4	group1	subject16	trial1	phase1	sound1	8.1
cha4	group1	subject16	trial2	phase1	sound1	7.2
cha4	group1	subject16	trial3	phase1	sound1	6.4
cha4	group1	subject16	trial4	phase1	sound1	6.2
cha4	group1	subject16	trial5	phase1	sound1	7.9
cha4	group1	subject16	trial6	phase1	sound1	10.4
cha4	group1	subject16	trial7	phase1	sound1	7.2
cha4	group1	subject16	trial8	phase1	sound1	6.4
cha4	group1	subject16	trial9	phase1	sound1	7
cha4	group1	subject16	trial10	phase1	sound1	6.1
cha4	group1	subject16	trial11	phase1	sound1	6.1
cha4	group1	subject16	trial12	phase1	sound1	3.6
cha4	group1	subject17	trial1	phase1	sound1	4.2
cha4	group1	subject17	trial2	phase1	sound1	9.6
cha4	group1	subject17	trial3	phase1	sound1	5.4
cha4	group1	subject17	trial4	phase1	sound1	6.4
cha4	group1	subject17	trial5	phase1	sound1	7.9
cha4	group1	subject17	trial6	phase1	sound1	5.7
cha4	group1	subject17	trial7	phase1	sound1	5.5
cha4	group1	subject17	trial8	phase1	sound1	4.8
cha4	group1	subject17	trial9	phase1	sound1	6.8
cha4	group1	subject17	trial10	phase1	sound1	8.4
cha4	group1	subject17	trial11	phase1	sound1	9.4
cha4	group1	subject17	trial12	phase1	sound1	6.1
cha4	group1	subject18	trial1	phase1	sound1	15.5
cha4	group1	subject18	trial2	phase1	sound1	7.7
cha4	group1	subject18	trial3	phase1	sound1	10.9
cha4	group1	subject18	trial4	phase1	sound1	13.6
cha4	group1	subject18	trial5	phase1	sound1	6.7
cha4	group1	subject18	trial6	phase1	sound1	9
cha4	group1	subject18	trial7	phase1	sound1	12.2
cha4	group1	subject18	trial8	phase1	sound1	12.7
cha4	group1	subject18	trial9	phase1	sound1	10.7
cha4	group1	subject18	trial10	phase1	sound1	8.2
cha4	group1	subject18	trial11	phase1	sound1	14.3
cha4	group1	subject18	trial12	phase1	sound1	9.1
cha4	group1	subject19	trial1	phase1	sound1	7.7
cha4	group1	subject19	trial2	phase1	sound1	7.8
cha4	group1	subject19	trial3	phase1	sound1	8.6
cha4	group1	subject19	trial4	phase1	sound1	9
cha4	group1	subject19	trial5	phase1	sound1	7
cha4	group1	subject19	trial6	phase1	sound1	9.2
cha4	group1	subject19	trial7	phase1	sound1	7.7
cha4	group1	subject19	trial8	phase1	sound1	8.2
cha4	group1	subject19	trial9	phase1	sound1	7.1
cha4	group1	subject19	trial10	phase1	sound1	8.6
cha4	group1	subject19	trial11	phase1	sound1	8.1
cha4	group1	subject19	trial12	phase1	sound1	8.5
cha4	group1	subject20	trial1	phase1	sound1	5.9
cha4	group1	subject20	trial2	phase1	sound1	11.4
cha4	group1	subject20	trial3	phase1	sound1	11.8
cha4	group1	subject20	trial4	phase1	sound1	12.9
cha4	group1	subject20	trial5	phase1	sound1	10.3
cha4	group1	subject20	trial6	phase1	sound1	8.2
cha4	group1	subject20	trial7	phase1	sound1	10
cha4	group1	subject20	trial8	phase1	sound1	15.5
cha4	group1	subject20	trial9	phase1	sound1	10.2
cha4	group1	subject20	trial10	phase1	sound1	11.5
cha4	group1	subject20	trial11	phase1	sound1	4.4
cha4	group1	subject20	trial12	phase1	sound1	11.3
cha4	group1	subject21	trial1	phase1	sound1	6.8
cha4	group1	subject21	trial2	phase1	sound1	8
cha4	group1	subject21	trial3	phase1	sound1	4.8
cha4	group1	subject21	trial4	phase1	sound1	4.6
cha4	group1	subject21	trial5	phase1	sound1	7.8
cha4	group1	subject21	trial6	phase1	sound1	9.7
cha4	group1	subject21	trial7	phase1	sound1	5.1
cha4	group1	subject21	trial8	phase1	sound1	3.1
cha4	group1	subject21	trial9	phase1	sound1	6.6
cha4	group1	subject21	trial10	phase1	sound1	5.8
cha4	group1	subject21	trial11	phase1	sound1	4.5
cha4	group1	subject21	trial12	phase1	sound1	5.8
cha4	group1	subject22	trial1	phase1	sound1	9.6
cha4	group1	subject22	trial2	phase1	sound1	5.9
cha4	group1	subject22	trial3	phase1	sound1	6
cha4	group1	subject22	trial4	phase1	sound1	7.3
cha4	group1	subject22	trial5	phase1	sound1	8.4
cha4	group1	subject22	trial6	phase1	sound1	6
cha4	group1	subject22	trial7	phase1	sound1	7.2
cha4	group1	subject22	trial8	phase1	sound1	6.9
cha4	group1	subject22	trial9	phase1	sound1	11.2
cha4	group1	subject22	trial10	phase1	sound1	10.1
cha4	group1	subject22	trial11	phase1	sound1	11.3
cha4	group1	subject22	trial12	phase1	sound1	8.5
cha4	group2	subject1	trial1	phase1	sound1	13.5
cha4	group2	subject1	trial2	phase1	sound1	14.1
cha4	group2	subject1	trial3	phase1	sound1	12.4
cha4	group2	subject1	trial4	phase1	sound1	8
cha4	group2	subject1	trial5	phase1	sound1	14.7
cha4	group2	subject1	trial6	phase1	sound1	10.8
cha4	group2	subject1	trial7	phase1	sound1	15.7
cha4	group2	subject1	trial8	phase1	sound1	9.1
cha4	group2	subject1	trial9	phase1	sound1	11.1
cha4	group2	subject1	trial10	phase1	sound1	9.7
cha4	group2	subject1	trial11	phase1	sound1	7.8
cha4	group2	subject1	trial12	phase1	sound1	11.9
cha4	group2	subject2	trial1	phase1	sound1	9.6
cha4	group2	subject2	trial2	phase1	sound1	11.3
cha4	group2	subject2	trial3	phase1	sound1	8.1
cha4	group2	subject2	trial4	phase1	sound1	14.2
cha4	group2	subject2	trial5	phase1	sound1	16.4
cha4	group2	subject2	trial6	phase1	sound1	15.8
cha4	group2	subject2	trial7	phase1	sound1	12.1
cha4	group2	subject2	trial8	phase1	sound1	12.9
cha4	group2	subject2	trial9	phase1	sound1	14
cha4	group2	subject2	trial10	phase1	sound1	16.3
cha4	group2	subject2	trial11	phase1	sound1	13.2
cha4	group2	subject2	trial12	phase1	sound1	14.2
cha4	group2	subject3	trial1	phase1	sound1	7.7
cha4	group2	subject3	trial2	phase1	sound1	10.5
cha4	group2	subject3	trial3	phase1	sound1	11.3
cha4	group2	subject3	trial4	phase1	sound1	9.2
cha4	group2	subject3	trial5	phase1	sound1	6.6
cha4	group2	subject3	trial6	phase1	sound1	12.9
cha4	group2	subject3	trial7	phase1	sound1	10
cha4	group2	subject3	trial8	phase1	sound1	13.6
cha4	group2	subject3	trial9	phase1	sound1	10.1
cha4	group2	subject3	trial10	phase1	sound1	11.3
cha4	group2	subject3	trial11	phase1	sound1	9.6
cha4	group2	subject3	trial12	phase1	sound1	10.3
cha4	group2	subject4	trial1	phase1	sound1	12.7
cha4	group2	subject4	trial2	phase1	sound1	17.8
cha4	group2	subject4	trial3	phase1	sound1	13.2
cha4	group2	subject4	trial4	phase1	sound1	12.8
cha4	group2	subject4	trial5	phase1	sound1	14.2
cha4	group2	subject4	trial6	phase1	sound1	11.5
cha4	group2	subject4	trial7	phase1	sound1	13.6
cha4	group2	subject4	trial8	phase1	sound1	11.7
cha4	group2	subject4	trial9	phase1	sound1	14.3
cha4	group2	subject4	trial10	phase1	sound1	16.2
cha4	group2	subject4	trial11	phase1	sound1	16.7
cha4	group2	subject4	trial12	phase1	sound1	16.2
cha4	group2	subject5	trial1	phase1	sound1	8.1
cha4	group2	subject5	trial2	phase1	sound1	16.1
cha4	group2	subject5	trial3	phase1	sound1	7.8
cha4	group2	subject5	trial4	phase1	sound1	14.7
cha4	group2	subject5	trial5	phase1	sound1	11.4
cha4	group2	subject5	trial6	phase1	sound1	16.3
cha4	group2	subject5	trial7	phase1	sound1	11.2
cha4	group2	subject5	trial8	phase1	sound1	15.8
cha4	group2	subject5	trial9	phase1	sound1	15.8
cha4	group2	subject5	trial10	phase1	sound1	13.9
cha4	group2	subject5	trial11	phase1	sound1	13.7
cha4	group2	subject5	trial12	phase1	sound1	6.4
cha4	group2	subject6	trial1	phase1	sound1	15.1
cha4	group2	subject6	trial2	phase1	sound1	8.9
cha4	group2	subject6	trial3	phase1	sound1	14.5
cha4	group2	subject6	trial4	phase1	sound1	11.2
cha4	group2	subject6	trial5	phase1	sound1	7.8
cha4	group2	subject6	trial6	phase1	sound1	9.8
cha4	group2	subject6	trial7	phase1	sound1	13.3
cha4	group2	subject6	trial8	phase1	sound1	12.1
cha4	group2	subject6	trial9	phase1	sound1	12.6
cha4	group2	subject6	trial10	phase1	sound1	11.9
cha4	group2	subject6	trial11	phase1	sound1	13.1
cha4	group2	subject6	trial12	phase1	sound1	10.5
cha4	group2	subject7	trial1	phase1	sound1	15.1
cha4	group2	subject7	trial2	phase1	sound1	11
cha4	group2	subject7	trial3	phase1	sound1	15.6
cha4	group2	subject7	trial4	phase1	sound1	12.8
cha4	group2	subject7	trial5	phase1	sound1	11.4
cha4	group2	subject7	trial6	phase1	sound1	13
cha4	group2	subject7	trial7	phase1	sound1	13.6
cha4	group2	subject7	trial8	phase1	sound1	9.1
cha4	group2	subject7	trial9	phase1	sound1	13.1
cha4	group2	subject7	trial10	phase1	sound1	9.3
cha4	group2	subject7	trial11	phase1	sound1	9.9
cha4	group2	subject7	trial12	phase1	sound1	15.7
cha4	group2	subject8	trial1	phase1	sound1	12.9
cha4	group2	subject8	trial2	phase1	sound1	10.2
cha4	group2	subject8	trial3	phase1	sound1	9.9
cha4	group2	subject8	trial4	phase1	sound1	9.3
cha4	group2	subject8	trial5	phase1	sound1	12
cha4	group2	subject8	trial6	phase1	sound1	9.4
cha4	group2	subject8	trial7	phase1	sound1	9.9
cha4	group2	subject8	trial8	phase1	sound1	7.1
cha4	group2	subject8	trial9	phase1	sound1	13.3
cha4	group2	subject8	trial10	phase1	sound1	12.7
cha4	group2	subject8	trial11	phase1	sound1	9.4
cha4	group2	subject8	trial12	phase1	sound1	11
cha4	group2	subject9	trial1	phase1	sound1	11.9
cha4	group2	subject9	trial2	phase1	sound1	8.9
cha4	group2	subject9	trial3	phase1	sound1	15.7
cha4	group2	subject9	trial4	phase1	sound1	18.5
cha4	group2	subject9	trial5	phase1	sound1	9.6
cha4	group2	subject9	trial6	phase1	sound1	14.7
cha4	group2	subject9	trial7	phase1	sound1	10.1
cha4	group2	subject9	trial8	phase1	sound1	15.8
cha4	group2	subject9	trial9	phase1	sound1	14.7
cha4	group2	subject9	trial10	phase1	sound1	14.7
cha4	group2	subject9	trial11	phase1	sound1	14.9
cha4	group2	subject9	trial12	phase1	sound1	15.8
cha4	group2	subject10	trial1	phase1	sound1	16.4
cha4	group2	subject10	trial2	phase1	sound1	12.6
cha4	group2	subject10	trial3	phase1	sound1	13.2
cha4	group2	subject10	trial4	phase1	sound1	14.1
cha4	group2	subject10	trial5	phase1	sound1	12.6
cha4	group2	subject10	trial6	phase1	sound1	11.2
cha4	group2	subject10	trial7	phase1	sound1	11.6
cha4	group2	subject10	trial8	phase1	sound1	15.1
cha4	group2	subject10	trial9	phase1	sound1	11.5
cha4	group2	subject10	trial10	phase1	sound1	13.3
cha4	group2	subject10	trial11	phase1	sound1	12.6
cha4	group2	subject10	trial12	phase1	sound1	13
cha4	group2	subject11	trial1	phase1	sound1	8.5
cha4	group2	subject11	trial2	phase1	sound1	9.3
cha4	group2	subject11	trial3	phase1	sound1	6.2
cha4	group2	subject11	trial4	phase1	sound1	10.1
cha4	group2	subject11	trial5	phase1	sound1	10.8
cha4	group2	subject11	trial6	phase1	sound1	10.6
cha4	group2	subject11	trial7	phase1	sound1	8.4
cha4	group2	subject11	trial8	phase1	sound1	8.8
cha4	group2	subject11	trial9	phase1	sound1	10.6
cha4	group2	subject11	trial10	phase1	sound1	11.1
cha4	group2	subject11	trial11	phase1	sound1	11.2
cha4	group2	subject11	trial12	phase1	sound1	10.5
cha4	group2	subject12	trial1	phase1	sound1	17.1
cha4	group2	subject12	trial2	phase1	sound1	14
cha4	group2	subject12	trial3	phase1	sound1	10.1
cha4	group2	subject12	trial4	phase1	sound1	14.4
cha4	group2	subject12	trial5	phase1	sound1	13.1
cha4	group2	subject12	trial6	phase1	sound1	14.2
cha4	group2	subject12	trial7	phase1	sound1	15.5
cha4	group2	subject12	trial8	phase1	sound1	10.3
cha4	group2	subject12	trial9	phase1	sound1	13.3
cha4	group2	subject12	trial10	phase1	sound1	12.8
cha4	group2	subject12	trial11	phase1	sound1	13.6
cha4	group2	subject12	trial12	phase1	sound1	13.3
cha4	group2	subject13	trial1	phase1	sound1	12.3
cha4	group2	subject13	trial2	phase1	sound1	12.5
cha4	group2	subject13	trial3	phase1	sound1	12.3
cha4	group2	subject13	trial4	phase1	sound1	9.9
cha4	group2	subject13	trial5	phase1	sound1	12.8
cha4	group2	subject13	trial6	phase1	sound1	12.3
cha4	group2	subject13	trial7	phase1	sound1	12.1
[truncated: 2,753 more rows]

## Sheet: 5
cha	group	subject	trial	phase	sound	latency
cha5	group1	subject1	trial1	phase0	sound1	10.4
cha5	group1	subject1	trial2	phase0	sound1	10.5
cha5	group1	subject1	trial3	phase0	sound1	15.6
cha5	group1	subject1	trial4	phase0	sound1	13.1
cha5	group1	subject1	trial5	phase0	sound1	10.2
cha5	group1	subject1	trial6	phase0	sound1	10.5
cha5	group1	subject1	trial7	phase0	sound1	12.8
cha5	group1	subject1	trial8	phase0	sound1	12.1
cha5	group1	subject1	trial9	phase0	sound1	11.7
cha5	group1	subject1	trial10	phase0	sound1	10.7
cha5	group1	subject1	trial11	phase0	sound1	13.5
cha5	group1	subject1	trial12	phase0	sound1	15.1
cha5	group1	subject2	trial1	phase0	sound1	11.2
cha5	group1	subject2	trial2	phase0	sound1	10.9
cha5	group1	subject2	trial3	phase0	sound1	11.6
cha5	group1	subject2	trial4	phase0	sound1	11.3
cha5	group1	subject2	trial5	phase0	sound1	11.5
cha5	group1	subject2	trial6	phase0	sound1	10.6
cha5	group1	subject2	trial7	phase0	sound1	10.2
cha5	group1	subject2	trial8	phase0	sound1	11.2
cha5	group1	subject2	trial9	phase0	sound1	12.1
cha5	group1	subject2	trial10	phase0	sound1	13.5
cha5	group1	subject2	trial11	phase0	sound1	8.1
cha5	group1	subject2	trial12	phase0	sound1	5.1
cha5	group1	subject3	trial1	phase0	sound1	10.8
cha5	group1	subject3	trial2	phase0	sound1	15.3
cha5	group1	subject3	trial3	phase0	sound1	16.7
cha5	group1	subject3	trial4	phase0	sound1	15.8
cha5	group1	subject3	trial5	phase0	sound1	11.4
cha5	group1	subject3	trial6	phase0	sound1	17.8
cha5	group1	subject3	trial7	phase0	sound1	12.2
cha5	group1	subject3	trial8	phase0	sound1	12.7
cha5	group1	subject3	trial9	phase0	sound1	14.1
cha5	group1	subject3	trial10	phase0	sound1	10
cha5	group1	subject3	trial11	phase0	sound1	10.2
cha5	group1	subject3	trial12	phase0	sound1	13.8
cha5	group1	subject4	trial1	phase0	sound1	9.1
cha5	group1	subject4	trial2	phase0	sound1	10.6
cha5	group1	subject4	trial3	phase0	sound1	8.4
cha5	group1	subject4	trial4	phase0	sound1	6
cha5	group1	subject4	trial5	phase0	sound1	10.4
cha5	group1	subject4	trial6	phase0	sound1	7.2
cha5	group1	subject4	trial7	phase0	sound1	8.1
cha5	group1	subject4	trial8	phase0	sound1	9.6
cha5	group1	subject4	trial9	phase0	sound1	9.4
cha5	group1	subject4	trial10	phase0	sound1	7.5
cha5	group1	subject4	trial11	phase0	sound1	10.8
cha5	group1	subject4	trial12	phase0	sound1	3.9
cha5	group1	subject5	trial1	phase0	sound1	11.7
cha5	group1	subject5	trial2	phase0	sound1	11.3
cha5	group1	subject5	trial3	phase0	sound1	11.3
cha5	group1	subject5	trial4	phase0	sound1	11.6
cha5	group1	subject5	trial5	phase0	sound1	8.2
cha5	group1	subject5	trial6	phase0	sound1	7.7
cha5	group1	subject5	trial7	phase0	sound1	10.8
cha5	group1	subject5	trial8	phase0	sound1	13.1
cha5	group1	subject5	trial9	phase0	sound1	12.6
cha5	group1	subject5	trial10	phase0	sound1	10.1
cha5	group1	subject5	trial11	phase0	sound1	10.8
cha5	group1	subject5	trial12	phase0	sound1	13.3
cha5	group1	subject6	trial1	phase0	sound1	13.2
cha5	group1	subject6	trial2	phase0	sound1	12.8
cha5	group1	subject6	trial3	phase0	sound1	15.8
cha5	group1	subject6	trial4	phase0	sound1	11.5
cha5	group1	subject6	trial5	phase0	sound1	11.7
cha5	group1	subject6	trial6	phase0	sound1	14.7
cha5	group1	subject6	trial7	phase0	sound1	10
cha5	group1	subject6	trial8	phase0	sound1	9.1
cha5	group1	subject6	trial9	phase0	sound1	12.8
cha5	group1	subject6	trial10	phase0	sound1	12.4
cha5	group1	subject6	trial11	phase0	sound1	9.1
cha5	group1	subject6	trial12	phase0	sound1	10.2
cha5	group1	subject7	trial1	phase0	sound1	5.9
cha5	group1	subject7	trial2	phase0	sound1	6.8
cha5	group1	subject7	trial3	phase0	sound1	11
cha5	group1	subject7	trial4	phase0	sound1	11.5
cha5	group1	subject7	trial5	phase0	sound1	3.5
cha5	group1	subject7	trial6	phase0	sound1	10.4
cha5	group1	subject7	trial7	phase0	sound1	10.5
cha5	group1	subject7	trial8	phase0	sound1	10.5
cha5	group1	subject7	trial9	phase0	sound1	6.5
cha5	group1	subject7	trial10	phase0	sound1	9.8
cha5	group1	subject7	trial11	phase0	sound1	5.6
cha5	group1	subject7	trial12	phase0	sound1	12.8
cha5	group1	subject8	trial1	phase0	sound1	16.8
cha5	group1	subject8	trial2	phase0	sound1	15.3
cha5	group1	subject8	trial3	phase0	sound1	16.1
cha5	group1	subject8	trial4	phase0	sound1	12.3
cha5	group1	subject8	trial5	phase0	sound1	15
cha5	group1	subject8	trial6	phase0	sound1	11.4
cha5	group1	subject8	trial7	phase0	sound1	15
cha5	group1	subject8	trial8	phase0	sound1	17.8
cha5	group1	subject8	trial9	phase0	sound1	17.9
cha5	group1	subject8	trial10	phase0	sound1	18.6
cha5	group1	subject8	trial11	phase0	sound1	15.4
cha5	group1	subject8	trial12	phase0	sound1	13.7
cha5	group1	subject9	trial1	phase0	sound1	17.6
cha5	group1	subject9	trial2	phase0	sound1	11.8
cha5	group1	subject9	trial3	phase0	sound1	8
cha5	group1	subject9	trial4	phase0	sound1	8.5
cha5	group1	subject9	trial5	phase0	sound1	9.2
cha5	group1	subject9	trial6	phase0	sound1	8
cha5	group1	subject9	trial7	phase0	sound1	8.5
cha5	group1	subject9	trial8	phase0	sound1	12.7
cha5	group1	subject9	trial9	phase0	sound1	12.3
cha5	group1	subject9	trial10	phase0	sound1	13.8
cha5	group1	subject9	trial11	phase0	sound1	9.7
cha5	group1	subject9	trial12	phase0	sound1	8.5
cha5	group1	subject10	trial1	phase0	sound1	16.8
cha5	group1	subject10	trial2	phase0	sound1	10.7
cha5	group1	subject10	trial3	phase0	sound1	15.1
cha5	group1	subject10	trial4	phase0	sound1	12.4
cha5	group1	subject10	trial5	phase0	sound1	13
cha5	group1	subject10	trial6	phase0	sound1	13
cha5	group1	subject10	trial7	phase0	sound1	16
cha5	group1	subject10	trial8	phase0	sound1	13.1
cha5	group1	subject10	trial9	phase0	sound1	15.9
cha5	group1	subject10	trial10	phase0	sound1	12.5
cha5	group1	subject10	trial11	phase0	sound1	11.6
cha5	group1	subject10	trial12	phase0	sound1	11.9
cha5	group1	subject11	trial1	phase0	sound1	18.4
cha5	group1	subject11	trial2	phase0	sound1	14.8
cha5	group1	subject11	trial3	phase0	sound1	16.8
cha5	group1	subject11	trial4	phase0	sound1	17.2
cha5	group1	subject11	trial5	phase0	sound1	18.6
cha5	group1	subject11	trial6	phase0	sound1	16
cha5	group1	subject11	trial7	phase0	sound1	15.3
cha5	group1	subject11	trial8	phase0	sound1	12.2
cha5	group1	subject11	trial9	phase0	sound1	13.6
cha5	group1	subject11	trial10	phase0	sound1	19.1
cha5	group1	subject11	trial11	phase0	sound1	13.8
cha5	group1	subject11	trial12	phase0	sound1	18.5
cha5	group1	subject12	trial1	phase0	sound1	8.3
cha5	group1	subject12	trial2	phase0	sound1	5
cha5	group1	subject12	trial3	phase0	sound1	6.6
cha5	group1	subject12	trial4	phase0	sound1	7.2
cha5	group1	subject12	trial5	phase0	sound1	7.6
cha5	group1	subject12	trial6	phase0	sound1	8.6
cha5	group1	subject12	trial7	phase0	sound1	7.1
cha5	group1	subject12	trial8	phase0	sound1	8.4
cha5	group1	subject12	trial9	phase0	sound1	5.1
cha5	group1	subject12	trial10	phase0	sound1	9.7
cha5	group1	subject12	trial11	phase0	sound1	5.7
cha5	group1	subject12	trial12	phase0	sound1	9.2
cha5	group1	subject13	trial1	phase0	sound1	11.5
cha5	group1	subject13	trial2	phase0	sound1	14.7
cha5	group1	subject13	trial3	phase0	sound1	16.2
cha5	group1	subject13	trial4	phase0	sound1	11.1
cha5	group1	subject13	trial5	phase0	sound1	9
cha5	group1	subject13	trial6	phase0	sound1	7.9
cha5	group1	subject13	trial7	phase0	sound1	11.4
cha5	group1	subject13	trial8	phase0	sound1	14.4
cha5	group1	subject13	trial9	phase0	sound1	11.4
cha5	group1	subject13	trial10	phase0	sound1	6.5
cha5	group1	subject13	trial11	phase0	sound1	14.6
cha5	group1	subject13	trial12	phase0	sound1	10.9
cha5	group1	subject14	trial1	phase0	sound1	9.5
cha5	group1	subject14	trial2	phase0	sound1	9.6
cha5	group1	subject14	trial3	phase0	sound1	11.4
cha5	group1	subject14	trial4	phase0	sound1	8.1
cha5	group1	subject14	trial5	phase0	sound1	8.5
cha5	group1	subject14	trial6	phase0	sound1	12.6
cha5	group1	subject14	trial7	phase0	sound1	7
cha5	group1	subject14	trial8	phase0	sound1	10.7
cha5	group1	subject14	trial9	phase0	sound1	6.9
cha5	group1	subject14	trial10	phase0	sound1	8.5
cha5	group1	subject14	trial11	phase0	sound1	12
cha5	group1	subject14	trial12	phase0	sound1	7.1
cha5	group1	subject15	trial1	phase0	sound1	10.3
cha5	group1	subject15	trial2	phase0	sound1	11.6
cha5	group1	subject15	trial3	phase0	sound1	4.5
cha5	group1	subject15	trial4	phase0	sound1	8.9
cha5	group1	subject15	trial5	phase0	sound1	7.6
cha5	group1	subject15	trial6	phase0	sound1	10.8
cha5	group1	subject15	trial7	phase0	sound1	8.8
cha5	group1	subject15	trial8	phase0	sound1	7.7
cha5	group1	subject15	trial9	phase0	sound1	8
cha5	group1	subject15	trial10	phase0	sound1	9.9
cha5	group1	subject15	trial11	phase0	sound1	12
cha5	group1	subject15	trial12	phase0	sound1	11
cha5	group1	subject16	trial1	phase0	sound1	10.7
cha5	group1	subject16	trial2	phase0	sound1	11.3
cha5	group1	subject16	trial3	phase0	sound1	9.7
cha5	group1	subject16	trial4	phase0	sound1	10
cha5	group1	subject16	trial5	phase0	sound1	9
cha5	group1	subject16	trial6	phase0	sound1	9.8
cha5	group1	subject16	trial7	phase0	sound1	12.9
cha5	group1	subject16	trial8	phase0	sound1	10.5
cha5	group1	subject16	trial9	phase0	sound1	8.3
cha5	group1	subject16	trial10	phase0	sound1	9.7
cha5	group1	subject16	trial11	phase0	sound1	13.9
cha5	group1	subject16	trial12	phase0	sound1	14.6
cha5	group1	subject17	trial1	phase0	sound1	11
cha5	group1	subject17	trial2	phase0	sound1	12.7
cha5	group1	subject17	trial3	phase0	sound1	9.6
cha5	group1	subject17	trial4	phase0	sound1	8.4
cha5	group1	subject17	trial5	phase0	sound1	12.3
cha5	group1	subject17	trial6	phase0	sound1	11.8
cha5	group1	subject17	trial7	phase0	sound1	10.7
cha5	group1	subject17	trial8	phase0	sound1	12.9
cha5	group1	subject17	trial9	phase0	sound1	9.5
cha5	group1	subject17	trial10	phase0	sound1	10.4
cha5	group1	subject17	trial11	phase0	sound1	8.6
cha5	group1	subject17	trial12	phase0	sound1	9.5
cha5	group1	subject18	trial1	phase0	sound1	9
cha5	group1	subject18	trial2	phase0	sound1	7.7
cha5	group1	subject18	trial3	phase0	sound1	10.5
cha5	group1	subject18	trial4	phase0	sound1	11.2
cha5	group1	subject18	trial5	phase0	sound1	11.3
cha5	group1	subject18	trial6	phase0	sound1	8.8
cha5	group1	subject18	trial7	phase0	sound1	12
cha5	group1	subject18	trial8	phase0	sound1	9.1
cha5	group1	subject18	trial9	phase0	sound1	12.1
cha5	group1	subject18	trial10	phase0	sound1	8.8
cha5	group1	subject18	trial11	phase0	sound1	11.2
cha5	group1	subject18	trial12	phase0	sound1	12.1
cha5	group1	subject19	trial1	phase0	sound1	11.6
cha5	group1	subject19	trial2	phase0	sound1	10.1
cha5	group1	subject19	trial3	phase0	sound1	11.2
cha5	group1	subject19	trial4	phase0	sound1	13.7
cha5	group1	subject19	trial5	phase0	sound1	14.7
cha5	group1	subject19	trial6	phase0	sound1	10
cha5	group1	subject19	trial7	phase0	sound1	11.9
cha5	group1	subject19	trial8	phase0	sound1	14
cha5	group1	subject19	trial9	phase0	sound1	12.2
cha5	group1	subject19	trial10	phase0	sound1	12.1
cha5	group1	subject19	trial11	phase0	sound1	7.1
cha5	group1	subject19	trial12	phase0	sound1	16
cha5	group1	subject20	trial1	phase0	sound1	14.4
cha5	group1	subject20	trial2	phase0	sound1	15.7
cha5	group1	subject20	trial3	phase0	sound1	12.1
cha5	group1	subject20	trial4	phase0	sound1	15.6
cha5	group1	subject20	trial5	phase0	sound1	12.1
cha5	group1	subject20	trial6	phase0	sound1	16.4
cha5	group1	subject20	trial7	phase0	sound1	8.1
cha5	group1	subject20	trial8	phase0	sound1	11.8
cha5	group1	subject20	trial9	phase0	sound1	9.9
cha5	group1	subject20	trial10	phase0	sound1	13.9
cha5	group1	subject20	trial11	phase0	sound1	7.6
cha5	group1	subject20	trial12	phase0	sound1	11.5
cha5	group1	subject21	trial1	phase0	sound1	7.1
cha5	group1	subject21	trial2	phase0	sound1	9.9
cha5	group1	subject21	trial3	phase0	sound1	7.5
cha5	group1	subject21	trial4	phase0	sound1	9.3
cha5	group1	subject21	trial5	phase0	sound1	4.4
cha5	group1	subject21	trial6	phase0	sound1	7.2
cha5	group1	subject21	trial7	phase0	sound1	6.6
cha5	group1	subject21	trial8	phase0	sound1	10.7
cha5	group1	subject21	trial9	phase0	sound1	9.8
cha5	group1	subject21	trial10	phase0	sound1	5.5
cha5	group1	subject21	trial11	phase0	sound1	9.6
cha5	group1	subject21	trial12	phase0	sound1	7.4
cha5	group1	subject22	trial1	phase0	sound1	10.9
cha5	group1	subject22	trial2	phase0	sound1	9.4
cha5	group1	subject22	trial3	phase0	sound1	12.8
cha5	group1	subject22	trial4	phase0	sound1	13.2
cha5	group1	subject22	trial5	phase0	sound1	15.4
cha5	group1	subject22	trial6	phase0	sound1	10.7
cha5	group1	subject22	trial7	phase0	sound1	11.2
cha5	group1	subject22	trial8	phase0	sound1	11
cha5	group1	subject22	trial9	phase0	sound1	14.2
cha5	group1	subject22	trial10	phase0	sound1	18.9
cha5	group1	subject22	trial11	phase0	sound1	16.4
cha5	group1	subject22	trial12	phase0	sound1	13.9
cha5	group2	subject1	trial1	phase0	sound1	17.8
cha5	group2	subject1	trial2	phase0	sound1	13
cha5	group2	subject1	trial3	phase0	sound1	13.4
cha5	group2	subject1	trial4	phase0	sound1	16.3
cha5	group2	subject1	trial5	phase0	sound1	12.7
cha5	group2	subject1	trial6	phase0	sound1	14.8
cha5	group2	subject1	trial7	phase0	sound1	15.6
cha5	group2	subject1	trial8	phase0	sound1	14.4
cha5	group2	subject1	trial9	phase0	sound1	11.5
cha5	group2	subject1	trial10	phase0	sound1	13.5
cha5	group2	subject1	trial11	phase0	sound1	16.1
cha5	group2	subject1	trial12	phase0	sound1	13.6
cha5	group2	subject2	trial1	phase0	sound1	7.7
cha5	group2	subject2	trial2	phase0	sound1	6.4
cha5	group2	subject2	trial3	phase0	sound1	8.6
cha5	group2	subject2	trial4	phase0	sound1	10.5
cha5	group2	subject2	trial5	phase0	sound1	11.4
cha5	group2	subject2	trial6	phase0	sound1	9.6
cha5	group2	subject2	trial7	phase0	sound1	10.9
cha5	group2	subject2	trial8	phase0	sound1	8.5
cha5	group2	subject2	trial9	phase0	sound1	12
cha5	group2	subject2	trial10	phase0	sound1	11.7
cha5	group2	subject2	trial11	phase0	sound1	13
cha5	group2	subject2	trial12	phase0	sound1	11.2
cha5	group2	subject3	trial1	phase0	sound1	9
cha5	group2	subject3	trial2	phase0	sound1	6.8
cha5	group2	subject3	trial3	phase0	sound1	9
cha5	group2	subject3	trial4	phase0	sound1	7.4
cha5	group2	subject3	trial5	phase0	sound1	11.3
cha5	group2	subject3	trial6	phase0	sound1	12.3
cha5	group2	subject3	trial7	phase0	sound1	9.1
cha5	group2	subject3	trial8	phase0	sound1	8.6
cha5	group2	subject3	trial9	phase0	sound1	9.9
cha5	group2	subject3	trial10	phase0	sound1	5.2
cha5	group2	subject3	trial11	phase0	sound1	11.8
cha5	group2	subject3	trial12	phase0	sound1	6.6
cha5	group2	subject4	trial1	phase0	sound1	12.2
cha5	group2	subject4	trial2	phase0	sound1	9.3
cha5	group2	subject4	trial3	phase0	sound1	7.9
cha5	group2	subject4	trial4	phase0	sound1	10.7
cha5	group2	subject4	trial5	phase0	sound1	10.2
cha5	group2	subject4	trial6	phase0	sound1	9.3
cha5	group2	subject4	trial7	phase0	sound1	10.8
cha5	group2	subject4	trial8	phase0	sound1	10.2
cha5	group2	subject4	trial9	phase0	sound1	8.3
cha5	group2	subject4	trial10	phase0	sound1	10.2
cha5	group2	subject4	trial11	phase0	sound1	6.2
cha5	group2	subject4	trial12	phase0	sound1	7.7
cha5	group2	subject5	trial1	phase0	sound1	14.5
cha5	group2	subject5	trial2	phase0	sound1	12.8
cha5	group2	subject5	trial3	phase0	sound1	11.2
cha5	group2	subject5	trial4	phase0	sound1	13.6
cha5	group2	subject5	trial5	phase0	sound1	12.9
cha5	group2	subject5	trial6	phase0	sound1	14
cha5	group2	subject5	trial7	phase0	sound1	8.3
cha5	group2	subject5	trial8	phase0	sound1	13.8
cha5	group2	subject5	trial9	phase0	sound1	9.9
cha5	group2	subject5	trial10	phase0	sound1	14.7
cha5	group2	subject5	trial11	phase0	sound1	9.7
cha5	group2	subject5	trial12	phase0	sound1	13.3
cha5	group2	subject6	trial1	phase0	sound1	11.8
cha5	group2	subject6	trial2	phase0	sound1	15.1
cha5	group2	subject6	trial3	phase0	sound1	7.3
cha5	group2	subject6	trial4	phase0	sound1	16.3
cha5	group2	subject6	trial5	phase0	sound1	13.8
cha5	group2	subject6	trial6	phase0	sound1	12.9
cha5	group2	subject6	trial7	phase0	sound1	8.8
cha5	group2	subject6	trial8	phase0	sound1	9.2
cha5	group2	subject6	trial9	phase0	sound1	16.6
cha5	group2	subject6	trial10	phase0	sound1	16.2
cha5	group2	subject6	trial11	phase0	sound1	11.8
cha5	group2	subject6	trial12	phase0	sound1	12.7
cha5	group2	subject7	trial1	phase0	sound1	12.3
cha5	group2	subject7	trial2	phase0	sound1	12.2
cha5	group2	subject7	trial3	phase0	sound1	11.2
cha5	group2	subject7	trial4	phase0	sound1	11.8
cha5	group2	subject7	trial5	phase0	sound1	14.1
cha5	group2	subject7	trial6	phase0	sound1	10
cha5	group2	subject7	trial7	phase0	sound1	13.6
cha5	group2	subject7	trial8	phase0	sound1	8.8
cha5	group2	subject7	trial9	phase0	sound1	10.5
cha5	group2	subject7	trial10	phase0	sound1	15.2
cha5	group2	subject7	trial11	phase0	sound1	12.6
cha5	group2	subject7	trial12	phase0	sound1	10.7
cha5	group2	subject8	trial1	phase0	sound1	12.4
cha5	group2	subject8	trial2	phase0	sound1	7.4
cha5	group2	subject8	trial3	phase0	sound1	10.7
cha5	group2	subject8	trial4	phase0	sound1	10.5
cha5	group2	subject8	trial5	phase0	sound1	11.1
cha5	group2	subject8	trial6	phase0	sound1	7.8
cha5	group2	subject8	trial7	phase0	sound1	6.8
cha5	group2	subject8	trial8	phase0	sound1	11.6
cha5	group2	subject8	trial9	phase0	sound1	9.7
cha5	group2	subject8	trial10	phase0	sound1	10.4
cha5	group2	subject8	trial11	phase0	sound1	9.3
cha5	group2	subject8	trial12	phase0	sound1	9.8
cha5	group2	subject9	trial1	phase0	sound1	6.6
cha5	group2	subject9	trial2	phase0	sound1	6.7
cha5	group2	subject9	trial3	phase0	sound1	6.3
cha5	group2	subject9	trial4	phase0	sound1	12.8
cha5	group2	subject9	trial5	phase0	sound1	7.1
cha5	group2	subject9	trial6	phase0	sound1	5.5
cha5	group2	subject9	trial7	phase0	sound1	4.6
cha5	group2	subject9	trial8	phase0	sound1	4.5
cha5	group2	subject9	trial9	phase0	sound1	7.5
cha5	group2	subject9	trial10	phase0	sound1	6.3
cha5	group2	subject9	trial11	phase0	sound1	11.4
cha5	group2	subject9	trial12	phase0	sound1	5
cha5	group2	subject10	trial1	phase0	sound1	12.7
cha5	group2	subject10	trial2	phase0	sound1	10.3
cha5	group2	subject10	trial3	phase0	sound1	10.6
cha5	group2	subject10	trial4	phase0	sound1	8.8
cha5	group2	subject10	trial5	phase0	sound1	10
[truncated: 4,375 more rows]

## Sheet: 6
cha	group	subject	trial	phase	sound	latency
[truncated: 4,752 more rows]

[truncated: 46 more sheets: 7, 8, 9, 10, 11, 12, 13, 14, 15, 16, 17, 18, 19, 20, 21, 22, 23, 24, 25, 26 …]
